# Supplementary material for: DNArepairK: An Interactive Database for Exploring the Impact of Anticancer Drugs onto the Dynamics of DNA Repair Proteins
Source: Biomedicines. 2021 Sep 16;9(9):1238. doi: 10.3390/biomedicines9091238 (PMC8470695; doi:10.3390/biomedicines9091238)
Supplement: Supplementary file 1 [file biomedicines-09-01238-s001.zip]

Archive with 371 entries (230 files):
- Fit and Raw data/
- Fit and Raw data/53BP1/
- Fit and Raw data/53BP1/53BP1/
- Fit and Raw data/53BP1/53BP1.txt
- Fit and Raw data/53BP1/53BP1/53BP1.txt
- Fit and Raw data/53BP1/53BP1/53BP1_I.txt
- Fit and Raw data/ADPRHL2/
- Fit and Raw data/ADPRHL2/ADPRHL2/
- Fit and Raw data/ADPRHL2/ADPRHL2.txt
- Fit and Raw data/ADPRHL2/ADPRHL2/ADPRHL2.txt
- Fit and Raw data/ADPRHL2/ADPRHL2/ADPRHL2_I.txt
- Fit and Raw data/ATAD5/
- Fit and Raw data/ATAD5/ATAD5/
- Fit and Raw data/ATAD5/ATAD5.txt
- Fit and Raw data/ATAD5/ATAD5/ATAD5.txt
- Fit and Raw data/ATM/
- Fit and Raw data/ATM/ATM/
- Fit and Raw data/ATM/ATM.txt
- Fit and Raw data/ATM/ATM/ATM.txt
- Fit and Raw data/ATM/ATM/ATM_I.txt
- Fit and Raw data/ATM/ATM/PCNAATMBMN673_PCNA_I.txt
- Fit and Raw data/ATM/ATM/PCNAATM_PCNA.txt
- Fit and Raw data/BARD1/
- Fit and Raw data/BARD1/BARD1/
- Fit and Raw data/BARD1/BARD1.txt
- Fit and Raw data/BARD1/BARD1/BARD1.txt
- Fit and Raw data/BARD1/BARD1/BARD1_I.txt
- Fit and Raw data/C1D/
- Fit and Raw data/C1D/C1D/
- Fit and Raw data/C1D/C1D.txt
- Fit and Raw data/C1D/C1D/C1D.txt
- Fit and Raw data/C1D/C1D/C1D_I.txt
- Fit and Raw data/CHAF1A/
- Fit and Raw data/CHAF1A/CHAF1A/
- Fit and Raw data/CHAF1A/CHAF1A.txt
- Fit and Raw data/CHAF1A/CHAF1A/CHAF1A.txt
- Fit and Raw data/CHAF1A/CHAF1A/CHAF1A_I.txt
- Fit and Raw data/CHAF1A/CHAF1A/PCNACHAF1ABMN673_PCNA_I.txt
- Fit and Raw data/CHAF1A/CHAF1A/PCNACHAF1A_PCNA.txt
- Fit and Raw data/Cul4A/
- Fit and Raw data/Cul4A/Cul4A/
- Fit and Raw data/Cul4A/Cul4A.txt
- Fit and Raw data/Cul4A/Cul4A/Cul4A.txt
- Fit and Raw data/Cul4A/Cul4A/Cul4A_I.txt
- Fit and Raw data/Cul4A/Cul4A/PCNACul4ABMN673_PCNA_I.txt
- Fit and Raw data/Cul4A/Cul4A/PCNACul4A_PCNA.txt
- Fit and Raw data/Cul4B/
- Fit and Raw data/Cul4B/Cul4B/
- Fit and Raw data/Cul4B/Cul4B.txt
- Fit and Raw data/Cul4B/Cul4B/Cul4B.txt
- Fit and Raw data/Cul4B/Cul4B/PCNACul4B_PCNA.txt
- Fit and Raw data/DDB1/
- Fit and Raw data/DDB1/DDB1/
- Fit and Raw data/DDB1/DDB1.txt
- Fit and Raw data/DDB1/DDB1/DDB1.txt
- Fit and Raw data/DDB1/DDB1/PCNADDB1_PCNA.txt
- Fit and Raw data/DDB2/
- Fit and Raw data/DDB2/DDB2/
- Fit and Raw data/DDB2/DDB2.txt
- Fit and Raw data/DDB2/DDB2/DDB2.txt
- Fit and Raw data/DDB2/DDB2/DDB2_I.txt
- Fit and Raw data/DDB2/DDB2/PCNADDB2BMN673_PCNA_I.txt
- Fit and Raw data/DDB2/DDB2/PCNADDB2_PCNA.txt
- Fit and Raw data/DNA ligase 1/
- Fit and Raw data/DNA ligase 1/DNA ligase 1/
- Fit and Raw data/DNA ligase 1/DNA ligase 1.txt
- Fit and Raw data/DNA ligase 1/DNA ligase 1/Ligase1.txt
- Fit and Raw data/DNA ligase 1/DNA ligase 1/Ligase1_I.txt
- Fit and Raw data/DNA ligase 1/DNA ligase 1/PCNALigase1BMN673_PCNA_I.txt
- Fit and Raw data/DNA ligase 1/DNA ligase 1/PCNALigase1_PCNA.txt
- Fit and Raw data/DNA ligase 4/
- Fit and Raw data/DNA ligase 4/DNA ligase 4/
- Fit and Raw data/DNA ligase 4/DNA ligase 4.txt
- Fit and Raw data/DNA ligase 4/DNA ligase 4/Ligase4.txt
- Fit and Raw data/DNA ligase 4/DNA ligase 4/Ligase4_I.txt
- Fit and Raw data/DNA ligase 4/DNA ligase 4/PCNALigase4BMN673_PCNA_I.txt
- Fit and Raw data/DNA ligase 4/DNA ligase 4/PCNALigase4_PCNA.txt
- Fit and Raw data/FAN1/
- Fit and Raw data/FAN1/FAN1/
- Fit and Raw data/FAN1/FAN1.txt
- Fit and Raw data/FAN1/FAN1/FAN1.txt
- Fit and Raw data/FAN1/FAN1/FAN1_I.txt
- Fit and Raw data/FANCD2/
- Fit and Raw data/FANCD2/FANCD2/
- Fit and Raw data/FANCD2/FANCD2.txt
- Fit and Raw data/FANCD2/FANCD2/FANCD2.txt
- Fit and Raw data/FANCD2/FANCD2/FANCD2_I.txt
- Fit and Raw data/FANCI/
- Fit and Raw data/FANCI/FANCI/
- Fit and Raw data/FANCI/FANCI.txt
- Fit and Raw data/FANCI/FANCI/FANCI.txt
- Fit and Raw data/FEN1/
- Fit and Raw data/FEN1/FEN1/
- Fit and Raw data/FEN1/FEN1.txt
- Fit and Raw data/FEN1/FEN1/FEN1.txt
- Fit and Raw data/FEN1/FEN1/PCNAFEN1_PCNA.txt
- Fit and Raw data/FUS/
- Fit and Raw data/FUS/FUS/
- Fit and Raw data/FUS/FUS.txt
- Fit and Raw data/FUS/FUS/FUS_high.txt
- Fit and Raw data/FUS/FUS/FUS_low.txt
- Fit and Raw data/GTSE1/
- Fit and Raw data/GTSE1/GTSE1/
- Fit and Raw data/GTSE1/GTSE1.txt
- Fit and Raw data/GTSE1/GTSE1/GTSE1.txt
- Fit and Raw data/GTSE1/GTSE1/GTSE1_I.txt
- Fit and Raw data/HDAC1/
- Fit and Raw data/HDAC1/HDAC1/
- Fit and Raw data/HDAC1/HDAC1.txt
- Fit and Raw data/HDAC1/HDAC1/HDAC1.txt
- Fit and Raw data/HDAC2/
- Fit and Raw data/HDAC2/HDAC2/
- Fit and Raw data/HDAC2/HDAC2.txt
- Fit and Raw data/HDAC2/HDAC2/HDAC2.txt
- Fit and Raw data/HLTF/
- Fit and Raw data/HLTF/HLTF/
- Fit and Raw data/HLTF/HLTF.txt
- Fit and Raw data/HLTF/HLTF/HLTF.txt
- Fit and Raw data/HLTF/HLTF/PCNAHLTF_PCNA.txt
- Fit and Raw data/HP1-alpha/
- Fit and Raw data/HP1-alpha/HP1alpha/
- Fit and Raw data/HP1-alpha/HP1alpha.txt
- Fit and Raw data/HP1-alpha/HP1alpha/HP1alpha.txt
- Fit and Raw data/HP1-alpha/HP1alpha/HP1alpha_I.txt
- Fit and Raw data/Ku70/
- Fit and Raw data/Ku70/Ku70/
- Fit and Raw data/Ku70/Ku70.txt
- Fit and Raw data/Ku70/Ku70/Ku70.txt
- Fit and Raw data/Ku70/Ku70/Ku70_I.txt
- Fit and Raw data/Ku70/Ku70/PCNAKu70BMN673_PCNA_I.txt
- Fit and Raw data/Ku70/Ku70/PCNAKu70_PCNA.txt
- Fit and Raw data/MAD2L2/
- Fit and Raw data/MAD2L2/MAD2L2/
- Fit and Raw data/MAD2L2/MAD2L2.txt
- Fit and Raw data/MAD2L2/MAD2L2/MAD2L2.txt
- Fit and Raw data/MDC1/
- Fit and Raw data/MDC1/MDC1/
- Fit and Raw data/MDC1/MDC1.txt
- Fit and Raw data/MDC1/MDC1/MDC1.txt
- Fit and Raw data/MDC1/MDC1/MDC1_I.txt
- Fit and Raw data/NEIL3/
- Fit and Raw data/NEIL3/NEIL3/
- Fit and Raw data/NEIL3/NEIL3.txt
- Fit and Raw data/NEIL3/NEIL3/NEIL3.txt
- Fit and Raw data/NIPBL/
- Fit and Raw data/NIPBL/NIPBL/
- Fit and Raw data/NIPBL/NIPBL.txt
- Fit and Raw data/NIPBL/NIPBL/NIPBL.txt
- Fit and Raw data/NIPBL/NIPBL/NIPBL_I.txt
- Fit and Raw data/Nucleolin/
- Fit and Raw data/Nucleolin/Nucleolin/
- Fit and Raw data/Nucleolin/Nucleolin.txt
- Fit and Raw data/Nucleolin/Nucleolin/NCL.txt
- Fit and Raw data/Nucleolin/Nucleolin/NCL_I.txt
- Fit and Raw data/PARG/
- Fit and Raw data/PARG/PARG/
- Fit and Raw data/PARG/PARG.txt
- Fit and Raw data/PARG/PARG/PARG.txt
- Fit and Raw data/PARG/PARG/PARG_I.txt
- Fit and Raw data/PARP1/
- Fit and Raw data/PARP1/PARP1/
- Fit and Raw data/PARP1/PARP1.txt
- Fit and Raw data/PARP1/PARP1/PARP1.txt
- Fit and Raw data/PARP1/PARP1/PARP1_I.txt
- Fit and Raw data/PARP2/
- Fit and Raw data/PARP2/PARP2/
- Fit and Raw data/PARP2/PARP2.txt
- Fit and Raw data/PARP2/PARP2/PARP2.txt
- Fit and Raw data/PAXIP1/
- Fit and Raw data/PAXIP1/PAXIP1/
- Fit and Raw data/PAXIP1/PAXIP1.txt
- Fit and Raw data/PAXIP1/PAXIP1/PAXIP1.txt
- Fit and Raw data/PAXIP1/PAXIP1/PAXIP1_I.txt
- Fit and Raw data/PCGF6/
- Fit and Raw data/PCGF6/PCGF6/
- Fit and Raw data/PCGF6/PCGF6.txt
- Fit and Raw data/PCGF6/PCGF6/PCGF6.txt
- Fit and Raw data/PCGF6/PCGF6/PCGF6_I.txt
- Fit and Raw data/PCNA/
- Fit and Raw data/PCNA/PCNA/
- Fit and Raw data/PCNA/PCNA.txt
- Fit and Raw data/PCNA/PCNA/PCNA.txt
- Fit and Raw data/PCNA/PCNA/PCNA_I.txt
- Fit and Raw data/POLA2/
- Fit and Raw data/POLA2/POLA2/
- Fit and Raw data/POLA2/POLA2.txt
- Fit and Raw data/POLA2/POLA2/PCNAPOLA2_PCNA.txt
- Fit and Raw data/POLA2/POLA2/POLA2.txt
- Fit and Raw data/POLD1/
- Fit and Raw data/POLD1/POLD1/
- Fit and Raw data/POLD1/POLD1.txt
- Fit and Raw data/POLD1/POLD1/PCNAPOLD1_PCNA.txt
- Fit and Raw data/POLD1/POLD1/POLD1.txt
- Fit and Raw data/POLD2/
- Fit and Raw data/POLD2/POLD2/
- Fit and Raw data/POLD2/POLD2.txt
- Fit and Raw data/POLD2/POLD2/PCNAPOLD2BMN673_PCNA_I.txt
- Fit and Raw data/POLD2/POLD2/PCNAPOLD2_PCNA.txt
- Fit and Raw data/POLD2/POLD2/POLD2.txt
- Fit and Raw data/POLD2/POLD2/POLD2_I.txt
- Fit and Raw data/POLH/
- Fit and Raw data/POLH/POLH/
- Fit and Raw data/POLH/POLH.txt
- Fit and Raw data/POLH/POLH/POLH.txt
- Fit and Raw data/POLH/POLH/POLHPCNA.txt
- Fit and Raw data/POLH/POLH/POLHPCNA_I.txt
- Fit and Raw data/POLH/POLH/POLH_I.txt
- Fit and Raw data/POLK/
- Fit and Raw data/POLK/POLK/
- Fit and Raw data/POLK/POLK.txt
- Fit and Raw data/POLK/POLK/PCNAPOLKBMN673_PCNA_I.txt
- Fit and Raw data/POLK/POLK/PCNAPOLK_PCNA.txt
- Fit and Raw data/POLK/POLK/POLK.txt
- Fit and Raw data/POLK/POLK/POLK_I.txt
- Fit and Raw data/Polyubiquitin-B (UBB)/
- Fit and Raw data/Polyubiquitin-B (UBB)/Polyubiquitin-B (UBB)/
- Fit and Raw data/Polyubiquitin-B (UBB)/Polyubiquitin-B (UBB).txt
- Fit and Raw data/Polyubiquitin-B (UBB)/Polyubiquitin-B (UBB)/UBB.txt
- Fit and Raw data/Polyubiquitin-B (UBB)/Polyubiquitin-B (UBB)/UBB_I.txt
- Fit and Raw data/Polyubiquitin-C (UBC)/
- Fit and Raw data/Polyubiquitin-C (UBC)/Polyubiquitin-C (UBC)/
- Fit and Raw data/Polyubiquitin-C (UBC)/Polyubiquitin-C (UBC).txt
- Fit and Raw data/Polyubiquitin-C (UBC)/Polyubiquitin-C (UBC)/UBC.txt
- Fit and Raw data/Polyubiquitin-C (UBC)/Polyubiquitin-C (UBC)/UBC_I.txt
- Fit and Raw data/PSMD5/
- Fit and Raw data/PSMD5/PSMD5/
- Fit and Raw data/PSMD5/PSMD5.txt
- Fit and Raw data/PSMD5/PSMD5/PCNAPSMD5_PCNA.txt
- Fit and Raw data/PSMD5/PSMD5/PSMD5.txt
- Fit and Raw data/Rad1/
- Fit and Raw data/Rad17/
- Fit and Raw data/Rad17/Rad17/
- Fit and Raw data/Rad17/Rad17.txt
- Fit and Raw data/Rad17/Rad17/PCNARad17BMN673_PCNA_I.txt
- Fit and Raw data/Rad17/Rad17/PCNARad17_PCNA.txt
- Fit and Raw data/Rad17/Rad17/Rad17.txt
- Fit and Raw data/Rad17/Rad17/Rad17_I.txt
- Fit and Raw data/Rad18/
- Fit and Raw data/Rad18/Rad18/
- Fit and Raw data/Rad18/Rad18.txt
- Fit and Raw data/Rad18/Rad18/PCNARad18BMN673_PCNA_I.txt
- Fit and Raw data/Rad18/Rad18/PCNARad18_PCNA.txt
- Fit and Raw data/Rad18/Rad18/Rad18.txt
- Fit and Raw data/Rad18/Rad18/Rad18_I.txt
- Fit and Raw data/Rad18/Rad18/Rad18_PCNA_ROI.txt
- Fit and Raw data/Rad18/Rad18/Rad18_PCNA_ROI_I.txt
- Fit and Raw data/Rad1/Rad1/
- Fit and Raw data/Rad1/Rad1.txt
- Fit and Raw data/Rad1/Rad1/PCNARad1BMN673_PCNA_I.txt
- Fit and Raw data/Rad1/Rad1/PCNARad1_PCNA.txt
- Fit and Raw data/Rad1/Rad1/Rad1.txt
- Fit and Raw data/Rad1/Rad1/Rad1_I.txt
- Fit and Raw data/Rad50/
- Fit and Raw data/Rad50/Rad50/
- Fit and Raw data/Rad50/Rad50.txt
- Fit and Raw data/Rad50/Rad50/Rad50.txt
- Fit and Raw data/Rad50/Rad50/Rad50_I.txt
- Fit and Raw data/Rad51/
- Fit and Raw data/Rad51AP1/
- Fit and Raw data/Rad51AP1/Rad51AP1/
- Fit and Raw data/Rad51AP1/Rad51AP1.txt
- Fit and Raw data/Rad51AP1/Rad51AP1/Rad51AP1.txt
- Fit and Raw data/Rad51L3/
- Fit and Raw data/Rad51L3/Rad51L3/
- Fit and Raw data/Rad51L3/Rad51L3.txt
- Fit and Raw data/Rad51L3/Rad51L3/Rad51L3.txt
- Fit and Raw data/Rad51/Rad51/
- Fit and Raw data/Rad51/Rad51.txt
- Fit and Raw data/Rad51/Rad51/PCNAHRAD51BMN673_PCNA_I.txt
- Fit and Raw data/Rad51/Rad51/PCNAHRAD51_PCNA.txt
- Fit and Raw data/Rad51/Rad51/Rad51.txt
- Fit and Raw data/Rad51/Rad51/Rad51_I.txt
- Fit and Raw data/Rad52/
- Fit and Raw data/Rad52/Rad52/
- Fit and Raw data/Rad52/Rad52.txt
- Fit and Raw data/Rad52/Rad52/Rad52.txt
- Fit and Raw data/Rad54B/
- Fit and Raw data/Rad54B/Rad54B/
- Fit and Raw data/Rad54B/Rad54B.txt
- Fit and Raw data/Rad54B/Rad54B/Rad54B.txt
- Fit and Raw data/RecQ4/
- Fit and Raw data/RecQ4/RecQ4/
- Fit and Raw data/RecQ4/RecQ4.txt
- Fit and Raw data/RecQ4/RecQ4/RECQL4.txt
- Fit and Raw data/RecQ4/RecQ4/RECQL4_I.txt
- Fit and Raw data/RFC4/
- Fit and Raw data/RFC4/RFC4/
- Fit and Raw data/RFC4/RFC4.txt
- Fit and Raw data/RFC4/RFC4/RFC4.txt
- Fit and Raw data/RFC4/RFC4/RFC4_I.txt
- Fit and Raw data/RFC5/
- Fit and Raw data/RFC5/RFC5/
- Fit and Raw data/RFC5/RFC5.txt
- Fit and Raw data/RFC5/RFC5/RFC5.txt
- Fit and Raw data/RNF168/
- Fit and Raw data/RNF168/RNF168/
- Fit and Raw data/RNF168/RNF168.txt
- Fit and Raw data/RNF168/RNF168/RNF168.txt
- Fit and Raw data/RNF168/RNF168/RNF168_I.txt
- Fit and Raw data/RNF169/
[truncated: 71 more entries]
