# Supplementary material for: DNArepairK: An Interactive Database for Exploring the Impact of Anticancer Drugs onto the Dynamics of DNA Repair Proteins
Source: Biomedicines. 2021 Sep 16;9(9):1238. doi: 10.3390/biomedicines9091238 (PMC8470695; doi:10.3390/biomedicines9091238)
Supplement: Supplementary file 1 [file biomedicines-09-01238-s001.zip › Fit and Raw data/53BP1/53BP1.txt]

2
5
(A1*k1*l1*m1)*((1/((l1-k1)*(m1-k1)*(n1-k1)))*Math.exp(-k1*t)+(1/((k1-l1)*(m1-l1)*(n1-l1)))*Math.exp(-l1*t)+(1/((k1-m1)*(l1-m1)*(n1-m1)))*Math.exp(-m1*t)+(1/((k1-n1)*(l1-n1)*(m1-n1)))*Math.exp(-n1*t))
00b0f0
A1=247632.033019671;k1=0.0508084524275762;l1=0.00236293298130794;m1=0.0510729768676002;n1=0.0000476253095720541
53BP1
if:t>=0
(A1*k1*l1*m1)*((1/((l1-k1)*(m1-k1)*(n1-k1)))*Math.exp(-k1*t)+(1/((k1-l1)*(m1-l1)*(n1-l1)))*Math.exp(-l1*t)+(1/((k1-m1)*(l1-m1)*(n1-m1)))*Math.exp(-m1*t)+(1/((k1-n1)*(l1-n1)*(m1-n1)))*Math.exp(-n1*t))

(A2*k2*l2*m2)*((1/((l2-k2)*(m2-k2)*(n2-k2)))*Math.exp(-k2*t)+(1/((k2-l2)*(m2-l2)*(n2-l2)))*Math.exp(-l2*t)+(1/((k2-m2)*(l2-m2)*(n2-m2)))*Math.exp(-m2*t)+(1/((k2-n2)*(l2-n2)*(m2-n2)))*Math.exp(-n2*t))
00b050
A2=240273.710005878;k2=0.0447114788954937;l2=0.00229375032577163;m2=0.0447326387355832;n2=0.0000435279841424447
53BP1_I
if:t>=0
(A2*k2*l2*m2)*((1/((l2-k2)*(m2-k2)*(n2-k2)))*Math.exp(-k2*t)+(1/((k2-l2)*(m2-l2)*(n2-l2)))*Math.exp(-l2*t)+(1/((k2-m2)*(l2-m2)*(n2-m2)))*Math.exp(-m2*t)+(1/((k2-n2)*(l2-n2)*(m2-n2)))*Math.exp(-n2*t))
