# Supplementary material for: DNArepairK: An Interactive Database for Exploring the Impact of Anticancer Drugs onto the Dynamics of DNA Repair Proteins
Source: Biomedicines. 2021 Sep 16;9(9):1238. doi: 10.3390/biomedicines9091238 (PMC8470695; doi:10.3390/biomedicines9091238)
Supplement: Supplementary file 1 [file biomedicines-09-01238-s001.zip › Fit and Raw data/53BP1/53BP1/53BP1.txt]

53BP1	bdd7ee
0	0
5	-290.24511
10	709.486301
15	90.335591
20	759.85153
25	1198.61393
30	1805.35636
35	1922.45866
40	2868.889
45	4313.34527
50	6222.8518
55	8040.9652
60	10122.8317
65	13022.6738
70	15193.1781
75	17467.4011
80	19444.1188
85	21351.803
90	24387.508
95	27829.009
100	31539.244
105	34339.522
110	36125.205
115	39501.384
120	41166.969
125	44515.817
130	47267.62
135	50294.412
140	52797.337
145	54599.912
150	56666.268
155	59124.549
160	63247.578
165	62654.778
170	67170.215
175	69023.852
180	71283.672
185	72629.825
190	74202.411
195	77316.015
200	78659.442
205	80676.603
210	82662.459
215	84327.234
220	85728.238
225	88640.348
230	89723.907
235	92620.092
240	94601.637
245	95396.41
250	99089.679
255	100804.23
260	101914.489
265	104240.624
270	107149.578
275	108200.084
280	107725.331
285	109899.574
290	112128.033
295	113666.385
300	116060.616
305	117278.65
310	118532.627
315	120719.079
320	121446.054
325	124328.145
330	122495.132
335	125635.474
340	127220.906
345	128810.707
350	129059.35
355	130886.924
360	132193.094
365	133081.134
370	133711.824
375	136533.422
380	136941.569
385	139311.188
390	139888.347
395	142718.716
400	143061.023
405	143062.916
410	144678.854
415	144953.811
420	146051.509
425	148618.638
430	149863.469
435	151867.698
440	153276.109
445	152746.334
450	153371.909
455	154463.36
460	154096.115
465	155867.45
470	157237.31
475	158464.918
480	159444.283
485	160291.512
490	160269.47
495	160885.672
500	162987.33
505	162065.97
510	162291.972
515	162212.074
520	163321.38
525	166217.421
530	166580.63
535	167930.51
540	169447.63
545	170952.82
550	170533.33
555	173619.85
560	172685.28
565	170705.98
570	171896.75
575	174892.37
580	173774.94
585	175138.23
590	174626.6
595	175523.78
600	177166.35
605	178327.59
610	177688.59
615	178604.33
620	179611.52
625	180524.3
630	180989.42
635	181691.52
640	182643.13
645	184003.94
650	186543.78
655	186862.44
660	185341.96
665	187644.83
670	188602.44
675	188858.82
680	186779.5
685	190143.39
690	189710.2
695	190197.43
700	190834.6
705	193330.72
710	192906.62
715	193579.16
720	194179.98
725	194941.7
730	193558.02
735	195904.5
740	195342.87
745	195780.14
750	197916.93
755	196090.99
760	197092.69
765	197439.63
770	197788.5
775	199235.08
780	197393.67
785	198341.46
790	198190.54
795	198672.37
800	196753.07
805	197247.95
810	197660.61
815	197769.77
820	198559.29
825	202856.15
830	201602.21
835	202952.41
840	203711.46
845	205388.51
850	206160.63
855	206340.32
860	207630.47
865	209105.19
870	208781.15
875	208878.18
880	206380.12
885	208087.85
890	208143.89
895	208233.55
900	208496.61
905	209592.08
910	211337.54
915	209721.77
920	211061.41
925	212666.49
930	212489.23
935	213619.95
940	212754.4
945	212228.47
950	213920.46
955	214950.62
960	213107.89
965	215365.09
970	215428.32
975	217146.67
980	215598.57
985	214919.31
990	216744.01
995	217628.32
1000	217333.73
1005	214661.44
1010	217908.01
1015	217632.97
1020	218560.8
1025	217566.44
1030	217327.44
1035	216391.11
1040	218773.69
1045	217876.08
1050	218321.12
1055	218631.63
1060	216635.36
1065	220847.24
1070	220462.28
1075	221292.08
1080	221264.09
1085	220178.43
1090	219918.87
1095	221117.81
1100	223472.33
1105	221136.05
1110	219874.63
1115	220111.23
1120	221919.78
1125	222255.6
1130	222031.9
1135	220348.63
1140	220714.12
1145	220495.6
1150	222704.96
1155	218722.17
1160	222371.04
1165	221332.25
1170	222824.46
1175	223816.41
1180	223224.4
1185	222824.7
1190	223797.05
1195	224508.31
1200	224766.33
1205	224668.42
1210	223852.56
1215	223438.27
1220	224172.7
1225	225467.5
1230	222101.23
1235	222929.12
1240	223070.36
1245	222452.23
1250	224385.06
1255	220892.4
1260	221748.94
1265	222515.06
1270	221877.19
1275	221604.08
1280	222177.12
1285	223295
1290	224608.29
1295	221958.12
1300	222527.63
1305	223975.09
1310	223613.31
1315	222501.61
1320	223079.27
1325	225337.76
1330	222941.03
1335	223082.83
1340	223722.32
1345	223918.29
1350	223692.5
1355	222151.5
1360	222245.58
1365	222149.59
1370	221766.36
1375	221846.75
1380	221191.46
1385	223753.36
1390	221436.41
1395	220532.11
1400	222154.33
1405	221203.76
1410	222743.55
1415	221827.05
1420	223763.24
1425	222705.69
1430	220765.55
1435	222558.05
1440	219440.19
1445	220639.05
1450	222970.99
1455	222548.64
1460	221835.61
1465	224102.31
1470	222750.58
1475	223183.65
1480	221652.68
1485	223104.13
1490	221617.73
1495	223844.54
1500	223152.19
1505	224308.24
1510	224472.08
1515	226572.78
1520	224664.08
1525	224146.75
1530	223504.15
1535	225850.84
1540	226823.31
1545	225868.9
1550	227295.19
1555	224029.05
1560	227610.88
1565	225063.22
1570	225948.36
1575	226615.89
1580	225516.89
1585	225842
1590	225314.57
1595	225906.07
1600	225648.08
1605	226635.19
1610	227002.22
1615	226375.46
1620	227969.55
1625	229559.15
1630	226967.26
1635	227131.2
1640	225716.65
1645	226967.43
1650	227424.13
1655	224928.94
1660	226567.21
1665	230174.49
1670	228352.53
1675	229230.98
1680	227162.53
1685	226491.46
1690	226603.69
1695	227392.01
1700	228047.6
1705	227411.71
1710	229212.2
1715	228362.07
1720	228838.32
1725	228901.89
1730	227996.89
1735	229302.82
1740	228091.05
1745	228882.17
1750	231609.24
1755	227893.49
1760	229234.56
1765	229124.7
1770	227513.33
1775	230748.61
1780	229224.46
1785	229796.39
1790	230715.28
1795	227841.39
1800	229336.59
1805	229031.72
1810	230372.21
1815	230512.03
1820	231499.43
1825	229994.61
1830	228893.7
1835	230450.74
1840	229982.41
1845	231561.47
1850	230953.87
1855	230341.77
1860	227672.91
1865	226518.88
1870	229017.8
1875	229634
1880	230213.81
1885	227668.13
1890	227550.63
1895	230068.13
1900	228517.91
1905	230410.85
1910	229312.62
1915	230017.61
1920	229172.08
1925	228811.89
1930	230189.9
1935	229529.77
1940	228119.7
1945	231271.04
1950	229779.4
1955	230170.44
1960	230449.82
1965	230515.05
1970	230374.08
1975	231382
1980	229505.8
1985	231197.05
1990	231793.83
1995	229734.05
2000	230897.07
2005	230072.35
2010	229797.71
2015	231052.98
2020	230150.77
2025	231009.21
2030	230132.08
2035	231539.4
2040	229055.63
2045	229111.56
2050	230712.81
2055	229380.72
2060	230670.2
2065	229127.54
2070	231312.73
2075	228837.41
2080	228472.57
2085	228878.14
2090	228080.95
2095	228112.25
2100	231232.08
2105	230091.67
2110	229921.24
2115	230837.52
2120	231841.32
2125	231869.16
2130	229961.79
2135	233618.57
2140	232206.5
2145	232807.7
2150	230392.67
2155	231926.43
2160	229587.44
2165	231386.97
2170	229928.36
2175	231296.18
2180	228579.85
2185	230046.3
2190	228575.21
2195	230899.28
2200	229187.11
2205	228245.3
2210	231263.71
2215	229008.76
2220	229256.28
2225	228877.64
2230	227875.79
2235	227437.59
2240	227308.84
2245	229276.18
2250	227256.22
2255	226186.93
2260	228201.04
2265	229343.41
2270	228500.24
2275	229398.9
2280	229878.31
2285	228697.63
2290	228667.27
2295	225088.87
2300	226376.29
2305	224110.37
2310	224750.66
2315	226424.13
2320	227357.51
2325	226353.84
2330	224079.72
2335	225200.65
2340	225840.72
2345	224132.87
2350	226565.01
2355	224900.3
2360	225929.39
2365	226291.05
2370	229322.82
2375	229481.92
2380	226374.12
2385	227682.85
2390	228503.15
2395	227099.3
2400	228357.44
2405	226436.86
2410	227721.67
2415	225945.14
2420	228056.36
2425	226614.79
2430	225507.86
2435	225974.45
2440	227915.98
2445	225663.56
2450	227798.14
2455	226449.61
2460	226989.1
2465	226995.88
2470	225127.43
2475	226860.89
2480	224909.62
2485	226463.76
2490	225143.02
2495	224285.38
2500	224728.74
2505	223989.58
2510	224812.59
2515	224706.09
2520	224419.3
2525	224462.97
2530	224750.18
2535	224199.09
2540	223958.21
2545	224924.41
2550	226626.54
2555	225404.45
2560	225019.85
2565	225740.23
2570	225801.25
2575	226471.75
2580	225918.71
2585	222504.85
2590	224087.98
2595	223444.21
2600	222786.5
2605	222237.43
2610	222929.2
2615	222890.68
2620	223221.21
2625	224441.85
2630	222606.79
2635	222071.99
2640	219958.84
2645	221171.81
2650	223040.42
2655	220535.38
2660	222492.8
2665	221180.08
2670	222929.01
2675	221461.08
2680	223296.36
2685	222693.32
2690	224143.65
2695	222563.85
2700	224232.21
2705	222025.71
2710	224749.47
2715	224558.64
2720	224015.33
2725	221516.71
2730	222895.94
2735	224205.35
2740	222393.76
2745	222027.73
2750	223439.33
2755	223240.64
2760	224595.83
2765	223130.9
2770	223909.37
2775	223100.69
2780	224138.22
2785	223924.96
2790	224068.8
2795	223597.55
2800	224097.46
2805	224172.54
2810	225223.28
2815	223984.84
2820	223191.16
2825	223482.13
2830	223372.76
2835	223050.96
2840	222834.81
2845	220587.24
2850	223299.89
2855	223044.21
2860	219829.87
2865	219682.56
2870	223038.89
2875	220936.31
2880	221116.65
2885	219489.65
2890	220478.43
2895	220261.43
2900	221387.43
2905	221191.09
2910	221912.94
2915	219938.49
2920	221139.33
2925	221179.17
2930	220389.48
2935	222115.21
2940	222511.18
2945	221390.31
2950	223541.72
2955	220326.7
2960	223072.25
2965	220547.73
2970	220027.07
2975	221272.2
2980	220221.18
2985	219465.72
2990	219606.39
2995	220652.01
3000	219401.81
3005	220125.87
3010	219097.01
3015	220832.94
3020	220059.03
3025	219573.49
3030	220481.57
3035	221521.24
3040	222500.85
3045	222396.93
3050	222091.03
3055	221500.5
3060	221757.93
3065	219666.94
3070	223402.45
3075	221034.91
3080	220422.63
3085	221164.51
3090	219161.28
3095	220492.94
3100	221066.82
3105	218787.97
3110	219481.5
3115	219012.21
3120	218470.52
3125	217706.62
3130	218657.21
3135	217546.24
3140	218915.57
3145	218124.71
3150	219369.06
3155	217496.8
3160	216810.44
3165	215981.74
3170	217920.39
3175	220020.49
3180	215662.26
3185	214926.64
3190	217279.86
3195	214319.42
3200	217139.04
3205	216763.86
3210	217404.89
3215	216720.1
3220	217168.83
3225	216157.62
3230	216726.51
3235	215752
3240	216031.31
3245	215329.53
3250	216196.98
3255	216225.84
3260	217373.72
3265	216947.07
3270	218077.73
3275	218144.06
3280	215352.67
3285	217253.8
3290	216408.05
3295	215789.89
3300	216590.81
3305	215643.3
3310	213537.26
3315	215277.55
3320	215107.63
3325	215052.66
3330	212767.23
3335	214964.17
3340	214091.1
3345	216087.59
3350	215528.04
3355	211331.48
3360	212864.71
3365	212938.12
3370	212507.32
3375	215381.83
3380	213672.6
3385	214357.4
3390	214033.25
3395	212323.73
3400	214371.4
3405	212480.73
3410	213609.35
3415	212736.35
3420	212455.79
3425	213361.44
3430	213186.65
3435	211327.29
3440	211489.2
3445	210727.68
3450	210753.47
3455	211191.06
3460	213113.2
3465	210706.6
3470	211724.78
3475	212044.97
3480	211743.07
3485	213151.98
3490	210835.73
3495	210754.9
3500	212248.42
3505	209607.28
3510	207619.34
3515	207910.2
3520	207136.95
3525	210001.8
3530	207911.04
3535	210709.2
3540	209134.46
3545	209692.51
3550	210651.41
3555	209361.74
3560	210924.02
3565	210157.5
3570	211703.35
3575	211037.78
3580	211030
3585	210902.88
3590	208929.7
3595	211167.42
3600	211960.04
3605	209150
3610	210136.54
3615	208947.97
3620	210233.47
3625	211497.98
3630	210455.56
3635	211035.81
3640	211108.74
3645	208595.27
3650	210622.06
3655	209599.53
3660	209993.96
3665	211682.64
3670	210689.86
3675	210895.44
3680	210124.69
3685	210363.06
3690	210930.81
3695	210605.25
3700	211372.11
3705	210263.9
3710	210437.68
3715	212831.93
3720	211772.31
3725	211559.52
3730	210772.18
3735	210739.29
