# Supplementary material for: DNArepairK: An Interactive Database for Exploring the Impact of Anticancer Drugs onto the Dynamics of DNA Repair Proteins
Source: Biomedicines. 2021 Sep 16;9(9):1238. doi: 10.3390/biomedicines9091238 (PMC8470695; doi:10.3390/biomedicines9091238)
Supplement: Supplementary file 1 [file biomedicines-09-01238-s001.zip › Fit and Raw data/53BP1/53BP1/53BP1_I.txt]

53BP1_I	c5e0b4
0	0
5	367.23403
10	1.27803
15	758.084023
20	655.86123
25	1093.242069
30	2061.50875
35	2515.3876
40	2775.5501
45	4450.132996
50	6940.354816
55	7738.93092
60	10176.4209
65	11151.27882
70	13118.47859
75	15887.4667
80	18092.6712
85	18588.179
90	21221.794
95	24753.6132
100	26844.4514
105	28877.7918
110	32485.417
115	33865.0788
120	35329.7497
125	40176.242
130	41523.527
135	43564.061
140	45839.224
145	47577.496
150	50182.66
155	52402.079
160	55487.01
165	57150.431
170	60092.64
175	62252.859
180	63822.271
185	66235.869
190	67044.201
195	69551.192
200	73262.804
205	74761.123
210	76800.568
215	80195.526
220	80526.098
225	81386.993
230	83565.874
235	85448.433
240	88191.437
245	89692.016
250	91555.417
255	93098.318
260	95940.718
265	96522.359
270	98446.623
275	100941.105
280	100443.636
285	102103.492
290	104563.71
295	104789.597
300	106322.905
305	107624.295
310	109483.87
315	110372.379
320	112976.435
325	115387.976
330	115968.075
335	118241.421
340	117710.626
345	118173.671
350	121065.584
355	120408.209
360	122391.559
365	122834.951
370	125885.038
375	126846.281
380	126874.677
385	128900.861
390	130529.896
395	129946.538
400	133026.384
405	132591.169
410	134332.639
415	135890.829
420	135493.312
425	137968.286
430	137340.324
435	139926.782
440	140956.163
445	142411.698
450	143035.043
455	142869.194
460	146239.365
465	144512.97
470	144711.018
475	148969.745
480	149499.751
485	150747.345
490	151844.367
495	153206.005
500	156240.554
505	156462.767
510	156601.681
515	156313.409
520	158677.877
525	160038.339
530	161161.269
535	159394.71
540	160685.782
545	160953.15
550	162333.848
555	163017.431
560	166943.177
565	166113.462
570	166600.449
575	167397.493
580	166794.166
585	167484.649
590	169768.374
595	168840.537
600	170537.23
605	169840.744
610	169711.797
615	173211.573
620	173911.47
625	174897.961
630	173797.571
635	174112.447
640	175837.997
645	174489.601
650	177172.015
655	177829.9
660	180789.86
665	179883.906
670	180195.813
675	181618.685
680	182985.453
685	181448.84
690	182601.762
695	186112.263
700	183922.151
705	185201.454
710	184761.955
715	187748.451
720	184584.55
725	188830.76
730	187896.394
735	190831.978
740	187794.39
745	188058.46
750	189672.718
755	187911.989
760	191970.807
765	191526.706
770	189394.46
775	192571.315
780	191916.977
785	194695.095
790	193450.793
795	193823.33
800	195053.946
805	196305.38
810	192896.92
815	193017.986
820	196472.48
825	196308.45
830	195521.13
835	196133.62
840	197573.72
845	198920.041
850	197660.89
855	199552.21
860	198213.54
865	197446.55
870	197960.418
875	197007.82
880	199159.17
885	199071.97
890	198022.13
895	199243.23
900	200300.35
905	199092.88
910	199016.9
915	200889.97
920	201746.57
925	201217.22
930	202387.93
935	201321.47
940	202684.07
945	202692.71
950	203682.47
955	204765.69
960	204432.55
965	203109
970	202914.88
975	204722.27
980	205648.07
985	205247.28
990	204511.47
995	207307.3
1000	206165.31
1005	205489.87
1010	207468.31
1015	206456.15
1020	208938.29
1025	210039.62
1030	208432.21
1035	208211.1
1040	210331.18
1045	210794.49
1050	209033.13
1055	207056.98
1060	207802.89
1065	209111.97
1070	207017.33
1075	208359.48
1080	206497.38
1085	208850.54
1090	208725.82
1095	209416.01
1100	210768.84
1105	211687.57
1110	210248.16
1115	210686.84
1120	209371.19
1125	211482.92
1130	211468.29
1135	212833.12
1140	212649.56
1145	213088.98
1150	214237.45
1155	212831.97
1160	214576.97
1165	216155.63
1170	213173.41
1175	216189.6
1180	212866.19
1185	214919.42
1190	214962.03
1195	215573.38
1200	214767.92
1205	212776
1210	212090.85
1215	214741.78
1220	213914.15
1225	216124.03
1230	212733.35
1235	214917.54
1240	212781.53
1245	213396.3
1250	215846.55
1255	214265.74
1260	217119.78
1265	216100.3
1270	216599.18
1275	219711.47
1280	218071.05
1285	217735.53
1290	216150.31
1295	218546.86
1300	218820.94
1305	218690.21
1310	218441.25
1315	218502.02
1320	219197.53
1325	218230.42
1330	218024.04
1335	218987.73
1340	217973.77
1345	218574.57
1350	220245.13
1355	218496.28
1360	218389.7
1365	218348.05
1370	219973.35
1375	222624.33
1380	220388.66
1385	219940.17
1390	219377.01
1395	220818.6
1400	220483.3
1405	217266.26
1410	219666.82
1415	220613.98
1420	218472.86
1425	221356.16
1430	220212.23
1435	219241.15
1440	220299.192
1445	221099.29
1450	221239.821
1455	220122.71
1460	218842.9
1465	220438.17
1470	221781.84
1475	222245.72
1480	220916.18
1485	224417.6
1490	221976.63
1495	221998.77
1500	223628.31
1505	222461.89
1510	222904.14
1515	221285.91
1520	223311.12
1525	222561.11
1530	222319.7
1535	223795.27
1540	226323.71
1545	221615.902
1550	221996.38
1555	220975.547
1560	221402.02
1565	223507.545
1570	223206.09
1575	223447.84
1580	221565.108
1585	222501.07
1590	223667.93
1595	222827.77
1600	225031.45
1605	221973.05
1610	224139.23
1615	223076.583
1620	221149.632
1625	221983.697
1630	223180.198
1635	222292.513
1640	222930.555
1645	221553.277
1650	223576.185
1655	223246.76
1660	222778.29
1665	222714.61
1670	223397.879
1675	224097.81
1680	221238.87
1685	219243.36
1690	221907.87
1695	221718.48
1700	222410.77
1705	221735.24
1710	222042.507
1715	222623.16
1720	224213.702
1725	224436.743
1730	222396.574
1735	222186.561
1740	220212.99
1745	224247.404
1750	224110.37
1755	222520.471
1760	224226.473
1765	223602.197
1770	223548.248
1775	223124.15
1780	221197.087
1785	222561.705
1790	222721.814
1795	223357.83
1800	223610.36
1805	222945.053
1810	223449.79
1815	224115.034
1820	226647.151
1825	224828.453
1830	224033.351
1835	227028.601
1840	224571.86
1845	223090.826
1850	222388.717
1855	221302.238
1860	222630.994
1865	222385.128
1870	224397.308
1875	223231.663
1880	222799.825
1885	227246.444
1890	224735.039
1895	224280.962
1900	222250.054
1905	221031.26
1910	220133.432
1915	220390.574
1920	220820.204
1925	223033.348
1930	220826.03
1935	220416.717
1940	220684.441
1945	220947.901
1950	220895.117
1955	220858.866
1960	219080.722
1965	221241.802
1970	220192.719
1975	221837.495
1980	220288.38
1985	220389.745
1990	220852.011
1995	221138.97
2000	223108.978
2005	221190.993
2010	221447.702
2015	220580.132
2020	220438.341
2025	223294.379
2030	221591.376
2035	221397.287
2040	222187.262
2045	222344.66
2050	222451.181
2055	222595.828
2060	225250.969
2065	224065.78
2070	223541.974
2075	223694.732
2080	224052.849
2085	222483.424
2090	222157.669
2095	221922.61
2100	223746.707
2105	222744.954
2110	222669.638
2115	224834.273
2120	224117.463
2125	224234.308
2130	224408.203
2135	223985.794
2140	223257.856
2145	222244.626
2150	222651.231
2155	223770.546
2160	223259.723
2165	222657.624
2170	223220.202
2175	224983.322
2180	224897.79
2185	222965.272
2190	224198.618
2195	224985.87
2200	224473.07
2205	223060.977
2210	224595.373
2215	223294.066
2220	220806.239
2225	222247.495
2230	222539.612
2235	221054.002
2240	222453.529
2245	221060.337
2250	224057.818
2255	222072.612
2260	221691.902
2265	220617.389
2270	223318.058
2275	223626.773
2280	220029.086
2285	222171.292
2290	218619.232
2295	219493.413
2300	217566.984
2305	218578.644
2310	220332.331
2315	219478.712
2320	220288.797
2325	219303.481
2330	218965.613
2335	219932.717
2340	220926.127
2345	219581.706
2350	220097.415
2355	220872.584
2360	220416.109
2365	221867.136
2370	221784.919
2375	220608.943
2380	221130.848
2385	222801.846
2390	223275.359
2395	223349.787
2400	221892.79
2405	219647.425
2410	221088.325
2415	221677.606
2420	221374.659
2425	221314.905
2430	222051.747
2435	219044.243
2440	220264.215
2445	218312.174
2450	220130.109
2455	219764.275
2460	218499.842
2465	219345.408
2470	218962.311
2475	218907.403
2480	217441.86
2485	217205.785
2490	216108.122
2495	216197.053
2500	216955.891
2505	217102.379
2510	216216.633
2515	215814.849
2520	217082.547
2525	215673.228
2530	214716.246
2535	217486.35
2540	219009.339
2545	219268.438
2550	218596.925
2555	217283.205
2560	217026.65
2565	217882.418
2570	218022.81
2575	216927.956
2580	218408.873
2585	219470.741
2590	220211.16
2595	219548.447
2600	221950.29
2605	220691.966
2610	220365.615
2615	221631.19
2620	221657.967
2625	222424.905
2630	221449.433
2635	221655.004
2640	220254.897
2645	219947.737
2650	219712.425
2655	216774.563
2660	217480.61
2665	218197.452
2670	218631.129
2675	219839.173
2680	219557.333
2685	215599.78
2690	217948.882
2695	219206.211
2700	218524.565
2705	218447.411
2710	218061.955
2715	218110.598
2720	214487.724
2725	217533.577
2730	217900.242
2735	217514.777
2740	219844.77
2745	218667.924
2750	218025.524
2755	218875.486
2760	219682.974
2765	218314.749
2770	216221.193
2775	217801.612
2780	218823.243
2785	219802.625
2790	217240.934
2795	216351.984
2800	219734.088
2805	216888.485
2810	217354.894
2815	216820.304
2820	215182.682
2825	217095.172
2830	213138.662
2835	219131.199
2840	216392.791
2845	216971.216
2850	215906.703
2855	214477.062
2860	211970.616
2865	217389.233
2870	217760.9
2875	216571.115
2880	217650.484
2885	217914.283
2890	218626.149
2895	218370.922
2900	218910.217
2905	217695.396
2910	217976.91
2915	217812.377
2920	217723.506
2925	218431.697
2930	216379.197
2935	217170.429
2940	215857.521
2945	215537.146
2950	217154.089
2955	215672.529
2960	214215.301
2965	214780.649
2970	215800.515
2975	214879.394
2980	214564.13
2985	213403.667
2990	212906.458
2995	212194.17
3000	213429.971
3005	215144.594
3010	215252.97
3015	218145.188
3020	217195.605
3025	214730.123
3030	215202.844
3035	214093.536
3040	215143.228
3045	214109.767
3050	214364.093
3055	212126.047
3060	214080.751
3065	214752.119
3070	215146.034
3075	214675.955
3080	212724.605
3085	212979.938
3090	211907.465
3095	214376.838
3100	212177.034
3105	210635.283
3110	209719.213
3115	211397.013
3120	209972.721
3125	208139.944
3130	208096.894
3135	210168.317
3140	209972.181
3145	210908.839
3150	210937.398
3155	212634.107
3160	211941.765
3165	210238.017
3170	210264.375
3175	212372.707
3180	209965.145
3185	213792.326
3190	212376.893
3195	211152.204
3200	215012.237
3205	212345.974
3210	212882.391
3215	214999.411
3220	215916.474
3225	213514.275
3230	213137.848
3235	210912.223
3240	211840.977
3245	211463.702
3250	213158.165
3255	210889.043
3260	213002.918
3265	209050.957
3270	209627.495
3275	207121.415
3280	207630.318
3285	208021.73
3290	206586.788
3295	205604.75
3300	210297.959
3305	206413.413
3310	205069.343
3315	206144.947
3320	206287.223
3325	208000.903
3330	207146.361
3335	204971.764
3340	208540.008
3345	209001.334
3350	207935.588
3355	206113.581
3360	204955.93
3365	208595.826
3370	208130.015
3375	210860.904
3380	210229.852
3385	210200.856
3390	210899.628
3395	209646.852
3400	212050.546
3405	212555.568
3410	212703.169
3415	211931.122
3420	211015.985
3425	212680.124
3430	213825.315
3435	214637.093
3440	211516.196
3445	212652.259
3450	213378.392
3455	213488.75
3460	213880.608
3465	213444.929
3470	213268.399
3475	213589.145
3480	212712.328
3485	213373.22
3490	214214.615
3495	213109.584
3500	213749.49
3505	213739.238
3510	214806.592
3515	211317.883
3520	211876.502
3525	214508.448
3530	212350.981
3535	213068.521
3540	211132.883
3545	209299.502
3550	210516.792
3555	209805.207
3560	210406.993
3565	211400.836
3570	208312.623
3575	209273.228
3580	208158.717
3585	208891.392
3590	210152.864
3595	208749.857
3600	211341.933
3605	208287.217
3610	210608.473
3615	208113.593
3620	208825.766
3625	208818.654
3630	207576.705
3635	210605.483
3640	209987.359
3645	208062.445
3650	209041.352
3655	208054.362
3660	209919.947
3665	207906.09
3670	208245.335
3675	204826.684
3680	206405.713
3685	208165.022
3690	207589.788
3695	205001.707
3700	206515.829
3705	203517.936
3710	204752.727
3715	205288.013
3720	206619.539
3725	208556.194
3730	204322.298
3735	209062.466
3740	207873.542
3745	208160.907
3750	208867.631
