# Supplementary material for: DNArepairK: An Interactive Database for Exploring the Impact of Anticancer Drugs onto the Dynamics of DNA Repair Proteins
Source: Biomedicines. 2021 Sep 16;9(9):1238. doi: 10.3390/biomedicines9091238 (PMC8470695; doi:10.3390/biomedicines9091238)
Supplement: Supplementary file 1 [file biomedicines-09-01238-s001.zip › Fit and Raw data/ADPRHL2/ADPRHL2.txt]

2
1
A3*(1-Math.exp(-k3*t))+B3*(1-Math.exp(-k3*t))
00b0f0
A3=52912.0024741991;k3=0.309239385427713;l3=0.025750586270414;d3=18.4641756776926;B3=1765.11807386727
ADPRHL2
if:t>=d3
A3*((k3/(k3-l3))*Math.exp(l3*(d3-t))-(l3/(k3-l3))*Math.exp(k3*(d3-t))-Math.exp(-k3*t))+B3*(1-Math.exp(-k3*t))

A4*(1-Math.exp(-k4*t))+B4*(1-Math.exp(-k4*t))
00b050
A4=705.952985605664;k4=0.337055246369565;l4=0.00218612589358392;d4=0;B4=0
ADPRHL2_I
if:t>=d4
A4*((k4/(k4-l4))*Math.exp(l4*(d4-t))-(l4/(k4-l4))*Math.exp(k4*(d4-t))-Math.exp(-k4*t))+B4*(1-Math.exp(-k4*t))
