# Supplementary material for: DNArepairK: An Interactive Database for Exploring the Impact of Anticancer Drugs onto the Dynamics of DNA Repair Proteins
Source: Biomedicines. 2021 Sep 16;9(9):1238. doi: 10.3390/biomedicines9091238 (PMC8470695; doi:10.3390/biomedicines9091238)
Supplement: Supplementary file 1 [file biomedicines-09-01238-s001.zip › Fit and Raw data/ADPRHL2/ADPRHL2/ADPRHL2.txt]

ADPRHL2	bdd7ee
0	0
1	12925.57452
2	23468.01739
3	31629.41043
4	37882.37296
5	44401.57452
6	47621.62652
7	48708.47417
8	52330.93965
9	52067.47426
10	53854.8627
11	53781.51148
12	54656.0673
13	53823.8533
14	53611.69487
15	52822.33148
16	54416.4227
17	53269.5953
18	52943.04
19	52044.16861
21	52999.72296
23	51600.5533
25	49052.306
27	48026.20617
29	46598.34217
31	44261.66661
33	42645.4407
35	41421.78296
37	37580.5547
39	35688.33217
41	34463.53617
43	31696.27791
45	31793.12165
47	28887.44122
49	28332.286
51	25333.75113
53	25223.87374
55	23349.36157
57	23712.80826
59	21992.49122
61	20434.69104
63	18865.666
65	18432.84713
67	18293.8987
69	17282.82983
71	15378.32365
73	15372.01243
75	13898.82678
77	14492.36174
79	14250.42817
81	12201.03174
83	12777.60278
85	11135.21148
87	9902.614783
89	11268.08809
91	10977.23417
93	9300.771652
95	9559.274609
97	9479.666696
99	10108.12809
101	9619.056783
103	9052.840783
105	7387.356
107	8354.610261
109	7446.885826
111	7351.095217
113	6237.314348
115	6685.375913
117	6720.973913
119	5363.509739
121	6621.749652
123	5743.940087
125	5779.601652
127	5265.276087
129	5530.238087
131	5091.721739
133	5005.81887
135	5817.495739
137	5584.088696
139	5566.51887
141	4498.564957
143	4671.077652
145	3381.254348
147	4662.839304
149	3008.482174
151	3707.934435
153	4458.320609
155	3821.497304
157	3150.711739
159	3986.528
161	4150.046261
163	4242.353826
165	2824.110696
167	4992.149826
169	4410.330087
171	4083.74313
173	2670.529043
175	4080.989391
177	3154.94087
179	3565.390609
181	3418.782609
183	3607.760174
185	3078.116522
187	2921.811304
189	3260.436696
191	2146.289739
193	3843.916957
195	2563.65487
197	2488.150087
199	1953.137913
201	2967.336
203	2681.907913
205	2092.145652
207	2721.586522
209	2781.366435
211	2439.983304
213	2702.049652
215	2907.439478
217	2741.240435
219	2117.787565
221	3224.731565
223	2269.653826
225	3198.142087
227	3621.642087
229	1736.042261
231	2491.728087
233	2553.772957
235	2305.96113
237	1457.551217
239	2271.001739
241	1758.753913
243	3132.887826
245	3147.257913
247	2412.947565
249	2658.332435
251	2864.366087
253	2658.210174
255	1626.517913
257	1389.691913
259	1539.57087
261	1845.250783
263	2787.832
265	2485.860696
267	2018.969217
269	2006.271826
271	1803.757043
273	1959.458
275	2969.435826
277	3097.370957
279	2863.474522
281	1931.922348
283	2548.974957
285	1411.686783
287	1545.74887
289	1372.404261
291	2274.552087
293	1012.24087
295	2416.042
297	2054.50913
299	1976.117652
301	1672.120783
303	1843.891043
305	2156.249826
307	1866.335043
309	2240.452348
311	1005.826261
313	2433.400609
315	1372.620261
317	1456.679043
319	1517.386435
321	1489.29287
323	774.298
325	1963.877391
327	1871.997652
329	1310.494609
331	823.1878261
333	1297.559739
335	2337.434783
337	1801.543826
339	2077.457391
341	2170.770522
343	728.6514783
345	940.8529565
347	2192.362435
349	2208.468783
351	1428.096261
353	976.884087
355	2012.749217
357	854.9598261
359	1087.216435
361	217.548
363	1074.223304
365	1292.333304
367	1126.291391
369	1947.66487
371	1560.449304
373	2047.662087
375	1077.384087
377	1913.552087
379	2248.053565
381	1424.359739
383	866.1942609
385	1494.900609
387	1120.024957
389	-599.8556522
391	855.0968696
393	540.3292174
395	3.345478261
397	1733.746609
399	918.5429565
401	16.84
403	1076.168261
405	-12.83652174
407	1642.591043
409	78.79721739
411	1241.037652
413	684.6968696
415	1185.63687
417	1494.651652
419	1345.279391
421	1067.702957
423	366.4125217
425	450.5831304
427	1144.885391
429	951.7909565
431	365.1152174
