# Supplementary material for: DNArepairK: An Interactive Database for Exploring the Impact of Anticancer Drugs onto the Dynamics of DNA Repair Proteins
Source: Biomedicines. 2021 Sep 16;9(9):1238. doi: 10.3390/biomedicines9091238 (PMC8470695; doi:10.3390/biomedicines9091238)
Supplement: Supplementary file 1 [file biomedicines-09-01238-s001.zip › Fit and Raw data/ADPRHL2/ADPRHL2/ADPRHL2_I.txt]

ADPRHL2_I	c5e0b4
0	0
1	915.0526
2	333.2189
3	-209.6202
4	1269.8752
5	324.8858
6	36.1347
7	805.8752
8	1017.098
9	41.7345
10	504.1557
11	740.6707
12	1723.9644
13	966.7182
14	-323.2991
15	201.6733
16	983.0518
17	1714.5778
18	51.882
19	549.0088
21	153.5334
23	-48.7398
25	-442.0687
27	238.2361
29	931.3088
31	846.5417
33	748.5935
35	957.0589
37	-127.6452
39	1530.9065
41	111.2448
43	-61.7526
45	854.9674
47	1405.7107
49	-70.4776
51	759.4208
53	185.5062
55	1566.6094
57	186.609
59	706.7915
61	611.7035
63	901.5984
65	567.0603
67	820.854
69	72.5909
71	517.616
73	699.5103
75	976.8777
77	337.8807
79	1349.893
81	494.7113
83	799.0357
85	665.3415
87	250.1215
89	-9.0535
91	1360.6813
93	468.0863
95	1038.1591
97	1409.3837
99	637.0211
101	70.2188
103	27.4663
105	114.569
107	763.273
109	758.04
111	160.542
113	-670.8937
115	1199.7912
117	661.5323
119	434.4737
121	1430.2381
123	569.9979
125	2214.7799
127	404.1995
129	1662.7962
131	306.0392
133	-273.2668
135	671.0827
137	-319.3487
139	1212.6518
141	369.7799
143	1276.2945
145	-879.9474
147	1553.5614
149	1016.8496
151	-265.0182
153	-198.0978
155	930.492
157	162.1571
159	867.1079
161	1063.9904
163	628.9821
165	1341.1877
167	-677.7963
169	-486.1788
171	2001.3503
173	228.1148
175	2243.8046
177	1841.8825
179	968.3498
181	1055.8229
183	860.2615
185	653.6498
187	-200.4923
189	980.8179
191	-912.6767
193	1331.0406
195	1328.1721
197	387.4394
199	370.5977
201	1051.966
203	173.8799
205	281.9849
207	642.8265
209	-495.8723
211	1403.6714
213	834.4706
215	772.4451
217	678.991
219	1171.621
221	1905.2161
223	1210.9001
225	547.307
227	980.0847
229	362.3486
231	1069.8372
233	224.8627
235	-135.4807
237	-447.3023
239	-257.8475
241	1475.35
243	-467.2123
245	-93.6531
247	766.1363
249	439.5266
251	90.3544
253	137.7753
255	497.7143
257	-809.5374
259	-219.3717
261	379.732
263	-54.7722
265	-734.6223
267	-152.2872
269	-1130.8417
271	-667.6238
273	149.4469
275	339.5432
277	-457.0978
279	-165.1113
281	779.6345
283	2076.3353
285	143.1046
287	321.2985
289	600.0945
291	742.6949
293	218.361
295	1075.0772
297	-576.0226
299	-331.6054
301	626.8435
303	276.509
305	500.9881
307	17.3325
309	-717.0919
311	357.9974
313	888.8607
315	-646.5453
317	83.1433
319	933.4501
321	-1210.3961
323	227.6898
325	1066.8064
327	77.7963
329	650.725
331	-349.1467
333	-679.1286
335	-730.5852
337	604.1806
339	-811.4501
341	338.1476
343	1303.2772
345	231.9127
347	1265.3411
349	-35.9767
351	-457.4145
353	488.371
355	-370.7867
357	797.2026
359	-269.577
361	1124.6118
363	-47.8716
365	585.6837
367	-335.4237
369	877.7385
371	918.3221
373	91.7255
375	680.2847
377	394.8948
379	-409.1774
381	738.0174
383	984.1344
385	166.5824
387	734.4085
389	1046.0404
391	1599.4898
393	-257.7905
395	-439.4241
397	631.7173
399	323.386
401	1546.1709
403	-123.5206
405	707.0341
407	297.4313
409	808.3624
411	-442.4
413	164.4843
415	1540.5818
417	16.5322
419	-892.0265
421	-385.1123
423	427.6204
425	6.7763
427	590.3869
429	1401.9957
431	871.917
433	1472.8808
435	1306.9836
437	-362.4713
439	178.4407
441	451.2405
443	-23.1203
445	668.0071
447	146.1072
449	246.3285
451	-283.9663
453	-354.3491
455	18.0648
457	684.7296
459	1118.7241
