# Supplementary material for: DNArepairK: An Interactive Database for Exploring the Impact of Anticancer Drugs onto the Dynamics of DNA Repair Proteins
Source: Biomedicines. 2021 Sep 16;9(9):1238. doi: 10.3390/biomedicines9091238 (PMC8470695; doi:10.3390/biomedicines9091238)
Supplement: Supplementary file 1 [file biomedicines-09-01238-s001.zip › Fit and Raw data/ATAD5/ATAD5.txt]

1
1
A5*(1-(l5/(l5-k5))*Math.exp(-k5*t)-(k5/(k5-l5))*Math.exp(-l5*t))+B5*(1-Math.exp(-n5*t))
00b0f0
A5=12504.6234192228;k5=0.074641027173394;l5=0.0124784473775142;m5=0.00140540540656743;n5=0.266643967583217;d5=133.213776152512;B5=1374.15627049875
ATAD5
if:t>=d5
A5*(-(l5/(l5-k5))*Math.exp(-k5*t)-(k5/(k5-l5))*Math.exp(-l5*t)+(l5*m5/((l5-k5)*(m5-k5)))*Math.exp(k5*(d5-t))+(k5*m5/((k5-l5)*(m5-l5)))*Math.exp(l5*(d5-t))+(k5*l5/((k5-m5)*(l5-m5)))*Math.exp(m5*(d5-t)))+B5*(1-Math.exp(-n5*t))
