# Supplementary material for: DNArepairK: An Interactive Database for Exploring the Impact of Anticancer Drugs onto the Dynamics of DNA Repair Proteins
Source: Biomedicines. 2021 Sep 16;9(9):1238. doi: 10.3390/biomedicines9091238 (PMC8470695; doi:10.3390/biomedicines9091238)
Supplement: Supplementary file 1 [file biomedicines-09-01238-s001.zip › Fit and Raw data/ATAD5/ATAD5/ATAD5.txt]

ATAD5	bdd7ee
0	0
5	1107.077917
10	1722.1645
15	2284.064083
20	2896.369917
25	3444.637083
30	3971.47575
35	4291.729583
40	4977.078083
45	5641.327917
50	5853.960833
55	6244.555917
60	6670.052833
65	6894.451
70	7611.45425
75	7581.496667
80	8230.249
85	9334.96275
90	9042.584
95	8862.417
100	10116.24475
105	9638.942833
110	9892.43875
115	10284.32025
120	10374.71625
125	10747.87908
130	10496.64458
135	11370.18317
140	10990.21258
145	11589.14208
150	12044.36808
155	11613.46467
160	12237.6915
165	11533.985
170	12121.09742
175	12621.17108
180	12210.85383
185	11954.809
190	11887.42342
195	12229.38283
200	12774.86483
205	12823.88067
210	12528.94075
215	12157.564
220	12733.86142
225	12696.14208
230	12006.30267
235	11871.41292
240	12362.54533
245	12243.18483
250	12554.15842
255	12364.51333
260	12804.11508
265	12840.93892
270	11828.91592
275	12212.73075
280	12091.30658
285	12866.93383
290	11999.87225
295	11654.06467
300	12113.34258
305	11779.25167
310	12261.74217
315	12404.08442
320	11993.56758
325	11481.838
330	11743.84067
335	11284.947
340	12208.87775
345	11582.46
350	11838.39675
355	11737.40233
360	12020.17408
365	11175.21858
370	11485.8595
375	11845.85333
380	11608.72758
385	11338.60217
390	11435.667
395	11080.81383
400	11431.14158
405	11158.44508
410	11199.456
415	11186.40167
420	10721.25883
425	11226.56725
430	10933.23208
435	10183.74233
440	10443.49158
445	10714.32925
450	10430.08908
455	10342.80425
460	10204.35283
465	9361.696917
470	10339.92817
475	10602.38333
480	10777.94583
485	9996.51275
490	10666.19183
495	10128.05533
500	9889.357
505	9854.87325
510	9837.253583
515	10076.38125
520	9607.169167
525	9831.589
530	9967.7795
535	9064.940917
540	9770.23075
545	9316.525917
550	9206.881083
555	9785.934583
560	9772.201833
565	9600.117417
570	9245.71
575	9334.476083
580	9375.418333
585	9069.4685
590	8931.689
595	8814.271167
600	8718.369833
605	8599.182167
610	8555.622667
615	8560.67675
620	8407.560333
625	8506.43925
630	8664.870333
635	8287.825
640	8550.533083
645	8321.369833
650	8194.872917
655	8029.727167
660	7470.602
665	8210.571917
670	7715.485583
675	8166.853833
680	6911.589917
685	7926.02
690	7598.113417
695	7557.390583
700	7831.100917
705	6861.146667
710	7981.583333
715	7257.436583
720	6706.30275
725	7971.661083
730	7758.8325
735	7297.845333
740	7673.233333
745	7562.990833
750	7763.068667
755	7120.543083
760	7640.24625
765	7569.53475
770	7126.956
775	7190.41575
780	7454.38
785	7011.960833
790	6569.618917
795	7061.096917
800	7378.212083
805	7018.886083
810	7034.508583
815	6660.997417
820	7222.252667
825	6591.010333
830	6885.890583
835	6362.716333
840	6345.42825
845	6061.045
850	6786.166167
855	6205.6105
860	6267.171917
865	6375.35175
870	5949.9045
875	6270.7735
880	5339.20125
885	6615.29075
890	6375.395417
895	6221.43275
900	6144.07875
905	5991.107083
910	5938.849333
915	5946.107833
920	6137.171417
925	6047.396
930	5755.632667
935	6025.978333
940	5908.927667
945	5833.609917
950	5795.8125
955	5569.379833
960	5901.683
965	6057.421083
970	5629.16925
975	5803.1175
980	5781.393167
985	5693.952833
990	5933.130917
995	5423.014917
1000	5417.606917
1005	5450.87625
1010	5589.556583
1015	5387.25975
1020	4842.379667
1025	5428.402833
1030	5793.729417
1035	5435.19
1040	5334.00575
1045	5346.213417
1050	4998.8265
1055	5383.811583
1060	5028.959167
1065	5119.381083
1070	5544.561083
1075	5036.865417
1080	5447.180833
1085	5367.114917
1090	5652.32425
1095	5054.175083
1100	5160.329583
1105	5440.762667
1110	5225.597
1115	4934.271833
1120	5300.824333
1125	4897.7915
1130	5434.538917
1135	4715.721583
1140	4668.47225
1145	4701.9595
1150	4428.694167
1155	5300.015583
1160	5089.682167
1165	4729.998
1170	4351.312083
1175	4672.558417
1180	4686.4275
1185	4903.31275
1190	5036.306833
1195	4343.966
1200	4587.28175
1205	5199.310083
1210	5327.35
1215	4391.458583
1220	4398.854083
1225	5137.252667
1230	4670.269333
1235	4527.930917
1240	4905.151083
1245	4259.80525
1250	4873.697
1255	4860.314083
1260	4147.568417
1265	4392.0515
1270	3997.99225
1275	4220.42925
1280	4631.031583
1285	4699.656833
1290	3906.389
1295	4437.614417
1300	4346.218
1305	4283.799833
1310	4086.411917
1315	4193.639667
1320	4011.582667
1325	4444.288
1330	4163.681917
1335	4131.287
1340	4204.14525
1345	4339.322833
1350	4079.349333
1355	3984.320917
1360	3710.145333
1365	3691.29325
1370	3909.86525
1375	3783.905
1380	4109.125083
1385	4091.945417
1390	3764.373
1395	4005.946
1400	3918.139667
1405	3712.980333
1410	3592.99575
1415	3687.44275
1420	3677.29
1425	3512.608333
1430	3516.204917
1435	3867.39125
1440	3507.828
1445	3682.291917
1450	3637.185417
1455	3564.257583
1460	3872.34625
1465	3789.580667
1470	3518.263
1475	3029.756333
1480	3919.97725
1485	3441.682333
1490	3508.371
1495	3352.725167
1500	3793.276917
1505	3037.380417
1510	3713.370583
1515	3339.802
1520	2801.594917
1525	3114.871583
1530	2988.567833
1535	2774.895417
1540	3182.828333
1545	3133.867583
1550	3409.480083
1555	3537.601
1560	3603.838333
1565	2405.971
1570	2839.43925
1575	3315.3795
1580	3441.407167
1585	3323.238833
1590	3114.566333
1595	3375.13225
1600	3039.89375
1605	3652.1925
1610	3026.39925
1615	3024.4025
1620	2955.44825
1625	2524.14325
1630	2845.417917
1635	2747.112083
1640	3182.864833
1645	3144.49025
1650	3347.9435
1655	2433.875917
1660	2912.164667
1665	3004.237417
1670	2928.337833
1675	2990.48425
1680	3541.867917
1685	2944.187333
1690	2879.011667
1695	3076.042667
1700	2676.498167
1705	2551.0465
1710	2784.94625
1715	3017.1175
1720	3088.45025
1725	2275.107167
1730	2686.967917
1735	2879.803417
1740	3114.8015
1745	2769.234417
1750	2651.845917
1755	3188.608083
1760	3340.972417
1765	2733.65125
1770	3108.9605
1775	3132.2375
1780	2771.073417
1785	2560.136667
1790	2925.021167
1795	2592.195583
1800	2330.035
1805	2367.7815
1810	2419.025333
1815	2890.78025
1820	2374.787917
1825	2436.069917
1830	2796.477417
1835	2911.264667
1840	2804.321333
1845	2411.110583
1850	2608.155917
1855	2443.47825
1860	2641.459
1865	2270.855583
1870	2663.11275
1875	2151.239583
1880	2602.864917
1885	2660.21175
1890	3110.098917
1895	2648.62275
1900	2443.6955
1905	2554.10925
1910	2791.882833
1915	2542.54775
1920	2253.613333
1925	2256.319667
1930	2165.205167
1935	2319.89125
1940	2001.052917
1945	2610.638583
1950	2368.431167
1955	2269.809833
1960	2285.059333
1965	3065.434333
1970	2701.69575
1975	2600.1945
1980	2206.651917
1985	2077.565833
1990	2456.830833
1995	2947.95025
2000	2886.221333
2005	2628.87475
2010	2351.801167
2015	2260.611
2020	2028.11275
2025	2675.551333
2030	2855.798333
2035	2323.065083
2040	2326.168417
2045	2683.775833
2050	2222.115583
2055	2007.412417
2060	2891.995167
2065	2267.274667
2070	2139.312333
2075	2330.23425
2080	2015.804167
2085	1975.5105
2090	1922.801083
2095	2580.688167
2100	2136.5495
2105	2062.863667
2110	2345.621
2115	2202.526167
2120	2586.4455
2125	2489.016917
2130	2371.1915
2135	2515.936167
2140	2451.379
2145	2828.045583
2150	2148.934583
2155	2044.062667
2160	2568.933833
2165	2823.0865
2170	2578.78225
2175	2264.423667
2180	2282.313
2185	2458.20175
2190	2425.632917
2195	2608.8795
2200	2076.611
2205	2180.270667
2210	2059.115
2215	2512.017417
2220	2576.85925
2225	2142.3405
2230	1750.022917
2235	2616.922667
2240	2696.4465
2245	2390.622417
2250	1932.512917
2255	2050.730417
2260	1519.95875
2265	2243.742417
2270	2027.33825
2275	2732.398667
2280	2776.55175
2285	2496.499
2290	1976.038833
2295	2260.819167
2300	2193.038083
2305	2073.752833
2310	2059.887
2315	2344.00625
2320	1930.0175
2325	2296.591333
2330	2044.091917
2335	2201.059667
2340	2147.511083
2345	1932.676333
2350	2378.384667
2355	2387.440083
2360	2566.032917
2365	2233.956083
2370	2221.56775
2375	2705.583083
2380	2303.091167
2385	2420.263083
2390	2465.189
2395	2398.514083
2400	2538.560833
2405	2027.6445
2410	2367.676333
2415	2332.0575
2420	2181.964833
2425	2351.28875
2430	2315.998417
2435	1810.728417
2440	2287.116667
2445	2356.154917
2450	2227.858917
2455	1688.8875
2460	2253.978417
2465	2669.905833
2470	1871.011917
2475	1444.06475
2480	1963.503417
2485	1799.379417
2490	2291.905833
2495	2161.97725
2500	2380.771917
2505	1570.96975
2510	1944.760083
2515	1651.558917
2520	1596.241167
2525	2268.682583
2530	1992.01975
2535	2144.21325
2540	2076.895833
2545	2021.280667
2550	1833.467583
2555	1359.59425
2560	1774.94
2565	2340.567
2570	1717.582667
2575	1896.259583
2580	2007.9565
2585	2355.10375
2590	2226.82325
2595	1871.320583
2600	1552.49325
2605	1844.289333
2610	1291.567833
2615	1743.10275
2620	1945.016333
2625	1854.423583
2630	1937.392083
2635	2027.885833
2640	1762.519583
2645	1800.406083
2650	1731.888333
2655	1529.967583
2660	2098.556083
2665	2062.74375
2670	1986.736
2675	2200.113
2680	1685.73425
2685	1725.4935
2690	1960.700167
2695	2056.700583
2700	2036.041917
2705	1715.180833
2710	1724.986417
2715	2225.804
2720	1374.110583
2725	1845.406667
2730	1500.321
2735	1782.967833
2740	2227.049417
2745	1773.741417
2750	1847.30675
2755	1922.3525
2760	1569.465417
2765	1812.43
2770	1874.52125
2775	1662.725833
2780	1579.12425
2785	1259.744917
2790	1801.051667
2795	1362.934083
2800	1667.770667
2805	1564.578583
2810	1742.555333
2815	1648.509083
2820	1359.76675
2825	1791.067083
2830	1491.900083
2835	977.6755833
2840	1611.618833
2845	1899.24625
2850	1605.5045
2855	1528.318
2860	1693.961167
2865	1254.9835
2870	1380.800667
2875	1276.564417
2880	1252.00225
2885	1081.688083
2890	1520.190167
2895	1096.337583
2900	2002.578833
2905	1759.190417
2910	1333.240583
2915	1413.515167
2920	1422.9425
2925	1241.754417
2930	1719.939083
2935	1532.71725
2940	1764.795917
2945	2052.70975
2950	1736.8405
2955	1352.617917
2960	1452.521167
2965	1117.938417
2970	1664.904333
2975	1527.916833
2980	1407.62075
2985	1475.132333
2990	1716.4315
2995	1578.6865
3000	928.27
3005	1531.7265
3010	1894.088
3015	1561.327167
3020	1239.331417
3025	1352.553917
3030	1317.088
3035	1192.334917
3040	1352.956583
3045	1261.388667
3050	1294.676583
3055	1195.67425
3060	1307.13375
3065	1411.64875
3070	1140.59825
3075	1342.706167
3080	1873.386
3085	1770.804333
3090	1188.229667
3095	1305.721667
3100	1251.60875
3105	1548.219167
3110	1198.400583
3115	1574.137333
3120	1016.312833
3125	1239.436917
3130	1216.161917
3135	1109.0615
3140	1647.777083
3145	1761.895333
3150	1384.924667
3155	1519.444917
3160	1334.499833
