# Supplementary material for: DNArepairK: An Interactive Database for Exploring the Impact of Anticancer Drugs onto the Dynamics of DNA Repair Proteins
Source: Biomedicines. 2021 Sep 16;9(9):1238. doi: 10.3390/biomedicines9091238 (PMC8470695; doi:10.3390/biomedicines9091238)
Supplement: Supplementary file 1 [file biomedicines-09-01238-s001.zip › Fit and Raw data/ATM/ATM.txt]

4
1
A6*(1-(l6/(l6-k6))*Math.exp(-k6*t)-(k6/(k6-l6))*Math.exp(-l6*t))+B6*(1-l6*Math.exp(-k6*t)/(l6-k6)-k6*Math.exp(-l6*t)/(k6-l6))
00b0f0
A6=22716.29274991;k6=0.9493573957;l6=0.0147952220595854;m6=0.00158892919176638;d6=94.6942755951693;B6=5494.80026299199
ATM
if:t>=d6
A6*(-(l6/(l6-k6))*Math.exp(-k6*t)-(k6/(k6-l6))*Math.exp(-l6*t)+(l6*m6/((l6-k6)*(m6-k6)))*Math.exp(k6*(d6-t))+(k6*m6/((k6-l6)*(m6-l6)))*Math.exp(l6*(d6-t))+(k6*l6/((k6-m6)*(l6-m6)))*Math.exp(m6*(d6-t)))+B6*(1-l6*Math.exp(-k6*t)/(l6-k6)-k6*Math.exp(-l6*t)/(k6-l6))

A7*(1-(l7/(l7-k7))*Math.exp(-k7*t)-(k7/(k7-l7))*Math.exp(-l7*t))+B7*(1-l7*Math.exp(-k7*t)/(l7-k7)-k7*Math.exp(-l7*t)/(k7-l7))
00b050
A7=24959.8586874649;k7=0.00750892244223804;l7=0.0578011197081124;m7=0.00131657474054385;d7=270.980008219115;B7=5650.10501397873
ATM_I
if:t>=d7
A7*(-(l7/(l7-k7))*Math.exp(-k7*t)-(k7/(k7-l7))*Math.exp(-l7*t)+(l7*m7/((l7-k7)*(m7-k7)))*Math.exp(k7*(d7-t))+(k7*m7/((k7-l7)*(m7-l7)))*Math.exp(l7*(d7-t))+(k7*l7/((k7-m7)*(l7-m7)))*Math.exp(m7*(d7-t)))+B7*(1-l7*Math.exp(-k7*t)/(l7-k7)-k7*Math.exp(-l7*t)/(k7-l7))

A120*(1-(l120/(l120-k120))*Math.exp(-k120*t)-(k120/(k120-l120))*Math.exp(-l120*t))+B120*(1-l120*Math.exp(-k120*t)/(l120-k120)-k120*Math.exp(-l120*t)/(k120-l120))
ff0000
A120=62804.7767517423;k120=3.37807469432378E-02;l120=0.238662571888325;m120=1.24105746717052E-03;d120=104.735399901374;B120=6250.82054396035
PCNA
if:t>=d120
A120*(-(l120/(l120-k120))*Math.exp(-k120*t)-(k120/(k120-l120))*Math.exp(-l120*t)+(l120*m120/((l120-k120)*(m120-k120)))*Math.exp(k120*(d120-t))+(k120*m120/((k120-l120)*(m120-l120)))*Math.exp(l120*(d120-t))+(k120*l120/((k120-m120)*(l120-m120)))*Math.exp(m120*(d120-t)))+B120*(1-l120*Math.exp(-k120*t)/(l120-k120)-k120*Math.exp(-l120*t)/(k120-l120))

A121*(1-(l121/(l121-k121))*Math.exp(-k121*t)-(k121/(k121-l121))*Math.exp(-l121*t))+B121*(1-l121*Math.exp(-k121*t)/(l121-k121)-k121*Math.exp(-l121*t)/(k121-l121))
cc00cc
A121=33917.7089315482;k121=7.07750655279757E-03;l121=7.07684187129613E-03;m121=7.52258331911697E-04;d121=461.602155451241;B121=6035.0273698013
PCNA_I
if:t>=d121
A121*(-(l121/(l121-k121))*Math.exp(-k121*t)-(k121/(k121-l121))*Math.exp(-l121*t)+(l121*m121/((l121-k121)*(m121-k121)))*Math.exp(k121*(d121-t))+(k121*m121/((k121-l121)*(m121-l121)))*Math.exp(l121*(d121-t))+(k121*l121/((k121-m121)*(l121-m121)))*Math.exp(m121*(d121-t)))+B121*(1-l121*Math.exp(-k121*t)/(l121-k121)-k121*Math.exp(-l121*t)/(k121-l121))
