# Supplementary material for: DNArepairK: An Interactive Database for Exploring the Impact of Anticancer Drugs onto the Dynamics of DNA Repair Proteins
Source: Biomedicines. 2021 Sep 16;9(9):1238. doi: 10.3390/biomedicines9091238 (PMC8470695; doi:10.3390/biomedicines9091238)
Supplement: Supplementary file 1 [file biomedicines-09-01238-s001.zip › Fit and Raw data/ATM/ATM/ATM.txt]

ATM	bdd7ee
0	0
5	1832.315737
10	2711.455579
15	4811.334947
20	6760.608474
25	8674.929368
30	9166.515684
35	10688.66705
40	11212.35526
45	12938.48853
50	14074.37411
55	15082.19553
60	16740.38442
65	17845.86668
70	18040.10905
75	19441.70216
80	18664.24242
85	20691.05495
90	21636.45995
95	21066.41995
100	22270.77142
105	22836.63195
110	22844.67895
115	22614.36879
120	23334.27353
125	24567.14958
130	24473.51968
135	24544.52611
140	23263.29363
145	24536.05542
150	24803.91089
155	23805.64368
160	24264.17553
165	24983.72611
170	24777.36568
175	25713.08889
180	25552.86863
185	24667.18611
190	24886.25432
195	26193.00205
200	25033.18968
205	24485.97153
210	25226.02911
215	25385.11284
220	24665.64953
225	25034.03963
230	25373.724
235	26168.17647
240	24707.96468
245	25916.16232
250	24950.985
255	24593.042
260	25120.725
265	23980.38311
270	23872.49484
275	23624.78411
280	23809.60889
285	23633.97832
290	23877.88974
295	23741.23326
300	23592.49268
305	22552.01353
310	22803.06105
315	22929.63268
320	23606.95658
325	23848.62253
330	22265.28037
335	22618.11505
340	22382.20042
345	22120.03837
350	22816.92053
355	22955.06953
360	21873.10384
365	21626.85405
370	21802.34658
375	21582.99511
380	20970.44826
385	21136.03037
390	21494.35705
395	20789.80784
400	21293.54642
405	21314.66616
410	21498.49895
415	20822.46989
420	20873.96653
425	20148.89
430	20857.09026
435	19896.94137
440	20615.61353
445	19955.22232
450	19547.06768
455	19481.82468
460	18438.17221
465	19306.67258
470	19012.02089
475	19468.68874
480	19612.38989
485	19719.99868
490	18481.14195
495	18945.76826
500	18940.92158
505	18127.35321
510	18123.122
515	18250.24995
520	18710.54805
525	18063.82663
530	17658.25195
535	17639.50195
540	17981.41863
545	17670.06968
550	18302.94674
555	18089.297
560	16673.00811
565	16928.14274
570	17497.81726
575	16505.21532
580	17099.90563
585	16349.88568
590	16731.53611
595	16438.08395
600	15907.69337
605	15572.72189
610	15861.18374
615	16516.51416
620	16673.69421
625	15794.07474
630	16510.67916
635	15739.29932
640	16415.07347
645	15843.00584
650	15803.977
655	15337.02226
660	15582.15632
665	15647.99147
670	15772.32226
675	15858.13858
680	15943.71495
685	15043.26374
690	15140.24226
695	14887.13463
700	16447.15332
705	15228.77789
710	14850.79837
715	14981.31884
720	15033.43326
725	15420.106
730	14880.84942
735	14013.174
740	14790.67074
745	14311.57937
750	15140.87842
755	13945.70853
760	13288.52989
765	14047.24979
770	15077.89716
775	14024.43089
780	14559.374
785	14576.05432
790	14081.46589
795	14380.59474
800	13110.08874
805	13802.95968
810	13296.22011
815	13187.78889
820	12996.93084
825	13597.12647
830	12862.25742
835	13621.18942
840	13045.79668
845	13241.58826
850	12894.45111
855	13701.60005
860	14046.54258
865	12738.25179
870	12857.83789
875	13668.42579
880	12410.49079
885	12284.03347
890	12948.55279
895	12902.54553
900	11885.18105
905	12686.99174
910	12927.48311
915	12303.67484
920	13210.28516
925	12099.82058
930	11932.02963
935	11955.61642
940	11303.42237
945	11694.86768
950	11541.01426
955	11754.83974
960	11562.17674
965	11427.91116
970	11407.53958
975	11472.07605
980	10985.56674
985	11519.82405
990	11330.148
995	12348.99663
1000	11084.94132
1005	11537.54095
1010	11505.37121
1015	11717.77779
1020	11740.92732
1025	11177.07921
1030	11157.32726
1035	11736.97447
1040	10648.69737
1045	9962.745158
1050	10397.311
1055	10895.01026
1060	10786.29089
1065	11318.34968
1070	9939.816263
1075	11017.74142
1080	10284.83368
1085	10709.42384
1090	10651.06505
1095	10916.12926
1100	11436.62211
1105	10399.47037
1110	10187.64437
1115	10229.60016
1120	9481.594579
1125	10287.66847
1130	9816.823105
1135	10323.819
1140	10055.68421
1145	10103.45674
1150	10362.35368
1155	9964.386211
1160	9921.411316
1165	10126.46347
1170	9520.844105
1175	10506.81858
1180	9748.947211
1185	10173.98263
1190	9506.355474
1195	8440.707368
1200	10326.99442
1205	9908.209
1210	9366.846895
1215	9673.448632
1220	10011.70937
1225	10004.73305
1230	9868.419579
1235	9427.450632
1240	9432.630632
1245	8964.671526
1250	9505.360632
1255	9042.162579
1260	9336.385263
1265	8694.178474
1270	8758.019263
1275	9051.543895
1280	8845.408211
1285	9302.538158
1290	8762.332368
1295	8788.858316
1300	8986.676737
1305	8884.855158
1310	9287.060789
1315	9095.086684
1320	9522.226316
1325	9178.305895
1330	9434.566526
1335	8761.665737
1340	8314.216579
1345	8838.062368
1350	9542.980842
1355	8155.360895
1360	8933.883842
1365	8620.275053
1370	8641.652579
1375	8926.781789
1380	8318.153895
1385	8858.111526
1390	9239.180842
1395	9625.673947
1400	9467.391632
1405	9080.648842
1410	8837.629053
1415	8947.038316
1420	9032.615053
1425	8795.241474
1430	8422.750421
1435	8682.147526
1440	8623.380211
1445	9205.803
1450	9039.676053
1455	8700.455368
1460	8543.061
1465	8608.256421
1470	8884.181579
1475	8687.910263
1480	7658.181053
1485	8273.743789
1490	8553.700579
1495	8932.176158
1500	7891.553737
1505	8291.525
1510	8367.943632
1515	7934.154263
1520	7965.021316
1525	8089.260684
1530	8195.661053
1535	8184.069368
1540	8293.019053
1545	7272.588632
1550	8830.145684
1555	8116.660263
1560	7803.857579
1565	8189.035684
1570	8297.977579
1575	8128.020421
1580	8252.076263
1585	8585.909053
1590	7659.148211
1595	7417.535737
1600	8313.693684
1605	8619.588
1610	7772.051895
1615	8465.976474
1620	8392.132158
1625	8786.945474
1630	8018.433211
1635	7389.973211
1640	7770.283579
1645	8344.270684
1650	7696.826737
1655	7383.096368
1660	8019.339789
1665	7562.420684
1670	7901.539684
1675	8235.663421
1680	8243.057158
1685	7729.884737
1690	7577.755895
1695	7652.798684
1700	7269.344579
1705	7402.029263
1710	7771.223737
1715	7991.169947
1720	7571.294737
1725	7382.312263
1730	7181.314105
1735	7479.443316
1740	6972.867158
1745	7532.981105
1750	7740.708053
1755	8750.118158
1760	7638.905368
1765	7840.259737
1770	7167.943737
1775	7709.525474
1780	7302.090474
1785	7344.577368
1790	7804.299684
1795	7756.129053
1800	7444.905632
1805	7481.009263
1810	7499.686632
1815	7474.890895
1820	7121.039316
1825	7897.547
1830	7988.582316
1835	7507.809421
1840	7391.743368
1845	7030.366158
1850	7719.902579
1855	6964.525579
1860	6980.464895
1865	6958.837947
1870	6979.426158
1875	7696.989684
1880	7232.202579
1885	7664.565368
1890	7455.507684
1895	7865.901263
1900	7595.431105
1905	6544.021474
1910	7494.549368
1915	6955.928842
1920	7102.446158
1925	7277.233789
1930	7175.978526
1935	6886.022684
1940	7050.498947
1945	6888.361684
1950	7225.973421
1955	6718.638737
1960	7263.561579
1965	6932.756053
1970	7359.265579
1975	7093.110526
1980	6839.908632
1985	6662.783421
1990	7177.929579
1995	6357.291895
2000	7125.056316
2005	7123.172211
2010	6319.164
2015	6867.627368
2020	6254.705421
2025	7162.865579
2030	6645.822789
2035	7857.945842
2040	6532.848105
2045	6869.209368
2050	6681.134211
2055	6681.400842
2060	7215.184737
2065	6867.697474
2070	7042.762316
2075	6930.046316
2080	7504.841421
2085	6727.889053
2090	6096.271
2095	6777.542105
2100	7092.196368
2105	6400.599579
2110	6414.706684
2115	7195.959474
2120	6625.078579
2125	6466.626316
2130	7257.584895
2135	7228.612474
2140	6771.282947
2145	6863.680421
2150	7496.621737
2155	7072.414421
2160	7333.209105
2165	6766.735158
2170	6743.691526
2175	6506.198053
2180	6025.734526
2185	6701.521579
2190	6896.869789
2195	6871.446737
2200	6980.166368
2205	6153.994211
2210	6824.970474
2215	6731.895
2220	6911.623316
2225	7232.217211
2230	6710.334316
2235	6498.672737
2240	6708.136684
2245	6802.105421
2250	7057.823789
2255	6983.375105
2260	6475.582842
2265	6150.738158
2270	7178.837632
2275	7056.549316
2280	6556.049842
2285	6692.463842
2290	5681.127526
2295	6541.470842
2300	6250.655474
2305	6249.804263
2310	5802.391684
2315	6417.435789
2320	6718.123158
2325	6819.879632
2330	7076.991947
2335	6601.966947
2340	6530.856421
2345	6251.887105
2350	6818.075947
2355	6907.628316
2360	6293.877
2365	6433.295842
2370	6001.042789
2375	5398.148368
2380	6241.360316
2385	5921.704842
2390	6545.348579
2395	6197.803632
2400	6469.251158
2405	6513.567211
2410	5822.485
2415	5323.978526
2420	6272.534737
2425	7152.485895
2430	5190.641316
2435	6079.192316
2440	6219.136474
2445	6648.080737
2450	6294.125158
2455	5715.453684
2460	6722.359158
2465	5748.339579
2470	6446.794
2475	6203.872053
2480	6363.412
2485	5716.280579
2490	6901.531474
2495	5833.189737
2500	5903.788053
2505	6081.508895
2510	6010.575105
2515	6331.912895
2520	5951.144263
2525	5793.639842
2530	6033.111158
2535	5394.740105
2540	6375.840737
2545	5564.379895
2550	6366.562789
2555	6491.742
2560	6182.732474
2565	6225.474842
2570	6052.075947
2575	6285.256211
2580	5967.854842
2585	5789.643158
2590	6431.664053
2595	6469.013211
2600	6200.162632
2605	5225.787737
2610	6881.854895
2615	5728.456053
2620	5881.697316
2625	6275.675737
2630	5627.258842
2635	6001.320105
2640	5218.464
2645	5628.534632
2650	6303.641053
2655	6141.274158
2660	6221.792842
2665	6413.482842
2670	5949.668842
2675	6021.355211
2680	5658.009737
2685	5765.909789
2690	6971.929421
2695	5663.201895
2700	5884.140895
2705	6409.739
2710	5943.892895
2715	6283.087105
2720	6714.272105
2725	6201.242789
2730	5245.574737
2735	5614.993316
2740	5374.383474
2745	5267.597526
2750	5768.356368
2755	5747.069263
2760	5835.540789
2765	5850.510053
2770	5721.361211
2775	5659.541421
2780	5510.655
2785	5743.655316
2790	5011.564579
2795	5917.473737
2800	5617.274789
2805	5300.795105
2810	6479.450211
2815	5857.71
2820	6063.835105
2825	5191.234789
2830	5433.885842
2835	5457.248211
2840	5756.469895
2845	4999.243211
2850	5762.346526
2855	5333.742632
2860	6227.883526
2865	5656.796789
2870	6356.489474
2875	5133.684526
2880	6457.074947
2885	5776.598737
2890	5828.374789
2895	5432.462842
2900	6040.376053
2905	5419.573474
2910	5209.082263
2915	5681.369632
2920	5287.864526
2925	6104.784947
2930	5232.596368
2935	5609.001263
2940	4738.318947
2945	5444.715105
2950	5264.886579
2955	5279.967105
2960	4880.913632
2965	5255.195842
2970	5628.331684
2975	6065.825368
2980	5471.878105
2985	5228.187263
2990	5722.237842
2995	5562.494579
3000	5230.111842
3005	5507.337684
3010	5444.027895
3015	5103.276579
3020	4619.528105
3025	4866.253474
3030	5487.981579
3035	5367.987263
3040	5442.259053
3045	5621.917316
3050	6097.721053
3055	5709.219421
3060	5794.549211
3065	5680.469158
3070	5794.708895
3075	5593.511474
3080	5441.506579
3085	5289.696263
3090	5212.180632
3095	4823.040105
3100	5785.412
3105	5691.829263
3110	5891.286053
3115	5073.190474
3120	5855.040684
3125	5306.689053
3130	5980.842526
3135	5335.362789
3140	5724.135211
3145	6121.754684
3150	5469.557211
3155	5567.953
3160	6066.237474
3165	5382.991789
3170	6170.428263
3175	6258.463263
3180	5477.116263
3185	5594.286368
3190	5762.745421
3195	5966.256526
3200	6254.292579
3205	5086.391842
3210	5905.061579
3215	5269.809895
3220	5360.337316
3225	6190.588789
3230	5349.327684
3235	5411.171579
3240	5762.464474
3245	5348.434579
3250	5695.546105
3255	5242.371947
3260	5706.534053
3265	6022.662632
3270	5280.780579
3275	5471.904579
3280	5348.689211
3285	5248.559158
3290	6127.062895
3295	5348.012105
3300	5201.763316
3305	5045.422316
3310	5406.089526
3315	5576.942053
3320	5662.271526
3325	5777.587316
3330	5833.985
3335	5423.611105
3340	5190.290842
3345	5227.157158
3350	5784.890947
3355	5395.066789
3360	6207.742895
3365	5569.932842
3370	5760.206632
3375	5636.483842
3380	5255.647947
3385	5806.122737
3390	5852.326105
3395	5497.229053
3400	5964.069737
3405	5476.931368
3410	5556.751158
3415	5828.866737
3420	5297.022316
3425	5533.606684
3430	5435.856684
3435	5631.346421
3440	5502.731211
3445	4863.416
3450	5151.740421
3455	5349.990368
3460	5429.964368
3465	5202.210105
3470	5243.593158
3475	5162.302579
3480	5244.227737
3485	4948.414263
3490	5652.286474
3495	5751.307368
3500	5329.843684
3505	5290.456316
3510	5513.602053
3515	5083.259211
3520	5399.007421
3525	5378.499684
3530	5232.905
3535	5313.989211
3540	5415.050895
3545	5339.729474
3550	4467.416316
3555	5037.018737
3560	5274.825158
3565	4794.747895
3570	5145.887684
3575	4665.438053
3580	5094.889053
3585	5082.315211
3590	5001.182158
3595	5705.127421
3600	4941.310053
3605	4763.867
3610	5349.47
3615	4752.081105
3620	5578.098316
3625	4805.998789
3630	5017.552
3635	5773.093895
3640	5514.826421
3645	4779.410158
