# Supplementary material for: DNArepairK: An Interactive Database for Exploring the Impact of Anticancer Drugs onto the Dynamics of DNA Repair Proteins
Source: Biomedicines. 2021 Sep 16;9(9):1238. doi: 10.3390/biomedicines9091238 (PMC8470695; doi:10.3390/biomedicines9091238)
Supplement: Supplementary file 1 [file biomedicines-09-01238-s001.zip › Fit and Raw data/ATM/ATM/ATM_I.txt]

ATM_I	c5e0b4
0	0
5	976.7016875
10	941.3905
15	3201.84975
20	1239.36825
25	3066.030563
30	5029.181938
35	5291.531313
40	6283.3165
45	6723.472813
50	7440.894438
55	7840.441063
60	8741.549313
65	9174.698313
70	10828.73088
75	11062.24369
80	10411.475
85	12178.91513
90	13463.58213
95	14144.59938
100	12286.74719
105	13569.50963
110	15071.46881
115	15579.20794
120	16511.26394
125	16687.80538
130	16311.586
135	16347.52769
140	17888.515
145	18122.31838
150	18970.03181
155	19388.22763
160	19994.51638
165	20869.45513
170	18409.30094
175	20148.35019
180	20808.70869
185	20609.25975
190	19570.56563
195	22148.31363
200	24012.36163
205	21761.803
210	21554.60769
215	23319.07213
220	23269.8725
225	25100.65188
230	23104.47356
235	22312.86975
240	23483.99638
245	25098.36244
250	24993.77213
255	24165.56044
260	25696.65875
265	25546.16663
270	25561.4035
275	26359.28881
280	27845.87175
285	27178.26244
290	27207.74694
295	26551.68625
300	27738.31506
305	27601.69713
310	28400.78406
315	28488.27906
320	28531.30513
325	27900.89819
330	28077.37981
335	27632.87363
340	27975.33344
345	27489.42631
350	28583.31719
355	28397.65656
360	30073.32125
365	28314.86769
370	27513.44881
375	29027.89106
380	30293.3235
385	28009.54081
390	28509.71456
395	27459.72681
400	28222.56963
405	27723.95406
410	26776.62225
415	28590.31969
420	26957.95169
425	27228.999
430	28896.235
435	28490.48888
440	28296.11331
445	27998.56906
450	28926.95563
455	29249.30369
460	29048.69838
465	28652.01244
470	26517.60513
475	27456.63231
480	27008.4335
485	26733.59663
490	29340.34256
495	26320.72144
500	26769.97175
505	26672.14356
510	27768.51794
515	27321.38744
520	26545.484
525	26751.56963
530	25063.30381
535	26111.90906
540	26658.14675
545	26648.33338
550	26415.28619
555	26811.07463
560	25616.93106
565	25913.85788
570	25113.31756
575	25294.40475
580	26090.11025
585	24193.65294
590	24302.25631
595	24837.59769
600	22036.36144
605	24584.80131
610	24482.23138
615	24085.93706
620	25507.92663
625	24784.2355
630	24636.08813
635	24322.70113
640	23890.46556
645	23438.02206
650	24068.87325
655	22872.48225
660	22590.44575
665	22742.54731
670	22932.40006
675	22904.20794
680	23463.15056
685	21860.83206
690	21605.98175
695	21861.93394
700	22127.60894
705	22103.15381
710	21398.47975
715	21289.62806
720	22391.89588
725	22068.12294
730	23593.02863
735	22567.95456
740	20407.90425
745	20648.03438
750	22198.50713
755	20565.32288
760	21621.53481
765	20505.35881
770	21121.10544
775	21049.34363
780	20697.82806
785	20587.257
790	21343.35838
795	20207.06563
800	20669.2945
805	20677.67575
810	20378.17319
815	20832.88763
820	20222.31075
825	19777.25594
830	19806.54138
835	20606.75506
840	19463.05019
845	20882.03756
850	18949.60631
855	20043.9825
860	19316.164
865	18295.85013
870	18857.69769
875	19468.54863
880	18178.04125
885	18490.98544
890	18448.09231
895	18454.9555
900	17684.91056
905	18392.67525
910	18400.98944
915	19475.01444
920	19478.06988
925	16213.98725
930	18226.50488
935	18015.43713
940	17448.5655
945	17259.96694
950	17360.84663
955	18271.61669
960	18504.59169
965	17676.47
970	17513.93519
975	18949.82456
980	16884.20825
985	18253.57419
990	17025.11475
995	17294.42806
1000	18115.36925
1005	16697.85206
1010	16590.20306
1015	16827.22763
1020	17215.91956
1025	17305.50119
1030	18717.78844
1035	16819.48638
1040	17315.64319
1045	17489.45775
1050	16993.67831
1055	16337.352
1060	16309.37288
1065	16960.70063
1070	16527.05375
1075	16775.92575
1080	16969.63881
1085	15941.1785
1090	16426.71031
1095	17118.74013
1100	16660.01775
1105	14892.16688
1110	15945.23544
1115	15857.0115
1120	16184.80794
1125	15665.17663
1130	15662.23244
1135	15411.24881
1140	16756.11838
1145	15094.11125
1150	14624.60056
1155	15027.55619
1160	14513.21794
1165	15044.07625
1170	14486.29663
1175	15414.522
1180	15535.48969
1185	14548.00688
1190	14296.27913
1195	14741.47581
1200	15264.52438
1205	14375.31463
1210	13921.65419
1215	14611.61506
1220	15502.21344
1225	15108.05963
1230	14488.83231
1235	14557.58444
1240	15099.74075
1245	15471.13138
1250	16070.21844
1255	12797.43575
1260	14664.23869
1265	13783.83438
1270	14830.54181
1275	13970.46319
1280	14600.72338
1285	14812.369
1290	13604.82913
1295	13798.07094
1300	13219.15369
1305	12989.68275
1310	13214.96319
1315	14379.09063
1320	15265.28725
1325	12943.55888
1330	12337.16775
1335	14296.89494
1340	12887.40244
1345	13292.24356
1350	14020.90825
1355	13431.526
1360	12919.67419
1365	12866.60738
1370	12921.34619
1375	12366.55069
1380	11635.21131
1385	12198.64006
1390	13510.36494
1395	12824.6545
1400	12785.1715
1405	12547.389
1410	11866.22794
1415	12713.80625
1420	12542.55825
1425	12056.41738
1430	12472.14663
1435	12242.63219
1440	11092.03944
1445	12424.35169
1450	12495.53788
1455	12141.08844
1460	11838.681
1465	12069.45463
1470	10631.8605
1475	12051.13656
1480	11403.08188
1485	11767.7415
1490	12136.72081
1495	12513.88731
1500	11055.26744
1505	9679.850688
1510	10513.10225
1515	11426.83769
1520	11570.707
1525	11471.49519
1530	11478.86031
1535	10598.041
1540	10401.91369
1545	10989.20444
1550	13211.63619
1555	12131.89906
1560	11199.9255
1565	9855.40975
1570	12668.68
1575	10199.66613
1580	10728.95531
1585	10920.96825
1590	10088.67681
1595	11080.7775
1600	10712.7725
1605	11047.41288
1610	10482.76519
1615	10478.087
1620	10149.27238
1625	11024.13588
1630	9620.536313
1635	11002.56694
1640	9147.67325
1645	10101.15788
1650	12000.38694
1655	10105.68275
1660	10367.31806
1665	9931.472063
1670	11161.41563
1675	10858.707
1680	9437.568688
1685	9897.805188
1690	10666.83075
1695	9336.544875
1700	9320.96125
1705	10009.59719
1710	8971.184313
1715	11440.52438
1720	10588.37794
1725	8797.06525
1730	10293.49225
1735	10024.355
1740	9357.268375
1745	10495.08669
1750	9198.304438
1755	9762.950563
1760	9553.406625
1765	9971.823688
1770	9997.294813
1775	8791.626938
1780	9130.768
1785	9693.785125
1790	10327.65019
1795	10162.10731
1800	9926.228938
1805	10588.43788
1810	9459.104875
1815	8698.970688
1820	9125.816813
1825	9891.832875
1830	9472.057375
1835	8970.621625
1840	8354.973688
1845	9229.914813
1850	10351.40269
1855	9579.179125
1860	9910.823125
1865	8644.234
1870	8144.995938
1875	9713.192438
1880	10410.12706
1885	10306.75075
1890	9040.009813
1895	8425.847188
1900	10004.32619
1905	10852.4465
1910	10165.50244
1915	9277.103938
1920	9649.145688
1925	9474.969125
1930	9439.244625
1935	8660.124125
1940	10234.50863
1945	10219.16756
1950	8393.922375
1955	10440.73031
1960	9049.79
1965	9015.858063
1970	10583.46456
1975	9191.328313
1980	9603.416125
1985	10498.21713
1990	9302.651688
1995	10080.14681
2000	9538.76825
2005	10282.33413
2010	10307.01881
2015	9741.33925
2020	10235.8835
2025	9831.221125
2030	9736.55775
2035	9725.30375
2040	8673.638438
2045	8657.97225
2050	10045.76956
2055	8778.075375
2060	8700.660625
2065	8843.288813
2070	9005.917813
2075	8472.253813
2080	8732.79425
2085	9968.402688
2090	9550.2905
2095	7514.57675
2100	9216.197
2105	8804.723688
2110	9585.480438
2115	9773.591063
2120	10000.93956
2125	10468.71969
2130	8557.469125
2135	9851.185188
2140	10456.80575
2145	8521.796125
2150	8594.392563
2155	9816.297188
2160	7865.642813
2165	8803.590938
2170	9733.022375
2175	9089.483188
2180	9326.0635
2185	9687.062625
2190	8832.790813
2195	9987.962063
2200	9953.4465
2205	9290.05325
2210	8527.613188
2215	9202.15725
2220	8172.698813
2225	8431.145438
2230	8405.707063
2235	7101.781125
2240	9563.966313
2245	9388.360938
2250	8010.335375
2255	8300.080688
2260	8769.602438
2265	8306.52775
2270	8316.966438
2275	8730.017313
2280	6477.366375
2285	7820.8065
2290	8422.631688
2295	8702.488125
2300	7994.647625
2305	7822.280625
2310	7563.986438
2315	7811.377063
2320	7973.955438
2325	7955.424813
2330	8348.967625
2335	7605.414125
2340	8979.819
2345	7805.452
2350	8362.339938
2355	7380.753938
2360	6809.741188
2365	7606.573188
2370	8091.724313
2375	7978.2815
2380	6933.650688
2385	8664.617125
2390	8640.908813
2395	7718.155188
2400	6861.234938
2405	6665.925125
2410	7898.933125
2415	7477.545938
2420	7693.264188
2425	7406.36525
2430	8120.803563
2435	7259.477
2440	7494.54875
2445	8024.364125
2450	7144.094125
2455	7850.861875
2460	6761.819813
2465	7357.3915
2470	6848.6015
2475	7848.350313
2480	6649.9725
2485	7505.906938
2490	6545.520188
2495	8008.47075
2500	8118.399063
2505	7307.581188
2510	6775.636563
2515	7728.318563
2520	8305.457438
2525	7186.114688
2530	8606.033375
2535	7037.7655
2540	8038.278875
2545	6896.237938
2550	7804.149875
2555	5732.936375
2560	6810.439313
2565	6909.435063
2570	6795.249063
2575	5853.658125
2580	7899.945438
2585	7914.950563
2590	7837.758563
2595	7849.9575
2600	7291.68175
2605	6343.193875
2610	6918.92525
2615	6104.485688
2620	6966.367938
2625	6861.767
2630	8210.922563
2635	6469.710063
2640	6492.898125
2645	7165.883563
2650	7323.539438
2655	6619.182
2660	5948.302375
2665	6791.763438
2670	6894.261688
2675	7988.422875
2680	6603.938063
2685	7868.885875
2690	6195.610188
2695	6643.523188
2700	6354.198563
2705	7483.57675
2710	7149.914313
2715	6910.946063
2720	6937.234125
2725	7052.147188
2730	6572.510688
2735	6002.003063
2740	5741.783625
2745	5309.806625
2750	7685.16675
2755	7446.80225
2760	6201.499313
2765	6717.896938
2770	6375.796563
2775	7304.253625
2780	7031.392563
2785	7042.40325
2790	6872.429438
2795	6949.584875
2800	6985.747438
2805	7209.458625
2810	7321.6115
2815	6200.945688
2820	7053.680688
2825	6916.923438
2830	7723.909
2835	6509.965875
2840	7465.182125
2845	8867.799813
2850	6501.030125
2855	6524.591813
2860	7372.35775
2865	5991.297938
2870	7280.693688
2875	6319.975875
2880	7519.1595
2885	7665.068875
2890	5759.997813
2895	6060.000938
2900	6102.501625
2905	4978.213
2910	5305.840063
2915	6506.149813
2920	6242.729688
2925	6327.475
2930	7060.723438
2935	5744.977
2940	5937.3
2945	6507.131063
2950	7295.930438
2955	5629.256375
2960	6277.231
2965	6204.31425
2970	6706.46675
2975	7124.39225
2980	5546.541375
2985	7150.136938
2990	7302.833313
2995	5851.854
3000	7234.478875
3005	5803.729313
3010	5498.121188
3015	6048.880563
3020	6337.891313
3025	6050.94475
3030	5123.25325
3035	6026.796125
3040	4937.545688
3045	5885.953938
3050	6401.552813
3055	6457.240063
3060	6439.49575
3065	6144.056313
3070	6572.739375
3075	6582.324
3080	5812.14325
3085	5521.510313
3090	5269.796563
3095	7189.8125
3100	6496.042938
3105	7202.1735
3110	6161.956063
3115	5791.3605
3120	7708.646375
3125	6314.095
3130	6274.125938
3135	6452.694125
3140	6695.909063
3145	7058.97675
3150	5984.366625
3155	5930.575063
3160	5319.764
3165	5536.906063
3170	6393.732563
3175	6219.545563
3180	6044.117188
3185	5623.90475
3190	5792.683125
3195	6282.540125
3200	6403.126375
3205	6160.317438
3210	5149.328125
3215	6848.5795
3220	5966.510375
3225	6211.721375
3230	5949.111563
3235	6282.613688
3240	6180.522563
3245	6617.076
3250	5699.918688
3255	5850.210375
3260	6557.818375
3265	5543.775063
3270	6304.220125
3275	5683.919125
3280	5433.348125
3285	5353.604875
3290	6319.373188
3295	6441.082938
3300	5435.133125
3305	6612.354
3310	5613.14625
3315	5386.852313
3320	6177.00325
3325	4805.32825
3330	5871.011125
3335	5169.10775
3340	4745.094375
3345	6132.380188
3350	5925.043563
3355	5881.686125
3360	5262.312313
3365	4619.9955
3370	6400.46525
3375	5522.524063
3380	5024.376188
3385	5456.669938
3390	6354.450313
3395	6260.276813
3400	5404.158188
3405	7042.141063
3410	5543.601125
3415	6792.316188
3420	6208.611563
3425	6202.661813
3430	5146.430813
3435	6556.607625
3440	5820.937063
3445	6780.726563
3450	5452.7465
3455	5744.85475
3460	4912.184563
3465	5855.15425
3470	5305.57775
3475	5392.941438
3480	5308.581813
3485	5573.05525
3490	5071.198438
3495	4667.127125
3500	5986.52675
3505	5067.944875
3510	6623.896438
3515	6090.962
3520	6122.359375
3525	5800.956813
3530	5770.95025
3535	4829.140125
3540	5553.39575
3545	6436.856813
3550	5702.1365
3555	6161.804313
3560	5475.530313
3565	4772.584938
3570	5460.841938
3575	5865.029875
3580	4826.6055
3585	4909.160938
3590	5846.744875
3595	5764.351813
3600	6057.955938
3605	4120.772
3610	5037.998
3615	4368.9475
3620	4649.570313
3625	4587.2305
3630	5710.473625
3635	5472.19725
3640	4731.689188
3645	4942.058375
3650	5544.522875
3655	4922.74925
3660	5011.49925
3665	4411.802688
3670	5955.760813
3675	5415.9575
