# Supplementary material for: DNArepairK: An Interactive Database for Exploring the Impact of Anticancer Drugs onto the Dynamics of DNA Repair Proteins
Source: Biomedicines. 2021 Sep 16;9(9):1238. doi: 10.3390/biomedicines9091238 (PMC8470695; doi:10.3390/biomedicines9091238)
Supplement: Supplementary file 1 [file biomedicines-09-01238-s001.zip › Fit and Raw data/ATM/ATM/PCNAATMBMN673_PCNA_I.txt]

PCNA_I	fbe5d6
0	0
5	1820.902406
10	653.5873125
15	835.930375
20	3709.19175
25	793.9831406
30	4456.952156
35	3036.292438
40	4583.640672
45	1994.295234
50	4490.845109
55	2757.654469
60	3714.037281
65	4453.357453
70	6662.674797
75	5283.936813
80	6359.280313
85	4495.848422
90	5202.372406
95	8355.646359
100	6814.654531
105	8027.603469
110	9985.552172
115	8521.860938
120	9700.462969
125	9240.960141
130	10198.71305
135	10782.96241
140	7447.905859
145	11557.30948
150	10983.09358
155	10980.41581
160	11337.20491
165	15471.93694
170	14228.91686
175	13041.37788
180	16141.60386
185	16059.40461
190	11368.92133
195	17731.29564
200	17909.29786
205	16856.17522
210	16594.62358
215	15571.00338
220	18232.0503
225	16820.412
230	18496.31848
235	20034.89897
240	20368.50936
245	22062.60372
250	17577.25094
255	21678.17475
260	20313.56084
265	21796.89638
270	21744.33237
275	22673.96648
280	22953.12109
285	23145.28458
290	23050.03703
295	22693.91014
300	24449.83403
305	25201.46566
310	26758.1267
315	27096.80203
320	27549.01159
325	26712.7723
330	26258.91241
335	26846.23266
340	27219.48333
345	28624.62497
350	29681.1075
355	30032.68344
360	26835.44403
365	29746.63214
370	30765.29153
375	29816.4692
380	30933.0122
385	28606.54308
390	30819.57997
395	32638.01977
400	31181.5777
405	30943.41195
410	31439.5272
415	31885.83192
420	30796.72878
425	32702.96269
430	34565.73158
435	32006.28622
440	33804.3648
445	34023.77344
450	32013.85388
455	31482.9197
460	32823.40742
465	31874.14363
470	33369.79353
475	36176.49911
480	34330.9475
485	32037.67327
490	34715.35203
495	33301.72102
500	32555.75384
505	35100.36644
510	35580.12105
515	32371.11127
520	33877.13064
525	36242.89181
530	34977.31991
535	36293.88331
540	35208.58552
545	33852.68889
550	35545.18259
555	33499.3338
560	36368.12125
565	34504.99722
570	37734.47473
575	37837.53059
580	35478.2775
585	35252.23594
590	38392.18189
595	38234.19717
600	38305.30658
605	37280.57633
610	35147.02825
615	39025.77667
620	35167.46145
625	40264.91305
630	36224.23564
635	38524.04903
640	36129.28719
645	37445.13845
650	39230.78552
655	37968.05845
660	36084.78066
665	36326.35411
670	36879.08148
675	37455.15278
680	37772.44264
685	38424.16341
690	36706.16864
695	37590.87414
700	37975.65852
705	37885.13617
710	37302.01333
715	39215.87147
720	36500.8955
725	38166.7077
730	37597.68131
735	37966.34517
740	37115.90795
745	36035.56008
750	33735.87817
755	37889.21989
760	37105.70052
765	37934.45822
770	35275.88506
775	36298.91398
780	36735.77148
785	38746.86803
790	35658.34336
795	37516.72917
800	35908.97702
805	36690.18864
810	35938.04967
815	35376.68391
820	35761.77428
825	36358.11436
830	35471.98192
835	37116.25938
840	37076.73995
845	34184.37722
850	35988.41191
855	34696.05092
860	34817.751
865	34419.33873
870	37246.36091
875	35050.78886
880	36422.99752
885	35253.07823
890	34960.25005
895	34038.45772
900	35917.78567
905	36122.28505
910	34803.48747
915	34356.00152
920	37735.10294
925	34438.33517
930	34154.98873
935	33990.17081
940	34813.84897
945	35539.93677
950	34742.42559
955	37994.91155
960	36356.81545
965	33772.74347
970	32422.16147
975	34321.48567
980	32825.61795
985	34088.52325
990	31511.79686
995	33910.67802
1000	32555.00823
1005	32527.07484
1010	33241.31205
1015	34104.0392
1020	32360.74711
1025	31848.65027
1030	33265.0645
1035	32929.45289
1040	33240.18952
1045	30263.2802
1050	31987.88903
1055	31426.42525
1060	30728.48228
1065	31599.192
1070	31987.24223
1075	33537.66056
1080	32948.23444
1085	31417.17486
1090	31233.97064
1095	32408.33622
1100	33071.92989
1105	31924.5558
1110	32520.49345
1115	31994.73977
1120	33398.3793
1125	33180.40848
1130	30822.01548
1135	30569.32377
1140	30423.64519
1145	32703.41345
1150	32049.00695
1155	30722.21327
1160	30432.29128
1165	33244.02647
1170	29132.32864
1175	31914.6015
1180	29583.80933
1185	30074.26411
1190	30940.29617
1195	29243.91292
1200	29239.07297
1205	28627.28627
1210	29731.28938
1215	27739.2995
1220	29060.30575
1225	30323.27613
1230	29988.15327
1235	29221.00967
1240	27972.36578
1245	29870.06223
1250	28866.40667
1255	28565.06281
1260	29780.55113
1265	28369.84544
1270	28512.25205
1275	25980.62002
1280	27178.50191
1285	30556.62795
1290	26387.91956
1295	29049.23131
1300	28709.09345
1305	27905.12467
1310	29945.38844
1315	29559.80134
1320	26070.53913
1325	27197.55067
1330	26804.29153
1335	27305.24302
1340	27371.122
1345	27533.53363
1350	28888.03625
1355	27704.98527
1360	27444.30966
1365	27351.95211
1370	26702.99969
1375	26788.72989
1380	26519.82575
1385	25713.48733
1390	26913.47881
1395	26603.09281
1400	26550.83694
1405	25664.37911
1410	26617.40389
1415	24902.12302
1420	26609.91645
1425	24486.98248
1430	25251.83028
1435	28410.35059
1440	24625.84194
1445	25019.46153
1450	25234.24591
1455	24240.05669
1460	27163.92467
1465	23180.02966
1470	26581.64014
1475	26541.00616
1480	26409.13211
1485	24492.21742
1490	25220.42703
1495	25830.40297
1500	26614.44961
1505	26603.44609
1510	25229.61048
1515	27812.28209
1520	24548.73366
1525	25863.51552
1530	26377.85238
1535	23696.83098
1540	26153.31292
1545	23786.92328
1550	27672.25203
1555	22329.65194
1560	27543.03264
1565	22476.11252
1570	25080.03838
1575	23969.16806
1580	22671.06241
1585	25620.83095
1590	24568.6558
1595	23245.22731
1600	23592.48498
1605	24785.83106
1610	23715.07384
1615	23732.51292
1620	23066.32622
1625	23575.55112
1630	23985.14434
1635	22445.77203
1640	24578.53253
1645	23553.35948
1650	25735.00959
1655	22565.30195
1660	23823.46372
1665	23643.18855
1670	24985.03866
1675	25647.8065
1680	22658.40538
1685	20239.34017
1690	22449.87408
1695	22906.58413
1700	25150.91323
1705	24970.45584
1710	20764.26113
1715	23448.69659
1720	20204.34063
1725	22346.28936
1730	23986.06048
1735	21642.462
1740	20820.61108
1745	21009.161
1750	23366.09545
1755	22418.40442
1760	21384.07953
1765	19829.53711
1770	22245.29847
1775	21776.07748
1780	21688.20422
1785	21735.95961
1790	21344.51442
1795	21920.51798
1800	20302.17828
1805	22219.35541
1810	19308.41725
1815	20361.4108
1820	22472.53109
1825	22184.12981
1830	22180.77736
1835	22524.24164
1840	20993.08405
1845	22504.30808
1850	19974.83398
1855	22115.68755
1860	19725.37041
1865	21031.33936
1870	20810.32555
1875	20711.84348
1880	19998.15347
1885	21249.71206
1890	21244.38947
1895	21685.80217
1900	19769.85223
1905	21498.71398
1910	20128.55117
1915	19291.20581
1920	22369.95416
1925	19933.97794
1930	19022.11866
1935	20449.15763
1940	20777.10383
1945	21748.22325
1950	19098.15673
1955	18734.68611
1960	19319.46141
1965	19923.5665
1970	21056.56577
1975	19060.69484
1980	20339.40456
1985	21834.63664
1990	19999.06669
1995	20846.86413
2000	20499.78761
2005	21484.87359
2010	21186.65481
2015	18932.74434
2020	22540.02056
2025	19528.07611
2030	19164.9593
2035	20305.20773
2040	20802.94277
2045	20833.8562
2050	19957.73969
2055	18630.21208
2060	16244.69027
2065	18782.14745
2070	18294.34866
2075	16514.9985
2080	19350.71697
2085	18565.18044
2090	19862.01933
2095	19299.9802
2100	19306.01627
2105	19161.6698
2110	17837.18545
2115	20786.82438
2120	19396.64884
2125	19186.29563
2130	18093.54917
2135	18097.01027
2140	18970.98027
2145	15918.54792
2150	19304.00044
2155	18587.5543
2160	17240.48173
2165	17985.40048
2170	19086.49181
2175	16853.27034
2180	19950.52558
2185	19581.56023
2190	17064.25309
2195	17719.2097
2200	18110.66738
2205	18499.0677
2210	19263.26313
2215	18296.32783
2220	15337.65739
2225	15024.0568
2230	16471.51914
2235	18700.9852
2240	17937.584
2245	17490.46727
2250	16828.3943
2255	15166.35317
2260	17083.02083
2265	16473.90791
2270	16482.9203
2275	17547.61728
2280	18193.93975
2285	16300.24494
2290	16004.69117
2295	18791.15188
2300	16666.24458
2305	16289.56761
2310	14906.88031
2315	16982.99017
2320	15483.29798
2325	19388.52869
2330	17842.99308
2335	16345.37436
2340	16812.56013
2345	17906.814
2350	15679.87084
2355	14946.88875
2360	13480.22145
2365	15834.61706
2370	15147.49353
2375	14585.68098
2380	16416.73345
2385	14502.57781
2390	15593.06831
2395	15503.59572
2400	14265.98908
2405	14745.39413
2410	15550.16695
2415	14208.50544
2420	16967.88753
2425	16417.87139
2430	14310.29028
2435	14664.62527
2440	14951.20595
2445	15293.07675
2450	15339.82091
2455	13336.48698
2460	16900.31333
2465	15599.60906
2470	14689.24658
2475	14996.36034
2480	14735.59973
2485	13736.26934
2490	13223.85189
2495	15341.22766
2500	15787.37433
2505	15422.48181
2510	15272.40927
2515	14533.10477
2520	14424.20436
2525	14858.51
2530	15791.82408
2535	15928.57952
2540	14185.0295
2545	15420.13156
2550	15537.56889
2555	14184.91953
2560	14478.36769
2565	14433.79156
2570	13807.76072
2575	13133.7147
2580	13245.00839
2585	13669.43092
2590	13565.50222
2595	13732.74928
2600	16124.28431
2605	15937.30025
2610	13493.90539
2615	14275.10506
2620	16609.58916
2625	15906.70158
2630	13250.25475
2635	15306.7405
2640	13920.60061
2645	13512.24813
2650	14754.20836
2655	15077.34888
2660	13330.5933
2665	14108.34622
2670	14008.68398
2675	15955.37842
2680	16814.89763
2685	12467.38961
2690	14533.41767
2695	12972.69575
2700	14117.36791
2705	14241.09656
2710	14134.72809
2715	13993.52928
2720	12658.67095
2725	11686.16683
2730	14466.6677
2735	14143.46795
2740	15742.3238
2745	13023.64502
2750	13477.09611
2755	14792.46978
2760	15257.03861
2765	16501.3483
2770	13258.57466
2775	12629.725
2780	12098.17484
2785	13990.19463
2790	14764.49177
2795	13694.00416
2800	11793.50509
2805	12987.25811
2810	13147.70278
2815	11799.25003
2820	14300.18272
2825	12938.7425
2830	14208.13595
2835	14784.30553
2840	15469.21667
2845	13852.77725
2850	11697.90666
2855	11643.8363
2860	14125.48461
2865	10843.24945
2870	14159.09175
2875	13362.71294
2880	12149.37247
2885	12940.61914
2890	12819.64953
2895	13207.39509
2900	12043.16577
2905	14773.76659
2910	12962.20755
2915	13964.16869
2920	11951.11448
2925	13296.5083
2930	10874.17298
2935	12120.18719
2940	12628.78256
2945	13050.21681
2950	13172.85322
2955	12634.485
2960	13277.40561
2965	13236.76127
2970	12338.22334
2975	10423.06019
2980	11779.31381
2985	13289.62383
2990	13576.74798
2995	12564.38364
3000	13692.00108
3005	12616.91019
3010	12317.02966
3015	13334.68313
3020	10647.09389
3025	12370.29756
3030	11378.57467
3035	10227.98625
3040	10785.89995
3045	13369.38809
3050	11145.01831
3055	12047.69919
3060	13366.81392
3065	12027.00461
3070	10546.92006
3075	11336.5257
3080	11893.25525
3085	9474.455406
3090	11822.31239
3095	12208.23736
3100	12220.01305
3105	11967.93864
3110	10437.54047
3115	10533.87602
3120	12095.23013
3125	13499.07525
3130	13259.87463
3135	12561.06917
3140	12095.81131
3145	13762.28413
3150	10865.40391
3155	12229.69136
3160	10704.97809
3165	11793.30933
3170	11174.48011
3175	10598.69409
3180	11649.25239
3185	11355.98725
3190	10070.86322
3195	10821.31892
3200	10272.25213
3205	10553.71581
3210	9008.770156
3215	11673.15598
3220	9830.161547
3225	11668.10194
3230	9629.580141
3235	9526.403422
3240	11325.46163
3245	11242.08141
3250	11522.15906
3255	12088.86814
3260	8762.557031
3265	11450.23684
3270	10627.99227
3275	10284.34789
3280	9877.017531
3285	7405.183266
3290	7865.519359
3295	10130.16427
3300	10591.81441
3305	9648.674328
3310	9532.992781
3315	9011.768797
3320	8639.019891
3325	10258.26272
3330	10238.07708
3335	9697.327266
3340	11162.28314
3345	12006.4192
3350	10691.13345
3355	8657.861734
3360	12592.0607
3365	10499.04514
3370	9722.815047
3375	11831.38163
3380	10899.24055
3385	11435.66041
3390	12122.69309
3395	7314.540594
3400	8747.691859
3405	9294.427797
3410	11096.50616
3415	10546.18481
3420	10169.34263
3425	10708.66178
3430	11171.55319
3435	11100.41323
3440	11755.46706
3445	10042.00067
3450	12325.92544
3455	10172.45309
3460	9302.597625
3465	10790.09019
3470	11343.08213
3475	10262.07444
3480	10586.84084
3485	13568.21744
3490	11369.89963
3495	7983.054438
3500	12095.1948
3505	8446.75175
3510	11528.88017
3515	11698.45411
3520	10956.78794
3525	10363.5485
3530	11365.50486
3535	9583.821984
3540	8044.844656
3545	9524.206703
3550	11377.53023
3555	11212.56781
3560	11627.48416
3565	11989.20644
3570	10907.7007
3575	10766.90538
3580	12166.54008
3585	10783.11248
3590	9367.061891
3595	10539.81459
3600	11009.67706
3605	9696.824172
3610	12636.36934
3615	13953.27195
3620	11217.86464
3625	10753.38347
3630	11608.23617
3635	10274.84569
3640	10454.26927
3645	10941.91825
3650	10006.41117
3655	9833.175594
3660	8825.967563
3665	12465.92681
3670	9200.702813
3675	11158.23953
