# Supplementary material for: DNArepairK: An Interactive Database for Exploring the Impact of Anticancer Drugs onto the Dynamics of DNA Repair Proteins
Source: Biomedicines. 2021 Sep 16;9(9):1238. doi: 10.3390/biomedicines9091238 (PMC8470695; doi:10.3390/biomedicines9091238)
Supplement: Supplementary file 1 [file biomedicines-09-01238-s001.zip › Fit and Raw data/ATM/ATM/PCNAATM_PCNA.txt]

PCNA	f4b183
0	0
5	7625.090526
10	12870.24234
15	21107.41809
20	24752.12884
25	35278.90351
30	39986.13305
35	44749.49749
40	49243.52913
45	51842.22228
50	54500.21276
55	55297.44364
60	58431.92288
65	60277.38942
70	60503.39793
75	63902.82239
80	63404.70763
85	66671.82311
90	64963.04104
95	66108.85893
100	66755.49822
105	67679.7757
110	65337.81029
115	68459.07516
120	67243.37093
125	66200.73364
130	65736.99959
135	66854.69479
140	67664.38801
145	66463.93212
150	65605.94212
155	66045.70751
160	66185.59179
165	65892.96162
170	65871.22242
175	65824.89049
180	64375.2477
185	66462.97833
190	65370.81691
195	66690.36049
200	65968.89436
205	64138.75667
210	62961.80059
215	62994.69693
220	64122.92699
225	62894.10972
230	64296.30104
235	65028.49082
240	63006.66136
245	60528.00901
250	62698.805
255	62284.78812
260	61663.63071
265	61910.0475
270	59332.02971
275	60719.19392
280	62073.22714
285	61713.08841
290	60878.32041
295	57847.31861
300	57702.71325
305	59574.31751
310	59778.46067
315	57258.45493
320	55343.25864
325	58113.41714
330	56008.1367
335	57461.67405
340	56343.56213
345	55398.83947
350	54898.13624
355	55646.00851
360	52565.9418
365	54754.76786
370	51421.31458
375	52221.45895
380	52275.65204
385	53548.42258
390	53378.73708
395	51430.54804
400	51904.08505
405	54719.72146
410	49782.7707
415	52390.08061
420	49810.23196
425	51098.89057
430	49274.08082
435	49853.65779
440	50872.27117
445	48203.77379
450	49245.01216
455	49063.53962
460	47936.83375
465	49073.9378
470	46932.72651
475	47778.11996
480	46494.82508
485	46925.83592
490	45615.96557
495	45816.17971
500	46358.21241
505	44407.44071
510	47104.38625
515	46568.82563
520	44651.09545
525	46022.03942
530	43918.0078
535	43590.63433
540	42951.58174
545	44166.91822
550	42982.33272
555	42371.8417
560	42829.61882
565	41603.99174
570	41888.33105
575	42367.76841
580	41479.96399
585	42636.07583
590	41463.40218
595	42281.10241
600	42045.62914
605	41806.39418
610	41321.76736
615	40900.98201
620	41520.45038
625	38863.46759
630	39176.42261
635	38639.59929
640	39646.22074
645	38356.38488
650	37737.35247
655	37951.75513
660	37252.91846
665	36803.90014
670	39425.80925
675	37927.6677
680	37816.86461
685	35935.76517
690	39220.94449
695	37589.65289
700	36869.11147
705	37187.74136
710	36626.65926
715	37028.27017
720	35933.93029
725	36199.65125
730	36095.48151
735	36740.31903
740	35061.15991
745	35137.32192
750	34833.58672
755	34555.41326
760	33082.83322
765	35494.28882
770	33052.52647
775	34575.12879
780	34355.50467
785	32432.89839
790	32241.19432
795	33247.98845
800	31234.22079
805	33487.36545
810	32954.49351
815	33358.31263
820	31918.38579
825	31932.33317
830	35580.52557
835	31833.32584
840	32057.13688
845	32198.55876
850	30592.71528
855	32457.39987
860	28676.30774
865	30955.09936
870	29881.15724
875	31754.39708
880	30081.45929
885	30662.73403
890	30851.42911
895	30460.42664
900	29135.52404
905	30600.32882
910	31062.58387
915	30365.38032
920	28984.95191
925	28949.13089
930	27998.37234
935	27995.62304
940	28463.85091
945	28351.32947
950	26755.62403
955	29496.61925
960	27693.23599
965	29785.12446
970	28385.138
975	27256.43933
980	26504.50428
985	25992.11555
990	25919.30276
995	26042.53509
1000	28098.92846
1005	26881.88459
1010	27673.49451
1015	27128.96192
1020	26065.49963
1025	28028.26505
1030	26080.40036
1035	25855.93034
1040	27288.8203
1045	24199.59193
1050	25710.56468
1055	25185.41791
1060	25782.77957
1065	24315.55207
1070	26039.59767
1075	25374.87217
1080	24110.18222
1085	25394.76933
1090	23345.87609
1095	26528.9127
1100	24816.13586
1105	24503.84026
1110	22972.60687
1115	23653.00145
1120	25773.45484
1125	24178.66695
1130	23476.15559
1135	23350.72624
1140	23872.95192
1145	24495.9838
1150	23589.19038
1155	22721.99622
1160	24191.48472
1165	23719.09476
1170	24695.88546
1175	25162.94838
1180	21904.61005
1185	24283.62271
1190	23348.27779
1195	22408.07311
1200	22504.0683
1205	22803.94853
1210	21657.89196
1215	20976.57849
1220	20641.81516
1225	21766.82259
1230	22346.13316
1235	20660.82899
1240	22173.2993
1245	23050.61092
1250	22778.38254
1255	21702.26666
1260	21052.64275
1265	21859.4368
1270	20805.25137
1275	22277.79249
1280	20376.73528
1285	20319.17932
1290	21372.31142
1295	21914.26672
1300	22390.47139
1305	20047.13413
1310	21509.86334
1315	21038.12341
1320	20786.51088
1325	20222.98034
1330	19731.95928
1335	20579.44864
1340	19230.655
1345	19405.35214
1350	21359.67237
1355	18440.49768
1360	18402.91024
1365	18998.48041
1370	20487.40863
1375	19934.33018
1380	19042.84191
1385	20337.09217
1390	18182.2518
1395	19083.33613
1400	18390.3922
1405	19162.67536
1410	19005.20458
1415	19295.66032
1420	17784.11986
1425	18164.37496
1430	19944.47046
1435	18248.15029
1440	19980.07674
1445	18624.06614
1450	18392.37807
1455	19454.46939
1460	17592.66362
1465	19811.57408
1470	20088.54121
1475	17372.35614
1480	18046.17307
1485	18372.87012
1490	17761.022
1495	17862.32545
1500	18263.77866
1505	17809.34159
1510	17781.03995
1515	19548.00563
1520	19604.71584
1525	17888.88258
1530	15229.05945
1535	17338.94018
1540	17566.85762
1545	16858.07214
1550	17006.01107
1555	17880.29467
1560	17547.67983
1565	19579.73524
1570	17721.61779
1575	18011.8778
1580	19870.50883
1585	18257.26028
1590	17232.33699
1595	16883.54061
1600	16349.29257
1605	17386.9927
1610	17199.48784
1615	18017.3735
1620	18951.34164
1625	17135.11533
1630	17230.97139
1635	17178.6105
1640	16522.48879
1645	18974.50996
1650	17860.1018
1655	19034.5137
1660	17734.99589
1665	16577.80097
1670	15715.13195
1675	17288.79511
1680	17941.67809
1685	16099.26954
1690	15799.06184
1695	16789.57579
1700	17698.43247
1705	15748.0057
1710	16128.69453
1715	17254.40187
1720	16967.04125
1725	14719.10843
1730	18403.7665
1735	16005.16895
1740	17635.90625
1745	16764.52047
1750	17030.51746
1755	16429.08788
1760	16982.77341
1765	14179.66086
1770	14794.70251
1775	15096.41471
1780	16599.34266
1785	15019.56979
1790	16320.10782
1795	16489.28332
1800	14394.42521
1805	16559.12737
1810	14770.77501
1815	14016.44967
1820	14297.02528
1825	14150.93063
1830	13621.17596
1835	14863.19484
1840	14518.36214
1845	14034.75822
1850	13139.27964
1855	14395.85276
1860	14395.90309
1865	16098.49917
1870	14896.8327
1875	14972.92716
1880	13579.92099
1885	13736.60395
1890	14276.69797
1895	12857.39034
1900	14336.36618
1905	12961.5697
1910	12077.36145
1915	12619.66189
1920	13318.22299
1925	13916.33689
1930	12862.47558
1935	12255.75989
1940	12665.48786
1945	14282.22521
1950	13653.2903
1955	12795.65618
1960	13060.81503
1965	13114.30038
1970	13709.51154
1975	13737.08263
1980	13668.56458
1985	12833.44003
1990	13363.89438
1995	13066.35166
2000	14181.81583
2005	14249.88003
2010	14480.35574
2015	12937.59836
2020	13007.16772
2025	14312.1347
2030	12375.7318
2035	12703.07866
2040	11522.87737
2045	10509.50893
2050	12923.97867
2055	13312.57943
2060	13269.54036
2065	10883.88696
2070	13147.36963
2075	13622.53954
2080	12888.32743
2085	13164.37679
2090	11434.06512
2095	12321.79349
2100	11963.83947
2105	11994.65913
2110	11763.74433
2115	11366.02911
2120	12013.36047
2125	11645.51425
2130	12733.67709
2135	12335.14878
2140	12490.92067
2145	13315.12697
2150	11720.38874
2155	11287.5873
2160	12481.00632
2165	10928.7777
2170	10834.168
2175	12281.50259
2180	11595.27142
2185	11108.82716
2190	12959.44514
2195	10530.58178
2200	13672.21936
2205	12975.46451
2210	13222.09067
2215	10299.40079
2220	11586.87096
2225	12823.8178
2230	13351.18554
2235	10811.354
2240	11678.98278
2245	13309.74938
2250	10348.90009
2255	11476.93867
2260	11377.794
2265	12072.11091
2270	10520.60233
2275	11056.11732
2280	12890.91949
2285	11131.72616
2290	11349.66392
2295	11151.57276
2300	11509.87058
2305	10357.54638
2310	12209.20562
2315	11578.03655
2320	9933.2955
2325	10901.66337
2330	11116.88382
2335	12274.75538
2340	11083.43922
2345	11457.78661
2350	11155.50088
2355	11230.41496
2360	11401.1567
2365	9530.828553
2370	11293.68493
2375	11312.01988
2380	11888.80841
2385	10229.33462
2390	9988.219368
2395	11402.85222
2400	11975.42453
2405	10588.68241
2410	11410.80308
2415	11609.59168
2420	10156.51557
2425	10798.33558
2430	11152.35543
2435	10582.34118
2440	10976.73626
2445	10304.25093
2450	10989.11786
2455	10547.36413
2460	9528.389276
2465	10578.56786
2470	11783.74751
2475	9992.330684
2480	12077.35474
2485	12464.82545
2490	9357.220303
2495	10344.93171
2500	9906.794961
2505	9843.062632
2510	10460.83816
2515	9353.130013
2520	11255.08509
2525	10765.28758
2530	11522.43738
2535	10501.1928
2540	10242.33626
2545	8319.598013
2550	9271.957026
2555	9610.119684
2560	10123.46041
2565	10305.42818
2570	10516.37671
2575	9808.541895
2580	9353.718303
2585	8664.393803
2590	9052.658145
2595	9373.731329
2600	8334.336118
2605	9358.369145
2610	10321.346
2615	10000.64458
2620	10263.98554
2625	9152.353526
2630	9120.424618
2635	7642.454237
2640	9603.188382
2645	10482.93436
2650	9068.079829
2655	9200.788316
2660	8202.132487
2665	7363.564763
2670	7582.929184
2675	9414.600447
2680	8688.125355
2685	9227.280355
2690	7718.825618
2695	9413.409553
2700	9092.28425
2705	9268.123526
2710	9712.175829
2715	7781.310684
2720	8098.664
2725	10510.85864
2730	7750.403342
2735	7944.240026
2740	7642.965132
2745	9868.691697
2750	9440.194842
2755	9575.474803
2760	8790.003671
2765	8792.814934
2770	7183.970053
2775	8565.769197
2780	8230.826921
2785	8287.433342
2790	10776.86682
2795	7851.062355
2800	7552.017592
2805	7537.619039
2810	8876.242211
2815	8161.0455
2820	8593.079026
2825	9041.246447
2830	7532.286408
2835	7987.839882
2840	8608.4005
2845	7128.718487
2850	9413.107803
2855	6833.792868
2860	7041.333342
2865	7765.458184
2870	8313.573079
2875	9168.342026
2880	9488.142671
2885	6132.456974
2890	9446.061184
2895	8037.788342
2900	8749.536737
2905	7486.118211
2910	8922.914145
2915	8263.814526
2920	7750.552987
2925	8288.149132
2930	8351.462053
2935	6378.084829
2940	7846.320697
2945	8483.348276
2950	7879.435132
2955	6653.56625
2960	7858.052039
2965	7357.386605
2970	8088.725711
2975	8521.168132
2980	7409.000618
2985	6968.752737
2990	6803.885842
2995	8340.366421
3000	6575.007684
3005	6602.7575
3010	7372.004145
3015	8290.133658
3020	7644.559329
3025	8721.624974
3030	7712.439434
3035	7884.312118
3040	9755.633645
3045	7590.966829
3050	6965.96675
3055	7068.392868
3060	7351.868987
3065	8697.807303
3070	6022.459145
3075	6764.924303
3080	7976.930579
3085	8641.092842
3090	6811.087803
3095	7342.366211
3100	8265.009224
3105	6716.208342
3110	7790.373921
3115	8162.524947
3120	6921.223197
3125	7964.164697
3130	6852.764868
3135	8172.826947
3140	7761.700961
3145	6203.978658
3150	7844.321184
3155	7756.986816
3160	7204.274539
3165	8695.769539
3170	8331.584579
3175	4925.595882
3180	5648.420671
3185	8248.063803
3190	6061.296763
3195	8395.650421
3200	7237.241566
3205	6246.596539
3210	8323.436882
3215	6983.370724
3220	7359.989395
3225	6441.450092
3230	7723.907947
3235	6185.652658
3240	5497.42175
3245	6546.377224
3250	9480.368079
3255	6918.816132
3260	7665.889184
3265	6702.349539
3270	6996.848592
3275	6983.465342
3280	8737.755289
3285	6904.903197
3290	8057.349526
3295	6597.778961
3300	5852.463171
3305	7947.097592
3310	7656.003908
3315	6752.137395
3320	6281.004316
3325	6643.699763
3330	6034.977408
3335	7651.822355
3340	5445.273579
3345	6376.583237
3350	6581.205303
3355	7123.708184
3360	7362.716553
3365	8046.112526
3370	6686.115882
3375	7248.127605
3380	5666.179632
3385	5643.449513
3390	6634.131
3395	7155.136711
3400	7027.077724
3405	5836.582711
3410	6669.628342
3415	6890.935908
3420	6705.042026
3425	7793.629645
3430	6331.63725
3435	7027.942487
3440	6177.840487
3445	5804.561868
3450	7016.893605
3455	6982.221434
3460	7047.584197
3465	5838.250276
3470	5922.831763
3475	6153.421553
3480	5853.275816
3485	5689.326026
3490	6530.794263
3495	4974.573553
3500	6065.576289
3505	5719.379789
3510	6260.719961
3515	4943.401145
3520	4116.064605
3525	6089.794132
3530	5647.512961
3535	7694.654974
3540	6087.434487
3545	6534.78725
3550	5572.935526
3555	6091.987132
3560	5655.514368
3565	6419.003829
3570	6087.603592
3575	6379.053829
3580	6771.501737
3585	5742.327776
3590	5391.692487
3595	5301.455368
3600	6188.523197
3605	7122.218224
3610	6233.061632
3615	5400.032776
3620	5522.788211
3625	4608.632
3630	6658.032776
3635	5540.619197
3640	5813.823961
3645	5133.330737
