# Supplementary material for: DNArepairK: An Interactive Database for Exploring the Impact of Anticancer Drugs onto the Dynamics of DNA Repair Proteins
Source: Biomedicines. 2021 Sep 16;9(9):1238. doi: 10.3390/biomedicines9091238 (PMC8470695; doi:10.3390/biomedicines9091238)
Supplement: Supplementary file 1 [file biomedicines-09-01238-s001.zip › Fit and Raw data/BARD1/BARD1.txt]

2
1
(A8*k8*l8/((k8-l8)*(k8-m8)*(l8-m8)))*((l8-m8)*Math.exp(-k8*t)-(k8-m8)*Math.exp(-l8*t)+(k8-l8)*Math.exp(-m8*t))+B8*(1-Math.exp(-n8*t))
00b0f0
A8=28864.5826759844;k8=0.0101976235672847;l8=0.0053130386587186;m8=0.0000367701638111085;n8=0.0356783231243366;B8=0
BARD1
if:t>=0
(A8*k8*l8/((k8-l8)*(k8-m8)*(l8-m8)))*((l8-m8)*Math.exp(-k8*t)-(k8-m8)*Math.exp(-l8*t)+(k8-l8)*Math.exp(-m8*t))+B8*(1-Math.exp(-n8*t))

(A9*k9*l9/((k9-l9)*(k9-m9)*(l9-m9)))*((l9-m9)*Math.exp(-k9*t)-(k9-m9)*Math.exp(-l9*t)+(k9-l9)*Math.exp(-m9*t))+B9*(1-Math.exp(-n9*t))
00b050
A9=27174.3785713003;k9=0.00609016479448067;l9=0.00609535137806255;m9=0.000144696106542935;n9=0.150045024697481;B9=897.603443734729
BARD1_I
if:t>=0
(A9*k9*l9/((k9-l9)*(k9-m9)*(l9-m9)))*((l9-m9)*Math.exp(-k9*t)-(k9-m9)*Math.exp(-l9*t)+(k9-l9)*Math.exp(-m9*t))+B9*(1-Math.exp(-n9*t))
