# Supplementary material for: DNArepairK: An Interactive Database for Exploring the Impact of Anticancer Drugs onto the Dynamics of DNA Repair Proteins
Source: Biomedicines. 2021 Sep 16;9(9):1238. doi: 10.3390/biomedicines9091238 (PMC8470695; doi:10.3390/biomedicines9091238)
Supplement: Supplementary file 1 [file biomedicines-09-01238-s001.zip › Fit and Raw data/BARD1/BARD1/BARD1.txt]

BARD1	bdd7ee
0	0
5	159.0797256
10	177.5694887
15	406.6253652
20	303.00693
25	850.2550317
30	623.9185765
35	673.6389078
40	1178.291265
45	1354.931339
50	1357.882358
55	1916.75571
60	1929.822485
65	2343.399296
70	2393.445043
75	2997.983526
80	3169.43863
85	3527.176183
90	3783.716608
95	3872.017043
100	4379.067304
105	4622.275739
110	5212.987565
115	5099.813043
120	5881.458435
125	6459.552478
130	6600.795609
135	7165.394043
140	7287.024174
145	8033.472
150	8444.526652
155	8913.474957
160	9345.726652
165	9224.059217
170	9814.032087
175	9991.738957
180	10294.2327
185	10933.35852
190	11385.94861
195	11711.37917
200	12575.63765
205	12512.74365
210	12684.75309
215	13750.80135
220	13966.60391
225	14049.27091
230	14114.40443
235	15005.3457
240	14650.80478
245	14905.67761
250	15310.21387
255	15712.98096
260	16043.37317
265	16372.98348
270	16326.81943
275	17121.42857
280	17384.23513
285	17589.13396
290	17156.11357
295	18112.93183
300	18120.77604
305	18407.50957
310	18559.53874
315	18714.75348
320	19013.09078
325	18797.22439
330	19582.47409
335	20279.449
340	20030.51174
345	20569.93974
350	20142.1717
355	20815.88196
360	20852.4297
365	20871.13552
370	21271.07457
375	21339.15278
380	21320.73796
385	21576.91891
390	21652.36109
395	22390.2127
400	21608.72113
405	21854.23674
410	22429.48957
415	22844.00304
420	22147.12487
425	22695.17539
430	22652.4823
435	23352.79596
440	23463.82809
445	22952.19091
450	23359.86087
455	23329.93648
460	23592.81004
465	23529.72174
470	23665.83957
475	24167.06087
480	23893.67217
485	24212.27217
490	24259.24087
495	24461.02913
500	24794.78043
505	24671.83783
510	24694.8013
515	24659.59043
520	24827.7887
525	25357.65043
530	24860.61174
535	24952.63957
540	25153.24522
545	25507.36913
550	25858.46913
555	25842.48435
560	25224.80539
565	25838.74739
570	25913.86696
575	25595.32957
580	25009.68435
585	25408.0913
590	24736.22174
595	25491.89652
600	26295.30043
605	26476.20783
610	26234.55265
615	26373.62435
620	25994.20804
625	26115.28913
630	26433.8187
635	25970.74122
640	26978.88043
645	26333.50783
650	27057.45826
655	27154.64217
660	27094.39217
665	26214.4313
670	26491.3213
675	26748.76261
680	26899.64
685	27201.06304
690	26582.87739
695	26660.54957
700	26920.58174
705	27070.54739
710	26671.38478
715	27110.58
720	27077.84
725	27049.7417
730	26636.14783
735	26797.29139
740	27356.88957
745	27041.69087
750	27478.02348
755	27076.83839
760	27704.92348
765	27579.25957
770	27873.03
775	27680.2913
780	27233.9813
785	27462.60148
790	27374.23087
795	27781.00391
800	27791.74087
805	27701.27261
810	27545.82565
815	27436.56696
820	27538.74522
825	28126.89391
830	27631.66652
835	27166.05783
840	27164.68843
845	27580.61478
850	26978.56696
855	27420.36609
860	27504.96304
865	27681.50348
870	27605.25761
875	27795.60652
880	27718.95652
885	27912.89322
890	27969.66483
895	27636.79139
900	27613.77174
905	27633.7813
910	27594.45074
915	28142.02652
920	27884.00996
925	27850.74313
930	27899.42417
935	27987.16348
940	27064.33613
945	27411.064
950	28147.08474
955	27794.65522
960	27831.0083
965	27549.41043
970	27469.28052
975	27982.20478
980	27551.03648
985	27468.84522
990	27594.15
995	27942.608
1000	27948.28583
1005	27431.74435
1010	27975.44652
1015	28008.33304
1020	28504.75565
1025	28034.79957
1030	27813.15826
1035	27960.26826
1040	27880.05391
1045	27800.53187
1050	28142.64
1055	27600.03304
1060	27943.76443
1065	27687.74739
1070	28062.31052
1075	28241.8713
1080	27830.68261
1085	28344.17578
1090	27901.97117
1095	28002.01361
1100	28082.24704
1105	28397.09739
1110	28296.6287
1115	27891.86396
1120	27703.11096
1125	27572.37435
1130	28441.23087
1135	28173.67217
1140	27420.24283
1145	27777.57783
1150	28127.56217
1155	27553.73652
1160	28085.41565
1165	27901.61
1170	27980.88783
1175	28110.66978
1180	27892.28283
1185	28139.51178
1190	27495.54043
1195	27314.60739
1200	27935.92965
1205	27966.10348
1210	27831.20909
1215	27829.15661
1220	28093.54904
1225	27393.57948
1230	27680.27448
1235	27443.80035
1240	27535.51387
1245	27646.78722
1250	28224.53852
1255	27487.96465
1260	27549.61613
1265	27670.8693
1270	27465.13217
1275	27873.88435
1280	27294.19709
1285	27485.9463
1290	27499.43752
1295	27537.54391
1300	27428.41926
1305	27734.25913
1310	27421.48478
1315	27755.758
1320	27752.01248
1325	27990.95083
1330	27600.27696
1335	27513.15043
1340	27486.03126
1345	28042.5263
1350	27862.27087
1355	27954.53478
1360	27397.86104
1365	27189.60043
1370	27608.90739
1375	27812.24348
1380	27553.64217
1385	27295.34826
1390	27188.93565
1395	27538.69609
1400	27436.91739
1405	26896.1623
1410	27056.32217
1415	27150.78783
1420	27550.6513
1425	27526.59648
1430	27426.99665
1435	27076.55448
1440	27436.71348
1445	27334.44526
1450	27631.39783
1455	27364.72809
1460	27901.87478
1465	27613.39913
1470	27583.26304
1475	27632.39574
1480	27564.89122
1485	27455.44043
1490	28004.50065
1495	28086.73913
1500	28042.42226
1505	27797.24043
1510	28415.84109
1515	27811.93596
1520	28062.23696
1525	28127.07683
1530	27862.13348
1535	28130.72491
1540	27825.76443
1545	27874.65974
1550	28704.572
1555	28041.26957
1560	27562.98143
1565	28142.22609
1570	28255.23839
1575	28086.09226
1580	27778.12209
1585	27280.57565
1590	27408.49722
1595	27761.71478
1600	27538.69222
1605	27011.10804
1610	27917.00752
1615	27741.96035
1620	27533.91922
1625	27821.18561
1630	27934.00874
1635	28416.44187
1640	28102.55004
1645	28127.07583
1650	27434.43835
1655	27406.25217
1660	27424.00478
1665	27487.84039
1670	27040.39474
1675	27275.54691
1680	27702.22809
1685	27695.92913
1690	27560.15422
1695	27154.70235
1700	27228.54713
1705	27750.69078
1710	27106.14261
1715	26920.04596
1720	26761.72913
1725	27070.61204
1730	27096.44417
1735	26817.7863
1740	27341.18191
1745	26761.15861
1750	27229.20209
1755	27013.21235
1760	27499.93778
1765	27440.69317
1770	27482.38161
1775	27568.9773
1780	27332.00683
1785	27130.09222
1790	27073.25878
1795	26997.49409
1800	27175.738
1805	27138.0553
1810	27464.31926
1815	27327.63443
1820	27569.013
1825	27246.10039
1830	27598.82826
1835	27101.76757
1840	27571.61191
1845	27285.17522
1850	26775.99504
1855	26961.54974
1860	27114.28913
1865	27315.67548
1870	26500.61326
1875	26996.12717
1880	26890.98535
1885	26919.05674
1890	27012.47913
1895	26828.90465
1900	27058.28704
1905	27006.93343
