# Supplementary material for: DNArepairK: An Interactive Database for Exploring the Impact of Anticancer Drugs onto the Dynamics of DNA Repair Proteins
Source: Biomedicines. 2021 Sep 16;9(9):1238. doi: 10.3390/biomedicines9091238 (PMC8470695; doi:10.3390/biomedicines9091238)
Supplement: Supplementary file 1 [file biomedicines-09-01238-s001.zip › Fit and Raw data/BARD1/BARD1/BARD1_I.txt]

BARD1_I	c5e0b4
0	0
5	380.8353025
10	920.6700643
15	957.5483445
20	923.7278752
25	1050.430705
30	1163.319481
35	1464.1746
40	1549.405071
45	1757.950238
50	1713.473729
55	2358.225844
60	2415.307568
65	2445.008938
70	2987.899952
75	3219.30381
80	3234.5029
85	3419.010638
90	3808.112748
95	3911.669257
100	4406.917881
105	4470.262429
110	4769.044333
115	4796.695762
120	5693.448095
125	6060.593571
130	5580.895762
135	6153.864714
140	6553.442333
145	6903.497333
150	7284.282762
155	7884.831333
160	7828.919286
165	8135.073476
170	7729.99081
175	8530.818048
180	9286.942905
185	9150.791762
190	9314.895714
195	9851.21019
200	10479.51433
205	10490.60152
210	11013.33857
215	10710.05543
220	11550.46633
225	11810.69443
230	11726.01548
235	11961.95057
240	12164.5141
245	12747.51976
250	13354.27629
255	13296.10957
260	13306.26348
265	13144.84962
270	13493.5311
275	14422.0691
280	14036.77719
285	14350.97171
290	14948.07486
295	15202.2959
300	15155.17852
305	15647.03076
310	16071.95152
315	16329.7599
320	16876.35914
325	16754.85843
330	16772.28495
335	16749.26138
340	17109.45033
345	17022.9769
350	17706.0381
355	17703.0639
360	17933.27667
365	18220.80657
370	18589.40281
375	18745.57119
380	18503.57
385	19066.69257
390	19055.94429
395	19270.0569
400	19447.19786
405	19377.9301
410	19634.54514
415	19643.9581
420	19952.09238
425	20356.88095
430	20498.89395
435	20363.82886
440	20840.83048
445	20732.64667
450	20932.09571
455	21013.83995
460	21013.29286
465	20411.64762
470	21251.53286
475	21636.40095
480	21648.62667
485	21673.55857
490	21723.09495
495	21893.31143
500	22157.82286
505	22183.2219
510	22629.17143
515	22061.35238
520	22167.66476
525	22429.40476
530	22691.83524
535	22845.15762
540	23565.9019
545	22939.55905
550	23009.82667
555	22987.17619
560	23384.85571
565	23103.78667
570	23557.7519
575	23377.42095
580	23445.95952
585	24075.34143
590	23258.6919
595	23406.85524
600	23830.72238
605	23767.52667
610	23853.17524
615	23328.77143
620	23775.53
625	24030.4919
630	23984.12762
635	24097.5281
640	24077.6781
645	23916.29429
650	24222.99095
655	24314.70286
660	24189.47524
665	24443.32524
670	24693.69238
675	23985.63286
680	24467.21571
685	24535.14048
690	24374.53095
695	24027.77143
700	24568.12714
705	24750.79571
710	24972.15619
715	24984.96667
720	25065.91238
725	25201.21619
730	24902.75143
735	25254.01667
740	25245.2919
745	25122.47143
750	25222.9681
755	25491.65667
760	24820.03381
765	25182.62905
770	25409.64952
775	25083.40095
780	25470.57619
785	24813.55
790	24537.94238
795	24838.92762
800	25052.48714
805	25281.26381
810	24825.63571
815	25022.16667
820	24849.67286
825	24915.3681
830	24857.51238
835	25167.4319
840	24914.87857
845	24584.3881
850	25177.28857
855	24812.63714
860	25274.29476
865	24506.09286
870	24859.81571
875	24739.75476
880	25088.05143
885	25377.32381
890	25203.18476
895	24985.39095
900	25554.32333
905	25379.86857
910	24963.79095
915	25117.70952
920	24603.57857
925	25189.05524
930	24882.42143
935	25012.79238
940	24722.15381
945	24989.18381
950	24781.80476
955	24538.95238
960	24616.19905
965	25127.8119
970	25118.7
975	24285.69952
980	25041.95095
985	25140.88476
990	24868.30143
995	25680.07619
1000	24912.42333
1005	24603.91381
1010	24808.94762
1015	24428.43905
1020	25158.64571
1025	25038.05952
1030	25231.6819
1035	24779.84
1040	25197
1045	25285.76
1050	24618.68381
1055	25391.76095
1060	25163.2
1065	24990.63286
1070	25063.61571
1075	25363.92667
1080	25339.88762
1085	25017.30571
1090	24972.98286
1095	24960.13571
1100	25173.37905
1105	24846.51952
1110	24716.03762
1115	25311.3319
1120	25338.19333
1125	25080.31
1130	25421.27857
1135	24880.33905
1140	25008.32762
1145	25061.59524
1150	24810.74048
1155	24787.26762
1160	25015.94143
1165	24358.37762
1170	24364.03095
1175	24805.95857
1180	24965.35857
1185	25286.17143
1190	24798.46857
1195	25430.31429
1200	25005.24476
1205	24426.5
1210	24831.15381
1215	25363.52381
1220	25194.22905
1225	24657.37095
1230	24829.54714
1235	24427.63286
1240	24778.9119
1245	24982.51762
1250	25570.04905
1255	24785.24381
1260	24932.07524
1265	24721.76857
1270	24481.30381
1275	24893.15429
1280	24310.84048
1285	24304.94381
1290	24162.28857
1295	24565.9019
1300	24355.96476
1305	25019.81952
1310	24244.26714
1315	24582.81381
1320	24501.94333
1325	24746.83667
1330	24916.25476
1335	24697.34333
1340	24465.18571
1345	24578.31524
1350	23681.34619
1355	24274.83381
1360	23948.77952
1365	24412.43381
1370	24109.33048
1375	23690.43524
1380	23574.14667
1385	24217.53
1390	23657.38095
1395	24548.90619
1400	24551.88524
1405	23323.00381
1410	23996.71
1415	24563.97905
1420	23838.16762
1425	23858.92714
1430	24125.90857
1435	23593.43619
1440	24123.35
1445	24376.16048
1450	23942.43476
1455	23510.96333
1460	24381.83333
1465	24336.70714
1470	24214.0119
1475	24174.02143
1480	23462.90286
1485	23707.60762
1490	23338.4781
1495	23522.2719
1500	23545.44571
1505	23962.92905
1510	23714.42952
1515	23910.38571
1520	23687.44667
1525	23986.33857
1530	23696.41286
1535	23159.4781
1540	23838.53619
1545	23938.37905
1550	22899.08429
1555	22927.41619
1560	23748.27429
1565	23417.44333
1570	23690.35905
1575	23474.73143
1580	23296.10619
1585	23760.1219
1590	23218.56429
1595	23218.36143
1600	23031.53429
1605	22831.53905
1610	23153.3881
1615	23368.55905
1620	22778.51476
1625	23738.97571
1630	23232.1819
1635	23189.55048
1640	23046.51476
1645	22988.3281
1650	23240.67571
1655	23218.28238
1660	23293.32429
1665	23356.52857
1670	23393.91095
1675	23597.26429
1680	23263.18714
1685	23338.9219
1690	23055.46619
1695	23539.48286
1700	23295.23333
1705	23127.74238
1710	23037.19143
1715	23069.3181
1720	23017.43429
1725	23310.91238
1730	22875.35952
1735	22761.54857
1740	23116.63048
1745	23354.3981
1750	23237.29905
1755	23465.09
1760	23325.03762
1765	22944.61476
1770	23038.4181
1775	23546.10857
1780	22644.17714
1785	23258.29905
1790	22756.72714
1795	22734.95952
1800	22398.93905
1805	22703.49952
1810	22441.21905
1815	22997.5481
1820	22513.17952
1825	23520.78429
1830	22641.58143
1835	22730.15333
1840	22575.27571
1845	23065.97619
1850	22544.51714
1855	22924.46429
1860	22719.60752
1865	22943.31619
1870	22461.75857
1875	23034.72095
1880	22652.95429
1885	23099.38
1890	22366.48429
1895	22776.41524
1900	22757.96143
