# Supplementary material for: DNArepairK: An Interactive Database for Exploring the Impact of Anticancer Drugs onto the Dynamics of DNA Repair Proteins
Source: Biomedicines. 2021 Sep 16;9(9):1238. doi: 10.3390/biomedicines9091238 (PMC8470695; doi:10.3390/biomedicines9091238)
Supplement: Supplementary file 1 [file biomedicines-09-01238-s001.zip › Fit and Raw data/C1D/C1D.txt]

2
1
A10*(k10/(l10-k10))*(Math.exp(-k10*t)-Math.exp(-l10*t))+B10*(1-Math.exp(-k10*t))
00b0f0
A10=748.198367096098;k10=0.175822557072596;l10=0.0311123414076274;B10=191.232450426932
C1D
if:t>=0
A10*(k10/(l10-k10))*(Math.exp(-k10*t)-Math.exp(-l10*t))+B10*(1-Math.exp(-k10*t))

A11*(k11/(l11-k11))*(Math.exp(-k11*t)-Math.exp(-l11*t))+B11*(1-Math.exp(-k11*t))
00b050
A11=169.733186269561;k11=0.154411484165963;l11=0.00253500379011483;B11=0
C1D_I
if:t>=0
A11*(k11/(l11-k11))*(Math.exp(-k11*t)-Math.exp(-l11*t))+B11*(1-Math.exp(-k11*t))
