# Supplementary material for: DNArepairK: An Interactive Database for Exploring the Impact of Anticancer Drugs onto the Dynamics of DNA Repair Proteins
Source: Biomedicines. 2021 Sep 16;9(9):1238. doi: 10.3390/biomedicines9091238 (PMC8470695; doi:10.3390/biomedicines9091238)
Supplement: Supplementary file 1 [file biomedicines-09-01238-s001.zip › Fit and Raw data/C1D/C1D/C1D.txt]

C1D	bdd7ee
0	0
1	116.2908571
2	372.2340476
3	248.9370476
4	401.8938571
5	462.953381
6	584.3302857
7	622.0455714
8	630.1458571
9	762.7063333
10	622.3962381
11	681.9975714
12	765.3679048
13	777.5520952
14	523.832
15	628.6989048
16	670.8937143
17	805.3221429
18	676.8221429
19	672.0707143
21	622.0360476
23	539.888
25	530.5309524
27	659.4514762
29	573.1845714
31	526.6509524
33	474.5565714
35	507.8967619
37	359.2583333
39	425.1960952
41	635.4991429
43	403.3470952
45	406.432619
47	411.3255238
49	449.4410476
51	262.8039048
53	321.7131905
55	347.709619
57	307.9856667
59	208.4581905
61	303.8724762
63	355.0361429
65	371.1048095
67	181.4608095
69	343.438619
71	268.0533333
73	419.9019048
75	463.2781429
77	220.9634762
79	178.0704762
81	182.6337143
83	324.0670952
85	333.4126667
87	274.8932857
89	198.2172381
91	262.6941905
93	188.7891905
95	285.6723333
97	267.0312857
99	340.7809524
101	253.5589524
103	177.7265238
105	168.1481905
107	271.571381
109	193.8449048
111	299.6239524
113	182.2969048
115	340.7131429
117	205.6245714
119	273.9750476
121	67.17852381
123	244.523381
125	90.62152381
127	507.398381
129	234.8973333
131	209.2394762
133	191.6008095
135	38.18614286
137	386.7120952
139	125.7480952
141	169.6029048
143	92.28657143
145	94.87185714
147	256.0262857
149	167.1143333
151	226.2566667
153	266.1748095
155	204.9995714
157	230.2251905
159	353.1490476
161	148.0948095
163	309.6676667
165	82.31804762
167	13.55485714
169	207.8954286
171	278.6354286
173	207.6309048
175	157.119
177	258.7840476
179	354.535
181	128.4011429
183	4.138142857
185	133.1170476
187	125.3962381
189	233.984619
191	179.1035238
193	115.4993333
195	193.9841905
197	232.1913333
199	258.4700476
201	233.8140476
203	198.9127619
205	152.9557143
207	0.30052381
209	72.91309524
211	195.3573333
213	173.4820952
215	272.8905238
217	171.1551905
219	275.2314286
221	128.7088571
223	-62.57319048
225	155.5172381
227	35.6547619
229	110.4632857
231	91.88757143
233	157.081381
235	34.99147619
237	213.8309524
239	-5.627
241	132.4859048
243	190.102
245	13.78395238
247	3.804333333
249	35.29880952
251	42.09461905
253	171.5085238
255	180.1635238
257	228.024381
259	165.2059048
261	-39.41061905
263	210.099381
265	111.1701429
267	95.53966667
269	54.95461905
271	-122.6085714
273	231.6973333
275	50.71447619
277	95.05895238
279	11.47957143
281	-34.29557143
283	9.175
285	46.71961905
287	71.79019048
289	127.0561429
291	248.4912381
293	103.2212381
