# Supplementary material for: DNArepairK: An Interactive Database for Exploring the Impact of Anticancer Drugs onto the Dynamics of DNA Repair Proteins
Source: Biomedicines. 2021 Sep 16;9(9):1238. doi: 10.3390/biomedicines9091238 (PMC8470695; doi:10.3390/biomedicines9091238)
Supplement: Supplementary file 1 [file biomedicines-09-01238-s001.zip › Fit and Raw data/C1D/C1D/C1D_I.txt]

C1D_I	c5e0b4
0	0
1	161.1063333
2	51.00757143
3	9.482190476
4	106.1590476
5	111.4594762
6	126.0230476
7	160.4498095
8	62.06442857
9	122.6769524
10	62.92228571
11	213.6578571
12	118.8128571
13	5.136619048
14	105.0635238
15	169.3259048
16	37.25585714
17	213.8480952
18	178.7683333
19	100.5522381
21	218.2820952
23	204.4935238
25	344.4454286
27	245.8611905
29	197.9165714
31	176.7022381
33	281.335381
35	166.6189048
37	145.2253333
39	-39.90447619
41	206.320381
43	221.0002381
45	166.0935238
47	103.0099524
49	172.1291429
51	161.6229048
53	107.754
55	50.41366667
57	148.7540476
59	258.2367619
61	25.56414286
63	139.8494286
65	151.9787143
67	158.8273333
69	161.3910476
71	28.36152381
73	168.0456667
75	210.0522857
77	184.0012857
79	103.9469048
81	131.0187143
83	171.6901429
85	170.3674286
87	87.61557143
89	162.706619
91	140.110381
93	57.21995238
95	6.631333333
97	149.9578095
99	181.348381
101	-13.98990476
103	47.86952381
105	50.45638095
107	80.64052381
109	48.90195238
111	45.3667619
113	31.50004762
115	255.8172857
117	189.2932857
119	195.258381
121	4.808761905
123	-40.61028571
125	324.4870476
127	250.2772381
129	38.645
131	269.5834762
133	148.0152857
135	96.41547619
137	217.0274762
139	117.4000952
141	341.3532381
143	81.80338095
145	167.8839524
147	272.5046667
149	128.1524286
151	-91.89766667
153	130.7772381
155	68.73080952
157	144.0704762
159	85.54085714
161	122.5987143
163	75.81252381
165	108.3898571
167	138.9720476
169	212.8662381
171	21.12580952
173	214.8910952
175	-26.8432381
177	156.8638095
179	10.1337619
181	68.93466667
183	140.6220952
185	174.0989048
187	92.95428571
189	138.1557619
191	214.4099524
193	210.2196667
195	-71.6057619
197	117.1757143
199	72.51361905
201	168.6045238
203	166.283
205	119.4494762
207	127.3922381
209	84.1312381
211	101.5949048
213	100.1955238
215	220.6919048
217	141.2260952
219	135.2707619
221	155.9606667
223	-20.9072381
225	51.65719048
227	195.2589524
229	114.1460952
231	203.6476667
233	-37.48
235	143.7856667
237	-91.09414286
239	152.510381
241	105.3386667
243	119.7299048
245	126.8234762
247	234.8078095
249	161.7721905
251	95.51785714
253	196.2160952
255	77.61642857
257	-68.14195238
259	30.60885714
261	13.56538095
263	45.53542857
265	-3.837
267	80.12690476
269	190.3967143
271	150.4133333
273	200.813
275	131.429
277	54.7432381
279	188.1551905
281	236.783
283	-33.79133333
285	273.4538095
287	179.0484762
289	113.1484286
291	166.6740476
293	143.235
295	115.5687619
