# Supplementary material for: DNArepairK: An Interactive Database for Exploring the Impact of Anticancer Drugs onto the Dynamics of DNA Repair Proteins
Source: Biomedicines. 2021 Sep 16;9(9):1238. doi: 10.3390/biomedicines9091238 (PMC8470695; doi:10.3390/biomedicines9091238)
Supplement: Supplementary file 1 [file biomedicines-09-01238-s001.zip › Fit and Raw data/CHAF1A/CHAF1A.txt]

4
1
A12*(1-(l12/(l12-k12))*Math.exp(-k12*t)-(k12/(k12-l12))*Math.exp(-l12*t))+B12*(1-l12*Math.exp(-k12*t)/(l12-k12)-k12*Math.exp(-l12*t)/(k12-l12))
00b0f0
A12=6193.42222044653;k12=0.0284321348015985;l12=0.0991017353459975;m12=0.00130631625434466;d12=228.317660596179;B12=942.093530860077
CHAF1A
if:t>=d12
A12*(-(l12/(l12-k12))*Math.exp(-k12*t)-(k12/(k12-l12))*Math.exp(-l12*t)+(l12*m12/((l12-k12)*(m12-k12)))*Math.exp(k12*(d12-t))+(k12*m12/((k12-l12)*(m12-l12)))*Math.exp(l12*(d12-t))+(k12*l12/((k12-m12)*(l12-m12)))*Math.exp(m12*(d12-t)))+B12*(1-l12*Math.exp(-k12*t)/(l12-k12)-k12*Math.exp(-l12*t)/(k12-l12))

A13*(1-(l13/(l13-k13))*Math.exp(-k13*t)-(k13/(k13-l13))*Math.exp(-l13*t))+B13*(1-l13*Math.exp(-k13*t)/(l13-k13)-k13*Math.exp(-l13*t)/(k13-l13))
00b050
A13=4585.55937920746;k13=0.0137237214622488;l13=0.0137240571189694;m13=0.00133281762067771;d13=303.381006673148;B13=795.686533359479
CHAF1A_I
if:t>=d13
A13*(-(l13/(l13-k13))*Math.exp(-k13*t)-(k13/(k13-l13))*Math.exp(-l13*t)+(l13*m13/((l13-k13)*(m13-k13)))*Math.exp(k13*(d13-t))+(k13*m13/((k13-l13)*(m13-l13)))*Math.exp(l13*(d13-t))+(k13*l13/((k13-m13)*(l13-m13)))*Math.exp(m13*(d13-t)))+B13*(1-l13*Math.exp(-k13*t)/(l13-k13)-k13*Math.exp(-l13*t)/(k13-l13))

A122*(1-(l122/(l122-k122))*Math.exp(-k122*t)-(k122/(k122-l122))*Math.exp(-l122*t))+B122*(1-l122*Math.exp(-k122*t)/(l122-k122)-k122*Math.exp(-l122*t)/(k122-l122))
ff0000
A122=34628.9961050001;k122=2.53964475106855E-02;l122=0.468005286196648;m122=9.13473732214108E-04;d122=200.777680692351;B122=4202.05677774027
PCNA
if:t>=d122
A122*(-(l122/(l122-k122))*Math.exp(-k122*t)-(k122/(k122-l122))*Math.exp(-l122*t)+(l122*m122/((l122-k122)*(m122-k122)))*Math.exp(k122*(d122-t))+(k122*m122/((k122-l122)*(m122-l122)))*Math.exp(l122*(d122-t))+(k122*l122/((k122-m122)*(l122-m122)))*Math.exp(m122*(d122-t)))+B122*(1-l122*Math.exp(-k122*t)/(l122-k122)-k122*Math.exp(-l122*t)/(k122-l122))

A123*(1-(l123/(l123-k123))*Math.exp(-k123*t)-(k123/(k123-l123))*Math.exp(-l123*t))+B123*(1-l123*Math.exp(-k123*t)/(l123-k123)-k123*Math.exp(-l123*t)/(k123-l123))
cc00cc
A123=16223.8084297469;k123=1.23325776516924E-02;l123=1.23321834271859E-02;m123=1.02574487221705E-03;d123=280.660108581315;B123=3391.9773334359
PCNA_I
if:t>=d123
A123*(-(l123/(l123-k123))*Math.exp(-k123*t)-(k123/(k123-l123))*Math.exp(-l123*t)+(l123*m123/((l123-k123)*(m123-k123)))*Math.exp(k123*(d123-t))+(k123*m123/((k123-l123)*(m123-l123)))*Math.exp(l123*(d123-t))+(k123*l123/((k123-m123)*(l123-m123)))*Math.exp(m123*(d123-t)))+B123*(1-l123*Math.exp(-k123*t)/(l123-k123)-k123*Math.exp(-l123*t)/(k123-l123))
