# Supplementary material for: DNArepairK: An Interactive Database for Exploring the Impact of Anticancer Drugs onto the Dynamics of DNA Repair Proteins
Source: Biomedicines. 2021 Sep 16;9(9):1238. doi: 10.3390/biomedicines9091238 (PMC8470695; doi:10.3390/biomedicines9091238)
Supplement: Supplementary file 1 [file biomedicines-09-01238-s001.zip › Fit and Raw data/CHAF1A/CHAF1A/CHAF1A.txt]

CHAF1A	bdd7ee
0	0
5	729.41
10	1250.383875
15	1207.650438
20	2001.993688
25	2696.332125
30	2659.411938
35	3276.00625
40	4115.0185
45	4076.053938
50	4608.635
55	5111.29575
60	5301.577875
65	5611.857063
70	6121.637875
75	6042.670188
80	5911.457188
85	5942.131313
90	6325.475375
95	6678.155
100	6563.883313
105	6666.826688
110	6802.109625
115	7009.3155
120	6465.330563
125	7222.016313
130	6824.4255
135	6610.367188
140	6986.403938
145	7154.022875
150	7223.795
155	6682.78425
160	7289.871813
165	6873.555188
170	7309.526125
175	7420.2495
180	7479.006813
185	6995.016
190	6820.719625
195	7312.731938
200	7169.065938
205	7547.68225
210	7314.004813
215	7031.234938
220	7090.00875
225	7151.733563
230	7010.151313
235	6863.178438
240	6498.785125
245	6937.497938
250	6611.757
255	6504.615
260	6891.124563
265	6987.606375
270	6866.7425
275	7646.748188
280	7075.6435
285	7337.073813
290	6935.377625
295	6470.215938
300	6834.78075
305	7090.3715
310	7112.1975
315	6887.754
320	6732.042813
325	6398.179313
330	7094.433938
335	6492.233563
340	6747.218125
345	6354.6145
350	6812.741813
355	6200.108938
360	6227.44075
365	6621.713938
370	6665.426813
375	6728.529625
380	6433.1715
385	6718.240375
390	6092.235875
395	6612.081
400	6123.758438
405	6148.99725
410	6270.563438
415	6229.06875
420	6047.574063
425	5993.7475
430	6095.194813
435	5949.846625
440	5726.968375
445	6220.184875
450	5930.670625
455	6515.903438
460	6034.595688
465	6160.434063
470	5945.84725
475	6137.871125
480	5536.223688
485	5210.0655
490	5905.120938
495	5168.465563
500	5575.179125
505	5519.908875
510	5916.658063
515	5913.136313
520	5281.781188
525	5420.64525
530	5080.373
535	4949.38275
540	5161.89725
545	5302.537063
550	5342.448938
555	5772.91225
560	5672.021375
565	4991.173563
570	4993.823938
575	5508.792188
580	5123.063938
585	4936.857625
590	5188.273
595	5031.396813
600	5095.653625
605	5015.219688
610	4907.1905
615	5049.386688
620	5094.795813
625	5206.480875
630	4442.195563
635	4750.14025
640	4896.414438
645	4433.325875
650	4678.281688
655	4554.811938
660	4211.706813
665	4463.175938
670	4867.294938
675	4709.674625
680	4727.83475
685	4479.747313
690	4174.536063
695	4447.694813
700	4506.471438
705	4739.306313
710	4171.658938
715	4467.983688
720	4556.656063
725	4481.513188
730	3992.25925
735	4134.115875
740	4307.616375
745	4298.462688
750	4290.828813
755	4202.57475
760	4254.116438
765	4061.63425
770	3964.845688
775	3992.128625
780	3974.182188
785	4344.827375
790	3674.7095
795	3712.65725
800	3923.158625
805	4103.582063
810	3819.9065
815	3956.874313
820	3340.737938
825	3819.98575
830	3755.527125
835	3769.186125
840	3983.515375
845	3515.0665
850	3389.401875
855	3559.2595
860	3593.324625
865	3622.25
870	3550.603938
875	3399.306813
880	3527.954813
885	3804.994188
890	3819.015313
895	3639.789875
900	3643.6345
905	3945.295
910	3654.610688
915	3230.283188
920	3330.349625
925	3663.130563
930	3103.710938
935	3226.17825
940	3447.015438
945	3672.222375
950	3484.954813
955	3499.123375
960	3400.925813
965	3026.650313
970	3069.036313
975	3040.826063
980	3142.642563
985	3593.881125
990	2948.381875
995	3319.364125
1000	3551.946563
1005	3373.461875
1010	2664.042
1015	3074.487688
1020	3467.318063
1025	2720.73075
1030	3177.64275
1035	3280.80775
1040	3157.653313
1045	3342.454875
1050	3492.47575
1055	3116.543375
1060	3370.933125
1065	3107.252313
1070	2850.857688
1075	2972.036313
1080	3123.507688
1085	2637.658563
1090	3033.191188
1095	3111.353
1100	2854.020938
1105	3146.953938
1110	2936.797875
1115	2450.162563
1120	3225.132875
1125	2861.868438
1130	2787.383
1135	2527.478125
1140	2540.551375
1145	3022.64325
1150	2870.440875
1155	2698.692125
1160	2894.062625
1165	2908.708813
1170	2986.85275
1175	2808.77675
1180	2922.363188
1185	2501.679063
1190	2927.852188
1195	2927.079688
1200	2927.38075
1205	3102.250125
1210	2889.02025
1215	2982.487188
1220	3029.418813
1225	2705.744625
1230	2749.073
1235	2908.744625
1240	2659.7445
1245	2584.633063
1250	2445.421938
1255	2736.231188
1260	2618.658938
1265	2799.759875
1270	2814.098188
1275	2429.237875
1280	2935.447813
1285	2311.40075
1290	2738.981688
1295	2721.45725
1300	2746.302563
1305	2212.311
1310	2130.1655
1315	2385.745813
1320	2626.202563
1325	2579.376188
1330	2606.581563
1335	2691.450188
1340	2673.852563
1345	2542.6915
1350	2463.04125
1355	2622.74075
1360	2940.734188
1365	2864.285375
1370	2776.017625
1375	2568.990375
1380	2033.861688
1385	2359.7185
1390	2106.645813
1395	2227.543625
1400	2230.836375
1405	2343.092188
1410	2161.25725
1415	2153.484813
1420	2383.546875
1425	2530.795438
1430	2381.991625
1435	2120.867375
1440	2435.913938
1445	2486.613313
1450	2252.57275
1455	2481.907
1460	2498.773813
1465	2354.901375
1470	2354.67
1475	2079.84625
1480	2192.538563
1485	2182.379813
1490	2222.635375
1495	2259.902375
1500	1730.345
1505	2042.259125
1510	1995.481563
1515	2515.295875
1520	2703.146438
1525	2521.41475
1530	2180.422313
1535	1828.276625
1540	2082.599313
1545	1694.808375
1550	1913.181688
1555	2343.555313
1560	2050.622375
1565	1972.62175
1570	2169.344875
1575	2361.403438
1580	1781.648938
1585	2473.719063
1590	2141.3555
1595	2320.979188
1600	1896.539813
1605	2058.0085
1610	2123.847063
1615	1914.299438
1620	2231.214875
1625	2294.698875
1630	2354.222125
1635	2187.806188
1640	1893.607688
1645	2244.794813
1650	2441.949125
1655	1999.675688
1660	2143.462625
1665	2375.289125
1670	2328.46825
1675	1505.219813
1680	2110.541313
1685	2091.771563
1690	1772.858063
1695	2148.3775
1700	1965.979125
1705	1595.637688
1710	2009.12575
1715	2152.967688
1720	2155.324625
1725	1889.359688
1730	2027.89925
1735	2346.435875
1740	1786.461438
1745	1917.514313
1750	2108.487813
1755	2058.420375
1760	1586.586313
1765	1774.322813
1770	1714.78475
1775	2102.267188
1780	1604.2285
1785	1814.739
1790	1649.517563
1795	2104.432438
1800	1652.991813
1805	1762.252438
1810	1958.622625
1815	1441.836375
1820	1876.962875
1825	1883.11025
1830	2041.95675
1835	2091.888125
1840	1880.394813
1845	1245.270938
1850	2194.047875
1855	1651.69575
1860	1769.363813
1865	1699.525063
1870	1928.5875
1875	1889.157688
1880	1784.464625
1885	1823.484438
1890	2228.22175
1895	1685.04825
1900	1881.736625
1905	1506.58175
1910	1483.67
1915	1679.218125
1920	1799.059313
1925	1742.374563
1930	1753.935438
1935	1254.117688
1940	1876.7135
1945	1417.874
1950	1810.75725
1955	1537.452625
1960	1749.250875
1965	1656.223438
1970	1819.993875
1975	1882.023125
1980	2021.254875
1985	1629.454688
1990	1609.387688
1995	1887.542188
2000	1620.301438
2005	1851.684875
2010	1526.217063
2015	1342.055875
2020	1873.129625
2025	1261.486125
2030	1372.804188
2035	1687.92125
2040	1388.185
2045	1466.33225
2050	1263.845563
2055	1236.20675
2060	1518.574625
2065	1468.690313
2070	1582.868688
2075	1624.508
2080	1283.621188
2085	1610.109063
2090	1708.355875
2095	1204.5875
2100	1553.98275
2105	1505.869625
2110	1153.852625
2115	1544.112438
2120	1010.940563
2125	1171.726
2130	1307.26075
2135	1426.663188
2140	1733.725375
2145	1513.552813
2150	1226.336625
2155	1564.82125
2160	1866.504188
2165	1477.25325
2170	1473.261625
2175	1411.062875
2180	1366.852313
2185	1530.456063
2190	1467.095313
2195	1497.066813
2200	1357.991625
2205	1709.020438
2210	1750.95175
2215	1803.279313
2220	1404.290438
2225	1511.811188
2230	1403.584188
2235	1434.62875
2240	1732.224688
2245	1789.107625
2250	1621.580063
2255	1551.831875
2260	1753.774125
2265	1393.676313
2270	1274.154938
2275	1144.073188
2280	1704.523938
2285	1439.983063
2290	1687.888438
2295	1426.114625
2300	1667.835563
2305	1780.273563
2310	1278.235313
2315	1834.910875
2320	1502.961688
2325	1637.703375
2330	1593.245813
2335	1250.297188
2340	1388.59525
2345	1412.773688
2350	1646.661063
2355	1331.245
2360	1242.009563
2365	1212.336313
2370	1311.300375
2375	1178.621125
2380	1044.286875
2385	1313.789688
2390	1194.122188
2395	1479.408438
2400	1642.365688
2405	1816.748688
2410	1050.524688
2415	1219.260125
2420	1369.913063
2425	1417.271063
2430	1629.464813
2435	1239.842313
2440	1397.744875
2445	1475.237938
2450	1410.219313
2455	1146.948438
2460	1201.482688
2465	1261.873563
2470	1373.215813
2475	1045.353563
2480	1149.06175
2485	1304.820688
2490	1561.10425
2495	1350.580875
2500	1396.971063
2505	869.52975
2510	1508.748063
2515	1097.169438
2520	1021.161
2525	1446.46475
2530	1335.592813
2535	1080.3575
2540	919.8514375
2545	980.81375
2550	1637.328188
2555	1923.233688
2560	1684.087938
2565	1061.244125
2570	1652.919438
2575	1590.954375
2580	1016.562688
2585	1269.021813
2590	1145.954875
2595	1663.747063
2600	1472.401313
2605	1172.554563
2610	1236.817625
2615	1407.902688
2620	1309.792625
2625	1153.839688
2630	1492.576938
2635	1396.70175
2640	1298.301563
2645	1273.662125
2650	1068.874375
2655	1401.116375
2660	1497.219625
2665	1247.806688
2670	956.3125
2675	772.6841875
2680	1430.150813
2685	1298.302688
2690	1499.325875
2695	1224.817875
2700	1394.9735
2705	921.8049375
2710	588.8520625
2715	989.389625
2720	1048.6185
2725	1188.122625
2730	1399.719875
2735	1484.257813
2740	1568.435563
2745	1013.387188
2750	1153.558813
2755	724.252125
2760	1235.638875
2765	1227.087625
2770	1212.639813
2775	1270.243188
2780	1134.83075
2785	1125.4045
2790	1502.61425
2795	1329.982688
2800	1138.85875
2805	1228.288813
2810	854.3756875
2815	1099.969625
2820	1778.953188
2825	1180.055188
2830	1300.028
2835	1018.702688
2840	959.9028125
2845	1274.0785
2850	1505.003188
2855	1186.503313
2860	1342.668125
2865	1359.23625
2870	790.1464375
2875	1061.461438
2880	1088.804875
2885	1361.5265
2890	1577.806375
2895	1303.984
2900	1447.754938
2905	1129.58275
2910	1000.16775
2915	908.7184375
2920	1522.5215
2925	1248.657125
2930	1255.047125
2935	1007.388125
2940	953.010375
2945	841.9105
2950	1201.938375
2955	1108.389688
2960	1162.994625
2965	543.2130625
2970	1237.796438
2975	1455.82925
2980	702.6340625
2985	979.9555625
2990	1088.857438
2995	1506.7165
3000	1381.625813
3005	1293.945438
3010	1553.023813
3015	1378.492063
3020	812.0481875
3025	1022.330688
3030	1254.23175
3035	1003.312188
3040	1180.5825
3045	1050.76575
3050	576.4465625
3055	1429.778438
3060	899.1983125
3065	788.9184375
3070	1159.054125
3075	1177.76175
3080	1376.39075
3085	1164.70025
3090	1244.347313
3095	1198.895438
3100	997.2546875
3105	952.579875
3110	1060.673875
3115	1374.991688
3120	681.5960625
3125	1265.384313
3130	913.351
3135	1455.999875
3140	1290.641813
3145	877.5965625
3150	1030.98
3155	1401.173
3160	1091.947625
3165	1336.321375
3170	1062.994813
3175	1033.007125
3180	1441.374375
3185	1204.31125
3190	1082.434563
3195	1062.523875
3200	1067.99425
3205	1127.167313
3210	794.76325
3215	576.670625
3220	1104.274938
3225	650.18425
3230	1496.17725
3235	1119.54
3240	865.1148125
3245	1045.559813
3250	883.3861875
3255	1238.746375
3260	895.03575
3265	1004.334688
3270	1186.576813
3275	1015.379313
3280	1083.683563
3285	1208.242625
3290	1243.89375
3295	1358.038625
3300	1444.249688
3305	928.7931875
3310	1264.632
3315	1010.403063
3320	1015.891625
3325	1108.3045
3330	1460.897313
3335	1124.359063
3340	1210.881563
3345	1164.82475
3350	1262.722375
3355	817.2826875
3360	730.766
3365	868.55525
3370	644.76475
3375	1382.169188
3380	1088.743813
3385	858.2508125
3390	988.6650625
3395	913.5249375
3400	447.076
3405	987.4938125
3410	1095.68825
3415	468.2555
3420	892.675875
3425	844.0595
3430	678.827
3435	1082.77
3440	1112.48725
3445	1351.308875
3450	951.207125
3455	1137.619188
3460	1015.666063
3465	630.7370625
3470	432.0579375
3475	1152.374875
3480	675.9959375
3485	529.6244375
3490	819.2540625
3495	751.7096875
3500	1012.41425
3505	619.64575
3510	1029.93825
3515	632.427875
3520	779.9368125
3525	862.6275625
3530	987.444875
3535	891.810375
3540	598.217125
3545	655.7529375
3550	837.8993125
3555	469.7209375
3560	780.2785
3565	981.691375
3570	793.7533125
3575	411.9545
3580	752.208
3585	780.761375
3590	520.9790625
3595	651.1146875
3600	715.2033125
3605	1129.161938
3610	1199.484938
3615	846.1384375
3620	1390.596813
3625	876.2711875
3630	899.02
3635	654.68325
3640	899.40925
