# Supplementary material for: DNArepairK: An Interactive Database for Exploring the Impact of Anticancer Drugs onto the Dynamics of DNA Repair Proteins
Source: Biomedicines. 2021 Sep 16;9(9):1238. doi: 10.3390/biomedicines9091238 (PMC8470695; doi:10.3390/biomedicines9091238)
Supplement: Supplementary file 1 [file biomedicines-09-01238-s001.zip › Fit and Raw data/CHAF1A/CHAF1A/CHAF1A_I.txt]

CHAF1A_I	c5e0b4
0	0
5	36.61545455
10	18.48868182
15	117.0152727
20	251.4603636
25	335.2373636
30	647.3911818
35	459.5028636
40	572.6628182
45	576.3632727
50	878.2565
55	914.3217273
60	898.0894091
65	1323.532864
70	1686.139273
75	1619.954727
80	1714.917
85	1935.878818
90	1971.109409
95	2098.809136
100	2269.473818
105	2582.132818
110	2425.687091
115	2410.480909
120	2757.289409
125	2953.187273
130	2677.222591
135	2834.281773
140	3016.151091
145	2980.161545
150	3207.123227
155	3431.732773
160	3106.158955
165	3703.798364
170	3544.085636
175	3794.9375
180	3693.256091
185	3787.101909
190	4172.332045
195	4005.33
200	4135.515636
205	4168.687818
210	3861.807364
215	4410.736091
220	4207.317727
225	4338.530909
230	4209.714864
235	4319.968955
240	4504.406455
245	4455.142045
250	4644.711818
255	4268.692955
260	4582.942455
265	4649.123818
270	4544.124045
275	4541.746091
280	4690.196727
285	4925.872
290	4684.244364
295	4904.889
300	4848.637545
305	4998.772545
310	4704.504318
315	5313.078864
320	4938.293136
325	5231.4315
330	5369.732273
335	4950.891273
340	4768.500727
345	4883.539455
350	5054.648182
355	5276.909727
360	5452.815091
365	5017.597636
370	5021.6035
375	5526.200318
380	5063.002364
385	5284.180182
390	5336.650091
395	5322.959682
400	5219.388364
405	5215.883364
410	5448.065
415	5223.328136
420	4993.830318
425	5426.070545
430	5118.394545
435	5483.087591
440	5241.525318
445	5245.850227
450	5232.091227
455	4905.878682
460	5089.984773
465	5444.912591
470	5061.227409
475	5202.418409
480	5091.367773
485	5056.954909
490	5242.675455
495	4818.830273
500	5194.734545
505	4950.228955
510	5071.213455
515	4928.948636
520	5344.805864
525	4749.811409
530	4666.279773
535	4635.1665
540	4836.888909
545	4967.830864
550	4786.008227
555	4857.594727
560	4778.230455
565	4712.663455
570	4730.788818
575	4593.509364
580	4757.029909
585	4634.311409
590	4550.517
595	4397.891273
600	4510.588591
605	4341.15
610	4412.726955
615	4327.151636
620	4325.239909
625	4443.937864
630	4450.159364
635	4392.854591
640	4369.921636
645	3995.844409
650	4275.093955
655	3957.671818
660	4085.955455
665	4286.330045
670	4302.084591
675	4106.527955
680	4065.236227
685	3950.716682
690	3693.618045
695	3927.766909
700	4287.912636
705	4020.131364
710	4102.390682
715	4134.310955
720	3897.581636
725	3747.403864
730	3849.929136
735	3780.344955
740	3894.236318
745	3810.894182
750	4016.423455
755	3703.631364
760	3689.071091
765	3797.201227
770	3611.268864
775	3678.788136
780	3620.001818
785	3816.309364
790	3475.074
795	3721.118682
800	3637.547591
805	3438.669909
810	3678.163136
815	3711.1395
820	3479.097227
825	3666.527273
830	3367.997591
835	3448.2665
840	3672.077
845	3849.389136
850	3495.159227
855	3568.599227
860	3474.282864
865	3372.820727
870	3232.524909
875	3336.2815
880	3251.616273
885	3072.603227
890	3330.949318
895	3241.512091
900	3133.184727
905	3214.704227
910	3259.107682
915	3204.966273
920	3293.477545
925	3344.269136
930	3528.429818
935	3449.531273
940	3198.481227
945	2916.246864
950	2989.137818
955	3179.727955
960	3312.373318
965	2819.163636
970	3174.122591
975	2863.827409
980	2932.930182
985	3215.543227
990	2884.361727
995	2891.157364
1000	2974.335636
1005	3074.557318
1010	3039.406727
1015	3080.357045
1020	3172.477682
1025	3213.376455
1030	2694.266864
1035	2862.693409
1040	3113.075864
1045	2735.856318
1050	2757.026182
1055	2755.019682
1060	2788.593182
1065	2727.833682
1070	2397.276682
1075	2914.414273
1080	2819.902182
1085	2635.304273
1090	2796.3645
1095	2745.358409
1100	2816.622909
1105	2778.616409
1110	2549.082682
1115	2835.909364
1120	2762.912545
1125	2604.313136
1130	2524.290773
1135	2624.803045
1140	2602.374818
1145	2797.312773
1150	2535.783591
1155	2442.925864
1160	2713.652364
1165	2677.650864
1170	2323.1355
1175	2757.382591
1180	2580.765727
1185	2507.286455
1190	2431.159545
1195	2682.180682
1200	2575.275955
1205	2282.383273
1210	2538.290409
1215	2313.764455
1220	2337.839182
1225	2373.275727
1230	2263.040682
1235	2764.473636
1240	2497.666
1245	2088.285182
1250	2308.934364
1255	2478.718909
1260	2454.302227
1265	2315.521045
1270	2243.977273
1275	2445.881091
1280	2402.6545
1285	2157.497955
1290	2383.693773
1295	2265.064909
1300	2381.468955
1305	2527.217136
1310	2402.120091
1315	2280.056545
1320	2427.700955
1325	2707.742318
1330	2267.681227
1335	2612.173909
1340	2207.546182
1345	2254.729545
1350	2626.114182
1355	2611.660364
1360	2306.176455
1365	2141.326909
1370	2269.645318
1375	1857.299773
1380	2268.991364
1385	2144.339591
1390	2260.349045
1395	2238.332455
1400	2323.137818
1405	1990.976318
1410	2322.511409
1415	2158.235227
1420	2454.804227
1425	2281.194182
1430	1742.507409
1435	1996.181455
1440	1595.507364
1445	1956.384227
1450	2378.328682
1455	2093.427091
1460	2110.890045
1465	1946.509136
1470	1840.834318
1475	2074.183591
1480	2105.113818
1485	2228.030318
1490	1565.665227
1495	2150.199136
1500	2042.015455
1505	1899.356318
1510	1939.049409
1515	2041.698364
1520	1804.230773
1525	1851.4395
1530	2020.502909
1535	1868.134318
1540	1879.413136
1545	2282.2885
1550	1723.642273
1555	1854.567818
1560	1682.071136
1565	1908.280909
1570	1804.748455
1575	1806.157045
1580	1835.359273
1585	2005.5235
1590	1734.4565
1595	1892.973045
1600	1860.733727
1605	1693.873545
1610	1704.225045
1615	1607.457955
1620	1911.150364
1625	1760.4785
1630	1902.797273
1635	1724.435318
1640	1772.768636
1645	1677.152545
1650	2069.856409
1655	1669.266227
1660	1942.533136
1665	1790.465864
1670	1604.187227
1675	1774.727773
1680	1987.830636
1685	1717.509045
1690	1405.175409
1695	1474.695591
1700	1607.265545
1705	1532.225864
1710	1587.675364
1715	1363.835773
1720	1438.487909
1725	1642.8995
1730	1761.247591
1735	1684.287136
1740	1577.066182
1745	1685.171727
1750	1679.814636
1755	1551.832045
1760	1524.420273
1765	1683.6685
1770	1637.414773
1775	1522.302864
1780	1585.284545
1785	1479.282182
1790	1498.104545
1795	1679.372227
1800	1705.0655
1805	1538.911136
1810	1670.811227
1815	1726.276182
1820	1511.573455
1825	1251.085682
1830	1447.351591
1835	1126.028091
1840	1451.261455
1845	1445.056909
1850	1455.786909
1855	1502.051909
1860	1345.595409
1865	1380.044
1870	1361.441818
1875	1500.718591
1880	1258.465955
1885	1498.254636
1890	930.9195909
1895	1409.869909
1900	1416.352364
1905	1455.918136
1910	1241.353909
1915	1353.666909
1920	1090.570727
1925	1384.035136
1930	1223.436227
1935	1526.733955
1940	1432.468045
1945	1426.5185
1950	1465.444818
1955	1419.997227
1960	1447.619
1965	1146.027727
1970	1198.988545
1975	1192.507636
1980	1385.194909
1985	1339.681773
1990	1373.351682
1995	1317.840182
2000	1408.34
2005	1291.012409
2010	1267.098682
2015	1359.888273
2020	1285.944636
2025	1322.698136
2030	1052.814455
2035	1244.636864
2040	1373.011682
2045	1303.031682
2050	1304.429773
2055	1264.731273
2060	1471.3435
2065	1288.536864
2070	1422.771818
2075	1282.907318
2080	1143.316773
2085	1541.743364
2090	1474.603545
2095	1600.313682
2100	1171.439364
2105	1208.432591
2110	1146.779136
2115	1459.354
2120	1495.216682
2125	1002.799864
2130	1277.196864
2135	1180.126182
2140	1118.147591
2145	1239.057591
2150	1432.835682
2155	1273.976727
2160	1655.417182
2165	1440.754227
2170	1328.636818
2175	1333.119091
2180	1395.764318
2185	1335.768409
2190	1283.966818
2195	1189.867045
2200	1398.353773
2205	1145.218682
2210	1187.709636
2215	1378.139773
2220	1216.249773
2225	1428.213909
2230	1131.155136
2235	1314.253409
2240	1240.842818
2245	1392.280818
2250	1093.605273
2255	1281.648091
2260	1371.714136
2265	1348.459455
2270	1053.013318
2275	1073.553909
2280	1192.891455
2285	1328.379955
2290	1141.862636
2295	1080.635364
2300	1190.159955
2305	1314.341045
2310	1289.664045
2315	1423.472409
2320	1281.237364
2325	1419.890455
2330	1419.972045
2335	1018.595136
2340	1334.431818
2345	1441.924
2350	1108.908909
2355	1078.56
2360	1324.8295
2365	1299.949273
2370	1317.020636
2375	1323.560545
2380	1188.4185
2385	1478.258273
2390	1287.287045
2395	1343.683909
2400	1214.452273
2405	1218.198
2410	1243.076227
2415	1041.920955
2420	1445.362773
2425	1391.200727
2430	1426.192727
2435	1347.759227
2440	1068.876909
2445	1254.662818
2450	1174.9515
2455	1178.415
2460	1309.866273
2465	1181.237273
2470	1287.017318
2475	1057.156909
2480	1335.8335
2485	1331.509318
2490	1449.201682
2495	1172.386818
2500	1423.251909
2505	1230.470455
2510	1070.703
2515	1530.797818
2520	1126.895455
2525	799.0550909
2530	985.2640455
2535	1041.618
2540	929.3485
2545	1083.191773
2550	1064.208636
2555	699.1929091
2560	843.4930455
2565	1037.023727
2570	915.3334091
2575	1048.355864
2580	1130.516273
2585	1183.230864
2590	1306.284682
2595	1287.7845
2600	1203.138591
2605	1001.422182
2610	1142.250818
2615	1232.304455
2620	1178.339136
2625	865.4721364
2630	1237.365318
2635	1135.119364
2640	1111.083864
2645	1211.268091
2650	770.7361818
2655	901.7698636
2660	810.2965909
2665	1344.239364
2670	1189.338682
2675	884.5138636
2680	1002.569818
2685	1080.481273
2690	919.2195
2695	1004.031864
2700	763.2175
2705	1144.875182
2710	895.9089545
2715	930.6627727
2720	964.105
2725	1262.266182
2730	1091.960273
2735	868.8057273
2740	713.1577273
2745	930.3903636
2750	775.3938182
2755	982.6083636
2760	1098.516591
2765	1126.293636
2770	1075.176545
2775	1219.098045
2780	1136.851
2785	900.3018182
2790	1029.978182
2795	982.2835909
2800	939.5635909
2805	886.517
2810	887.9774545
2815	787.6280455
2820	747.0447273
2825	1012.315727
2830	1103.113227
2835	972.2956818
2840	754.5499091
2845	1063.121955
2850	866.5034545
2855	1049.625818
2860	952.7329545
2865	990.001
2870	1173.603045
2875	1129.213636
2880	1052.359636
2885	1209.765818
2890	787.6343182
2895	1117.631227
2900	999.6105455
2905	990.0986364
2910	971.1139091
2915	1250.845545
2920	937.4337727
2925	1225.940455
2930	849.7900455
2935	862.2662727
2940	718.6445455
2945	930.2489091
2950	1099.225364
2955	919.7194091
2960	1010.749864
2965	1048.939182
2970	1115.336818
2975	936.1073182
2980	1200.211409
2985	1118.0595
2990	1182.809955
2995	1091.684091
3000	870.7985455
3005	1150.914955
3010	723.5724091
3015	631.8869545
3020	838.3075909
3025	805.7802727
3030	904.5421818
3035	924.2510455
3040	1197.759636
3045	735.4097727
3050	895.2496818
3055	1017.561091
3060	803.132
3065	976.9595909
3070	935.9399091
3075	1006.895682
3080	628.1840909
3085	1165.321
3090	511.8186364
3095	832.1661818
3100	1000.393318
3105	947.2640909
3110	927.7762273
3115	781.3839545
3120	798.2054091
3125	935.121
3130	607.4486364
3135	753.8335
3140	866.4200909
3145	875.7946818
3150	929.8510909
3155	1007.682045
3160	1087.567636
3165	532.5342273
3170	1097.887545
3175	751.0633182
3180	833.5822727
3185	825.3520455
3190	851.9441364
3195	618.9539091
3200	665.7525909
3205	841.8043636
3210	1189.144955
3215	782.5617273
3220	1086.7235
3225	689.6976818
3230	847.1611364
3235	460.0271364
3240	737.8871364
3245	777.3353636
3250	841.3735909
3255	814.6150909
3260	735.8079091
3265	963.1745455
3270	766.83
3275	1026.490909
3280	1025.703364
3285	925.135
3290	663.2542273
3295	801.3450909
3300	677.7126818
3305	895.7649545
3310	1106.619182
3315	669.1946818
3320	962.0692273
3325	886.6386364
3330	875.9120455
3335	954.5753182
3340	856.6221818
3345	904.7848636
3350	1020.4095
3355	968.8921818
3360	737.5009545
3365	949.142
3370	824.4366818
3375	704.3590909
3380	791.7450455
3385	1079.285955
3390	898.1480909
3395	792.5947273
3400	663.1860909
3405	718.0210455
3410	813.5582273
3415	788.5956364
3420	663.7964091
3425	1013.935727
3430	995.9788182
3435	958.7689545
3440	826.4053182
3445	963.9909545
3450	768.5848636
3455	929.7907273
3460	948.2115909
3465	1043.956591
3470	643.8511818
3475	934.8021818
3480	1098.609364
3485	952.3661818
3490	1035.3185
3495	878.4583636
3500	782.7702727
3505	862.0681818
3510	1027.961
3515	1016.197818
3520	938.2832273
3525	839.2595909
3530	662.4777273
3535	762.704
3540	928.8443182
3545	874.3419091
3550	973.5571364
3555	1015.599091
3560	651.3424091
3565	878.3708182
3570	858.1018636
3575	777.0283182
3580	957.9465909
3585	941.6350909
3590	882.4942273
3595	987.5148182
3600	752.5754545
3605	679.65
3610	843.0642727
3615	904.2205909
3620	885.868
3625	878.3527273
3630	751.3464545
3635	790.6305909
3640	760.9195909
3645	913.1562273
3650	765.7897273
3655	764.591
3660	939.5374091
3665	691.6988182
3670	822.0835455
3675	902.4950455
