# Supplementary material for: DNArepairK: An Interactive Database for Exploring the Impact of Anticancer Drugs onto the Dynamics of DNA Repair Proteins
Source: Biomedicines. 2021 Sep 16;9(9):1238. doi: 10.3390/biomedicines9091238 (PMC8470695; doi:10.3390/biomedicines9091238)
Supplement: Supplementary file 1 [file biomedicines-09-01238-s001.zip › Fit and Raw data/CHAF1A/CHAF1A/PCNACHAF1ABMN673_PCNA_I.txt]

PCNA_I	fbe5d6
0	0
5	988.1002727
10	1019.95267
15	1602.719528
20	1660.045943
25	2244.832227
30	1901.48458
35	2643.915631
40	3077.701636
45	3401.748392
50	3860.245636
55	3867.68333
60	4291.367278
65	5585.298227
70	5161.295915
75	5158.790926
80	6214.464074
85	6407.344528
90	6587.582295
95	7137.775994
100	6822.036443
105	8359.116267
110	7817.231898
115	8355.739159
120	8834.770085
125	8791.258972
130	9377.62017
135	9749.900466
140	9945.843915
145	10413.29794
150	10357.68109
155	10839.05077
160	11102.802
165	11191.5164
170	11470.44197
175	11187.0795
180	11795.39987
185	11746.55143
190	12477.5211
195	12506.52793
200	13485.27791
205	13322.00325
210	13703.89531
215	13337.89661
220	14043.43331
225	14450.74201
230	14720.78286
235	14602.21085
240	15567.85548
245	15812.94303
250	15557.70223
255	15922.55565
260	15988.21042
265	16174.36042
270	16199.68414
275	16823.28616
280	16299.00722
285	16711.23423
290	17216.82978
295	17397.91968
300	17519.554
305	16988.98738
310	17857.03703
315	17707.04439
320	18048.32229
325	18422.3163
330	18392.29469
335	18235.72498
340	18335.16551
345	18855.9608
350	18271.77599
355	18186.40266
360	18222.26339
365	18720.91328
370	18751.25519
375	18497.2523
380	18429.18768
385	19127.56584
390	18633.17599
395	18577.80023
400	18631.74403
405	18910.5366
410	18406.75792
415	18454.54289
420	19493.55227
425	19430.76461
430	19369.56451
435	18741.66381
440	18399.50182
445	18854.41738
450	19115.77509
455	18295.22681
460	19183.96363
465	18983.9595
470	18931.72623
475	18688.81313
480	18681.78537
485	18693.81992
490	18556.04381
495	17875.65541
500	18227.1846
505	18444.14556
510	18597.67053
515	17650.66766
520	18244.09081
525	17988.29288
530	17388.05176
535	16936.29269
540	18250.24626
545	18092.89648
550	17951.70762
555	17809.96935
560	17322.01043
565	17638.87063
570	17865.10257
575	17348.26973
580	17755.86405
585	17558.72664
590	17676.74015
595	17295.29811
600	16976.78882
605	16857.49499
610	16924.66788
615	16477.82191
620	17329.69249
625	16676.11107
630	16563.38562
635	17010.02449
640	16607.51105
645	16885.17939
650	16708.45386
655	16414.92134
660	15959.52321
665	15930.27085
670	16957.10301
675	15972.01435
680	15934.1282
685	16148.85105
690	15790.47473
695	15497.44553
700	15987.43093
705	15460.9899
710	15828.34174
715	15430.05541
720	14806.61113
725	16198.65207
730	15636.15047
735	14869.58878
740	15060.46652
745	15586.81057
750	14951.82841
755	14712.90181
760	14935.23303
765	14807.34464
770	14918.43423
775	14717.79965
780	14765.66759
785	14749.45191
790	13592.33377
795	13946.77373
800	14842.25829
805	13901.85731
810	14017.73994
815	13989.92601
820	13963.6979
825	13851.13675
830	13962.14752
835	13985.94463
840	13663.45636
845	14094.48122
850	13387.13382
855	13705.79525
860	13002.78189
865	13742.82975
870	13476.38199
875	13837.12634
880	13519.5646
885	13516.48132
890	14259.85374
895	13292.7562
900	14191.39165
905	13437.52047
910	13653.5897
915	13214.1056
920	12902.91935
925	13380.43505
930	13108.258
935	12959.73161
940	13255.7246
945	12848.74073
950	12370.26578
955	12338.991
960	11795.19964
965	11529.7118
970	12731.40422
975	12480.08511
980	12828.32441
985	12833.1272
990	12443.59384
995	13042.6948
1000	12583.12752
1005	11881.42924
1010	12209.2072
1015	12539.69638
1020	11624.14805
1025	12381.78976
1030	12168.44681
1035	12014.36422
1040	12708.47431
1045	11733.54131
1050	11692.56484
1055	12083.40778
1060	12207.29355
1065	11421.20775
1070	11911.70518
1075	11807.00227
1080	12210.57812
1085	11614.58555
1090	11935.78172
1095	11392.79495
1100	11880.99912
1105	11977.54878
1110	11473.78421
1115	11514.6894
1120	11673.35088
1125	11447.20838
1130	11642.43319
1135	11682.97491
1140	12215.24076
1145	11442.207
1150	11357.23057
1155	12000.14893
1160	11980.78709
1165	12017.11078
1170	11575.62252
1175	10973.57834
1180	11087.33142
1185	11086.36474
1190	11374.03893
1195	10915.95374
1200	10541.26466
1205	10424.34659
1210	10985.39179
1215	11248.52388
1220	10797.90729
1225	10597.16376
1230	10920.96884
1235	10426.93252
1240	10742.74413
1245	10702.58684
1250	10280.8067
1255	11090.48386
1260	10412.29416
1265	10069.40059
1270	10891.02624
1275	11038.4287
1280	10947.43543
1285	10403.3682
1290	9684.829392
1295	10178.32703
1300	10158.45016
1305	9833.599386
1310	10685.75153
1315	10104.38447
1320	10603.05126
1325	10735.40911
1330	9342.357341
1335	10133.66726
1340	9970.26567
1345	9906.307227
1350	10019.36273
1355	9732.550807
1360	8950.629625
1365	9845.122102
1370	9402.083847
1375	10119.04049
1380	9970.403409
1385	8886.871801
1390	9270.476511
1395	9357.59446
1400	9343.080324
1405	9321.660517
1410	9206.812188
1415	8837.687614
1420	9200.942165
1425	9072.908307
1430	8715.514409
1435	9119.99
1440	9248.124699
1445	8895.918506
1450	9314.214131
1455	8730.554
1460	9118.887898
1465	8978.858705
1470	8531.150568
1475	8691.246426
1480	8198.133994
1485	8872.609767
1490	8913.138153
1495	8605.644568
1500	8808.782784
1505	8553.827506
1510	8957.961261
1515	8754.376506
1520	8691.349392
1525	8718.282608
1530	8714.669625
1535	8833.855949
1540	8736.532688
1545	9154.001784
1550	8587.832625
1555	8879.665733
1560	8118.118182
1565	8371.642466
1570	7782.143511
1575	7756.837273
1580	9431.051943
1585	8790.014881
1590	8041.705114
1595	8412.825063
1600	7894.802028
1605	7799.85471
1610	8634.371188
1615	8677.117011
1620	7605.937835
1625	8069.714739
1630	7853.759295
1635	8383.292585
1640	8440.078091
1645	8643.82367
1650	7917.619699
1655	7908.647273
1660	7630.117438
1665	7969.797528
1670	8072.455119
1675	7450.108108
1680	7279.150602
1685	7659.82542
1690	7965.185119
1695	7816.192386
1700	7788.836006
1705	8151.690864
1710	7484.557545
1715	7752.398534
1720	7700.113489
1725	7741.527807
1730	7820.019511
1735	7917.06633
1740	8014.771511
1745	7636.167892
1750	7832.982784
1755	8172.494614
1760	7335.391432
1765	8293.660085
1770	8332.733813
1775	7320.126301
1780	6933.628114
1785	7451.407159
1790	8024.672369
1795	7491.909273
1800	7298.938023
1805	6840.300915
1810	7328.570761
1815	7192.060085
1820	7892.449653
1825	7617.492716
1830	7167.989148
1835	6757.971364
1840	7075.663983
1845	7113.879017
1850	7979.01858
1855	7419.542688
1860	7383.98796
1865	7336.041295
1870	6858.382733
1875	7459.842347
1880	7425.244063
1885	7748.310807
1890	7366.659165
1895	7369.731528
1900	6646.833188
1905	6358.252778
1910	6734.637028
1915	7070.767693
1920	7343.517625
1925	7477.503125
1930	6269.103136
1935	7175.620699
1940	7246.980614
1945	7301.289142
1950	6815.292466
1955	7606.091608
1960	6637.111409
1965	8014.555631
1970	6731.734375
1975	6573.979108
1980	7507.457318
1985	7005.149335
1990	6473.118784
1995	7334.90558
2000	6795.035903
2005	6184.605216
2010	7119.716875
2015	6425.668017
2020	7297.679153
2025	7233.127256
2030	6901.512506
2035	6955.844795
2040	6930.88271
2045	6598.770227
2050	6981.543966
2055	7071.072631
2060	7119.904551
2065	6918.286193
2070	6923.617239
2075	6166.129017
2080	6795.138773
2085	6990.824324
2090	6887.680301
2095	6706.580847
2100	6356.881767
2105	7037.981551
2110	6352.782642
2115	6206.243608
2120	6563.736511
2125	5986.148278
2130	6261.536688
2135	6026.761955
2140	6472.538949
2145	5946.78729
2150	6654.179602
2155	6506.988676
2160	6047.093085
2165	6576.083727
2170	6234.075313
2175	6437.839727
2180	5841.511119
2185	6489.732324
2190	5744.296716
2195	6784.875119
2200	6305.555966
2205	6155.235494
2210	5741.379864
2215	6089.071977
2220	6266.140403
2225	6033.370415
2230	6170.53646
2235	6153.614409
2240	6107.131
2245	6257.420659
2250	6102.509125
2255	6392.707528
2260	5969.074676
2265	6059.869068
2270	6587.479136
2275	6111.188398
2280	6278.398659
2285	6334.181358
2290	5804.931756
2295	5952.825574
2300	6411.485477
2305	6224.486636
2310	6623.856239
2315	5794.724994
2320	5977.378307
2325	6693.390392
2330	6102.457545
2335	5603.007205
2340	5834.604676
2345	5870.456614
2350	6481.640807
2355	5692.631011
2360	6109.451983
2365	6723.26625
2370	5629.86933
2375	6166.446028
2380	6056.534074
2385	5766.963318
2390	5315.980364
2395	5974.185881
2400	5987.758256
2405	5197.30742
2410	5619.471028
2415	5943.66779
2420	6611.091364
2425	6026.812665
2430	6144.596875
2435	6073.301
2440	5703.735682
2445	6255.55829
2450	5865.052739
2455	6248.077227
2460	5879.863699
2465	5605.244926
2470	6135.384614
2475	5446.682256
2480	6098.035131
2485	5468.873534
2490	5742.469602
2495	5832.830688
2500	5765.773898
2505	5268.895869
2510	5382.978909
2515	5398.143102
2520	5435.429511
2525	5714.476784
2530	5797.874631
2535	4781.408216
2540	5420.720261
2545	4684.910034
2550	5277.566256
2555	4914.694494
2560	5409.77004
2565	4737.110756
2570	5517.504449
2575	5129.141574
2580	5051.361261
2585	5252.685693
2590	5204.398449
2595	5333.311864
2600	5099.460153
2605	5426.191943
2610	5659.927551
2615	4522.410511
2620	4630.515443
2625	5720.325557
2630	4933.357114
2635	4932.33354
2640	5395.440295
2645	5264.418108
2650	4309.357432
2655	5650.335301
2660	4439.148568
2665	4621.146125
2670	5709.67921
2675	4866.909909
2680	4780.140943
2685	5384.663841
2690	4435.013994
2695	4438.544102
2700	5064.98821
2705	4992.813261
2710	5277.225966
2715	4353.206324
2720	5065.359892
2725	3972.004795
2730	4379.382074
2735	5339.247375
2740	4679.534074
2745	5215.049915
2750	4006.692619
2755	5364.30354
2760	4475.554841
2765	3966.574938
2770	4965.390909
2775	4854.423506
2780	4791.071847
2785	5337.506324
2790	4660.49842
2795	5118.122
2800	5119.041835
2805	4224.190909
2810	4473.267182
2815	4658.876659
2820	4491.09825
2825	5208.057602
2830	5314.30625
2835	4136.018477
2840	4308.364477
2845	4750.671733
2850	4241.58867
2855	4886.902875
2860	4136.15554
2865	4586.499063
2870	5137.660119
2875	4645.235705
2880	4636.613903
2885	4267.143341
2890	4971.431222
2895	4441.708903
2900	4301.141119
2905	4201.097858
2910	4520.384227
2915	5214.347023
2920	4970.911659
2925	4586.226097
2930	4831.056426
2935	4651.279784
2940	4682.88008
2945	4404.524591
2950	5142.478364
2955	4788.106602
2960	4711.569898
2965	4405.218017
2970	4878.449142
2975	4766.194375
2980	4955.239398
2985	4918.778648
2990	5278.279386
2995	4775.629858
3000	4726.898972
3005	4221.941886
3010	4595.024563
3015	4456.504119
3020	4286.075449
3025	4328.109011
3030	4753.322381
3035	4804.146778
3040	4066.643409
3045	4703.1435
3050	4774.031278
3055	4569.77821
3060	4726.856085
3065	3920.93979
3070	4239.514284
3075	4348.363449
3080	3982.473801
3085	4605.219926
3090	4320.40975
3095	4956.177585
3100	4487.598278
3105	4397.005858
3110	4393.743403
3115	4209.857398
3120	4767.274455
3125	4657.751472
3130	4663.199875
3135	4833.668534
3140	3958.063347
3145	4356.212909
3150	5076.120699
3155	4906.533335
3160	4738.913625
3165	4466.634188
3170	4007.071835
3175	3952.277068
3180	4455.522273
3185	4396.955727
3190	5184.58292
3195	4742.907949
3200	3709.771392
3205	3836.615733
3210	4235.079409
3215	4498.876523
3220	4462.150148
3225	3573.31442
3230	4003.456341
3235	3835.999386
3240	4599.507926
3245	3901.80629
3250	4329.732705
3255	4106.303153
3260	4133.976352
3265	3860.028017
3270	4031.230477
3275	3574.480852
3280	3978.814068
3285	4287.814375
3290	3894.66967
3295	4593.241011
3300	4186.711222
3305	4049.133602
3310	3781.498835
3315	4389.343398
3320	3973.670216
3325	4048.713239
3330	4110.977284
3335	4539.516761
3340	4131.31421
3345	4548.810352
3350	4152.941398
3355	4000.518915
3360	4564.27958
3365	4059.882915
3370	3643.770727
3375	4334.706847
3380	4316.805364
3385	4797.909324
3390	4118.752852
3395	3640.908642
3400	4192.520006
3405	3567.965892
3410	3681.1885
3415	4139.063989
3420	4276.061773
3425	3868.907716
3430	3909.921858
3435	4011.479085
3440	4121.886938
3445	4637.163699
3450	3871.942216
3455	4044.601364
3460	4005.070182
3465	4558.617227
3470	3907.799852
3475	3628.294545
3480	3731.670869
3485	3893.41708
3490	4051.094398
3495	3831.717801
3500	4444.985943
3505	3143.454256
3510	3652.479074
3515	3483.816472
3520	3805.360267
3525	3806.84854
3530	4168.302057
3535	4235.438148
3540	3702.344517
3545	3538.796017
3550	4216.86333
3555	3625.320318
3560	4083.347648
3565	4150.497068
3570	3782.964023
3575	4111.197898
3580	3383.673432
3585	3825.719699
3590	4183.42829
3595	3919.709898
3600	3958.092227
3605	4475.769659
3610	3983.685438
3615	2981.354716
3620	4254.910778
3625	4315.853943
3630	3949.472648
3635	3833.432869
3640	3350.210477
3645	3984.42996
3650	3863.666693
3655	3725.27433
3660	4105.44958
3665	4082.140648
3670	3903.098
3675	4424.30525
