# Supplementary material for: DNArepairK: An Interactive Database for Exploring the Impact of Anticancer Drugs onto the Dynamics of DNA Repair Proteins
Source: Biomedicines. 2021 Sep 16;9(9):1238. doi: 10.3390/biomedicines9091238 (PMC8470695; doi:10.3390/biomedicines9091238)
Supplement: Supplementary file 1 [file biomedicines-09-01238-s001.zip › Fit and Raw data/CHAF1A/CHAF1A/PCNACHAF1A_PCNA.txt]

PCNA	f4b183
0	0
5	3495.726336
10	6992.366422
15	10518.68917
20	14851.98731
25	15405.50864
30	19122.0833
35	22065.23155
40	24352.77134
45	25593.41088
50	28004.00291
55	29276.23749
60	30070.6103
65	30696.13965
70	33040.16977
75	32713.54612
80	32988.76934
85	34198.78352
90	34280.33757
95	35602.8118
100	34146.45181
105	35945.22009
110	36332.27542
115	36619.64834
120	36792.05118
125	37686.00441
130	37277.16411
135	37226.5401
140	37086.65055
145	38170.57998
150	37751.58165
155	38502.06538
160	38523.77477
165	38413.53695
170	39448.47131
175	37753.45059
180	39113.93376
185	37331.54977
190	38963.86891
195	38768.25098
200	38568.17784
205	38787.95291
210	38520.19614
215	38130.70396
220	38480.72559
225	38618.00272
230	38196.09818
235	39383.13713
240	37711.7622
245	37212.90252
250	37334.71655
255	37885.36049
260	37108.25755
265	37521.08569
270	36769.17927
275	37467.11892
280	38002.22155
285	37923.28683
290	38138.98283
295	35941.48088
300	37100.70451
305	36123.86127
310	36226.68816
315	36880.18941
320	35940.78149
325	35313.43142
330	35248.31877
335	35286.10246
340	36578.42214
345	36577.80031
350	33625.54286
355	34598.17834
360	34349.13551
365	36487.81759
370	34745.37881
375	33526.17334
380	34505.50164
385	35173.61691
390	33803.67802
395	34060.23286
400	33380.14573
405	33169.66913
410	34601.17884
415	33648.87456
420	33942.95039
425	34814.42033
430	33467.58417
435	34222.25548
440	33245.79699
445	33468.9953
450	33311.45524
455	33010.69018
460	31780.69356
465	33457.08667
470	31388.78327
475	31823.38255
480	33712.43783
485	30772.42688
490	32031.88158
495	30763.24662
500	31603.17491
505	30076.27927
510	29164.85615
515	32001.00068
520	30499.05679
525	32039.54977
530	29215.48587
535	30586.34528
540	31154.22271
545	30611.39584
550	30959.652
555	30666.04912
560	30937.20602
565	29417.95175
570	30188.99618
575	30234.3721
580	29577.64165
585	30359.06511
590	29312.52665
595	30315.52492
600	29685.02388
605	30743.01741
610	30096.76786
615	28225.67986
620	29563.9338
625	29161.13952
630	29353.93613
635	28192.70079
640	27464.25013
645	28179.66006
650	27964.16355
655	27230.95713
660	27230.25774
665	26972.69552
670	27843.61575
675	28138.86445
680	27034.43009
685	27009.98569
690	26818.17801
695	27796.37833
700	26902.39003
705	27336.09841
710	27879.06195
715	28278.05978
720	26612.76409
725	27891.43396
730	27151.15329
735	26754.83986
740	25874.13693
745	26683.98718
750	26405.95284
755	27172.0601
760	26350.92623
765	26285.06677
770	25976.20493
775	25114.14595
780	26049.68291
785	25628.27377
790	25952.78384
795	25260.42458
800	26024.17827
805	25885.14895
810	25512.38357
815	24749.95827
820	25939.71868
825	25020.6777
830	25274.54255
835	25086.23766
840	24967.55588
845	25340.85171
850	23838.69957
855	24021.39645
860	24300.59183
865	23370.49394
870	24054.95524
875	23353.3331
880	23389.03377
885	24563.23439
890	24215.88402
895	23610.85906
900	24163.57023
905	23164.55063
910	22970.22203
915	23393.44978
920	22351.45205
925	22984.95041
930	23637.88309
935	23110.02618
940	23403.83266
945	23187.09355
950	22039.06509
955	22466.40392
960	21910.26021
965	23026.4563
970	22150.52493
975	22639.39592
980	21720.52773
985	21359.01967
990	21356.32809
995	22490.27777
1000	21733.02445
1005	21072.72891
1010	21864.70898
1015	21253.9355
1020	20122.03114
1025	20443.42756
1030	21261.00365
1035	20882.902
1040	21448.72455
1045	21919.80385
1050	21037.39588
1055	20694.38541
1060	20481.50092
1065	20334.09498
1070	19962.74698
1075	19226.82748
1080	19166.31359
1085	20964.51634
1090	20282.12984
1095	20190.94489
1100	20628.54827
1105	20423.11708
1110	20549.99073
1115	20298.25341
1120	20130.58334
1125	19486.20126
1130	19968.39351
1135	20486.17194
1140	19377.60592
1145	19480.91745
1150	19151.28426
1155	19101.50547
1160	19864.13105
1165	19025.04319
1170	18747.86908
1175	18375.81053
1180	19286.2527
1185	18717.80152
1190	17628.67899
1195	18270.58332
1200	18882.09736
1205	17270.2737
1210	17867.41265
1215	19068.49373
1220	18334.72751
1225	17099.57192
1230	17975.43769
1235	16440.22639
1240	16989.69096
1245	16808.80671
1250	16834.0966
1255	16932.16137
1260	16449.7432
1265	16839.04493
1270	16973.72544
1275	16989.43065
1280	17127.34899
1285	16090.73016
1290	17014.30152
1295	16223.06547
1300	17103.43477
1305	16342.14356
1310	17995.97355
1315	17817.59654
1320	15754.66952
1325	16965.94648
1330	16100.22081
1335	17270.74612
1340	16394.0524
1345	17337.25304
1350	16886.90046
1355	16666.14205
1360	17105.50678
1365	15318.55191
1370	15750.8736
1375	16597.74202
1380	15520.41536
1385	16035.85828
1390	16293.35967
1395	15055.51171
1400	15686.2222
1405	15990.36123
1410	16357.41195
1415	15886.48194
1420	15587.43281
1425	16305.53845
1430	15892.72838
1435	15329.57548
1440	15851.05686
1445	16022.61263
1450	16796.14702
1455	15944.27755
1460	15534.23052
1465	16247.6557
1470	16308.26256
1475	15931.2877
1480	16326.65736
1485	16127.1431
1490	15786.6323
1495	15110.39063
1500	15160.38723
1505	14783.94415
1510	14943.22751
1515	14845.2318
1520	16327.21172
1525	15118.10013
1530	14771.87521
1535	15068.59826
1540	14406.66488
1545	14912.40345
1550	14635.55102
1555	14799.18252
1560	15080.4454
1565	14185.71441
1570	14649.95095
1575	14860.64496
1580	14584.94255
1585	14659.4902
1590	14075.72083
1595	12779.78506
1600	13843.52102
1605	14266.37915
1610	13457.88863
1615	13696.47168
1620	13465.40848
1625	14793.79937
1630	14099.50316
1635	14160.68391
1640	13722.6801
1645	14253.29088
1650	12540.54592
1655	13691.91236
1660	13508.0891
1665	12728.29034
1670	13311.51664
1675	13161.38871
1680	13122.9962
1685	13022.53258
1690	13498.11103
1695	12327.48014
1700	13099.73157
1705	12672.70605
1710	11587.5068
1715	12897.42267
1720	11749.6192
1725	13103.28988
1730	12677.22579
1735	12746.8562
1740	12180.33173
1745	11672.25445
1750	13014.27456
1755	13451.90583
1760	11696.52687
1765	12294.29641
1770	12427.47773
1775	12678.97161
1780	11393.03981
1785	12297.64023
1790	11536.302
1795	10725.63216
1800	11760.54701
1805	12378.3982
1810	12909.22944
1815	12862.79288
1820	12119.35658
1825	11356.89675
1830	11778.50844
1835	12724.24646
1840	12501.66719
1845	12564.87319
1850	11380.37468
1855	12292.93481
1860	12266.59331
1865	11576.97012
1870	11441.0008
1875	11039.30966
1880	11531.17172
1885	11879.5919
1890	10761.30932
1895	11336.77566
1900	11334.40309
1905	12068.34396
1910	11593.11135
1915	11594.05339
1920	10505.69905
1925	10851.3546
1930	11136.54501
1935	11754.95653
1940	10929.19202
1945	11601.95627
1950	10970.08486
1955	11548.31675
1960	11577.50827
1965	11500.04897
1970	11442.43225
1975	11387.47271
1980	9868.022672
1985	10678.25781
1990	10905.04047
1995	10278.22696
2000	10813.37673
2005	12048.25009
2010	10801.61366
2015	10953.91773
2020	10998.71857
2025	11556.44142
2030	10536.294
2035	10763.09698
2040	9883.933078
2045	9888.923508
2050	11474.39916
2055	10806.03473
2060	12100.12373
2065	12260.62645
2070	11620.81511
2075	10833.73663
2080	11782.63984
2085	10040.4303
2090	11040.57111
2095	11273.65612
2100	10224.78135
2105	10715.55077
2110	10343.5901
2115	11046.88063
2120	11083.12729
2125	10332.62191
2130	11115.76091
2135	10170.46715
2140	10074.10889
2145	10350.00534
2150	10910.9918
2155	10232.03756
2160	11153.49095
2165	10581.37893
2170	9391.648273
2175	10422.4292
2180	11568.65712
2185	11615.14096
2190	10170.45772
2195	10188.68889
2200	10908.87596
2205	10750.40236
2210	11243.65072
2215	10759.25006
2220	11469.7652
2225	8960.62018
2230	10838.89573
2235	9882.970586
2240	11550.57098
2245	11451.57559
2250	10525.82054
2255	11058.08802
2260	11104.58302
2265	10759.80867
2270	10063.89176
2275	10518.66102
2280	10068.9033
2285	10799.33925
2290	9419.85632
2295	10924.65727
2300	9744.915711
2305	9815.836258
2310	10353.64162
2315	9848.087648
2320	10303.09358
2325	10214.86623
2330	9270.826484
2335	9862.551328
2340	9448.650867
2345	9374.74775
2350	8725.388523
2355	10360.60484
2360	9157.749922
2365	9328.511203
2370	9179.88432
2375	9742.220148
2380	8907.654555
2385	10346.28952
2390	10171.71771
2395	8485.807391
2400	9799.635922
2405	9519.416422
2410	9852.421055
2415	9485.975297
2420	9612.602852
2425	10088.97685
2430	9701.388805
2435	9594.125844
2440	9090.233625
2445	8685.283133
2450	9775.546391
2455	9669.959125
2460	9095.885727
2465	9848.691945
2470	9983.854031
2475	8989.692039
2480	6823.108844
2485	8384.777719
2490	9181.929102
2495	9247.823625
2500	10056.66264
2505	9052.36918
2510	7728.204117
2515	8045.018109
2520	8183.805711
2525	8501.530133
2530	8362.713711
2535	8452.560039
2540	7245.842797
2545	7448.569656
2550	7835.585016
2555	9085.308938
2560	7263.804758
2565	9114.440828
2570	7665.330148
2575	8049.431203
2580	7894.504227
2585	7619.512094
2590	8641.614648
2595	8532.460172
2600	7327.621563
2605	8810.308703
2610	6910.943063
2615	7836.352406
2620	8621.607109
2625	7796.751039
2630	7143.998984
2635	7213.026688
2640	8041.816266
2645	7645.174258
2650	9113.762289
2655	8381.228039
2660	8036.969406
2665	8186.214398
2670	8926.523227
2675	8328.283664
2680	7802.558
2685	8036.463789
2690	7773.407516
2695	7502.35168
2700	9308.334727
2705	7425.993656
2710	7454.064773
2715	7528.239758
2720	7386.211664
2725	7624.383125
2730	7525.687898
2735	8417.088477
2740	7557.889484
2745	8202.646758
2750	7400.953586
2755	8808.581211
2760	7136.595352
2765	7105.672086
2770	7876.124969
2775	6620.152086
2780	7900.360328
2785	8354.161781
2790	7382.225164
2795	6471.471813
2800	7007.846516
2805	7746.079883
2810	7125.270961
2815	7785.737828
2820	6823.241258
2825	7685.95075
2830	6744.51107
2835	6926.202953
2840	7468.734313
2845	7438.203375
2850	7885.110398
2855	8484.267297
2860	6898.567063
2865	6751.481734
2870	6955.132305
2875	6568.828953
2880	7810.106
2885	6907.426852
2890	7162.904977
2895	6314.156336
2900	7286.890492
2905	5759.183367
2910	7328.333172
2915	6202.374695
2920	7165.908664
2925	7658.60957
2930	5975.305695
2935	6710.641359
2940	7037.415625
2945	7512.647172
2950	8033.730773
2955	7748.328797
2960	5527.829836
2965	6172.083617
2970	6263.087672
2975	6794.48868
2980	6399.49607
2985	6826.288773
2990	6942.452164
2995	7649.351344
3000	6348.455164
3005	5888.142047
3010	7363.166305
3015	5352.174281
3020	6387.77643
3025	6693.979102
3030	6806.339938
3035	6876.661633
3040	7647.310016
3045	6696.917445
3050	7106.788641
3055	7420.666016
3060	7342.345156
3065	6064.26975
3070	6990.430945
3075	5867.097242
3080	7633.621297
3085	7951.763281
3090	6888.681695
3095	6534.340602
3100	6467.826375
3105	6941.488875
3110	7016.521164
3115	6750.454164
3120	7112.53557
3125	7766.817492
3130	6859.64782
3135	5598.344375
3140	6212.411469
3145	6172.927906
3150	6382.488633
3155	6204.65907
3160	6200.256203
3165	6543.386461
3170	6531.519531
3175	6747.774805
3180	7487.829695
3185	6065.203023
3190	6907.957039
3195	7145.531508
3200	6088.173344
3205	6439.748352
3210	6752.5955
3215	7189.914523
3220	7091.430203
3225	6449.272867
3230	5023.702008
3235	7033.771383
3240	5498.197773
3245	6106.971094
3250	6150.432523
3255	7209.411
3260	6284.831734
3265	6469.368063
3270	6563.543016
3275	6817.425797
3280	7070.095203
3285	6751.766086
3290	6225.669875
3295	7442.757516
3300	5903.707539
3305	6255.275375
3310	5881.255188
3315	5781.712617
3320	7693.639266
3325	6238.976492
3330	7019.433609
3335	5763.088719
3340	6523.336023
3345	6773.523695
3350	6393.329984
3355	6580.676094
3360	6325.745422
3365	6656.243617
3370	5107.372023
3375	5415.07282
3380	6209.858813
3385	6465.324188
3390	5322.043242
3395	5563.432219
3400	5960.239977
3405	5009.116273
3410	4922.026867
3415	6218.798688
3420	5181.087078
3425	6747.312484
3430	6141.406055
3435	6331.580406
3440	7187.540898
3445	5475.973328
3450	6157.325359
3455	5709.714031
3460	5237.703453
3465	6522.494523
3470	5400.097945
3475	6079.812664
3480	5797.553563
3485	5289.719602
3490	6045.648242
3495	5414.454977
3500	6819.065102
3505	5263.831391
3510	5342.417344
3515	6448.129883
3520	6109.132086
3525	5911.758766
3530	5601.84
3535	6304.484398
3540	4865.782234
3545	5614.049055
3550	5937.413758
3555	5762.586023
3560	5545.605992
3565	6171.773102
3570	6277.662781
3575	7117.191445
3580	6256.656227
3585	6912.239047
3590	5759.143523
3595	6278.83857
3600	5840.818164
3605	5887.494984
3610	6926.514266
3615	5727.169578
3620	7146.871719
3625	6152.152445
3630	5225.783797
3635	6114.796672
3640	4642.992852
