# Supplementary material for: DNArepairK: An Interactive Database for Exploring the Impact of Anticancer Drugs onto the Dynamics of DNA Repair Proteins
Source: Biomedicines. 2021 Sep 16;9(9):1238. doi: 10.3390/biomedicines9091238 (PMC8470695; doi:10.3390/biomedicines9091238)
Supplement: Supplementary file 1 [file biomedicines-09-01238-s001.zip › Fit and Raw data/Cul4A/Cul4A.txt]

4
1
A15*(1-(l15/(l15-k15))*Math.exp(-k15*t)-(k15/(k15-l15))*Math.exp(-l15*t))+B15*(1-l15*Math.exp(-k15*t)/(l15-k15)-k15*Math.exp(-l15*t)/(k15-l15))
00b0f0
A15=11774.175503716;k15=0.0426635438540453;l15=0.0426639455180451;m15=0.00179915933096154;d15=278.794282628964;B15=3336.13561987994
Cul4A
if:t>=d15
A15*(-(l15/(l15-k15))*Math.exp(-k15*t)-(k15/(k15-l15))*Math.exp(-l15*t)+(l15*m15/((l15-k15)*(m15-k15)))*Math.exp(k15*(d15-t))+(k15*m15/((k15-l15)*(m15-l15)))*Math.exp(l15*(d15-t))+(k15*l15/((k15-m15)*(l15-m15)))*Math.exp(m15*(d15-t)))+B15*(1-l15*Math.exp(-k15*t)/(l15-k15)-k15*Math.exp(-l15*t)/(k15-l15))

A16*(1-(l16/(l16-k16))*Math.exp(-k16*t)-(k16/(k16-l16))*Math.exp(-l16*t))+B16*(1-l16*Math.exp(-k16*t)/(l16-k16)-k16*Math.exp(-l16*t)/(k16-l16))+C16*(1-Math.exp(-n16*t))
00b050
A16=8102.1598060737;k16=0.0257925766226299;l16=0.00575818333531503;m16=0.000816537737698184;d16=370.233847337492;B16=558.144405624985;n16=0.174514786370119;C16=1385.55789098883
Cul4A_I
if:t>=d16
A16*(-(l16/(l16-k16))*Math.exp(-k16*t)-(k16/(k16-l16))*Math.exp(-l16*t)+(l16*m16/((l16-k16)*(m16-k16)))*Math.exp(k16*(d16-t))+(k16*m16/((k16-l16)*(m16-l16)))*Math.exp(l16*(d16-t))+(k16*l16/((k16-m16)*(l16-m16)))*Math.exp(m16*(d16-t)))+B16*(1-l16*Math.exp(-k16*t)/(l16-k16)-k16*Math.exp(-l16*t)/(k16-l16))+C16*(1-Math.exp(-n16*t))

A125*(1-(l125/(l125-k125))*Math.exp(-k125*t)-(k125/(k125-l125))*Math.exp(-l125*t))+B125*(1-l125*Math.exp(-k125*t)/(l125-k125)-k125*Math.exp(-l125*t)/(k125-l125))
ff0000
A125=43954.2651951456;k125=0.896288320068016;l125=2.18756946310282E-02;m125=1.00912706308229E-03;d125=287.688801925085;B125=5319.34656041948
PCNA
if:t>=d125
A125*(-(l125/(l125-k125))*Math.exp(-k125*t)-(k125/(k125-l125))*Math.exp(-l125*t)+(l125*m125/((l125-k125)*(m125-k125)))*Math.exp(k125*(d125-t))+(k125*m125/((k125-l125)*(m125-l125)))*Math.exp(l125*(d125-t))+(k125*l125/((k125-m125)*(l125-m125)))*Math.exp(m125*(d125-t)))+B125*(1-l125*Math.exp(-k125*t)/(l125-k125)-k125*Math.exp(-l125*t)/(k125-l125))

A126*(1-(l126/(l126-k126))*Math.exp(-k126*t)-(k126/(k126-l126))*Math.exp(-l126*t))+B126*(1-l126*Math.exp(-k126*t)/(l126-k126)-k126*Math.exp(-l126*t)/(k126-l126))
cc00cc
A126=32569.8391615871;k126=5.72978067383148E-02;l126=3.14611350216081E-03;m126=1.0582219709948E-03;d126=323.786015700571;B126=5653.59005259432
PCNA_I
if:t>=d126
A126*(-(l126/(l126-k126))*Math.exp(-k126*t)-(k126/(k126-l126))*Math.exp(-l126*t)+(l126*m126/((l126-k126)*(m126-k126)))*Math.exp(k126*(d126-t))+(k126*m126/((k126-l126)*(m126-l126)))*Math.exp(l126*(d126-t))+(k126*l126/((k126-m126)*(l126-m126)))*Math.exp(m126*(d126-t)))+B126*(1-l126*Math.exp(-k126*t)/(l126-k126)-k126*Math.exp(-l126*t)/(k126-l126))
