# Supplementary material for: DNArepairK: An Interactive Database for Exploring the Impact of Anticancer Drugs onto the Dynamics of DNA Repair Proteins
Source: Biomedicines. 2021 Sep 16;9(9):1238. doi: 10.3390/biomedicines9091238 (PMC8470695; doi:10.3390/biomedicines9091238)
Supplement: Supplementary file 1 [file biomedicines-09-01238-s001.zip › Fit and Raw data/Cul4A/Cul4A/Cul4A.txt]

Cul4A	bdd7ee
0	0
5	123.9736667
10	746.0995556
15	2265.289
20	2014.633
25	3824.730111
30	4644.22
35	5891.453444
40	7025.449556
45	7930.894
50	10307.87544
55	10132.766
60	10884.52522
65	12131.69411
70	12820.56733
75	12705.52011
80	12820.84878
85	13459.42467
90	14049.64967
95	14580.15267
100	14649.77756
105	14861.42078
110	14887.96311
115	14071.14767
120	14716.598
125	14740.491
130	15490.38656
135	15640.79489
140	14992.53722
145	15000.42567
150	15485.92167
155	15065.81067
160	15622.38944
165	14998.58478
170	16025.018
175	14689.82189
180	15264.40678
185	14713.17556
190	14624.02189
195	15722.56956
200	14716.53267
205	14455.33489
210	14785.57944
215	14176.01678
220	14759.57811
225	15310.48656
230	15241.90333
235	14312.26911
240	14495.01767
245	14652.10756
250	15438.20511
255	15547.835
260	15579.45378
265	14419.70244
270	15627.12756
275	14661.17056
280	14484.898
285	14539.71333
290	15329.62
295	14736.44856
300	14255.46811
305	14399.16656
310	14631.28556
315	14919.26344
320	14464.65478
325	14457.861
330	14848.02411
335	14448.11
340	13633.33444
345	14554.06656
350	14394.71811
355	14909.07111
360	14746.74244
365	14564.69733
370	14420.57589
375	14093.852
380	13828.02056
385	14066.11844
390	13239.55922
395	13709.531
400	13273.95122
405	13834.86544
410	13696.16389
415	14386.88633
420	12800.69222
425	12961.61389
430	13599.46456
435	12095.40433
440	12890.053
445	12738.9
450	13407.87333
455	12601.84233
460	13092.51222
465	11989.54122
470	12422.59556
475	12573.67978
480	12857.06344
485	12725.71422
490	12463.71278
495	12748.73689
500	11401.04222
505	12007.27178
510	11735.601
515	11788.043
520	10532.03867
525	12119.224
530	11653.85256
535	12223.40422
540	12865.59656
545	11433.368
550	11830.965
555	11461.078
560	11507.25322
565	11358.39822
570	10102.837
575	11443.35989
580	10692.46989
585	11026.44356
590	10363.67144
595	10650.77444
600	10840.30711
605	10698.51589
610	9737.270444
615	9490.063333
620	9665.311
625	10403.55167
630	9825.093444
635	10441.12944
640	10890.26756
645	9925.345222
650	9566.371444
655	9567.424667
660	8815.104889
665	9485.985556
670	8685.285667
675	9042.539778
680	10050.21178
685	9813.360889
690	10009.45633
695	9425.657
700	9123.325222
705	9200.018222
710	9029.693444
715	9716.816444
720	9801.435111
725	9837.826222
730	8572.431444
735	9030.021556
740	9140.862333
745	8579.174667
750	7996.510333
755	9333.466222
760	9004.111333
765	8955.220222
770	8741.592
775	8400.97
780	8373.477222
785	8709.635111
790	8155.606667
795	8063.025222
800	7244.125667
805	8862.323111
810	8664.710444
815	8001.547556
820	8700.186333
825	8294.750222
830	7879.344889
835	7519.800111
840	8182.122333
845	7207.674222
850	8766.896111
855	7596.400778
860	8742.188556
865	7691.979889
870	7690.100444
875	6772.449889
880	7489.898889
885	8440.726778
890	8568.866
895	8351.697444
900	8052.118889
905	6541.078889
910	7583.550333
915	6757.922556
920	6963.743667
925	6777.900444
930	7466.487778
935	7544.349667
940	6575.260889
945	7650.926222
950	6938.532
955	6290.368556
960	7577.875111
965	6869.622778
970	7055.641222
975	6846.690111
980	6352.882778
985	6978.561222
990	6683.607778
995	6089.508444
1000	6890.461
1005	7180.318556
1010	6792.530778
1015	6056.901778
1020	6785.372667
1025	6781.140444
1030	6571.922
1035	7020.334
1040	6374.381111
1045	6122.051111
1050	6143.749111
1055	6366.850667
1060	6508.389667
1065	6012.463778
1070	6566.979222
1075	6173.376444
1080	5760.327333
1085	4791.589889
1090	6511.928
1095	6584.433667
1100	6113.581444
1105	5820.281444
1110	6200.528
1115	5866.392333
1120	5953.504
1125	6101.415222
1130	5397.211556
1135	5645.554556
1140	5974.597444
1145	5413.682444
1150	6881.545333
1155	4462.255667
1160	6335.669333
1165	6424.434
1170	6268.066
1175	6296.793333
1180	5719.045222
1185	5193.977
1190	6060.072333
1195	5969.892444
1200	5493.089556
1205	5335.088333
1210	5621.837556
1215	5407.603556
1220	5772.156667
1225	5482.628889
1230	5224.062889
1235	5728.381778
1240	5219.283889
1245	5194.041667
1250	5622.292333
1255	6089.493222
1260	5225.745778
1265	5353.941778
1270	6057.438222
1275	4697.452667
1280	5830.676778
1285	5178.460111
1290	5764.962444
1295	5835.314333
1300	4971.187667
1305	4466.033222
1310	5880.505444
1315	5264.836
1320	5048.117889
1325	5547.491889
1330	5884.439111
1335	5940.892444
1340	5171.735667
1345	4615.987444
1350	5801.556222
1355	5424.179333
1360	4621.748556
1365	5294.494444
1370	5003.893111
1375	6066.268444
1380	4969.978444
1385	6143.524778
1390	5160.489889
1395	5269.507667
1400	5653.941
1405	5601.693556
1410	4889.020333
1415	5157.073
1420	4862.326333
1425	5408.943222
1430	5285.077667
1435	4479.642
1440	5638.513333
1445	4706.902111
1450	3998.753444
1455	4647.989444
1460	4994.827778
1465	5287.751889
1470	3888.173111
1475	4939.595778
1480	5323.401444
1485	4669.029111
1490	4622.359444
1495	4670.592222
1500	4494.603667
1505	4983.691222
1510	4091.155
1515	4787.306333
1520	3989.758
1525	4598.780444
1530	4062.627444
1535	4085.446333
1540	4142.377889
1545	4657.734778
1550	4969.287
1555	4443.721222
1560	4554.385222
1565	4974.492444
1570	4616.153889
1575	4332.509778
1580	4847.685889
1585	4652.153556
1590	4450.066333
1595	4198.599333
1600	3692.548
1605	4319.284667
1610	4065.330333
1615	4341.808556
1620	4597.668444
1625	4041.095889
1630	5498.318778
1635	4047.422444
1640	4170.046333
1645	4930.757333
1650	5500.652778
1655	4566.241333
1660	4279.291778
1665	4634.230111
1670	4117.440667
1675	4312.637778
1680	4906.554889
1685	3942.401778
1690	4473.297556
1695	4881.592556
1700	4793.652333
1705	4990.449222
1710	4612.504556
1715	3321.107556
1720	4931.921556
1725	3997.455556
1730	5392.533889
1735	4280.132333
1740	4562.835
1745	5080.184667
1750	4715.071556
1755	4907.400444
1760	4772.983222
1765	4774.254
1770	3215.261222
1775	3815.861444
1780	3796.636556
1785	4659.255
1790	3986.848111
1795	4160.805333
1800	5241.546444
1805	5638.918
1810	4785.496667
1815	5132.494889
1820	4317.999333
1825	3988.459778
1830	3912.704444
1835	4459.241778
1840	3487.604111
1845	3739.566556
1850	4446.481889
1855	3808.534333
1860	5217.184222
1865	5184.467889
1870	3943.310111
1875	3519.401444
1880	4444.424556
1885	4670.165778
1890	3852.843667
1895	3765.916222
1900	3110.747333
1905	5073.105667
1910	4684.126333
1915	4030.218778
1920	4412.074778
1925	3686.693111
1930	2681.012778
1935	4669.862444
1940	3893.590111
1945	3577.326889
1950	3921.025
1955	4641.555889
1960	3375.840778
1965	4216.86
1970	3883.421778
1975	4136.789333
1980	4082.973111
1985	4065.276889
1990	3654.839889
1995	3745.023556
2000	4290.263889
2005	4140.107444
2010	3407.310222
2015	4457.677444
2020	3408.142
2025	2935.463333
2030	4437.856444
2035	3899.721
2040	4410.912778
2045	4148.396556
2050	3532.620111
2055	3564.810333
2060	4159.897333
2065	4849.765111
2070	4626.397333
2075	3404.918444
2080	3499.967
2085	3584.220333
2090	3403.570333
2095	3465.792556
2100	3736.766889
2105	3924.009222
2110	3972.885778
2115	4379.477
2120	4163.056667
2125	3929.244667
2130	3835.189889
2135	3971.024667
2140	4366.992
2145	3469.787778
2150	3145.613667
2155	3930.160333
2160	2480.382111
2165	3571.704667
2170	3193.391222
2175	4584.850222
2180	3509.52
2185	3607.065222
2190	4028.771778
2195	4962.182111
2200	3739.219667
2205	4429.612444
2210	4465.518667
2215	4296.089778
2220	4339.91
2225	3953.838111
2230	3462.537333
2235	4213.135667
2240	4118.308556
2245	3767.029778
2250	4253.364
2255	3933.48
2260	4131.456111
2265	3078.053667
2270	4274.431889
2275	4026.429333
2280	4684.742333
2285	4093.060667
2290	3483.209222
2295	4390.301556
2300	3928.795556
2305	4099.472111
2310	3432.898111
2315	4441.532556
2320	3643.413333
2325	3892.153222
2330	3481.988444
2335	4065.691556
2340	3438.658111
2345	3936.893778
2350	4288.651111
2355	4033.739889
2360	4718.491667
2365	4431.971778
2370	4717.061778
2375	4048.652222
2380	3538.581
2385	4064.2
2390	3000.876444
2395	4480.648444
2400	3879.285
2405	3941.034111
2410	4138.053111
2415	3517.844556
2420	4284.502111
2425	3573.120222
2430	3518.482333
2435	4223.759
2440	3213.925889
2445	3875.230667
2450	4852.391778
2455	3492.627333
2460	3815.567556
2465	3724.335778
2470	3100.968333
2475	3369.495222
2480	3799.538667
2485	3650.947111
2490	4748.216444
2495	4045.903667
2500	3686.409
2505	2231.152556
2510	3580.903222
2515	4577.727
2520	4295.914
2525	4122.861333
2530	3575.713
2535	3993.631778
2540	3405.919667
2545	3462.201778
2550	3838.954556
2555	3306.516444
2560	3166.476556
2565	2398.773778
2570	3039.138889
2575	2991.403667
2580	3291.311
2585	3842.344
2590	3674.483333
2595	3713.784222
2600	3316.878778
2605	3122.117667
2610	3226.849778
2615	3583.230667
2620	2806.300778
2625	2701.888333
2630	3459.104222
2635	3516.354111
2640	3267.297444
2645	3753.475111
2650	2581.474
2655	3022.315
2660	3814.866
2665	2575.699333
2670	2740.810111
2675	2989.563333
2680	3966.928444
2685	2381.144556
2690	2822.39
2695	3184.683222
2700	3390.110444
2705	4079.113111
2710	2762.018111
2715	2532.583333
2720	4066.776222
2725	3420.987778
2730	2829.094667
2735	3565.818333
2740	3369.985889
2745	2826.503778
2750	3111.739333
2755	3808.44
2760	3882.525444
2765	3315.673
2770	3600.592667
2775	4186.018778
2780	3952.415444
2785	4330.800778
2790	3545.336333
2795	3228.221222
2800	2977.774111
2805	3580.214556
2810	2860.391889
2815	3189.371667
2820	4110.984111
2825	3084.805556
2830	2962.673667
2835	2868.415556
2840	3446.948333
2845	3430.922444
2850	3404.391667
2855	3788.014444
2860	2767.761333
2865	2410.535444
2870	3975.306111
2875	3611.009556
2880	2723.208
2885	3529.309
2890	2694.570444
2895	4244.085222
2900	3758.932333
2905	2579.933222
2910	3547.274889
2915	2923.664556
2920	3238.637667
2925	2832.426333
2930	2931.820667
2935	2802.009444
2940	4577.724778
2945	2988.161667
2950	3187.808778
2955	3746.368
2960	3888.540333
2965	3094.627556
2970	3000.997
2975	3079.925667
2980	3062.969778
2985	2543.735778
2990	2880.181778
2995	2862.680222
3000	3077.169333
3005	2790.915222
3010	2581.568778
3015	2654.033778
3020	3642.922
3025	2818.421556
3030	2676.999778
3035	4592.619222
3040	2985.211333
3045	3203.354222
3050	3092.538667
3055	3418.718889
3060	3290.433667
3065	3194.274333
3070	4154.253667
3075	3645.747556
3080	2349.378444
3085	3845.408333
3090	3231.322333
3095	3152.775778
3100	4034.765778
3105	2909.934111
3110	2743.660111
3115	2880.761889
3120	3816.295556
3125	3700.489778
3130	3043.570556
3135	3309.761
3140	3117.823222
3145	3035.413
3150	3160.892556
3155	3760.356778
3160	2865.265444
3165	3332.525
3170	2139.812222
3175	4134.558778
3180	2865.713444
3185	4408.472
3190	2027.091889
3195	2460.334778
3200	3563.676222
3205	2642.960222
3210	1976.369778
3215	3151.081778
3220	2833.550333
3225	2038.550889
3230	1916.274111
3235	2526.599667
3240	2410.249333
3245	2885.449556
3250	2708.271111
3255	2753.279111
3260	3820.576
3265	3228.248889
3270	2020.222444
3275	2649.120444
3280	3390.934111
3285	2275.668
3290	1729.406444
3295	3081.740111
3300	2898.389778
3305	3212.334222
3310	2753.604222
3315	2288.599444
3320	2362.342
3325	3405.911222
3330	2488.589444
3335	2421.842667
3340	1630.453333
3345	2730.640222
3350	2682.259667
3355	2142.051667
3360	3000.624111
3365	2804.601778
3370	3309.068667
3375	2356.767333
3380	2551.977333
3385	2241.732778
3390	1875.064222
3395	2840.007444
3400	2293.600222
3405	2296.550333
3410	2762.682556
3415	2527.550222
3420	2415.893889
3425	3091.671222
3430	2433.102889
3435	3089.025889
3440	2086.967222
3445	2721.306111
3450	3014.727222
3455	2582.033333
3460	2296.575
3465	3381.496222
3470	2696.287
3475	2215.433778
3480	2566.613667
3485	2969.284333
3490	3051.327667
3495	1113.625444
3500	3328.319111
3505	2839.448444
3510	3168.247889
3515	3049.310667
3520	3420.996
3525	3479.728222
3530	2598.489889
3535	2504.875667
3540	2689.773778
3545	1572.174222
3550	3158.939889
3555	2775.530889
3560	3368.560111
3565	2518.501667
3570	3422.087778
3575	3844.224111
3580	3665.691889
3585	3235.430556
3590	3452.924333
3595	3371.226667
3600	2745.598444
3605	1745.311889
3610	3275.561556
3615	2363.596556
3620	3689.08
3625	3451.167444
3630	3735.490222
3635	3251.703556
3640	3062.749778
3645	2356.836111
3650	2567.277889
3655	3636.908444
3660	1354.314667
3665	1732.146778
3670	2433.454889
