# Supplementary material for: DNArepairK: An Interactive Database for Exploring the Impact of Anticancer Drugs onto the Dynamics of DNA Repair Proteins
Source: Biomedicines. 2021 Sep 16;9(9):1238. doi: 10.3390/biomedicines9091238 (PMC8470695; doi:10.3390/biomedicines9091238)
Supplement: Supplementary file 1 [file biomedicines-09-01238-s001.zip › Fit and Raw data/Cul4A/Cul4A/Cul4A_I.txt]

Cul4A_I	c5e0b4
0	0
5	899.9976364
10	1173.310909
15	1332.559091
20	1600.279091
25	1221.783364
30	2430.436182
35	1638.004909
40	2062.888909
45	2763.911273
50	2293.166091
55	2764.768818
60	3518.200818
65	1744.565091
70	2484.766455
75	2752.340182
80	3229.363182
85	4005.619727
90	4350.316727
95	3708.085182
100	3813.233636
105	3625.667455
110	4052.233636
115	4298.071545
120	4384.155364
125	5113.425727
130	5022.912818
135	5006.366273
140	5307.730545
145	5993.975
150	5780.461182
155	5179.657909
160	5903.128273
165	4963.757182
170	5659.051818
175	6421.690364
180	5646.448091
185	6316.069091
190	5592.695909
195	6373.344636
200	6480.086273
205	7105.637091
210	6785.558364
215	7357.946364
220	7062.001364
225	7128.352
230	7577.003455
235	7985.905182
240	6861.004
245	6886.812545
250	7787.371818
255	7139.883455
260	7932.032909
265	7637.641545
270	8257.252455
275	7840.482364
280	7520.790182
285	7129.682364
290	7819.396818
295	7483.871545
300	8139.631545
305	7981.412182
310	7992.278273
315	7728.407182
320	7791.264
325	8519.901818
330	7934.259727
335	7909.864455
340	8445.453727
345	8539.807273
350	8823.678909
355	8361.453182
360	8206.978727
365	8865.336091
370	8814.12
375	8577.808182
380	8891.512909
385	8567.085909
390	8373.665182
395	8857.921091
400	9114.875636
405	8616.436545
410	9745.555455
415	9153.298545
420	8760.069818
425	9870.530455
430	8684.751727
435	9455.907455
440	9342.394818
445	9102.841545
450	8372.015091
455	9556.844364
460	9560.344818
465	8843.364
470	9067.684091
475	9073.036909
480	9701.786
485	9041.352455
490	9709.959182
495	9292.431182
500	8958.472091
505	9437.008273
510	9557.153636
515	8977.834364
520	9859.315455
525	9517.706545
530	9727.400091
535	9302.454273
540	9120.355818
545	10025.22964
550	9730.610727
555	9928.322182
560	8878.113818
565	8967.376818
570	10297.91882
575	9951.744909
580	9258.227727
585	9568.788545
590	9069.260727
595	9095.315091
600	9461.136455
605	9509.345909
610	8927.101818
615	8913.179273
620	9686.275273
625	9899.870727
630	8174.491
635	9204.499
640	8793.212636
645	9574.385091
650	9609.976545
655	9384.079273
660	9948.526364
665	9916.611273
670	8850.189818
675	9395.303545
680	8498.628091
685	9367.903182
690	9007.606091
695	8357.714727
700	9144.426182
705	8681.536364
710	9018.885545
715	8668.919909
720	9181.454455
725	8406.459455
730	8333.300727
735	8582.522636
740	9494.055545
745	8313.466
750	8313.551091
755	8223.511455
760	8477.437455
765	8827.338727
770	8582.905364
775	8418.305273
780	8066.623455
785	8668.093273
790	8666.192909
795	9203.593091
800	8396.752818
805	9093.738273
810	8399.382091
815	8310.807636
820	7996.162091
825	7823.903818
830	8457.730727
835	8279.864727
840	7938.280182
845	7306.160545
850	8601.766273
855	8304.832636
860	8435.789636
865	8069.078909
870	8086.805727
875	8614.409818
880	8489.203182
885	8144.217727
890	7479.000182
895	7517.452455
900	7672.414636
905	7592.945545
910	7799.764455
915	7984.705
920	7522.613091
925	8181.515636
930	8170.955091
935	8235.563273
940	7791.570727
945	7506.822
950	8445.561545
955	7990.312909
960	7764.706636
965	7786.653636
970	7300.339818
975	7736.224364
980	7486.685727
985	7025.121
990	7258.223364
995	7645.176
1000	7843.480636
1005	7539.809455
1010	7284.050364
1015	7277.566091
1020	6717.040818
1025	7116.765636
1030	7665.349364
1035	7493.720545
1040	7366.273636
1045	6465.066
1050	7578.538909
1055	6242.039818
1060	7492.370909
1065	7551.452727
1070	7210.058818
1075	7126.670545
1080	7422.911182
1085	7914.379273
1090	6332.170091
1095	7382.211636
1100	6501.591727
1105	7111.875636
1110	6651.032545
1115	7697.583364
1120	6372.892636
1125	6955.233636
1130	6483.699909
1135	6706.694818
1140	6524.337727
1145	6516.278636
1150	7555.823273
1155	7847.514909
1160	7077.838091
1165	6571.960182
1170	7073.296364
1175	7541.552
1180	7141.897545
1185	7556.521636
1190	7141.499091
1195	6643.091545
1200	6878.833364
1205	6737.489545
1210	7273.597091
1215	7151.496
1220	5792.821364
1225	7116.183455
1230	7551.703545
1235	7015.509091
1240	6769.027091
1245	6810.682182
1250	6907.599273
1255	6261.535909
1260	7294.678455
1265	5945.130636
1270	6311.281727
1275	6660.057545
1280	6301.874455
1285	5779.303364
1290	7283.707182
1295	6342.954273
1300	6380.316545
1305	6905.394909
1310	6384.034364
1315	6973.847455
1320	6302.535909
1325	6521.613091
1330	6220.100455
1335	6332.069
1340	6498.838545
1345	6166.547545
1350	6071.659727
1355	6151.606545
1360	6708.551273
1365	6259.999182
1370	6727.325182
1375	6613.071455
1380	6367.783
1385	5647.946727
1390	6688.274
1395	6014.507818
1400	6552.701182
1405	6684.557909
1410	6402.947727
1415	6379.199636
1420	6871.085091
1425	6316.428636
1430	6366.334636
1435	5826.011727
1440	5979.991909
1445	5984.562455
1450	6420.690545
1455	6229.004364
1460	6048.715182
1465	5996.741
1470	6636.241545
1475	6218.681818
1480	6407.192182
1485	6414.043091
1490	6469.298909
1495	6662.686
1500	6229.601
1505	5491.778455
1510	6629.732364
1515	6242.202
1520	5602.155909
1525	5866.978182
1530	5882.852818
1535	6217.032273
1540	6261.722
1545	5907.393727
1550	6124.620182
1555	6103.258364
1560	5896.886818
1565	5397.045182
1570	5466.348273
1575	6635.249818
1580	6430.559182
1585	5426.085364
1590	6633.095364
1595	5867.147818
1600	5840.637
1605	5773.916273
1610	5694.153727
1615	5497.486091
1620	5479.720909
1625	6120.906818
1630	5593.067182
1635	5518.855909
1640	5523.710182
1645	5424.353182
1650	5620.350455
1655	5778.081455
1660	5497.540091
1665	5490.76
1670	4545.069727
1675	5329.133818
1680	5429.209727
1685	5875.315364
1690	5491.803636
1695	5843.758727
1700	5748.661
1705	4708.809909
1710	5600.404545
1715	5370.142
1720	5520.061636
1725	5310.654182
1730	4977.249455
1735	5550.163636
1740	5339.291727
1745	5608.261
1750	4754.555364
1755	5719.936727
1760	4060.617545
1765	4760.277091
1770	5221.011182
1775	4540.484
1780	4958.545
1785	5481.285727
1790	4942.694545
1795	4325.320636
1800	4500.091909
1805	4273.908455
1810	4808.999636
1815	5062.287
1820	4260.380182
1825	5682.830455
1830	4769.649818
1835	4744.036091
1840	4799.854727
1845	4946.935
1850	4259.663273
1855	5161.592818
1860	5107.829273
1865	4832.219273
1870	4775.583818
1875	5368.811636
1880	4954.286364
1885	4948.881818
1890	5355.886273
1895	5511.552364
1900	5002.154636
1905	5093.285455
1910	4681.392455
1915	4765.557636
1920	4772.732545
1925	4741.573091
1930	4677.971545
1935	5182.168727
1940	5074.538455
1945	4797.339364
1950	5243.568091
1955	4643.736455
1960	5189.309455
1965	4875.155182
1970	4461.193545
1975	4706.658182
1980	4513.176455
1985	5047.832364
1990	4279.159545
1995	4440.253273
2000	4273.138182
2005	4544.248273
2010	4555.006909
2015	4325.445455
2020	4778.563455
2025	4212.578273
2030	3978.286545
2035	4293.380545
2040	4238.476727
2045	4873.370273
2050	4657.048455
2055	4442.694182
2060	4610.369364
2065	4267.954818
2070	4300.672182
2075	4393.500636
2080	3983.963909
2085	3993.821
2090	5281.198
2095	3893.460545
2100	4540.685909
2105	4499.596636
2110	4053.501182
2115	4548.398545
2120	3997.382818
2125	3954.553
2130	4065.653636
2135	4428.012091
2140	4335.434364
2145	4249.215455
2150	3922.241182
2155	4354.545636
2160	4401.829727
2165	3879.488545
2170	3881.625364
2175	4014.809909
2180	3969.382091
2185	3847.290182
2190	3477.502182
2195	4476.312545
2200	3464.524
2205	4239.871455
2210	3849.282909
2215	4911.353727
2220	3265.275182
2225	4323.345545
2230	3335.246182
2235	3911.243727
2240	3442.531545
2245	3592.031818
2250	3994.167273
2255	4090.180909
2260	4413.575545
2265	3781.472364
2270	3644.760545
2275	3724.150818
2280	3800.086364
2285	3552.177818
2290	3454.954727
2295	3677.621818
2300	4009.358545
2305	3642.246545
2310	4462.893455
2315	4190.192091
2320	4398.917364
2325	3555.685182
2330	2908.494091
2335	2724.975364
2340	3755.833273
2345	3603.599091
2350	3582.213
2355	4097.300727
2360	3649.355273
2365	3700.445636
2370	2861.189273
2375	3795.802545
2380	3284.340182
2385	3508.721273
2390	4020.890273
2395	3801.708182
2400	3491.804
2405	4122.817
2410	3572.762727
2415	3945.595091
2420	3191.792818
2425	3470.833091
2430	3639.548818
2435	3954.986636
2440	3282.172909
2445	3236.095909
2450	3349.916545
2455	3600.081455
2460	3819.976364
2465	3427.942545
2470	3720.73
2475	3474.317636
2480	3415.088364
2485	3518.229818
2490	3889.015182
2495	3778.079273
2500	4499.934091
2505	3235.782636
2510	3204.489636
2515	3900.647636
2520	3053.171364
2525	3182.471364
2530	3541.235636
2535	2426.014
2540	3748.295909
2545	3294.228909
2550	3247.826455
2555	3989.786273
2560	3244.448455
2565	3797.134909
2570	3614.746091
2575	2950.908727
2580	3768.575818
2585	2967.001909
2590	2962.02
2595	3507.014273
2600	3434.363273
2605	3334.595273
2610	4267.786091
2615	3088.743545
2620	3283.321545
2625	3213.991545
2630	3805.869818
2635	3497.211273
2640	3444.001455
2645	2694.954091
2650	2964.367
2655	2912.134636
2660	3484.292727
2665	3416.712
2670	3555.536727
2675	3738.305364
2680	3818.974364
2685	3543.646091
2690	3808.026909
2695	3578.325364
2700	2677.336727
2705	3131.934455
2710	3569.318182
2715	3161.666182
2720	3990.880455
2725	3587.726727
2730	3183.879727
2735	3632.367455
2740	3215.555091
2745	3329.807
2750	3783.854364
2755	3133.387909
2760	3392.002364
2765	3673.107
2770	3463.515364
2775	3572.110182
2780	3169.117636
2785	3148.999818
2790	3234.896545
2795	4271.548455
2800	3530.451091
2805	3277.263273
2810	3775.077091
2815	3071.795545
2820	3520.663091
2825	3306.538091
2830	3200.483091
2835	3722.578818
2840	3332.864909
2845	3561.931636
2850	3577.436182
2855	2574.810545
2860	2968.001364
2865	3140.246091
2870	2991.758909
2875	3802.807636
2880	3830.822273
2885	3291.186455
2890	3448.379818
2895	3100.499727
2900	2745.893909
2905	2562.549
2910	3185.669545
2915	2632.092091
2920	3512.924909
2925	2791.262273
2930	2911.128818
2935	2937.890636
2940	3051.174636
2945	3020.491909
2950	3346.558909
2955	3092.314182
2960	3135.970091
2965	2592.453727
2970	3011.328273
2975	2843.025182
2980	3263.068182
2985	2571.843727
2990	2913.900364
2995	2992.473727
3000	2596.341273
3005	1623.651727
3010	2917.338455
3015	2958.195273
3020	3188.801091
3025	2208.909545
3030	2359.297182
3035	3312.699455
3040	3129.137
3045	3082.236455
3050	3190.854091
3055	2560.119727
3060	2647.463818
3065	2490.379
3070	2396.911909
3075	2666.081364
3080	3137.803545
3085	3133.732727
3090	2375.181364
3095	2638.483909
3100	2647.048545
3105	2941.298455
3110	2852.556364
3115	2706.284182
3120	3322.035818
3125	2588.931273
3130	1783.841636
3135	3087.958091
3140	2534.333
3145	2911.467273
3150	3365.143364
3155	2438.963727
3160	3063.402364
3165	2845.968545
3170	2506.885545
3175	3093.258455
3180	2985.854909
3185	3205.192364
3190	2592.624091
3195	3234.188273
3200	2781.608091
3205	2931.303545
3210	2679.608455
3215	2980.673
3220	3022.210818
3225	1973.675455
3230	2421.378545
3235	2711.309364
3240	2967.389818
3245	2758.490364
3250	2135.492727
3255	2487.624273
3260	3231.938
3265	2417.444818
3270	3537.524545
3275	3199.857091
3280	2981.043273
3285	2831.635273
3290	3102.267636
3295	2741.108636
3300	2961.525182
3305	3050.932636
3310	2946.703455
3315	2895.858636
3320	3009.625091
3325	2544.659091
3330	3270.983
3335	2565.712364
3340	2356.366091
3345	2273.034818
3350	2872.110909
3355	2815.408909
3360	3277.355636
3365	2486.298727
3370	2568.998182
3375	2938.439273
3380	3291.860727
3385	3637.660545
3390	2821.175545
3395	2628.476091
3400	3006.565545
3405	2551.082091
3410	2301.016545
3415	2748.891364
3420	2374.691
3425	3420.933091
3430	3763.822273
3435	2392.819818
3440	3235.556182
3445	2950.360455
3450	2362.934909
3455	3126.348545
3460	2992.143909
3465	1875.578455
3470	2902.301
3475	2633.578273
3480	2619.429909
3485	1985.556273
3490	3492.754818
3495	2971.771455
3500	2531.220091
3505	2797.923818
3510	1998.968636
3515	2327.071455
3520	3134.793273
3525	2861.343182
3530	3137.918364
3535	3183.168727
3540	3479.832364
3545	3248.665636
3550	3161.135
3555	3876.383545
3560	3660.404
3565	3557.183818
3570	3376.493545
3575	3709.607818
3580	2664.482
3585	3112.152818
3590	2611.666636
3595	3618.590273
3600	3058.942182
3605	3363.436091
3610	3002.335727
3615	3756.570636
3620	2547.205818
3625	3355.286727
3630	3115.878545
3635	2759.546545
3640	3069.397182
3645	3450.191455
3650	3031.000364
