# Supplementary material for: DNArepairK: An Interactive Database for Exploring the Impact of Anticancer Drugs onto the Dynamics of DNA Repair Proteins
Source: Biomedicines. 2021 Sep 16;9(9):1238. doi: 10.3390/biomedicines9091238 (PMC8470695; doi:10.3390/biomedicines9091238)
Supplement: Supplementary file 1 [file biomedicines-09-01238-s001.zip › Fit and Raw data/Cul4A/Cul4A/PCNACul4ABMN673_PCNA_I.txt]

PCNA_I	fbe5d6
0	0
5	1210.239369
10	752.6705568
15	1611.513551
20	1956.320784
25	2250.36679
30	3143.640483
35	3890.878284
40	3537.944085
45	4435.986568
50	3803.915557
55	4845.922347
60	5310.009886
65	5206.285159
70	6767.880239
75	6931.964432
80	6937.732648
85	7578.419182
90	7883.327125
95	8003.685483
100	8730.565011
105	8059.504017
110	8658.35133
115	9826.120835
120	10468.73899
125	10147.3282
130	10541.94138
135	11866.82836
140	11810.44226
145	11606.15558
150	12458.07397
155	12683.45147
160	13671.1365
165	13015.13789
170	13738.93627
175	14459.01116
180	15609.32157
185	15016.53678
190	15755.99032
195	16263.41763
200	16217.3115
205	16463.95851
210	17070.67644
215	17747.81213
220	17888.46781
225	18927.06465
230	18721.73807
235	19197.19456
240	19680.39811
245	18046.91448
250	19438.47749
255	19833.97621
260	19578.05831
265	20846.95328
270	20703.61565
275	20652.92223
280	20276.56551
285	21161.42546
290	22262.86512
295	22018.2272
300	23687.20616
305	22781.23308
310	23529.47176
315	23520.01927
320	23163.01773
325	23787.80269
330	22872.56558
335	24085.73851
340	23922.65906
345	24082.96867
350	24617.14257
355	24703.56797
360	24779.16938
365	25233.23243
370	25594.42157
375	25992.28175
380	25836.31805
385	26516.18514
390	26260.49548
395	26968.70312
400	26596.97706
405	26465.97748
410	26339.62073
415	27439.57839
420	26521.50933
425	26778.00968
430	26916.71229
435	28611.83435
440	27309.12599
445	29155.91336
450	27358.27328
455	28485.42776
460	28049.65111
465	29007.92856
470	28247.24472
475	28762.38123
480	28577.12373
485	29662.57538
490	28728.16516
495	29795.69764
500	29823.00834
505	29842.0948
510	28416.29919
515	28401.75975
520	29497.77245
525	29963.52106
530	30758.40986
535	30066.33899
540	29127.7829
545	29227.07488
550	29966.85036
555	29725.06023
560	30945.49351
565	30581.46247
570	30074.93076
575	30718.06432
580	30347.62669
585	30340.53798
590	29268.46293
595	29252.24106
600	30399.75758
605	32204.06591
610	30576.6449
615	29464.54421
620	30148.84917
625	30486.04185
630	30016.08023
635	30092.19773
640	29797.69997
645	29971.18207
650	30015.94761
655	28909.88492
660	29694.09685
665	30500.34957
670	28721.07954
675	29856.52045
680	29132.86059
685	29384.48706
690	29532.11873
695	29927.87303
700	30332.45216
705	29503.55274
710	27776.20805
715	29062.55699
720	28411.09594
725	28972.2784
730	29664.28281
735	29129.55612
740	28452.2992
745	29431.03199
750	28939.16771
755	29704.92807
760	29096.04864
765	29195.42445
770	29994.3892
775	29186.5096
780	28285.79802
785	28575.88409
790	28786.96739
795	28194.78736
800	27263.61477
805	27860.08827
810	28342.47051
815	28280.09394
820	27521.61083
825	28409.30534
830	27687.29167
835	27793.93963
840	27798.99635
845	27296.82331
850	27300.68694
855	27066.50209
860	27277.16773
865	26875.35612
870	26856.33988
875	27312.21526
880	27837.72438
885	26454.94544
890	27329.08795
895	26589.13253
900	27946.66231
905	28029.09386
910	26267.41236
915	26823.57769
920	26568.3422
925	26823.27662
930	25732.03145
935	26995.79706
940	25208.27044
945	25585.51299
950	25808.49098
955	25706.24719
960	26537.60949
965	26163.11446
970	25516.39669
975	26051.11382
980	27095.04712
985	25776.71257
990	26038.19634
995	25853.43444
1000	26042.58755
1005	25486.75275
1010	25617.94561
1015	26947.42009
1020	25440.60944
1025	25903.85509
1030	24966.74081
1035	25915.57253
1040	24965.60954
1045	24960.52548
1050	25422.01221
1055	24890.00755
1060	25466.20864
1065	25726.87495
1070	26165.35962
1075	25198.62651
1080	24257.3908
1085	25296.8159
1090	24373.71049
1095	23321.45956
1100	24593.84485
1105	24450.11052
1110	23874.78976
1115	24254.95864
1120	23923.90102
1125	24237.70141
1130	23939.11274
1135	25359.3704
1140	23912.51189
1145	23638.45344
1150	23853.83407
1155	23948.46911
1160	24021.9349
1165	23705.04679
1170	24271.36972
1175	23379.41536
1180	23246.59224
1185	24165.60866
1190	23566.54663
1195	23399.7717
1200	22840.37318
1205	22746.13552
1210	23559.36374
1215	23673.8686
1220	23483.35597
1225	23515.56218
1230	24104.88843
1235	22888.32941
1240	22669.79953
1245	22173.74204
1250	23096.87256
1255	23176.64062
1260	21358.62082
1265	22174.3834
1270	22745.84449
1275	21667.49131
1280	22286.76924
1285	21458.8307
1290	21479.17198
1295	21838.33716
1300	21498.0726
1305	22668.50424
1310	21714.95618
1315	21981.95741
1320	22833.39439
1325	22471.39881
1330	22966.55916
1335	22926.91072
1340	22626.78373
1345	22300.35012
1350	21141.51605
1355	23424.10199
1360	22401.5346
1365	22160.26114
1370	21874.28086
1375	22221.32601
1380	22096.25807
1385	21123.31426
1390	23089.68002
1395	21603.19857
1400	21642.85783
1405	21461.81662
1410	21110.20272
1415	21811.93761
1420	20720.85018
1425	20393.80688
1430	21223.06012
1435	20214.78297
1440	21344.91235
1445	21261.62394
1450	20590.43052
1455	20104.11133
1460	20277.18698
1465	20188.89641
1470	20378.77299
1475	20183.5108
1480	20108.54022
1485	20905.93864
1490	19217.07644
1495	18599.33305
1500	19813.01627
1505	20231.60013
1510	20754.18689
1515	20175.38489
1520	19398.92892
1525	19879.18945
1530	18440.63989
1535	18803.00706
1540	19452.10144
1545	19028.38185
1550	18906.21193
1555	18603.00351
1560	19002.81356
1565	18028.82889
1570	18324.20312
1575	18431.48693
1580	17831.69177
1585	17386.5034
1590	17011.45008
1595	17968.38365
1600	18078.36844
1605	17827.51383
1610	18442.29642
1615	17058.59118
1620	17994.13537
1625	16950.0314
1630	16480.35569
1635	16075.62442
1640	16819.55698
1645	16572.96609
1650	17961.22945
1655	16926.90985
1660	17518.54926
1665	16914.70665
1670	17031.68636
1675	17138.57222
1680	18188.05563
1685	16691.87925
1690	16995.35987
1695	16221.40744
1700	17460.43872
1705	16190.17641
1710	17079.34209
1715	17040.08561
1720	16873.99378
1725	14551.77572
1730	17180.20976
1735	16333.15298
1740	15815.86896
1745	16383.35272
1750	16193.83894
1755	14671.52884
1760	16157.60905
1765	16820.85497
1770	16163.03639
1775	16673.21682
1780	15544.12357
1785	15772.44488
1790	15579.53931
1795	15832.00776
1800	15563.15391
1805	14106.40788
1810	15464.2992
1815	15142.61603
1820	16490.70028
1825	15953.50135
1830	15892.69872
1835	15803.38149
1840	15149.32552
1845	15716.58867
1850	15865.20006
1855	14990.83955
1860	15218.12839
1865	14734.33765
1870	14935.98026
1875	14776.28998
1880	15598.09413
1885	14937.54706
1890	14879.96342
1895	15471.31528
1900	15698.52356
1905	14713.36226
1910	14211.96185
1915	15365.39659
1920	14043.15822
1925	14998.73151
1930	15744.93443
1935	16147.89693
1940	14840.08664
1945	15346.79694
1950	14364.24311
1955	15193.68712
1960	13886.67834
1965	14885.79355
1970	15339.33278
1975	14377.48872
1980	14163.76578
1985	14352.05865
1990	12585.95918
1995	13307.6254
2000	14149.57127
2005	13252.92278
2010	13194.14306
2015	13143.99045
2020	14327.77531
2025	13181.03703
2030	14079.12616
2035	13192.79214
2040	13681.16737
2045	13426.2091
2050	13723.03702
2055	13311.50768
2060	13142.30301
2065	13321.65504
2070	12551.99028
2075	13005.63547
2080	12881.80187
2085	12343.39284
2090	13200.83478
2095	13319.20511
2100	12923.7002
2105	13211.96679
2110	12919.34676
2115	13385.69839
2120	13383.03953
2125	13426.42797
2130	12421.5006
2135	13191.35912
2140	13457.42728
2145	12464.75198
2150	12344.35044
2155	12285.10873
2160	12054.72482
2165	11933.15898
2170	12910.14251
2175	12902.56544
2180	12961.34719
2185	12415.69857
2190	11615.31191
2195	12195.18626
2200	12556.67986
2205	12476.7788
2210	12261.59328
2215	13125.156
2220	12376.47668
2225	11736.43827
2230	11422.26252
2235	12013.02711
2240	12562.62774
2245	11687.72583
2250	11859.81644
2255	10978.15153
2260	12139.31393
2265	11126.7069
2270	11761.0958
2275	12004.48809
2280	11048.52438
2285	11327.21649
2290	11787.70273
2295	12657.3813
2300	11615.49505
2305	11162.08805
2310	11423.40867
2315	11697.72376
2320	11326.69596
2325	10876.30472
2330	11525.91954
2335	11371.75282
2340	10573.24138
2345	10692.88651
2350	11602.27465
2355	10685.37724
2360	10865.58265
2365	11564.69866
2370	12039.37836
2375	11571.38131
2380	11625.59054
2385	10928.3452
2390	11395.58875
2395	11676.78285
2400	11712.64938
2405	11996.19778
2410	12046.00711
2415	12363.15486
2420	11715.43515
2425	11596.47282
2430	10263.51171
2435	11130.47645
2440	12282.0806
2445	11616.64748
2450	11304.59915
2455	11172.64708
2460	10190.71684
2465	10639.81241
2470	10605.74963
2475	10099.09302
2480	11745.55326
2485	11226.9219
2490	10898.14093
2495	11080.6936
2500	11430.41624
2505	11691.92406
2510	10348.9257
2515	10164.91287
2520	10177.0613
2525	10031.45582
2530	9441.551665
2535	9895.25008
2540	10305.16335
2545	9983.572903
2550	10891.87759
2555	9833.043409
2560	9296.638932
2565	9991.580193
2570	10597.35819
2575	9724.581091
2580	10332.11328
2585	9449.02133
2590	10345.35077
2595	9299.825756
2600	9349.038534
2605	9570.923693
2610	10425.61859
2615	9427.835176
2620	9203.231466
2625	9702.45704
2630	10146.36249
2635	10203.1111
2640	10382.92802
2645	9506.906716
2650	8937.279409
2655	9162.007142
2660	9349.06954
2665	9766.964699
2670	9513.810165
2675	9722.297199
2680	9908.722773
2685	10483.16436
2690	8548.56958
2695	9755.111642
2700	9547.081869
2705	9274.972818
2710	10441.34147
2715	10070.85206
2720	9424.264597
2725	10285.23781
2730	9697.538051
2735	9589.501119
2740	10713.91589
2745	9956.168227
2750	9485.443347
2755	9204.066688
2760	10420.27953
2765	9438.824807
2770	10859.73001
2775	9514.686148
2780	9005.542619
2785	9964.060381
2790	9310.740239
2795	9926.857619
2800	9087.279006
2805	9302.105977
2810	9375.123585
2815	9422.589903
2820	9617.18446
2825	9158.084102
2830	9313.227068
2835	8503.632494
2840	10627.63394
2845	9977.182739
2850	9447.636023
2855	8607.478153
2860	8962.028898
2865	9726.342426
2870	9202.495057
2875	9268.835915
2880	9872.182722
2885	8893.615972
2890	9652.044119
2895	8448.89858
2900	8757.35054
2905	9110.358244
2910	9096.269108
2915	8859.749267
2920	8581.787
2925	9009.235193
2930	9290.635324
2935	8429.758318
2940	8341.038506
2945	9047.666494
2950	8601.826523
2955	8597.82254
2960	7983.130841
2965	8725.838818
2970	8610.923165
2975	8156.598744
2980	8750.930432
2985	8150.960153
2990	9715.637545
2995	9292.571392
3000	8930.221705
3005	8540.602278
3010	9560.093534
3015	9122.281813
3020	7355.241153
3025	7952.113182
3030	7444.176847
3035	8273.920381
3040	8269.852261
3045	9055.837892
3050	8005.438705
3055	7604.232716
3060	7972.092625
3065	8558.390943
3070	7884.837614
3075	7291.491347
3080	7568.359722
3085	8442.898545
3090	7788.162091
3095	7566.181403
3100	7915.914
3105	8274.827273
3110	7747.13829
3115	8003.98617
3120	8471.294438
3125	6901.796
3130	8018.369716
3135	7563.407216
3140	7868.632364
3145	8033.791807
3150	8265.183347
3155	7440.759847
3160	8125.822466
3165	7264.917256
3170	6801.877824
3175	7485.105119
3180	8462.697847
3185	8625.699352
3190	7178.25454
3195	8455.748131
3200	8279.459386
3205	9093.793676
3210	8973.189784
3215	7456.963068
3220	7934.252267
3225	8175.021432
3230	8020.338335
3235	9075.151534
3240	7215.676176
3245	8417.710244
3250	8107.796381
3255	7266.422722
3260	8003.036489
3265	8126.307352
3270	7941.322335
3275	7425.290813
3280	8199.536881
3285	7107.137358
3290	7687.870591
3295	7939.523136
3300	8091.688591
3305	8705.191352
3310	9084.581801
3315	7705.67471
3320	7459.25546
3325	8063.966324
3330	8818.735898
3335	7996.17042
3340	8389.772483
3345	7873.907097
3350	7493.505341
3355	8454.616472
3360	8273.378795
3365	8019.885324
3370	7098.507443
3375	7470.492267
3380	8157.617392
3385	7756.055852
3390	7722.717886
3395	8083.075097
3400	6732.617795
3405	8325.935551
3410	8657.163165
3415	7631.96667
3420	8021.64917
3425	8016.183864
3430	7441.999108
3435	7235.735114
3440	7388.188216
3445	7283.84946
3450	7419.004773
3455	7157.575778
3460	7387.701977
3465	8124.016602
3470	7626.193432
3475	7642.267994
3480	7776.460875
3485	7671.864898
3490	7855.192705
3495	6649.735841
3500	8098.7575
3505	7531.758239
3510	7174.082295
3515	7370.41829
3520	8407.172273
3525	6991.691227
3530	7374.873545
3535	6401.636972
3540	7114.514875
3545	7375.269085
3550	7245.517261
3555	7567.607375
3560	7115.261233
3565	7443.33158
3570	6263.368631
3575	6403.909466
3580	6587.849176
3585	7592.429886
3590	7048.025557
3595	7478.931511
3600	7353.358597
3605	6337.784585
3610	7642.411722
3615	6687.212631
3620	6277.28825
3625	6325.058733
3630	6166.43183
3635	6290.776494
3640	7015.98075
3645	6975.901994
3650	6370.749227
