# Supplementary material for: DNArepairK: An Interactive Database for Exploring the Impact of Anticancer Drugs onto the Dynamics of DNA Repair Proteins
Source: Biomedicines. 2021 Sep 16;9(9):1238. doi: 10.3390/biomedicines9091238 (PMC8470695; doi:10.3390/biomedicines9091238)
Supplement: Supplementary file 1 [file biomedicines-09-01238-s001.zip › Fit and Raw data/Cul4A/Cul4A/PCNACul4A_PCNA.txt]

PCNA	f4b183
0	0
5	4513.767278
10	8091.781361
15	12047.43533
20	15496.55683
25	21710.58619
30	22861.09803
35	25856.25578
40	27429.90894
45	32805.32878
50	31790.34
55	34929.32861
60	35954.66708
65	38448.34797
70	39755.13278
75	38592.35119
80	38863.89692
85	41759.93617
90	42156.27322
95	42930.51036
100	42808.61233
105	42907.08436
110	44287.84231
115	42871.18839
120	45118.99544
125	44782.95786
130	45920.62336
135	48021.40072
140	48362.13975
145	47731.07047
150	47450.49161
155	47723.89836
160	47615.793
165	49009.67542
170	48274.60061
175	45531.76158
180	48319.04428
185	47894.21711
190	47913.24531
195	49182.76328
200	50445.88547
205	50488.42986
210	51311.57789
215	50268.63308
220	49391.51903
225	48945.89142
230	49551.88003
235	46908.36019
240	50566.21997
245	48819.86144
250	47258.88178
255	49866.59394
260	48761.79369
265	48729.65519
270	49777.43886
275	47383.51397
280	50655.64894
285	49656.64111
290	48080.69814
295	50482.12617
300	49310.45122
305	49126.91875
310	46955.85678
315	48930.99469
320	48867.21069
325	46971.36786
330	48325.36308
335	46408.12103
340	46866.52036
345	49108.73867
350	48139.95825
355	46376.442
360	47306.82367
365	47908.49097
370	44492.1365
375	47017.65036
380	47662.37583
385	46771.70097
390	47455.46883
395	43885.62656
400	46530.33969
405	46080.35914
410	46854.44281
415	46309.73542
420	44501.72261
425	45489.42969
430	44227.08006
435	45239.06739
440	43124.21922
445	44618.76289
450	45928.75881
455	44372.23597
460	43152.43592
465	42785.33131
470	43247.41681
475	42915.73311
480	44379.06856
485	42630.23747
490	43025.48747
495	41202.90897
500	43998.97264
505	42333.05717
510	43218.75764
515	43963.9635
520	39775.89969
525	41764.73394
530	40594.53139
535	41359.74058
540	41954.33306
545	41701.84906
550	38970.78678
555	40022.72883
560	42336.71831
565	41763.97225
570	41151.38244
575	42113.96872
580	40597.02803
585	40455.06906
590	40727.10022
595	41624.75925
600	39194.78303
605	41249.06869
610	38942.86428
615	40698.76925
620	40252.54806
625	41002.521
630	40172.717
635	39254.47947
640	39211.29144
645	39029.66911
650	38847.99908
655	36726.09214
660	37913.13083
665	36777.18044
670	36886.78181
675	39562.80517
680	38702.86347
685	37232.39181
690	36844.62228
695	36962.54136
700	35963.347
705	35589.71108
710	37202.93789
715	35473.72433
720	34982.04325
725	33887.56956
730	35778.83467
735	33837.18203
740	33533.89683
745	34815.09333
750	35038.00206
755	34728.04106
760	33801.52925
765	33682.80597
770	33235.56525
775	34241.41417
780	33993.43894
785	35143.84878
790	32535.63842
795	33630.34586
800	31905.91497
805	32719.4495
810	30736.22336
815	33483.83797
820	32690.68267
825	32210.33728
830	30439.74997
835	31683.89639
840	31496.37694
845	31222.70669
850	30954.51517
855	32439.71261
860	31482.53753
865	32559.81903
870	30914.84708
875	31687.80025
880	32058.94756
885	30822.08422
890	30814.63067
895	31659.09575
900	30083.94517
905	29518.1455
910	29420.08147
915	30109.45131
920	28972.02947
925	28143.35031
930	28888.62889
935	28514.84847
940	29271.32958
945	28424.44908
950	26428.53339
955	28728.98897
960	26420.11272
965	30581.64331
970	29081.24031
975	27459.22025
980	26257.68622
985	28199.91686
990	27363.01961
995	27888.44569
1000	28042.26028
1005	27503.68186
1010	27270.11272
1015	26833.74444
1020	26635.00972
1025	27120.542
1030	26726.42014
1035	26725.57769
1040	25785.25481
1045	26781.67533
1050	24165.29033
1055	25348.07808
1060	26438.73669
1065	25594.37031
1070	25562.66956
1075	24514.92792
1080	25477.68844
1085	24412.91422
1090	24929.718
1095	23935.45269
1100	25325.64469
1105	25745.34778
1110	24909.12864
1115	23444.66128
1120	24213.79653
1125	21944.51281
1130	23159.54342
1135	23261.77575
1140	24876.09481
1145	22961.99114
1150	23148.20111
1155	22517.71314
1160	21924.20017
1165	22295.65489
1170	23382.157
1175	22124.65425
1180	22720.57839
1185	21603.03475
1190	22851.07511
1195	25178.42281
1200	21640.14386
1205	22089.75656
1210	21410.74256
1215	21373.56167
1220	21910.05947
1225	22528.51569
1230	21172.00589
1235	21973.26878
1240	22365.93997
1245	20655.05336
1250	23692.67475
1255	23780.07175
1260	22705.6845
1265	21378.64797
1270	22774.33144
1275	21223.91728
1280	21619.04875
1285	22647.944
1290	20953.62861
1295	20577.47906
1300	21654.36956
1305	21123.62153
1310	21349.1695
1315	21566.44178
1320	19375.82036
1325	21664.91239
1330	21713.21411
1335	21376.75342
1340	20911.09461
1345	20253.80378
1350	21246.84367
1355	22421.75239
1360	21477.10583
1365	21506.45681
1370	21441.31092
1375	20578.92972
1380	19846.21225
1385	20559.42883
1390	20922.44589
1395	20361.9795
1400	20466.81472
1405	21145.19547
1410	20216.01844
1415	18405.34278
1420	19103.87089
1425	19264.01561
1430	20183.53947
1435	20144.13064
1440	19823.08611
1445	20356.19242
1450	19556.91617
1455	19793.62464
1460	18640.83481
1465	18831.80667
1470	18925.49272
1475	17473.86414
1480	20178.90744
1485	18840.11683
1490	18988.71997
1495	18531.77036
1500	18252.0075
1505	17905.02758
1510	18482.13556
1515	17555.32247
1520	18750.87486
1525	18165.94453
1530	17623.24219
1535	18404.78792
1540	18189.71525
1545	16559.29342
1550	19478.34831
1555	17911.42006
1560	17363.74522
1565	18971.19864
1570	15995.82653
1575	16867.63044
1580	15892.80747
1585	16175.96939
1590	18125.82547
1595	16282.90694
1600	16768.46944
1605	17782.88164
1610	16822.98561
1615	17518.80789
1620	17049.21642
1625	18436.19778
1630	17164.61761
1635	16292.11433
1640	17295.41939
1645	17333.67364
1650	18267.84017
1655	17774.30844
1660	17145.27444
1665	17062.97981
1670	18337.6705
1675	16471.84258
1680	16498.27192
1685	16667.84881
1690	17107.04333
1695	16513.78914
1700	18701.95406
1705	18289.75647
1710	15669.29903
1715	15340.18281
1720	16609.40233
1725	17263.19919
1730	16961.52758
1735	16940.58783
1740	16748.07936
1745	18052.46669
1750	15407.65156
1755	15563.42019
1760	15871.43753
1765	16112.30958
1770	15504.03872
1775	15935.33769
1780	14813.85478
1785	15145.40956
1790	16051.18986
1795	17020.91992
1800	16005.78333
1805	15888.90692
1810	15560.28086
1815	14754.16022
1820	16588.29872
1825	14919.79453
1830	16797.11822
1835	16080.41522
1840	15498.10903
1845	15191.40117
1850	16240.72097
1855	14255.03833
1860	16440.67686
1865	14759.05292
1870	15104.84142
1875	15220.89428
1880	14340.10067
1885	13939.35872
1890	14372.47953
1895	14540.35689
1900	13626.36936
1905	13002.16761
1910	14062.08975
1915	14694.75325
1920	13733.32958
1925	13595.24992
1930	12536.23822
1935	14638.39778
1940	14393.22992
1945	15298.96772
1950	14732.28311
1955	14014.65739
1960	14233.25283
1965	14092.12072
1970	14753.45897
1975	12568.52972
1980	14210.39775
1985	12458.50808
1990	13759.57569
1995	12203.59119
2000	13869.13408
2005	13118.492
2010	12279.1
2015	12738.93772
2020	14476.27964
2025	13923.53881
2030	15004.02906
2035	15007.82053
2040	13099.54219
2045	13180.10094
2050	14656.86261
2055	13707.57836
2060	13947.30622
2065	13328.75886
2070	13021.01022
2075	14244.22161
2080	13111.99706
2085	13329.62586
2090	12023.33217
2095	12640.48081
2100	15073.46792
2105	13490.39722
2110	11502.11972
2115	13722.22811
2120	14205.19386
2125	14349.78264
2130	12118.12275
2135	11818.23944
2140	12433.16533
2145	11747.63986
2150	13587.96731
2155	12907.64525
2160	12422.42747
2165	13677.98136
2170	11866.8925
2175	11948.28756
2180	12416.50533
2185	12597.61531
2190	11508.38422
2195	12812.80178
2200	12785.69481
2205	12029.285
2210	12014.21025
2215	13157.609
2220	14659.54389
2225	12501.84344
2230	15925.77378
2235	12515.75322
2240	12213.08947
2245	12182.32231
2250	13419.76222
2255	13252.3075
2260	13044.36019
2265	11938.46581
2270	11888.7545
2275	12339.82683
2280	12746.40781
2285	12534.80786
2290	14039.04436
2295	12878.996
2300	13998.89792
2305	11858.06808
2310	12757.71092
2315	12171.63639
2320	10274.24986
2325	12485.57681
2330	12894.41406
2335	12933.47628
2340	12468.22972
2345	11952.76564
2350	12403.31664
2355	12445.77508
2360	11977.94972
2365	11735.36397
2370	11538.1635
2375	12614.32867
2380	13194.44611
2385	12977.24939
2390	11607.31336
2395	12470.826
2400	10385.57814
2405	10840.13689
2410	12286.61353
2415	10713.22669
2420	12912.36464
2425	10701.07783
2430	12044.76397
2435	12252.16019
2440	12195.02792
2445	11781.47883
2450	11866.18983
2455	10571.63842
2460	11371.37225
2465	11054.03892
2470	10134.17789
2475	11770.01186
2480	11574.71964
2485	11316.36119
2490	10626.97767
2495	10809.33761
2500	13437.40444
2505	12438.44619
2510	9701.196861
2515	9107.718361
2520	10535.57669
2525	10992.93336
2530	9827.990889
2535	10745.53094
2540	8776.551278
2545	9113.096028
2550	10077.21656
2555	10845.39839
2560	9100.273306
2565	8899.722417
2570	9610.864528
2575	10504.72453
2580	9447.947861
2585	9994.501167
2590	10655.67225
2595	10864.802
2600	8985.758
2605	9450.25325
2610	9227.613694
2615	7095.892556
2620	10642.30222
2625	9627.975028
2630	9375.939167
2635	9005.971
2640	9891.3735
2645	11182.57686
2650	8913.362556
2655	9390.036889
2660	9646.71375
2665	9978.959861
2670	8938.308639
2675	8217.510528
2680	9020.755333
2685	8857.045806
2690	8942.047222
2695	9219.150056
2700	9420.625083
2705	9182.438556
2710	9134.643528
2715	9985.427417
2720	9887.99475
2725	9680.293944
2730	9736.343417
2735	8805.627889
2740	8645.869444
2745	8420.322417
2750	9060.572639
2755	10473.94981
2760	8343.430472
2765	9781.116694
2770	8956.565222
2775	9341.446167
2780	9985.676278
2785	8972.811556
2790	9275.413917
2795	7210.956583
2800	9681.544861
2805	8264.187806
2810	7911.218222
2815	7828.075472
2820	7157.740444
2825	8671.75525
2830	9264.704861
2835	8428.753
2840	7002.934194
2845	8719.286778
2850	8824.496944
2855	6853.530639
2860	7754.625083
2865	7292.184944
2870	8406.365889
2875	8589.406778
2880	8733.065278
2885	9619.06325
2890	8392.417389
2895	4500.625333
2900	7910.023972
2905	9090.330667
2910	7968.285333
2915	7624.870694
2920	8472.515722
2925	7707.028861
2930	8533.569333
2935	8441.573833
2940	8216.389944
2945	8046.841861
2950	8984.813556
2955	7780.528361
2960	8182.553806
2965	8536.871111
2970	7611.729222
2975	8426.508528
2980	8196.424861
2985	9561.666056
2990	8060.125472
2995	8824.985694
3000	10543.70411
3005	9181.103583
3010	9731.690139
3015	9257.659306
3020	8645.418944
3025	8759.2755
3030	8432.164806
3035	7897.5795
3040	9535.163056
3045	8977.528111
3050	8402.044111
3055	9206.693306
3060	7957.195667
3065	7262.564333
3070	6953.572333
3075	8829.152111
3080	6904.831917
3085	9674.70425
3090	7472.769333
3095	7629.869167
3100	8212.731167
3105	6746.625194
3110	8168.802694
3115	8168.943417
3120	7379.848278
3125	5995.355056
3130	7153.09425
3135	8857.527944
3140	7038.553917
3145	6722.088056
3150	7838.418556
3155	7197.4175
3160	6698.307417
3165	7545.950556
3170	7736.460583
3175	8019.462417
3180	7664.124167
3185	8424.251778
3190	7058.445333
3195	8319.698
3200	6346.643528
3205	8343.890889
3210	7396.761861
3215	7997.051694
3220	7021.484972
3225	7364.954861
3230	7935.810139
3235	8102.461611
3240	6654.328889
3245	6986.8555
3250	6268.341528
3255	5852.511611
3260	7697.101806
3265	7903.80575
3270	6645.153611
3275	7310.957194
3280	7907.63925
3285	8752.773
3290	6437.757861
3295	7150.746833
3300	7648.174389
3305	8287.262
3310	7436.276472
3315	8505.9415
3320	7480.732889
3325	6902.577056
3330	7599.719667
3335	6920.979556
3340	6011.262806
3345	6187.500861
3350	6787.427083
3355	6529.683472
3360	7856.717167
3365	7912.305278
3370	7807.434639
3375	7000.240639
3380	6724.135611
3385	6515.937556
3390	6136.047056
3395	6498.8705
3400	6683.226528
3405	7706.339417
3410	7863.3755
3415	6265.859528
3420	6539.976028
3425	6738.683361
3430	8120.210083
3435	6404.749528
3440	7302.961056
3445	7586.136667
3450	6881.231194
3455	6727.506806
3460	7424.071417
3465	6715.874083
3470	6039.1735
3475	7591.066194
3480	7153.965028
3485	6324.496778
3490	5421.110167
3495	7284.530222
3500	7139.442306
3505	6107.983833
3510	6485.868806
3515	7251.304194
3520	5559.353222
3525	6013.976667
3530	6853.617528
3535	6935.505583
3540	4927.393806
3545	5957.244361
3550	6097.616194
3555	6875.628278
3560	6635.114167
3565	6285.894028
3570	6167.378056
3575	7267.620889
3580	7364.637528
3585	7746.119889
3590	7314.590472
3595	6395.458083
3600	6513.233611
3605	7043.730417
3610	7315.790861
3615	6361.632806
3620	6319.833111
3625	6594.773639
3630	6982.307528
3635	6374.027222
3640	5971.532861
3645	7593.991139
3650	7348.210333
3655	6117.65825
3660	6402.022444
3665	5784.621167
3670	6892.129139
