# Supplementary material for: DNArepairK: An Interactive Database for Exploring the Impact of Anticancer Drugs onto the Dynamics of DNA Repair Proteins
Source: Biomedicines. 2021 Sep 16;9(9):1238. doi: 10.3390/biomedicines9091238 (PMC8470695; doi:10.3390/biomedicines9091238)
Supplement: Supplementary file 1 [file biomedicines-09-01238-s001.zip › Fit and Raw data/Cul4B/Cul4B.txt]

2
1
A17*(1-(l17/(l17-k17))*Math.exp(-k17*t)-(k17/(k17-l17))*Math.exp(-l17*t))+B17*(1-Math.exp(-n17*t))
00b0f0
A17=2554.30503547687;k17=0.0553683477008729;l17=0.0183671712441213;m17=0.00144242020865849;n17=0.0250360442448046;d17=374.111017070977;B17=394.825067144394
Cul4B
if:t>=d17
A17*(-(l17/(l17-k17))*Math.exp(-k17*t)-(k17/(k17-l17))*Math.exp(-l17*t)+(l17*m17/((l17-k17)*(m17-k17)))*Math.exp(k17*(d17-t))+(k17*m17/((k17-l17)*(m17-l17)))*Math.exp(l17*(d17-t))+(k17*l17/((k17-m17)*(l17-m17)))*Math.exp(m17*(d17-t)))+B17*(1-Math.exp(-n17*t))

A127*(1-(l127/(l127-k127))*Math.exp(-k127*t)-(k127/(k127-l127))*Math.exp(-l127*t))+B127*(1-l127*Math.exp(-k127*t)/(l127-k127)-k127*Math.exp(-l127*t)/(k127-l127))
ff0000
A127=61934.5443553088;k127=0.667927939701257;l127=2.46688684462652E-02;m127=1.27941270544558E-03;d127=417.942048062166;B127=2907.62500832255
PCNA
if:t>=d127
A127*(-(l127/(l127-k127))*Math.exp(-k127*t)-(k127/(k127-l127))*Math.exp(-l127*t)+(l127*m127/((l127-k127)*(m127-k127)))*Math.exp(k127*(d127-t))+(k127*m127/((k127-l127)*(m127-l127)))*Math.exp(l127*(d127-t))+(k127*l127/((k127-m127)*(l127-m127)))*Math.exp(m127*(d127-t)))+B127*(1-l127*Math.exp(-k127*t)/(l127-k127)-k127*Math.exp(-l127*t)/(k127-l127))
