# Supplementary material for: DNArepairK: An Interactive Database for Exploring the Impact of Anticancer Drugs onto the Dynamics of DNA Repair Proteins
Source: Biomedicines. 2021 Sep 16;9(9):1238. doi: 10.3390/biomedicines9091238 (PMC8470695; doi:10.3390/biomedicines9091238)
Supplement: Supplementary file 1 [file biomedicines-09-01238-s001.zip › Fit and Raw data/Cul4B/Cul4B/Cul4B.txt]

Cul4B	bdd7ee
0	0
5	-114.44075
10	414.6466
15	429.91265
20	526.87575
25	354.5986
30	535.3605
35	1032.6896
40	1214.73995
45	1270.91735
50	1431.86475
55	1445.7225
60	1540.99455
65	2214.43975
70	2082.5556
75	1689.7636
80	2218.73675
85	2044.3748
90	2051.86465
95	2233.5592
100	2297.17415
105	2475.84275
110	2421.0792
115	2243.84755
120	2455.02325
125	2513.40335
130	2405.8372
135	2355.0915
140	2422.86585
145	2625.85475
150	2694.48825
155	2678.2858
160	2605.47265
165	2932.35515
170	3067.59995
175	2953.5314
180	3089.5862
185	2683.2812
190	3016.91515
195	2904.10905
200	3228.22905
205	2785.8711
210	2867.833
215	3235.46395
220	2881.4788
225	2828.87025
230	2896.4566
235	3162.56605
240	2915.7866
245	2611.1209
250	2866.4775
255	2759.8902
260	2841.1302
265	2812.9097
270	3260.41205
275	3043.62995
280	3081.1031
285	2941.097
290	2927.66515
295	2780.707
300	2994.1168
305	3313.82355
310	3371.89285
315	2947.67995
320	3099.88315
325	2730.34725
330	2998.779
335	2710.8293
340	3001.2316
345	3210.72175
350	3033.7542
355	2952.2636
360	2854.5007
365	2583.5468
370	2757.65345
375	2864.95785
380	2614.9143
385	2680.30265
390	2884.0996
395	3048.8152
400	3052.96185
405	2760.13485
410	3183.49305
415	2503.031
420	2836.45235
425	2717.76085
430	2843.73715
435	3083.26075
440	2807.2619
445	2640.3269
450	2696.2413
455	2646.75895
460	2502.0108
465	3032.90455
470	2935.22915
475	2919.31155
480	2641.3415
485	2842.2042
490	2923.24625
495	2865.75395
500	2636.05245
505	2586.24435
510	2304.6566
515	2513.30145
520	2462.5324
525	2660.58325
530	2618.42425
535	2451.0531
540	2384.7361
545	2443.9841
550	2476.13925
555	2321.0892
560	2585.48805
565	2830.8071
570	2342.4596
575	2406.50385
580	2528.09755
585	2606.3233
590	2811.5542
595	2332.76575
600	2479.24505
605	2269.31165
610	2642.2458
615	2073.20375
620	2805.9801
625	2602.81865
630	2460.6775
635	2423.04315
640	2411.52215
645	2507.7772
650	2208.29475
655	2372.1378
660	2350.55785
665	2222.32245
670	2283.658
675	2190.9311
680	2285.8168
685	2127.07995
690	2159.3115
695	2601.62325
700	2177.56055
705	1968.9945
710	2170.6665
715	2151.01755
720	2409.5817
725	2422.0373
730	2159.04095
735	2130.19795
740	1893.99155
745	1928.84415
750	2225.38625
755	2209.1623
760	2253.26845
765	2284.61295
770	2274.10755
775	1937.9851
780	2140.78125
785	1716.2468
790	2009.05835
795	2295.61075
800	2014.06975
805	2019.11065
810	2180.65105
815	1625.2283
820	2006.77105
825	1814.25855
830	1778.8969
835	1596.52195
840	1484.67
845	1828.47705
850	2166.594
855	1733.21365
860	1931.54675
865	1896.91665
870	1723.19705
875	1793.9204
880	2048.1735
885	1915.45925
890	2095.8763
895	1621.99955
900	1538.8467
905	1496.76415
910	1427.21055
915	1936.9522
920	1641.85715
925	1582.4334
930	1868.5075
935	1594.464
940	1455.5823
945	1623.3992
950	1578.0978
955	1673.0227
960	1527.0066
965	1399.3424
970	1581.65745
975	1802.6143
980	1798.793
985	1536.6468
990	1618.4746
995	1546.84415
1000	1604.34675
1005	1471.75265
1010	1704.4618
1015	1697.24905
1020	1636.52915
1025	1406.48265
1030	1388.17365
1035	1521.47445
1040	1502.682
1045	1411.9077
1050	1760.5047
1055	1751.51885
1060	1537.6886
1065	1189.89995
1070	1340.46475
1075	1268.56345
1080	1110.3527
1085	1586.3739
1090	1557.5088
1095	1377.41595
1100	1548.2976
1105	1488.43315
1110	1716.8567
1115	1229.1783
1120	1214.2366
1125	1377.506
1130	1216.6174
1135	1469.9366
1140	1666.5661
1145	1440.2495
1150	1279.34905
1155	1537.5285
1160	940.12465
1165	1309.7119
1170	1387.0487
1175	1269.79795
1180	1292.65885
1185	1438.02685
1190	1542.96175
1195	1163.89525
1200	1080.46255
1205	1120.70905
1210	1425.46685
1215	1245.87105
1220	1169.03665
1225	1094.37925
1230	1175.99265
1235	1204.59355
1240	1395.31075
1245	877.44515
1250	878.19735
1255	1117.1297
1260	1035.87685
1265	513.68385
1270	1287.7178
1275	1224.1798
1280	726.276
1285	975.28725
1290	1095.3611
1295	932.4098
1300	1374.20185
1305	961.4429
1310	1495.11145
1315	1054.76145
1320	1260.3517
1325	1125.41955
1330	1088.9501
1335	1001.874
1340	1370.456
1345	1238.8299
1350	1208.35965
1355	901.9783
1360	838.5447
1365	830.48825
1370	772.6566
1375	999.78745
1380	1124.11675
1385	1280.97295
1390	1132.73835
1395	1498.8607
1400	1079.926
1405	1047.52865
1410	1058.4618
1415	892.0188
1420	823.4287
1425	1017.5012
1430	1071.98715
1435	962.3119
1440	857.51355
1445	1293.06585
1450	1066.45255
1455	1066.73135
1460	1110.1784
1465	1020.66685
1470	982.1962
1475	883.33555
1480	1049.9974
1485	1046.4716
1490	848.8987
1495	937.33845
1500	967.52695
1505	753.3523
1510	1012.14665
1515	722.5807
1520	938.5299
1525	736.69275
1530	732.11555
1535	971.3195
1540	484.0371
1545	913.88795
1550	1065.544
1555	1004.1353
1560	1116.92255
1565	785.66275
1570	939.77735
1575	960.2772
1580	810.14595
1585	805.4776
1590	1113.57115
1595	619.7598
1600	1086.56945
1605	680.5191
1610	723.7488
1615	1020.4197
1620	996.84235
1625	1029.48025
1630	873.00055
1635	837.89215
1640	835.63295
1645	712.4021
1650	557.9032
1655	437.15105
1660	840.3626
1665	466.0038
1670	713.6885
1675	787.2436
1680	803.95245
1685	1153.21775
1690	667.48465
1695	930.66945
1700	785.88255
1705	854.35765
1710	608.29975
1715	933.76315
1720	859.2642
1725	809.72745
1730	1107.2283
1735	300.94615
1740	609.3467
1745	550.4953
1750	912.21815
1755	632.9793
1760	883.15605
1765	604.8414
1770	792.22225
1775	755.9773
1780	885.21515
1785	599.49025
1790	806.36105
1795	1062.932
1800	983.56405
1805	868.9402
1810	872.612
1815	641.57385
1820	1207.0506
1825	943.04385
1830	649.95525
1835	1028.216
1840	1150.9029
1845	700.6938
1850	607.47115
1855	885.1813
1860	798.69425
1865	682.13615
1870	692.72655
1875	905.4217
1880	758.51375
1885	647.8471
1890	1033.9403
1895	582.96605
1900	670.01555
1905	673.4167
1910	466.84445
1915	723.79515
1920	702.39965
1925	511.0048
1930	824.35945
1935	784.069
1940	711.8005556
1945	382.0468333
1950	721.7635556
1955	640.4102778
1960	793.6335
1965	712.9622778
1970	838.3868333
1975	527.2907222
1980	687.3168333
1985	702.0789444
1990	669.4633889
1995	454.7643333
2000	849.3693889
2005	648.0826667
2010	632.5768889
2015	717.9975556
2020	782.4185556
2025	840.3002222
2030	1017.270278
2035	642.6852222
2040	612.0819444
2045	704.0832222
2050	848.9480556
2055	699.5213889
2060	610.0361111
2065	313.9745556
2070	526.8706667
2075	452.8379444
2080	632.13
2085	737.0159444
2090	610.2121111
2095	713.6723333
2100	372.7232222
2105	399.7159444
2110	651.8870556
2115	630.5947222
2120	301.1907222
2125	530.4723333
2130	584.4789444
2135	300.9635
2140	700.1956667
2145	680.8556667
2150	656.3947778
2155	473.1396111
2160	658.2306667
2165	471.2692222
2170	728.9581111
2175	354.1935556
2180	741.4943333
2185	392.8160556
2190	205.9667778
2195	723.0641667
2200	502.0057222
2205	514.0700556
2210	434.8163889
2215	645.0415
2220	644.5005
2225	468.5647778
2230	846.3058333
2235	593.7422778
2240	197.5954444
2245	717.4012778
2250	611.7331667
2255	708.2391667
2260	697.0938333
2265	748.6517778
2270	538.9176111
2275	661.8245
2280	384.2514444
2285	594.3180556
2290	430.5285
2295	430.4175
2300	362.2320556
2305	457.134
2310	516.0379444
2315	628.0675
2320	614.6515
2325	404.5009444
2330	475.8623889
2335	624.3308333
2340	591.1702222
2345	321.5671667
2350	485.3713889
2355	670.7739444
2360	672.1882222
2365	480.7216111
2370	559.4162778
2375	228.9614444
2380	662.3868333
2385	375.246
2390	749.0375556
2395	190.8627778
2400	574.389
2405	805.2897222
2410	820.5851111
2415	774.0217778
2420	767.6460556
2425	677.7865556
2430	496.4975556
2435	413.0572778
2440	714.2151111
2445	480.2428333
2450	599.6208333
2455	679.2689444
2460	479.1431667
2465	741.3057222
2470	323.4435556
2475	824.0002222
2480	694.2982778
2485	620.5032778
2490	625.8023889
2495	462.5615556
2500	672.7514444
2505	526.1164444
2510	746.4542778
2515	562.2186111
2520	409.2255556
2525	714.2091111
2530	694.7322778
2535	753.7978889
2540	550.6081667
2545	449.8816111
2550	835.645
2555	593.1401667
2560	636.3793889
2565	414.0146111
2570	566.217
2575	573.6845
2580	416.2052222
2585	486.5099444
2590	591.1477778
2595	573.7402222
2600	465.5867778
2605	301.3069444
2610	699.7521667
2615	437.6914444
2620	589.2738889
2625	602.3998889
2630	684.5635
2635	549.8521667
2640	468.2766667
2645	410.6286667
2650	682.3228333
2655	534.4426111
2660	282.6019444
2665	836.6068333
2670	499.4412778
2675	568.8528333
2680	196.2695
2685	708.4577222
2690	442.4720556
2695	521.6485
2700	593.8703889
2705	343.6423889
2710	579.8040556
2715	684.9071111
2720	406.7412778
2725	584.2669444
2730	243.8225556
2735	484.8262778
2740	283.8987778
2745	118.5228333
2750	255.0490556
2755	-21.28544444
2760	316.6948333
2765	586.6887778
2770	598.9276667
2775	424.9587222
2780	587.2402778
2785	517.8011667
2790	226.6491111
2795	594.9583333
2800	365.1326667
2805	328.3946667
2810	267.7654444
2815	317.0764444
2820	421.0704444
2825	480.6236667
2830	544.1962778
2835	316.649
2840	288.3038333
2845	633.8213889
2850	565.6123333
2855	391.385
2860	215.9367778
2865	682.3090556
2870	457.9678333
2875	525.6729444
2880	701.8646111
2885	272.4026667
2890	99.21377778
2895	439.1970556
2900	717.5754444
2905	542.0759444
2910	523.4093889
2915	522.4358889
2920	657.8047222
2925	463.2927778
2930	194.1652222
2935	352.3757778
2940	451.2502778
2945	636.9477778
2950	259.151
2955	502.2053333
2960	162.4902778
2965	578.2182222
2970	671.9871667
2975	369.1255556
2980	379.5426111
2985	372.5141111
2990	673.3833889
2995	595.0686667
3000	583.4114444
3005	210.2153889
3010	613.4726111
3015	328.9027222
3020	582.819
3025	192.9356667
3030	660.5971667
3035	679.9098333
3040	319.2520556
3045	231.6977222
3050	497.6813889
3055	671.7881667
3060	821.3231667
3065	218.2082778
3070	591.2765
3075	503.1004444
3080	389.2253333
3085	254.9846667
3090	476.4333333
3095	619.1376667
3100	344.5062222
3105	715.2954444
3110	415.6837222
3115	172.0681111
3120	557.0842222
3125	473.3181667
3130	538.5338889
3135	453.7625
3140	230.6795556
3145	409.9026667
3150	167.4489444
3155	491.2645556
3160	296.6448889
3165	257.1238889
3170	413.0643333
3175	360.5502778
3180	221.5155
3185	407.2995
3190	586.6609444
3195	673.8368889
3200	563.0252778
3205	404.9007222
3210	344.6477778
3215	261.6833333
3220	431.6934444
3225	268.9604444
3230	393.8558333
3235	375.0022778
3240	484.7163889
3245	-121.5399444
3250	544.2471111
3255	597.9278333
3260	337.1395556
3265	435.4133333
3270	606.4125
3275	339.8464444
3280	496.9458889
3285	506.7832778
3290	502.5551667
3295	523.2338333
3300	719.5945556
3305	393.268
3310	321.3401111
3315	212.2040556
3320	551.8475
3325	829.0480556
3330	320.5635556
3335	188.7166111
3340	364.0628889
3345	369.4599444
3350	260.5701667
3355	601.8616111
3360	759.0826667
3365	526.5165556
3370	357.9137222
3375	283.9118333
3380	557.6251667
3385	928.5431111
3390	539.3253889
3395	380.6505
3400	513.1971667
3405	717.2919444
3410	525.9373889
3415	586.1841111
3420	227.552
3425	369.1773889
3430	553.6651667
3435	546.1495
3440	284.3961111
3445	544.4335556
3450	745.5192222
3455	217.6729444
3460	547.2564444
3465	576.2852222
3470	571.1912222
3475	352.6451111
3480	580.3903889
3485	826.6342222
3490	221.086
3495	493.7485556
3500	467.3028333
3505	448.5867778
3510	637.6775556
3515	351.9586111
3520	622.2709444
3525	446.0140556
3530	602.6293333
3535	243.0085556
3540	392.0468889
3545	63.61211111
3550	518.1835556
3555	427.6225
3560	298.891
3565	513.4279444
3570	566.108
3575	234.7774444
3580	485.3143333
3585	528.7153333
3590	722.7530556
3595	467.1506667
3600	403.9942778
3605	332.2901111
3610	95.04111111
3615	196.6375
3620	532.6149444
3625	353.5991111
3630	549.6593889
3635	507.0388333
3640	148.4898889
