# Supplementary material for: DNArepairK: An Interactive Database for Exploring the Impact of Anticancer Drugs onto the Dynamics of DNA Repair Proteins
Source: Biomedicines. 2021 Sep 16;9(9):1238. doi: 10.3390/biomedicines9091238 (PMC8470695; doi:10.3390/biomedicines9091238)
Supplement: Supplementary file 1 [file biomedicines-09-01238-s001.zip › Fit and Raw data/Cul4B/Cul4B/PCNACul4B_PCNA.txt]

PCNA	f4b183
0	0
5	6181.972544
10	12225.82466
15	18944.58081
20	22867.07549
25	28483.53634
30	32026.77494
35	35977.12189
40	41458.85731
45	41914.11115
50	44547.79843
55	46973.46691
60	49758.91978
65	51266.12002
70	52888.32101
75	52921.69169
80	53610.29826
85	56046.56433
90	58080.34243
95	58347.86293
100	58984.02354
105	59483.53848
110	61440.25176
115	61079.01174
120	62269.95567
125	61323.89016
130	63877.5731
135	62134.89439
140	64483.48317
145	64061.51236
150	64194.35471
155	63951.27182
160	63224.30677
165	63700.83377
170	65788.37809
175	65337.46308
180	66199.60639
185	64836.47893
190	67542.81093
195	66736.04904
200	66984.06598
205	66029.56018
210	68229.29685
215	67029.29543
220	65548.64601
225	66527.71893
230	68241.94698
235	67649.26163
240	65207.66362
245	64754.10819
250	65844.29237
255	66000.54808
260	64937.47465
265	66996.269
270	66525.79857
275	66106.90486
280	65512.48796
285	65989.52114
290	64120.22653
295	62852.65043
300	65154.48741
305	65533.27875
310	65444.98043
315	65227.14243
320	63285.54906
325	63973.31094
330	64233.53164
335	63438.96279
340	63193.35838
345	63444.15385
350	63433.37787
355	64079.596
360	63278.85669
365	62833.70351
370	65056.24866
375	64209.16554
380	61770.43574
385	63356.21359
390	65427.42942
395	64047.91873
400	62181.06596
405	62196.53001
410	62488.60563
415	63952.82339
420	62662.08638
425	61447.34713
430	63065.10177
435	61520.45638
440	62395.03413
445	62076.58694
450	62289.65431
455	61609.11679
460	61057.41218
465	60809.28273
470	61202.23199
475	59291.31544
480	61671.75956
485	60175.26253
490	59595.02756
495	59729.34604
500	61282.50908
505	58266.73181
510	59666.21389
515	59725.28464
520	58173.6617
525	60342.9858
530	58870.72322
535	58693.2344
540	58442.53349
545	57395.33774
550	56154.37046
555	57136.70579
560	56097.02096
565	57542.93599
570	56676.48349
575	55966.03522
580	55919.33282
585	54506.46941
590	55704.41478
595	55697.13039
600	54559.91273
605	56189.43307
610	54476.47854
615	53878.00831
620	53712.68384
625	54729.39593
630	51818.30021
635	53017.79269
640	51968.80801
645	54380.25726
650	52173.58066
655	51166.27519
660	51962.4278
665	51784.09727
670	51307.50641
675	50572.56178
680	48900.83926
685	52094.08494
690	50396.66086
695	50227.74398
700	50780.27936
705	50285.41286
710	50695.87351
715	49149.42845
720	50331.66104
725	50037.40433
730	49983.74436
735	48683.2315
740	48245.30066
745	47622.24578
750	47701.68699
755	48115.56463
760	47000.1567
765	47761.95486
770	47409.58906
775	45931.60661
780	45613.57316
785	45195.59034
790	45803.54158
795	43290.13461
800	43886.96954
805	43833.34963
810	44686.72158
815	44320.87839
820	43484.78663
825	43197.13388
830	41555.35718
835	41563.84857
840	42526.04474
845	41029.82491
850	41461.18461
855	42608.01152
860	40332.39333
865	40556.13404
870	38869.54492
875	39175.3372
880	39050.39251
885	38780.70218
890	37699.62203
895	37835.94035
900	38465.25634
905	38318.18318
910	37464.04623
915	37634.71974
920	37896.58296
925	37808.2771
930	36838.23723
935	37854.48523
940	35096.37973
945	37066.10693
950	35911.64012
955	35015.16881
960	36684.56637
965	34629.07682
970	32688.73008
975	34199.26369
980	34280.52253
985	32583.73638
990	34389.43589
995	33975.28221
1000	33510.33901
1005	34239.52554
1010	33600.58564
1015	33112.20953
1020	33307.23066
1025	31819.44506
1030	32896.78171
1035	32027.73034
1040	32697.99678
1045	32315.03608
1050	29921.18363
1055	29042.3733
1060	30478.71594
1065	29982.39903
1070	30502.63526
1075	30586.8743
1080	29090.77517
1085	31262.30598
1090	28036.40584
1095	27588.144
1100	29226.74106
1105	29098.92603
1110	28667.21103
1115	29090.61324
1120	27899.95131
1125	28827.40023
1130	27264.03719
1135	27856.06698
1140	28313.81227
1145	28274.39777
1150	28266.33456
1155	27964.51943
1160	29411.88328
1165	27566.29836
1170	28112.71799
1175	25914.13519
1180	27650.27443
1185	28796.11576
1190	26566.16605
1195	26102.3389
1200	27152.65192
1205	26798.00514
1210	27109.41497
1215	25975.21577
1220	25706.22254
1225	25646.75824
1230	27108.08206
1235	26066.69139
1240	26176.277
1245	25594.47782
1250	24652.81329
1255	23244.05623
1260	24237.52241
1265	24757.17151
1270	24967.98925
1275	23234.50063
1280	25265.68698
1285	23235.67523
1290	24481.85555
1295	24121.67846
1300	24886.68601
1305	23871.88301
1310	23969.82756
1315	21549.65146
1320	22894.72694
1325	21205.15464
1330	23832.76591
1335	22410.96793
1340	21919.35609
1345	23708.10501
1350	22596.19483
1355	22906.50614
1360	21794.65716
1365	23115.48608
1370	23113.63977
1375	21965.54488
1380	20641.19037
1385	21842.07366
1390	22575.66074
1395	20427.69693
1400	20857.29108
1405	19768.90273
1410	20182.67923
1415	20682.48698
1420	21709.41459
1425	20071.04809
1430	20262.45013
1435	19773.61928
1440	19728.65343
1445	18251.20021
1450	19087.66896
1455	19509.59217
1460	19162.51486
1465	18688.54699
1470	21017.12826
1475	18188.09366
1480	19649.00173
1485	19584.47536
1490	19529.23365
1495	17888.84086
1500	18349.1506
1505	19262.95022
1510	18952.9821
1515	17802.98321
1520	18137.53917
1525	18559.31682
1530	20719.78243
1535	19372.57918
1540	17953.82293
1545	18998.28423
1550	18812.83017
1555	19031.14258
1560	19582.27439
1565	18367.0295
1570	18926.43171
1575	20098.48364
1580	18041.27911
1585	18503.27143
1590	17690.12584
1595	17914.54921
1600	17202.82636
1605	17722.07011
1610	16435.97931
1615	17390.53208
1620	17501.23767
1625	18509.85713
1630	17746.71395
1635	17731.09881
1640	18758.38608
1645	17497.63399
1650	17595.89133
1655	17448.52513
1660	18173.51818
1665	17729.61004
1670	16899.37594
1675	16317.44586
1680	17521.93613
1685	16416.41114
1690	16396.56928
1695	17659.77563
1700	16088.81658
1705	15301.07738
1710	14623.25635
1715	16781.98191
1720	16147.78426
1725	15272.32028
1730	15321.53178
1735	15557.52174
1740	16010.94478
1745	14637.11337
1750	14633.86998
1755	15424.14346
1760	14773.68138
1765	14660.13849
1770	15557.4837
1775	14943.70518
1780	13258.03013
1785	15513.36604
1790	13248.90123
1795	13925.52779
1800	14043.80498
1805	14159.75868
1810	13365.18463
1815	14873.43674
1820	13491.95076
1825	12252.29429
1830	13159.31548
1835	13874.82402
1840	12285.82849
1845	13840.89128
1850	13453.84378
1855	12583.71588
1860	14362.60948
1865	12475.91527
1870	13700.94568
1875	14245.47406
1880	12596.54939
1885	12760.8851
1890	13259.61283
1895	12132.5277
1900	11263.73579
1905	11928.44801
1910	11844.20483
1915	12703.07023
1920	12473.70931
1925	11226.89881
1930	11579.6112
1935	11455.99071
1940	11607.98027
1945	11681.11108
1950	10052.80699
1955	12023.39259
1960	11919.34834
1965	10646.97516
1970	10726.33434
1975	10450.79994
1980	10664.61627
1985	11762.92751
1990	10712.52153
1995	10657.64659
2000	10071.9594
2005	10179.51171
2010	10456.46593
2015	10941.84611
2020	9738.314425
2025	9655.253169
2030	11646.92472
2035	10190.69059
2040	10867.70592
2045	9254.135725
2050	9621.237231
2055	8938.847669
2060	10606.61811
2065	10514.81025
2070	11080.57046
2075	9637.340375
2080	7299.644875
2085	10474.45076
2090	10498.30718
2095	9572.474431
2100	11188.99083
2105	9714.816706
2110	11040.61451
2115	8990.318463
2120	8775.844444
2125	9512.751838
2130	9621.650756
2135	9257.36785
2140	10172.82603
2145	8665.403306
2150	9756.256225
2155	9941.600425
2160	8159.513269
2165	10395.25446
2170	9949.166488
2175	9360.225181
2180	10639.66484
2185	8847.352925
2190	9301.248675
2195	9303.053438
2200	8564.896438
2205	9229.70885
2210	9305.576769
2215	8976.633675
2220	8368.593825
2225	10659.34393
2230	9259.232219
2235	9149.676144
2240	8969.042963
2245	8146.530688
2250	9596.932863
2255	8942.520838
2260	9019.928744
2265	8659.82125
2270	9181.73485
2275	7630.085881
2280	9025.830719
2285	10188.02233
2290	8782.607894
2295	8390.646756
2300	9924.459431
2305	7696.091463
2310	7851.700219
2315	9887.351725
2320	8403.219319
2325	7865.934213
2330	8988.233306
2335	9589.085025
2340	9027.156081
2345	9709.1845
2350	9867.701425
2355	8487.04175
2360	8169.229938
2365	7784.975963
2370	7845.781669
2375	9524.649606
2380	7464.804763
2385	7759.470544
2390	7761.152375
2395	8960.032538
2400	6929.460525
2405	9065.579163
2410	10082.84503
2415	7661.875563
2420	9451.182513
2425	8190.394619
2430	8264.360344
2435	8511.787163
2440	8459.286913
2445	6534.977756
2450	8050.597988
2455	8223.3165
2460	9005.21365
2465	7309.614206
2470	8001.395419
2475	9231.738544
2480	9129.393656
2485	9525.551881
2490	9750.317594
2495	9503.344888
2500	8418.013994
2505	8396.491144
2510	8410.548763
2515	10253.34154
2520	7467.868906
2525	7601.142319
2530	6951.051056
2535	7456.056138
2540	8666.201244
2545	8175.396794
2550	8456.686444
2555	7040.319756
2560	9732.101031
2565	8437.29805
2570	7923.610538
2575	6541.064181
2580	7236.616738
2585	8130.4421
2590	7392.459775
2595	8504.729506
2600	6466.609706
2605	7481.540625
2610	7623.5106
2615	7647.422906
2620	7480.92905
2625	7784.074006
2630	6744.071169
2635	8121.82395
2640	7091.644669
2645	6912.481669
2650	5645.355431
2655	7106.624113
2660	6658.378313
2665	7341.730606
2670	6257.647406
2675	5544.534381
2680	7888.859988
2685	6880.607944
2690	6452.027531
2695	6934.365769
2700	7030.798588
2705	7381.516663
2710	5195.089181
2715	7580.900313
2720	6544.3098
2725	7158.209763
2730	6646.258269
2735	7081.724956
2740	5009.166875
2745	6039.9929
2750	6046.177181
2755	7375.568363
2760	7341.004813
2765	6011.823475
2770	6195.400313
2775	6123.205456
2780	6329.453069
2785	6656.460925
2790	5975.177106
2795	4008.27275
2800	7470.476706
2805	6264.143
2810	6568.613531
2815	6632.193
2820	6609.756719
2825	6379.004881
2830	6764.370125
2835	6473.112844
2840	5912.111356
2845	5514.936425
2850	6981.202363
2855	6943.567231
2860	5219.312694
2865	6776.148044
2870	7343.3098
2875	6920.884556
2880	5390.032006
2885	5317.876144
2890	6141.818756
2895	6889.259138
2900	6601.303681
2905	3909.035994
2910	6271.460331
2915	6477.098706
2920	7636.404888
2925	5544.199375
2930	5924.962081
2935	4454.102638
2940	4039.112769
2945	4902.321556
2950	5509.10755
2955	6433.296294
2960	4574.015963
2965	5822.462175
2970	5831.557813
2975	6000.439
2980	4733.861756
2985	6357.986825
2990	5321.831725
2995	7242.079369
3000	5017.797563
3005	5123.693219
3010	4969.747169
3015	5135.119025
3020	5189.349981
3025	6431.521281
3030	5003.357338
3035	6589.573894
3040	7399.394288
3045	6936.288894
3050	7303.5825
3055	6206.647088
3060	6728.522225
3065	7165.2382
3070	5213.30415
3075	5491.673731
3080	6296.552119
3085	5109.350319
3090	5403.782031
3095	5638.132663
3100	6146.34915
3105	4486.49635
3110	4614.059569
3115	4886.839231
3120	5043.75465
3125	4472.87255
3130	4990.478988
3135	4775.232638
3140	5194.338844
3145	5499.780925
3150	4573.59075
3155	4353.360531
3160	3276.284838
3165	5294.751894
3170	4887.367613
3175	5705.373188
3180	4483.839888
3185	4492.086906
3190	4628.809938
3195	5253.4029
3200	4310.614881
3205	5373.296675
3210	4289.076094
3215	4875.824613
3220	5051.261106
3225	5677.416688
3230	5605.509981
3235	4074.914131
3240	4651.153144
3245	4573.474513
3250	4234.010013
3255	5196.382456
3260	3959.937606
3265	3759.012375
3270	4142.339
3275	5722.469131
3280	5718.018956
3285	5041.2701
3290	4925.621013
3295	3243.609988
3300	4609.689081
3305	4916.872281
3310	3344.815238
3315	3765.023469
3320	3276.141613
3325	3436.520888
3330	4636.056081
3335	3033.3882
3340	3851.099569
3345	3478.440231
3350	5580.729081
3355	3390.172088
3360	5069.465556
3365	4733.063606
3370	4241.610713
3375	4185.719494
3380	3936.210706
3385	4146.230406
3390	4344.469319
3395	2698.254663
3400	3516.505888
3405	5041.450406
3410	4116.86875
3415	3473.493763
3420	2858.180038
3425	4059.709756
3430	3444.615438
3435	3389.887444
3440	4015.508694
3445	4215.142031
3450	3695.222531
3455	3447.241088
3460	3125.153138
3465	2961.878125
3470	3638.080644
3475	4506.2427
3480	3974.427875
3485	3053.931425
3490	4034.470919
3495	3846.11995
3500	2730.431944
3505	3528.795081
3510	4282.970969
3515	2902.331056
3520	3533.428644
3525	2798.517794
3530	5091.917031
3535	2969.826369
3540	3696.3661
3545	3540.609656
3550	2753.457806
3555	3018.360838
3560	3353.077238
3565	4091.385006
3570	4526.211006
3575	2958.868063
3580	3749.308031
3585	3243.311213
3590	3318.884925
3595	3725.827313
3600	2939.585281
3605	2878.200938
3610	4101.228006
3615	2744.21735
