# Supplementary material for: DNArepairK: An Interactive Database for Exploring the Impact of Anticancer Drugs onto the Dynamics of DNA Repair Proteins
Source: Biomedicines. 2021 Sep 16;9(9):1238. doi: 10.3390/biomedicines9091238 (PMC8470695; doi:10.3390/biomedicines9091238)
Supplement: Supplementary file 1 [file biomedicines-09-01238-s001.zip › Fit and Raw data/DDB1/DDB1.txt]

2
1
A18*(1-(l18/(l18-k18))*Math.exp(-k18*t)-(k18/(k18-l18))*Math.exp(-l18*t))+B18*(1-l18*Math.exp(-k18*t)/(l18-k18)-k18*Math.exp(-l18*t)/(k18-l18))
00b0f0
A18=62730.6156403472;k18=0.0584483121147139;l18=0.0250050356219513;m18=0.000980653528902293;d18=176.624413757658;B18=3773.58127393495
DDB1
if:t>=d18
A18*(-(l18/(l18-k18))*Math.exp(-k18*t)-(k18/(k18-l18))*Math.exp(-l18*t)+(l18*m18/((l18-k18)*(m18-k18)))*Math.exp(k18*(d18-t))+(k18*m18/((k18-l18)*(m18-l18)))*Math.exp(l18*(d18-t))+(k18*l18/((k18-m18)*(l18-m18)))*Math.exp(m18*(d18-t)))+B18*(1-l18*Math.exp(-k18*t)/(l18-k18)-k18*Math.exp(-l18*t)/(k18-l18))

A128*(1-(l128/(l128-k128))*Math.exp(-k128*t)-(k128/(k128-l128))*Math.exp(-l128*t))+B128*(1-l128*Math.exp(-k128*t)/(l128-k128)-k128*Math.exp(-l128*t)/(k128-l128))
ff0000
A128=46940.265044864;k128=13.2243005193599;l128=1.83448687081163E-02;m128=1.04260087502612E-03;d128=252.094422604588;B128=3603.77293952095
PCNA
if:t>=d128
A128*(-(l128/(l128-k128))*Math.exp(-k128*t)-(k128/(k128-l128))*Math.exp(-l128*t)+(l128*m128/((l128-k128)*(m128-k128)))*Math.exp(k128*(d128-t))+(k128*m128/((k128-l128)*(m128-l128)))*Math.exp(l128*(d128-t))+(k128*l128/((k128-m128)*(l128-m128)))*Math.exp(m128*(d128-t)))+B128*(1-l128*Math.exp(-k128*t)/(l128-k128)-k128*Math.exp(-l128*t)/(k128-l128))
