# Supplementary material for: DNArepairK: An Interactive Database for Exploring the Impact of Anticancer Drugs onto the Dynamics of DNA Repair Proteins
Source: Biomedicines. 2021 Sep 16;9(9):1238. doi: 10.3390/biomedicines9091238 (PMC8470695; doi:10.3390/biomedicines9091238)
Supplement: Supplementary file 1 [file biomedicines-09-01238-s001.zip › Fit and Raw data/DDB1/DDB1/DDB1.txt]

DDB1	bdd7ee
0	0
5	2966.379636
10	5814.934545
15	9627.405636
20	11351.13618
25	14494.20582
30	19231.874
35	26032.04109
40	29318.20109
45	33753.09182
50	37730.99236
55	40675.99055
60	37435.42909
65	44854.75818
70	45037.88018
75	49516.48345
80	49678.37036
85	53331.98073
90	53510.20473
95	55871.00855
100	56401.16836
105	55987.032
110	59064.62545
115	60591.38909
120	61602.34091
125	62048.33273
130	63377.87382
135	61406.64327
140	62304.334
145	67011.36673
150	68210.24945
155	67307.12582
160	67133.11255
165	61922.95418
170	61045.49636
175	64647.72036
180	62864.73364
185	60824.57291
190	63042.52927
195	63913.99909
200	67236.09382
205	65923.90327
210	66216.86764
215	67183.27764
220	65648.15855
225	65501.02527
230	67585.87509
235	64237.97982
240	64835.14782
245	68283.03691
250	67996.95236
255	65427.71127
260	63042.83036
265	65523.80291
270	66019.18691
275	65460.79127
280	63516.85564
285	63523.47782
290	62743.29455
295	61063.57818
300	67636.15527
305	62128.44964
310	62353.79364
315	60748.76364
320	66171.08764
325	64407.21764
330	63067.86891
335	61413.79018
340	62276.39564
345	62165.80545
350	60352.93745
355	60000.90309
360	59924.16855
365	60495.47964
370	58310.69273
375	58936.48527
380	60963.12582
385	58885.63836
390	56705.31909
395	59639.56455
400	58312.08073
405	56434.97255
410	53693.81091
415	53836.39927
420	59792.03273
425	58132.14327
430	53303.15182
435	56738.43836
440	55325.11873
445	51670.83927
450	54743.35127
455	53997.94873
460	55511.94036
465	57493.87818
470	52311.97036
475	51740.46473
480	49751.23218
485	48791.85364
490	46645.53745
495	49617.00309
500	50763.68036
505	48320.17764
510	48897.57836
515	46178.56673
520	49473.27673
525	46801.26145
530	47285.94418
535	48789.25
540	51290.11309
545	51018.12818
550	50204.09818
555	46907.69091
560	46636.82255
565	47439.82345
570	48201.17182
575	44676.60145
580	44030.32545
585	46445.086
590	45648.63364
595	46243.648
600	47519.62673
605	46913.61127
610	44702.20855
615	45030.56145
620	47884.78309
625	43198.24545
630	46830.95236
635	46751.09745
640	44944.72564
645	44037.95073
650	45710.32491
655	45860.10109
660	41802.46509
665	44664.23073
670	46045.52655
675	46057.87436
680	41680.53673
685	42299.57164
690	47081.72345
695	45196.16909
700	44615.31636
705	42498.33709
710	47031.24982
715	45101.62873
720	42257.36091
725	43745.57255
730	41026.57436
735	42726.24527
740	43628.11218
745	40762.46418
750	41427.66618
755	39565.53345
760	41569.05945
765	42600.64891
770	42269.64345
775	43089.07855
780	40151.88182
785	40480.20109
790	43313.46636
795	41638.06618
800	40895.64364
805	39861.45327
810	38391.34273
815	38205.13382
820	42523.59727
825	39219.49145
830	36182.11618
835	40800.57727
840	34504.31382
845	36014.84145
850	38389.83
855	34439.36618
860	38641.79564
865	39799.59527
870	38237.65927
875	37602.41218
880	33833.93636
885	33452.37145
890	37678.03945
895	40497.93091
900	37883.04145
905	35022.23927
910	33100.59218
915	34154.69509
920	35342.45491
925	35125.64909
930	37860.22291
935	36210.89745
940	36077.26509
945	34240.64618
950	36850.39218
955	35949.63564
960	38824.59
965	36065.62509
970	34862.76964
975	37122.75491
980	34494.87782
985	35932.11
990	31918.63418
995	36243.62982
1000	34765.61073
1005	37282.70236
1010	34009.05073
1015	34279.73891
1020	35495.55291
1025	30376.33182
1030	30024.16345
1035	30632.97709
1040	35262.96745
1045	29958.26218
1050	34604.27727
1055	28478.02927
1060	31726.19055
1065	31213.73764
1070	32876.99127
1075	30593.74982
1080	31740.26327
1085	32453.90273
1090	31992.99691
1095	29990.33909
1100	29665.87636
1105	27996.46691
1110	30166.528
1115	28298.68564
1120	26003.89745
1125	26398.35891
1130	29159.26018
1135	29729.53436
1140	29166.838
1145	28384.30655
1150	25004.47709
1155	29842.76909
1160	30118.16873
1165	30810.67636
1170	30937.65855
1175	27166.44455
1180	27665.01073
1185	27436.97036
1190	29468.16818
1195	26892.77909
1200	27099.18909
1205	28254.04345
1210	30923.66309
1215	27549.24091
1220	29428.82764
1225	24943.36673
1230	28978.37
1235	28502.212
1240	27632.17891
1245	22871.95255
1250	25421.35909
1255	24832.37764
1260	24234.32782
1265	29320.62255
1270	25036.53509
1275	22686.13291
1280	25157.07527
1285	25818.54182
1290	27577.876
1295	25397.56709
1300	25804.80582
1305	27214.44364
1310	27012.72873
1315	24806.65345
1320	22944.54018
1325	27169.08236
1330	23895.74527
1335	23390.59709
1340	26276.67091
1345	24364.41182
1350	27538.83782
1355	27136.50545
1360	25884.09818
1365	27906.18909
1370	24169.62236
1375	23043.44764
1380	27096.23891
1385	24481.84291
1390	27738.00855
1395	24573.75855
1400	23519.53327
1405	24549.664
1410	24453.83636
1415	23339.89491
1420	23291.93073
1425	25679.12091
1430	24049.71473
1435	27155.81164
1440	22942.47927
1445	21000.186
1450	21099.248
1455	19081.73927
1460	23981.126
1465	19874.49164
1470	25423.16818
1475	19432.108
1480	22158.70164
1485	22358.54818
1490	21331.44527
1495	21946.364
1500	21626.00491
1505	19080.19182
1510	23494.19655
1515	22094.96909
1520	15958.808
1525	21527.75764
1530	20804.73145
1535	19485.40818
1540	23278.30764
1545	21269.9
1550	18424.50036
1555	16802.85855
1560	24561.12145
1565	20529.89618
1570	18458.85945
1575	19733.942
1580	23045.38473
1585	24670.17273
1590	21126.31455
1595	20677.70418
1600	25687.68709
1605	23266.79545
1610	20642.16727
1615	22984.04073
1620	22854.94255
1625	24601.07436
1630	21759.79691
1635	20455.46709
1640	21812.82255
1645	21071.82455
1650	20440.32836
1655	17937.05691
1660	17425.80145
1665	16845.24964
1670	15979.80164
1675	15406.69455
1680	17726.04127
1685	19223.29091
1690	15468.09073
1695	16881.14491
1700	18717.642
1705	19754.55218
1710	15663.84764
1715	19368.53091
1720	24103.98655
1725	20993.13309
1730	21617.85255
1735	17911.83636
1740	17056.06236
1745	20365.38673
1750	19295.68636
1755	17748.17364
1760	15813.496
1765	17793.95436
1770	16072.58982
1775	17499.91636
1780	19307.01727
1785	14270.81764
1790	20267.36982
1795	19315.26873
1800	20161.09018
1805	17427.12073
1810	11468.53945
1815	15156.25327
1820	17575.18273
1825	16000.606
1830	19270.21455
1835	15495.86036
1840	16884.268
1845	16874.75018
1850	12268.484
1855	15345.72345
1860	14081.57545
1865	17490.17218
1870	15675.54036
1875	13418.29164
1880	16331.592
1885	16255.05109
1890	14503.94309
1895	17859.91491
1900	18786.84527
1905	12447.99891
1910	12291.11436
1915	12961.392
1920	17894.94291
1925	18715.91618
1930	16279.80255
1935	16654.49073
1940	16285.686
1945	14161.194
1950	16086.86418
1955	17835.59673
1960	17306.27127
1965	14925.04109
1970	17424.63382
1975	17972.65527
1980	16153.30818
1985	17090.26582
1990	17993.98655
1995	20272.19491
2000	20222.48309
2005	15988.39145
2010	17913.25364
2015	19729.25018
2020	15092.712
2025	18845.71945
2030	17617.072
2035	16849.53564
2040	14346.92727
2045	14854.68382
2050	17396.53836
2055	17188.86491
2060	17028.27455
2065	18259.96509
2070	17950.11145
2075	14829.19073
2080	13841.87327
2085	18018.73873
2090	14168.21836
2095	11316.058
2100	15664.078
2105	14536.62091
2110	12416.64691
2115	15613.31182
2120	10987.222
2125	12516.12327
2130	16541.50236
2135	14614.18145
2140	14285.85545
2145	13505.63145
2150	12852.42945
2155	12335.00764
2160	12068.17109
2165	11187.61327
2170	13879.59745
2175	15253.48455
2180	12246.27018
2185	13237.93164
2190	13439.13218
2195	14464.50655
2200	12729.34491
2205	15362.86018
2210	12522.00073
2215	11263.64218
2220	9647.858909
2225	7801.915818
2230	8936.457091
2235	10417.64418
2240	9102.171091
2245	7007.446909
2250	10580.95636
2255	9424.027273
2260	9909.732364
2265	10062.73418
2270	9716.306909
2275	10819.33036
2280	9371.488727
2285	10609.64236
2290	10584.45764
2295	11048.28
2300	12740.05018
2305	12378.18691
2310	13254.08836
2315	11899.68618
2320	13714.53655
2325	12267.76255
2330	10784.27782
2335	12311.898
2340	12651.33945
2345	15068.13509
2350	10929.01345
2355	11483.14764
2360	11660.57727
2365	8925.623273
2370	9698.080909
2375	12661.784
2380	12733.99982
2385	9894.836909
2390	13185.172
2395	14350.04073
2400	12122.89255
2405	9187.379636
2410	11318.70473
2415	10016.91345
2420	10481.13127
2425	8546.932727
2430	11665.38091
2435	9928.277818
2440	7573.854
2445	9632.958727
2450	9695.676364
2455	12293.42618
2460	8496.701455
2465	8263.465273
2470	6592.746909
2475	4846.057455
