# Supplementary material for: DNArepairK: An Interactive Database for Exploring the Impact of Anticancer Drugs onto the Dynamics of DNA Repair Proteins
Source: Biomedicines. 2021 Sep 16;9(9):1238. doi: 10.3390/biomedicines9091238 (PMC8470695; doi:10.3390/biomedicines9091238)
Supplement: Supplementary file 1 [file biomedicines-09-01238-s001.zip › Fit and Raw data/DDB1/DDB1/PCNADDB1_PCNA.txt]

PCNA	f4b183
0	0
5	5656.156352
10	7924.353341
15	11908.75133
20	14288.29716
25	17064.53683
30	21169.98718
35	23984.99613
40	28501.10292
45	29274.60678
50	31057.35158
55	32167.28274
60	34106.68563
65	34429.93193
70	36760.88732
75	37342.76989
80	37002.00778
85	39450.15016
90	40348.514
95	39921.94169
100	43144.14565
105	44399.03716
110	44616.83478
115	44679.53059
120	44934.63105
125	44575.36522
130	45871.41778
135	46084.69167
140	47471.02197
145	46175.18499
150	47947.3498
155	48658.9018
160	47284.80068
165	48751.65283
170	47212.47206
175	48194.57944
180	48711.24325
185	48580.43714
190	52479.16401
195	50441.43834
200	49164.52642
205	49710.68755
210	48883.80214
215	48588.44549
220	50411.38234
225	51226.23561
230	49771.0076
235	48857.6289
240	50074.83489
245	50633.34844
250	50555.16602
255	49425.66033
260	48957.39398
265	48892.39699
270	49968.37065
275	50226.1743
280	47800.23643
285	49911.00743
290	48061.25965
295	49181.29982
300	49522.46355
305	48126.18613
310	48465.27199
315	47549.5073
320	48921.43222
325	48304.25803
330	49034.67115
335	48846.80685
340	47770.29615
345	50049.47842
350	49552.63565
355	47741.45797
360	46995.31831
365	46516.32186
370	47889.33903
375	48139.7272
380	49226.38073
385	48993.4021
390	47677.23332
395	46538.76148
400	47741.80376
405	47129.90847
410	47524.88705
415	46820.86257
420	45749.57975
425	45795.87828
430	44925.70933
435	43236.84607
440	44889.24356
445	45214.70643
450	44375.73035
455	44192.04188
460	43302.55416
465	43597.486
470	43134.89263
475	42867.41965
480	42376.76217
485	42776.48568
490	41542.84823
495	41906.70116
500	42020.70451
505	41576.85982
510	42707.45255
515	41607.44977
520	42520.94052
525	41649.81513
530	40261.52307
535	40696.54766
540	39279.03164
545	39124.50067
550	40106.80394
555	39948.11764
560	39078.72527
565	39603.62365
570	37662.71568
575	37994.01748
580	37902.30093
585	39892.1121
590	38013.97799
595	37825.29132
600	36769.80111
605	36385.69249
610	36236.88009
615	35217.10573
620	36586.6379
625	35890.16606
630	36953.85702
635	36494.7102
640	34928.39144
645	35526.39059
650	35430.7824
655	35370.85663
660	35463.77747
665	35276.13552
670	36550.87569
675	36029.51042
680	34566.42725
685	34627.14681
690	35472.57941
695	35431.65539
700	35414.48403
705	34333.51798
710	36033.97794
715	34962.75463
720	33302.47223
725	33166.52651
730	33836.69394
735	32975.24734
740	33385.29217
745	30804.64561
750	32430.88957
755	34313.14058
760	33544.21416
765	32636.2515
770	32446.70478
775	32956.68991
780	31426.34508
785	31538.52789
790	31983.57089
795	31853.30955
800	33169.79399
805	32186.03934
810	32787.22135
815	31631.30886
820	31962.82683
825	31970.88116
830	33028.51781
835	31978.6689
840	31766.3841
845	32540.38676
850	31600.75832
855	31142.17057
860	31519.04125
865	31771.53163
870	31376.18098
875	30354.74602
880	30523.279
885	30453.03867
890	30439.84725
895	30633.5777
900	27858.25043
905	29735.9211
910	28276.12415
915	28522.6396
920	29619.44869
925	29899.09502
930	28921.22527
935	28291.57077
940	28637.39405
945	27810.06915
950	26339.32902
955	29577.9374
960	26941.87355
965	28277.36708
970	27432.98191
975	26724.87338
980	27815.34224
985	26924.64501
990	27769.09413
995	27233.95615
1000	27052.44213
1005	26047.21513
1010	27115.98639
1015	26311.35881
1020	25505.54103
1025	25437.40156
1030	25748.77085
1035	25259.07272
1040	25065.54723
1045	25556.53138
1050	24560.31225
1055	23843.30866
1060	26086.71868
1065	25752.30492
1070	24392.32134
1075	24976.46472
1080	22807.07636
1085	23320.83298
1090	23759.09182
1095	23214.59592
1100	23302.35688
1105	23113.58636
1110	22760.0364
1115	23674.78534
1120	23060.99957
1125	21828.39718
1130	22815.2522
1135	22296.18348
1140	22455.92436
1145	21993.87653
1150	25593.1374
1155	22568.03898
1160	24549.95732
1165	22354.99788
1170	21544.73132
1175	21198.45658
1180	22979.82013
1185	21298.28792
1190	21907.48582
1195	20801.6988
1200	22041.06023
1205	22261.16232
1210	21098.9183
1215	21728.14876
1220	20741.5781
1225	20754.0136
1230	20447.82486
1235	21284.82991
1240	20851.97668
1245	19820.1669
1250	20117.26392
1255	19670.23714
1260	19688.88536
1265	19757.01055
1270	18624.00633
1275	19786.08808
1280	18938.86449
1285	19102.6562
1290	18585.97289
1295	19015.89091
1300	19831.7354
1305	19368.9133
1310	19451.57464
1315	18156.86661
1320	19629.53199
1325	19901.45993
1330	19790.22603
1335	19001.81066
1340	18609.24569
1345	18889.36223
1350	18008.75605
1355	18068.44807
1360	18583.44935
1365	18088.65663
1370	16418.59169
1375	16492.71517
1380	17526.49058
1385	17846.91585
1390	17582.43951
1395	18405.94076
1400	16565.43789
1405	16820.70235
1410	18998.51903
1415	17109.95697
1420	17391.82122
1425	18753.68986
1430	17913.58715
1435	18560.7248
1440	17339.28407
1445	18330.83824
1450	16811.17115
1455	16935.90923
1460	16389.06772
1465	16523.76451
1470	18974.10452
1475	17884.37613
1480	16398.13432
1485	16873.86695
1490	18289.1639
1495	17816.4816
1500	17839.84714
1505	17105.15582
1510	17159.42484
1515	17979.39589
1520	17594.22167
1525	18130.85526
1530	17543.21452
1535	17083.98077
1540	15958.26164
1545	16895.85356
1550	18494.23335
1555	16505.72094
1560	16686.47132
1565	16560.06415
1570	18310.73555
1575	16619.82494
1580	16285.87366
1585	17572.40932
1590	16807.7669
1595	16973.16415
1600	16582.94538
1605	15195.48265
1610	16881.01507
1615	16458.98794
1620	15968.56885
1625	16411.10938
1630	16269.43756
1635	15769.28152
1640	16343.7857
1645	15252.65925
1650	16391.32717
1655	15128.48391
1660	15583.87295
1665	16807.80998
1670	14847.57668
1675	15440.53108
1680	14999.5192
1685	16100.02019
1690	14964.90334
1695	14524.55331
1700	14532.37794
1705	16426.06281
1710	14798.56858
1715	14714.48909
1720	15034.42117
1725	15776.82489
1730	15768.97958
1735	15349.36858
1740	15269.17726
1745	16468.66056
1750	14869.3305
1755	14936.96944
1760	14364.09224
1765	14699.46476
1770	14434.57965
1775	14079.40232
1780	13919.43444
1785	14568.20332
1790	15065.98322
1795	15648.18511
1800	14910.72009
1805	13947.4545
1810	14798.32614
1815	14394.0557
1820	13201.02507
1825	14631.19798
1830	14024.24369
1835	14134.12706
1840	14870.08333
1845	13626.21361
1850	14734.33176
1855	12943.82338
1860	14050.74283
1865	13261.43747
1870	14120.57458
1875	13361.53888
1880	12746.4497
1885	13917.50881
1890	14334.37044
1895	13906.91974
1900	12889.34533
1905	12819.81263
1910	13595.24116
1915	13307.19838
1920	13580.50506
1925	13162.71731
1930	12446.19648
1935	12590.53073
1940	13060.78144
1945	12937.88207
1950	10861.93769
1955	13043.63965
1960	13107.40858
1965	13367.54142
1970	12992.69973
1975	12887.57115
1980	12408.86255
1985	10970.70311
1990	12913.93834
1995	11747.07032
2000	12090.71411
2005	12736.11061
2010	12451.76745
2015	10818.32052
2020	11536.89294
2025	12649.1985
2030	9403.355852
2035	11338.5891
2040	10915.81881
2045	11827.29795
2050	10488.49444
2055	11657.67466
2060	11229.89303
2065	11202.79851
2070	11358.28882
2075	10207.30343
2080	9927.96658
2085	10183.90061
2090	11067.04714
2095	9755.392239
2100	11276.49428
2105	10295.70053
2110	10016.43323
2115	11238.67122
2120	10300.24378
2125	10975.58714
2130	10195.18784
2135	11080.88881
2140	9930.263318
2145	9610.695773
2150	10642.92611
2155	9761.831955
2160	9435.746068
2165	9725.587761
2170	9501.296523
2175	9375.566261
2180	10814.80983
2185	9809.238773
2190	9321.27
2195	10456.84122
2200	9677.2415
2205	9047.133795
2210	7817.908227
2215	8882.440114
2220	9565.956023
2225	9486.291898
2230	9951.7065
2235	9720.917784
2240	10599.05549
2245	9654.056591
2250	8647.831227
2255	10116.0795
2260	10197.15926
2265	10242.99513
2270	9820.240091
2275	9305.997818
2280	9899.943045
2285	10916.64485
2290	8924.377375
2295	10226.09519
2300	10623.22292
2305	8494.409125
2310	10160.86407
2315	9419.84508
2320	8882.696852
2325	8414.383943
2330	9831.112943
2335	8398.963784
2340	9255.651352
2345	8338.463682
2350	8596.565795
2355	9158.526489
2360	8736.787591
2365	8970.765932
2370	9018.784943
2375	9690.807693
2380	8677.411614
2385	7928.458455
2390	8444.62192
2395	8688.030239
2400	9525.73325
2405	7959.550489
2410	8825.922261
2415	7455.964125
2420	9219.263818
2425	7812.268091
2430	7239.517034
2435	7946.198341
2440	7740.466466
2445	8379.704523
2450	7351.114307
2455	7890.119784
2460	6086.739886
2465	7875.643898
2470	5680.298477
2475	7741.493034
