# Supplementary material for: DNArepairK: An Interactive Database for Exploring the Impact of Anticancer Drugs onto the Dynamics of DNA Repair Proteins
Source: Biomedicines. 2021 Sep 16;9(9):1238. doi: 10.3390/biomedicines9091238 (PMC8470695; doi:10.3390/biomedicines9091238)
Supplement: Supplementary file 1 [file biomedicines-09-01238-s001.zip › Fit and Raw data/DDB2/DDB2.txt]

4
1
A19*(1-Math.exp(-k19*t))+B19*(1-Math.exp(-k19*t))
00b0f0
A19=5415.50684200942;k19=0.161908313226139;l19=0.0017639772144346;d19=19.4979723837997;B19=386.954513285896
DDB2
if:t>=d19
A19*((k19/(k19-l19))*Math.exp(l19*(d19-t))-(l19/(k19-l19))*Math.exp(k19*(d19-t))-Math.exp(-k19*t))+B19*(1-Math.exp(-k19*t))

A20*(1-Math.exp(-k20*t))+B20*(1-Math.exp(-k20*t))
00b050
A20=3467.95040682688;k20=0.161819564756467;l20=0.00144667159164456;d20=199.900999692995;B20=2178.53080704951
DDB2_I
if:t>=d20
A20*((k20/(k20-l20))*Math.exp(l20*(d20-t))-(l20/(k20-l20))*Math.exp(k20*(d20-t))-Math.exp(-k20*t))+B20*(1-Math.exp(-k20*t))

A129*(1-(l129/(l129-k129))*Math.exp(-k129*t)-(k129/(k129-l129))*Math.exp(-l129*t))+B129*(1-l129*Math.exp(-k129*t)/(l129-k129)-k129*Math.exp(-l129*t)/(k129-l129))+C129*(1-Math.exp(-n129*t))
ff0000
A129=60841.1584226539;k129=0.224333430571256;l129=1.75987631604287E-02;m129=1.86690198976593E-03;n129=0.031315353;d129=75.7094152317897;B129=0;C129=7077.59136564219
PCNA
if:t>=d129
A129*(-(l129/(l129-k129))*Math.exp(-k129*t)-(k129/(k129-l129))*Math.exp(-l129*t)+(l129*m129/((l129-k129)*(m129-k129)))*Math.exp(k129*(d129-t))+(k129*m129/((k129-l129)*(m129-l129)))*Math.exp(l129*(d129-t))+(k129*l129/((k129-m129)*(l129-m129)))*Math.exp(m129*(d129-t)))+B129*(1-l129*Math.exp(-k129*t)/(l129-k129)-k129*Math.exp(-l129*t)/(k129-l129))+C129*(1-Math.exp(-n129*t))

A130*(1-(l130/(l130-k130))*Math.exp(-k130*t)-(k130/(k130-l130))*Math.exp(-l130*t))+B130*(1-l130*Math.exp(-k130*t)/(l130-k130)-k130*Math.exp(-l130*t)/(k130-l130))+C130*(1-Math.exp(-n130*t))
cc00cc
A130=39976.5256528735;k130=0.00510006371928707;l130=0.0136945542317555;m130=0.000834811979491946;n130=0.0928499235518987;d130=198.468155456899;B130=2453.54718766756;C130=0
PCNA_I
if:t>=d130
A130*(-(l130/(l130-k130))*Math.exp(-k130*t)-(k130/(k130-l130))*Math.exp(-l130*t)+(l130*m130/((l130-k130)*(m130-k130)))*Math.exp(k130*(d130-t))+(k130*m130/((k130-l130)*(m130-l130)))*Math.exp(l130*(d130-t))+(k130*l130/((k130-m130)*(l130-m130)))*Math.exp(m130*(d130-t)))+B130*(1-l130*Math.exp(-k130*t)/(l130-k130)-k130*Math.exp(-l130*t)/(k130-l130))+C130*(1-Math.exp(-n130*t))
