# Supplementary material for: DNArepairK: An Interactive Database for Exploring the Impact of Anticancer Drugs onto the Dynamics of DNA Repair Proteins
Source: Biomedicines. 2021 Sep 16;9(9):1238. doi: 10.3390/biomedicines9091238 (PMC8470695; doi:10.3390/biomedicines9091238)
Supplement: Supplementary file 1 [file biomedicines-09-01238-s001.zip › Fit and Raw data/DDB2/DDB2/DDB2.txt]

DDB2	bdd7ee
0	0
2	1869.9475
4	2925.0728
6	3498.0406
8	4348.5262
10	4303.7025
12	4911.8205
14	5109.8296
16	4803.5262
18	5634.6246
20	5869.1398
22	5314.8021
24	6561.5583
26	5866.7582
28	6001.201
30	5862.142
32	5324.8343
34	5935.553
36	5731.0079
38	5566.3847
43	6337.4911
48	5529.353
53	6095.7709
58	5875.0768
63	5578.7119
68	5687.4362
73	6042.4483
78	5442.309
83	5970.4083
88	4822.7381
93	5464.8651
98	5174.1555
103	4849.0632
108	5232.6906
113	4562.5289
118	4332.4302
123	4486.7954
128	5125.8992
133	4926.8338
138	4641.4286
143	4318.964
148	4836.3797
153	4835.2645
158	4835.8788
163	4535.1074
168	4593.9716
173	4329.4463
178	4203.8658
183	4659.7852
188	4453.8135
193	4257.9801
198	4257.4156
203	4053.2758
208	4062.3289
213	3834.6719
218	3957.5379
223	3857.537
228	3817.6607
233	3674.8762
238	3592.9113
243	2948.5686
248	4109.5455
253	3380.1952
258	4072.1702
263	3794.7959
268	3649.9698
273	3792.3229
278	3726.2081
283	3706.5131
288	4410.0732
293	3542.7374
298	3734.15
303	3766.6577
308	3481.7433
313	3694.197
318	4184.0336
323	3346.1142
328	3697.8795
333	3530.6056
338	3451.6496
343	3122.7676
348	2582.9559
353	3240.9404
358	3572.7419
363	3432.559
368	3224.4518
373	3438.8962
378	3100.5557
383	3511.6882
388	3311.0572
393	2810.0211
398	2925.2577
403	3093.1123
408	3355.9662
413	2867.1719
418	2902.6428
423	3191.6381
428	2859.4906
433	3296.0278
438	3449.2713
443	3084.7602
448	2816.8171
453	3118.8386
458	3080.9859
463	2908.305
468	3097.5218
473	3364.8552
478	3457.7728
483	3050.7038
488	3220.6695
493	2638.097
498	3205.9894
503	2785.4265
508	3030.145
513	3166.4797
518	2886.5843
523	3069.7154
528	3028.6035
533	2271.6753
538	3033.2222
543	2426.503
548	2583.7044
553	2384.7785
558	3194.2907
563	2740.3388
568	2704.3673
573	2609.4409
578	2126.293
583	2091.665
588	2317.7656
593	2309.4858
598	2843.7333
603	2059.3811
608	2579.4507
613	2820.717
618	1686.1457
623	2307.4039
628	2147.6239
633	2297.526
638	2556.3215
643	2922.8302
648	2667.0204
653	2253.0816
658	2362.7354
663	1973.3176
668	2239.5371
673	1807.5351
678	1675.2647
683	2022.0054
688	1739.5597
693	2134.217
698	1809.2928
703	1980.0409
708	2134.6781
713	2059.6836
718	1398.3074
723	2244.1932
728	1834.7386
733	1764.8188
738	1801.0124
743	2219.2728
748	1790.5159
753	2061.0017
758	1614.5443
763	1628.6358
768	1706.0532
773	1774.275
778	1940.7059
783	2013.818
788	1939.5514
793	2074.3716
798	1809.926
803	1287.2697
808	2333.7039
813	1962.6657
818	1595.7482
823	1705.4095
828	1850.6284
833	1474.5607
838	2072.2603
843	1498.2348
848	1479.6387
853	1275.1873
858	2170.7895
863	513.1514
868	1401.0092
873	1672.2875
878	1496.5164
883	1670.6468
888	1657.6015
893	1914.6058
898	1783.2465
903	2038.4772
908	1333.619
913	1570.0162
918	1533.8932
923	1684.8233
928	1455.4601
933	2036.5454
938	1111.5612
943	878.2484
948	2112.9507
953	940.9565
958	1448.1667
963	1719.468
968	1585.2675
973	1278.3786
978	1478.6122
983	1139.1501
988	1797.1995
993	1773.9884
998	1506.3556
1003	1416.2166
1008	1225.1386
1013	1776.6643
1018	1476.7513
1023	1216.2228
1028	1337.7695
1033	1161.4278
1038	1246.4039
1043	1035.1104
1048	1132.8505
1053	1533.2346
1058	1252.5732
1063	1677.8451
1068	1091.1949
1073	1335.6802
1078	1138.9012
1083	1861.8481
1088	1299.5524
1093	886.5533
1098	1049.9207
1103	1243.3973
1108	813.8443
1113	863.0906
1118	909.1011
1123	873.0819
1128	236.2982
1133	763.0266
1138	490.2177
1143	1872.7836
1148	1419.1603
1153	1496.3688
1158	1220.9241
1163	775.1068
1168	1523.3263
1173	1129.8707
1178	1026.1359
1183	1073.7366
1188	1200.0496
1193	1396.5149
1198	790.4648
1203	1243.2459
1208	1101.7668
1213	70.4586
1218	711.8029
1223	1255.1822
1228	856.4392
1233	916.0984
1238	1085.1443
1243	1344.7981
1248	1154.0387
1253	1027.0994
1258	1200.7047
1263	868.4962
1268	1212.1208
1273	1282.1758
1278	1161.7992
1283	923.6297
1288	747.2006
1293	1165.2586
1298	1106.69
1303	775.1943
1308	874.3841
1313	1253.5856
1318	594.988
1323	1330.8077
1328	1109.1175
1333	466.5974
1338	712.0814
1343	1176.7369
1348	558.23
1353	1245.8933
1358	820.5398
1363	1352.4193
1368	715.1392
1373	923.3825
1378	213.458
1383	829.3394
1388	768.7786
1393	731.3685
1398	705.0476
1403	811.1487
1408	1165.0577
1413	826.8694
1418	774.466
1423	586.8514
1428	509.6193
1433	262.9531
1438	890.0813
1443	899.127
1448	778.1268
1453	521.5364
1458	868.0733
1463	1138.5329
1468	1116.8177
1473	601.7525
1478	181.8359
1483	697.6079
1488	805.14
1493	1022.6814
1498	422.1149
1503	300.8603
1508	545.0397
1513	762.4034
1518	820.1462
1523	1191.9311
1528	1150.6375
1533	553.1152
1538	669.6722
1543	990.8799
1548	357.5206
1553	364.86
1558	308.4638
1563	517.0238
1568	346.9669
1573	493.8974
1578	1068.1866
1583	1025.9531
1588	456.2235
1593	955.4079
1598	237.048
1603	441.7516
1608	541.9353
1613	532.9287
1618	941.8458
1623	1146.7474
1628	738.5044
1633	570.0211
1638	666.5602
1643	350.6673
1648	688.7189
1653	671.7544
1658	986.1656
1663	523.9395
1668	1243.4849
1673	473.0613
1678	763.5769
1683	566.3668
1688	887.6533
1693	1306.8576
1698	1261.6717
1703	1055.0282
1708	682.6982
1713	712.8219
1718	714.8784
1723	906.4487
1728	647.2555
1733	1186.6349
1738	725.6485
1743	830.7547
1748	1068.7334
1753	664.7363
1758	649.0538
1763	177.1543
1768	617.8018
1773	1093.9533
1778	1030.7442
1783	422.7811
1788	705.6341
1793	645.9453
1798	554.1252
1803	268.2465
1808	520.3683
1813	1047.0465
1818	819.4617
1823	536.0088
1828	769.1156
1833	973.3611
1838	826.7868
1843	606.8955
1848	502.6398
1853	294.9462
1858	913.7444
1863	678.1473
1868	649.9628
1873	857.0439
1878	121.0327
1883	988.5592
1888	539.1106
1893	344.3981
1898	557.7653
1903	197.2905
1908	644.3279
1913	387.3024
1918	530.3406
1923	889.7746
1928	599.6813
1933	432.3284
1938	-2.3006
1943	398.7917
1948	698.8461
1953	4.1078
1958	502.2026
1963	336.7315
1968	590.1756
1973	580.9689
1978	714.209
1983	378.9803
1988	735.0117
1993	592.2878
1998	734.2294
2003	703.9664
