# Supplementary material for: DNArepairK: An Interactive Database for Exploring the Impact of Anticancer Drugs onto the Dynamics of DNA Repair Proteins
Source: Biomedicines. 2021 Sep 16;9(9):1238. doi: 10.3390/biomedicines9091238 (PMC8470695; doi:10.3390/biomedicines9091238)
Supplement: Supplementary file 1 [file biomedicines-09-01238-s001.zip › Fit and Raw data/DDB2/DDB2/DDB2_I.txt]

DDB2_I	c5e0b4
0	0
2	2568.419083
4	3364.584917
6	3680.603
8	3910.502167
10	4250.481083
12	4556.680167
14	4905.737
16	5043.157333
18	4788.039583
20	5035.370833
22	5457.698833
24	4974.358417
26	5378.07825
28	5498.7055
30	5675.836
32	5321.5995
34	5378.321083
36	5146.3095
38	5248.773833
43	5717.329
48	5904.701583
53	5320.098333
58	5864.862083
63	5735.226667
68	5688.710667
73	5972.227167
78	6250.829
83	5805.894583
88	6156.601333
93	6174.465417
98	6134.555083
103	5736.368083
108	6505.092583
113	5724.171167
118	5630.580167
123	5696.819417
128	5400.235083
133	5870.475833
138	5677.173083
143	5667.78
148	5760.991417
153	5317.356667
158	5679.630083
163	5322.162833
168	5329.9205
173	5695.44775
178	5876.410167
183	4848.109333
188	5774.997917
193	5787.916333
198	5680.312333
203	6020.895083
208	5579.68475
213	5815.24425
218	5623.0775
223	5038.758833
228	5876.641083
233	4958.31675
238	5584.79725
243	5494.057917
248	5972.070917
253	5388.654083
258	5333.403
263	5114.507833
268	5617.195583
273	5096.05925
278	5478.456583
283	5379.9815
288	5200.843667
293	5303.15175
298	5302.20775
303	4995.664083
308	4983.815333
313	4788.434833
318	5094.644083
323	5017.51775
328	5169.89175
333	5048.60325
338	4958.5925
343	4572.674583
348	4630.201917
353	4602.570833
358	4905.48775
363	5094.244083
368	4731.70375
373	4776.423333
378	5060.380583
383	4823.9115
388	5342.1315
393	4945.340667
398	4930.116917
403	4710.948917
408	4932.225083
413	4682.819417
418	5282.579417
423	5082.0515
428	4617.857
433	4685.749583
438	4636.54575
443	4735.1805
448	4597.528083
453	4406.952583
458	4317.61525
463	4840.3915
468	4774.29075
473	4365.204
478	4264.159167
483	4581.921083
488	4166.902
493	4380.20575
498	4252.789917
503	4568.127833
508	4317.938583
513	4402.391
518	4237.067417
523	3745.72425
528	4422.333583
533	4160.474417
538	4546.35275
543	4344.069833
548	3944.286167
553	4675.07875
558	4303.4665
563	3642.342833
568	4447.944833
573	3870.237833
578	4342.09875
583	4160.599667
588	4255.64575
593	4445.510333
598	4336.0545
603	4351.598167
608	4431.42625
613	4127.195083
618	3783.129083
623	4209.34925
628	4420.844417
633	4237.169833
638	3741.673333
643	4416.242583
648	3907.55
653	4176.408917
658	4440.2075
663	4165.130833
668	3934.551
673	3964.334917
678	3950.457333
683	4508.837667
688	3554.85325
693	4206.881083
698	3542.596583
703	3863.632833
708	4092.1765
713	4147.950417
718	3529.469083
723	4506.378917
728	3962.22025
733	4041.235417
738	4131.478333
743	3905.767583
748	3339.57975
753	3297.87275
758	4069.79775
763	4329.742167
768	3442.2725
773	3511.46375
778	3732.4585
783	3819.03525
788	3606.209417
793	3736.1685
798	3248.286083
803	4342.825
808	3669.233333
813	3772.356583
818	3819.983917
823	3777.152667
828	3620.38075
833	3622.261333
838	3482.802333
843	3649.039583
848	3437.513
853	4149.273083
858	3514.8435
863	3338.394667
868	3723.964083
873	3272.3635
878	3289.193167
883	3818.001667
888	3757.346583
893	3353.281417
898	3553.659083
903	3604.931667
908	3610.0475
913	3318.284
918	3971.335083
923	4329.189167
928	3142.983833
933	3698.2695
938	3401.419
943	3555.139667
948	3261.983667
953	3388.684083
958	3408.753667
963	3306.614583
968	3348.892333
973	3292.472667
978	3527.72875
983	3428.204
988	3569.5295
993	3450.841083
998	3121.995583
1003	2770.335167
1008	3127.39725
1013	2964.645833
1018	3417.557167
1023	2839.36025
1028	3421.325
1033	2993.18625
1038	3297.76725
1043	3187.734417
1048	3001.560917
1053	3043.243667
1058	2996.285917
1063	3221.910833
1068	2744.757083
1073	2842.908417
1078	3193.88275
1083	2921.571667
1088	2732.64325
1093	3651.804583
1098	2387.727833
1103	2650.360083
1108	2959.688083
1113	3193.638667
1118	2748.487833
1123	3676.36325
1128	2748.585417
1133	2751.6905
1138	2808.83075
1143	2971.292
1148	2770.02
1153	2428.18525
1158	2859.246833
1163	2895.795583
1168	2942.067
1173	2770.0675
1178	2971.0695
1183	3068.93475
1188	2714.889
1193	3073.134583
1198	2688.419167
1203	3010.54225
1208	3149.434833
1213	2909.283833
1218	2876.01725
1223	2721.672333
1228	2615.4565
1233	2584.96725
1238	2993.315917
1243	2898.221
1248	3227.616667
1253	2789.76475
1258	2412.014833
1263	2814.278583
1268	2292.525417
1273	2608.106
1278	2470.86625
1283	2286.215833
1288	2382.559833
1293	2656.9185
1298	2701.37225
1303	2528.237167
1308	2560.955167
1313	3333.0485
1318	3098.892167
1323	3059.9185
1328	3082.367333
1333	3050.927667
1338	2699.20875
1343	2542.458583
1348	2668.3205
1353	3068.595083
1358	3128.311167
1363	2895.501417
1368	2836.302833
1373	3009.907833
1378	2658.557417
1383	2838.605583
1388	3018.728417
1393	2750.337
1398	2841.22625
1403	2069.13825
1408	2711.573917
1413	2997.720583
1418	2841.634667
1423	2637.40125
1428	2946.778583
1433	2886.092417
1438	3083.753083
1443	2933.239333
1448	3037.583417
1453	2672.378417
1458	3315.877333
1463	2545.917667
1468	2791.278667
1473	2755.70125
1478	2827.128
1483	2882.851833
1488	2925.252167
1493	2943.9355
1498	3007.15825
1503	2918.085417
1508	2489.054167
1513	2944.971083
1518	2996.770417
1523	2672.234417
1528	2599.705083
1533	2523.25575
1538	2921.855167
1543	2645.038
1548	3394.50025
1553	2752.238917
1558	2845.846417
1563	2593.956583
1568	2419.182333
1573	2909.846833
1578	2477.425583
1583	2701.703
1588	2772.003083
1593	2548.032
1598	2493.30625
1603	2424.789833
1608	2604.723083
1613	2853.757583
1618	2364.3565
1623	2021.480833
1628	2597.450667
1633	3114.694667
1638	2489.3105
1643	3105.218083
1648	2869.791833
1653	2600.063417
1658	2611.036417
1663	2753.521083
1668	3413.543167
1673	2998.660667
1678	2601.715667
1683	2602.89175
1688	2534.943167
1693	2814.77125
1698	2310.289417
1703	2829.387667
1708	2466.490333
1713	2531.04475
1718	2836.219
1723	2679.797417
1728	2331.08575
1733	2395.783167
1738	2781.28425
1743	2432.0355
1748	2552.762583
1753	2673.82525
1758	3111.37775
1763	2352.804833
1768	2355.338083
1773	2609.705083
1778	2470.298333
1783	2660.202833
1788	2273.94225
1793	2413.052083
1798	2452.99575
1803	2999.272667
1808	2157.820417
1813	2269.962083
1818	2684.405917
1823	2396.9675
1828	2579.391833
1833	2585.270667
1838	2276.7465
1843	2150.90275
1848	2344.601
1853	2553.873
1858	3013.350083
1863	2514.818333
1868	2705.678167
1873	2507.09725
1878	2293.726833
1883	2731.08375
1888	2393.00325
1893	2483.40075
1898	2396.012583
1903	2388.151917
1908	2450.04225
1913	2374.266833
1918	2497.40775
