# Supplementary material for: DNArepairK: An Interactive Database for Exploring the Impact of Anticancer Drugs onto the Dynamics of DNA Repair Proteins
Source: Biomedicines. 2021 Sep 16;9(9):1238. doi: 10.3390/biomedicines9091238 (PMC8470695; doi:10.3390/biomedicines9091238)
Supplement: Supplementary file 1 [file biomedicines-09-01238-s001.zip › Fit and Raw data/DDB2/DDB2/PCNADDB2BMN673_PCNA_I.txt]

PCNA_I	fbe5d6
0	0
2	1019.739333
4	988.7439063
6	822.5030313
8	2074.123073
10	1152.762917
12	1378.201865
14	1630.841521
16	2506.173646
18	2797.575427
20	3260.424156
22	2438.856833
24	2518.519365
26	2687.359292
28	2760.628938
30	3492.493281
32	3070.726115
34	3972.668021
36	4650.308385
38	3366.592521
43	4690.53924
48	5104.510135
53	5148.865792
58	5733.174563
63	6704.910323
68	6670.1625
73	6657.637927
78	8060.568771
83	8034.416927
88	9898.384583
93	9324.237385
98	9806.27575
103	10942.45729
108	11566.06475
113	12100.38538
118	12133.37104
123	13513.24227
128	13379.30919
133	13931.06703
138	14920.12845
143	15089.96181
148	16241.16905
153	16468.9308
158	15961.20013
163	17348.29742
168	17287.90421
173	17116.69508
178	17781.2095
183	18826.19436
188	19872.44661
193	18921.5061
198	20579.92039
203	20893.06464
208	21456.62402
213	21898.18273
218	23237.3487
223	22454.14896
228	23108.38192
233	23031.56388
238	23819.47686
243	25287.5827
248	25510.77499
253	25244.56632
258	26658.97288
263	26584.32251
268	27115.28404
273	26439.38104
278	27413.03886
283	27289.93142
288	29438.48138
293	28688.58623
298	29316.69532
303	27490.05241
308	27311.38081
313	28988.46286
318	29868.86064
323	29670.15968
328	31153.37284
333	31480.07265
338	31595.0888
343	31486.92134
348	31937.00803
353	32670.56547
358	32552.0466
363	31582.32481
368	31671.3763
373	32082.85634
378	33000.44693
383	33439.57747
388	32803.19929
393	32906.56213
398	33792.022
403	32885.23899
408	33290.25885
413	33547.8595
418	33672.53591
423	33186.21142
428	34682.29535
433	34971.55549
438	34391.7797
443	33371.58402
448	34871.41734
453	34798.43493
458	34624.65845
463	34546.81633
468	34339.55393
473	34831.46965
478	34909.63529
483	34254.27538
488	32422.96932
493	33992.9489
498	33521.24388
503	34448.12035
508	34320.98709
513	33879.70481
518	34474.49267
523	33215.43955
528	33617.00505
533	34447.16021
538	33758.63701
543	35268.55098
548	33231.1132
553	33875.65456
558	34857.19578
563	33025.10773
568	34410.04514
573	34627.1532
578	34288.18453
583	33858.96039
588	34597.42551
593	33919.67128
598	34276.41327
603	33535.70574
608	34011.77339
613	33856.75765
618	34018.5192
623	33491.46271
628	32955.36789
633	34480.00775
638	33436.97665
643	33732.14446
648	33820.2907
653	33793.91006
658	33560.81616
663	34054.74407
668	33932.64813
673	32731.94964
678	32593.25584
683	33343.91634
688	32917.55351
693	33382.75178
698	33095.89626
703	34309.40372
708	34342.65483
713	33770.07783
718	32836.9574
723	33119.16023
728	33161.25577
733	32193.01209
738	32780.93283
743	32900.41964
748	31326.34289
753	32789.08168
758	32965.74975
763	32601.24478
768	32001.28432
773	31657.75806
778	31806.72003
783	31389.67763
788	31415.41138
793	32313.30091
798	31202.77803
803	31869.97561
808	31790.46343
813	31806.21835
818	32316.69666
823	31031.09043
828	30944.79843
833	31423.96361
838	30125.31715
843	30816.98481
848	29669.21954
853	31757.87407
858	31023.17197
863	31447.43211
868	29980.69832
873	29959.9948
878	30148.81469
883	29720.73981
888	29542.05494
893	30648.87358
898	29422.09886
903	29310.37557
908	28806.96768
913	28642.09495
918	29309.78429
923	28645.29768
928	27977.07283
933	27949.83671
938	27603.93523
943	27493.04317
948	28306.71381
953	28213.70239
958	28592.8548
963	27897.46113
968	28393.81756
973	28514.49259
978	27768.05819
983	28303.80947
988	28160.15203
993	26649.90178
998	28239.77401
1003	26738.37864
1008	28489.65807
1013	28037.67429
1018	27706.63666
1023	28015.4413
1028	27156.92129
1033	27041.2795
1038	27033.52095
1043	26939.33245
1048	27873.00751
1053	27126.8127
1058	28189.36689
1063	27337.14661
1068	27588.45673
1073	27283.21925
1078	27240.02172
1083	27139.19065
1088	25649.54493
1093	26948.68156
1098	26487.19726
1103	26221.03375
1108	26162.63025
1113	26523.32173
1118	26957.34944
1123	26028.81776
1128	25896.35429
1133	26296.28089
1138	26128.42147
1143	26369.51423
1148	26019.00681
1153	26302.92523
1158	25504.46728
1163	25656.69644
1168	24220.67669
1173	23961.54834
1178	25177.70639
1183	23701.33005
1188	24472.95846
1193	24688.97038
1198	25121.96888
1203	25053.17625
1208	24735.68177
1213	24403.85842
1218	24461.09689
1223	24176.90789
1228	25378.43406
1233	24780.02167
1238	23549.39025
1243	24405.52796
1248	22850.31306
1253	24886.84754
1258	24591.55117
1263	23828.69476
1268	23632.22966
1273	22936.6504
1278	23380.12957
1283	22790.59915
1288	23284.76311
1293	24126.11065
1298	23398.6833
1303	21604.54669
1308	23547.63411
1313	22951.41153
1318	22455.1895
1323	22722.71177
1328	22772.09571
1333	20910.1383
1338	21787.47714
1343	21870.36666
1348	21315.89855
1353	22237.62527
1358	21203.91282
1363	20704.32656
1368	21673.66656
1373	21697.56998
1378	21069.37252
1383	19923.03897
1388	20957.00907
1393	21170.49507
1398	21182.08341
1403	19935.41833
1408	20530.6813
1413	20854.46702
1418	21875.19838
1423	19630.10559
1428	21261.66838
1433	20364.19729
1438	20843.71009
1443	21830.0106
1448	20590.27392
1453	20892.99681
1458	20328.04591
1463	20902.25969
1468	19481.0627
1473	19724.66739
1478	19520.90238
1483	19611.22816
1488	19553.51085
1493	19399.03894
1498	19380.92048
1503	19807.15316
1508	19655.45755
1513	18961.48302
1518	19876.6079
1523	18598.95306
1528	18890.23655
1533	18455.81023
1538	18837.92578
1543	17753.3171
1548	18960.92964
1553	18089.0308
1558	18364.21724
1563	17779.55005
1568	18576.12844
1573	17890.55527
1578	18772.16075
1583	18047.42065
1588	17948.79036
1593	17927.53027
1598	17362.95885
1603	18288.33083
1608	17455.53483
1613	17913.24425
1618	17017.02214
1623	17247.04595
1628	17211.37109
1633	17906.33074
1638	17093.62661
1643	17320.45691
1648	16617.3084
1653	16891.98979
1658	17147.53716
1663	17214.34096
1668	16776.85959
1673	16282.40096
1678	17566.2569
1683	17274.91886
1688	17259.27745
1693	16383.02201
1698	15550.49252
1703	16063.93803
1708	16905.68701
1713	16796.8948
1718	16843.27824
1723	16137.61107
1728	17016.4815
1733	16654.00821
1738	15661.78833
1743	15475.03997
1748	16200.75563
1753	16228.87876
1758	15597.38738
1763	15574.37681
1768	15469.44095
1773	15226.2671
1778	15666.77801
1783	16418.39334
1788	16415.18654
1793	15379.34839
1798	17063.23363
1803	15880.26171
1808	16151.92313
1813	16160.15502
1818	15914.70052
1823	15786.88496
1828	16062.71509
1833	14989.24567
1838	15974.04044
1843	15523.83032
1848	15183.61959
1853	15717.06667
1858	15553.13443
1863	15871.07817
1868	15268.53477
1873	15659.66882
1878	16251.36693
1883	15257.79785
1888	15435.40996
1893	15585.27877
1898	15039.98943
1903	14917.25456
1908	15164.04728
1913	15695.78178
1918	14954.11464
