# Supplementary material for: DNArepairK: An Interactive Database for Exploring the Impact of Anticancer Drugs onto the Dynamics of DNA Repair Proteins
Source: Biomedicines. 2021 Sep 16;9(9):1238. doi: 10.3390/biomedicines9091238 (PMC8470695; doi:10.3390/biomedicines9091238)
Supplement: Supplementary file 1 [file biomedicines-09-01238-s001.zip › Fit and Raw data/DDB2/DDB2/PCNADDB2_PCNA.txt]

PCNA	f4b183
0	0
2	1878.3844
4	4184.565513
6	5394.822288
8	5838.945375
10	6895.399325
12	8982.933662
14	10028.84358
16	12253.10169
18	13066.91145
20	16316.86839
22	18548.14261
24	18287.9897
26	21244.3356
28	22734.09681
30	24526.22236
32	25559.05928
34	27561.14418
36	29352.03893
38	29816.43898
43	31753.6081
48	35367.97003
53	38366.42939
58	41623.57116
63	44655.40939
68	46988.30621
73	48427.59591
78	49924.65204
83	49092.58576
88	52717.75863
93	53517.35745
98	54275.0806
103	56022.28471
108	56057.16829
113	56389.8381
118	57777.57126
123	56649.55496
128	58902.80594
133	58614.43728
138	59665.17795
143	57943.81384
148	59489.86694
153	58664.87946
158	58700.89864
163	58947.61879
168	58625.22059
173	59181.27401
178	59901.08971
183	59713.44818
188	59864.46916
193	59678.58096
198	58221.9536
203	57582.01984
208	58299.99019
213	58844.45981
218	58690.13615
223	57354.073
228	56811.94194
233	55716.97725
238	57802.32964
243	55611.43743
248	55157.68788
253	55621.40134
258	55184.82328
263	53829.64363
268	53895.15036
273	54731.41309
278	53210.96114
283	53466.10628
288	52684.95351
293	52306.52013
298	51654.92203
303	52904.65599
308	52656.20694
313	49895.64026
318	51207.44144
323	51605.80988
328	50363.66323
333	49581.39611
338	49677.2096
343	48767.36641
348	49549.89214
353	48680.08544
358	49403.41546
363	45693.8597
368	46948.32413
373	46734.92929
378	47274.18544
383	46116.09805
388	46055.21361
393	43554.77669
398	45845.95934
403	45310.91366
408	44813.25949
413	45060.46775
418	42383.56126
423	43531.75168
428	43268.6924
433	42730.13814
438	42544.19596
443	41487.4545
448	41250.09965
453	41851.50355
458	40380.43341
463	42008.30178
468	41062.64575
473	40175.2126
478	38440.86941
483	39283.27679
488	37689.21909
493	38738.682
498	37081.26275
503	37075.0518
508	36420.0282
513	37809.85088
518	37387.15459
523	35650.53999
528	35170.55009
533	35374.60661
538	34462.86814
543	33584.2446
548	33949.9928
553	35186.55346
558	34821.79381
563	33373.70321
568	32099.30183
573	31519.96414
578	32957.1367
583	31728.68355
588	31169.33319
593	32295.53091
598	32206.67255
603	32410.7839
608	30786.22671
613	31126.21928
618	30808.86158
623	31012.64313
628	31549.5894
633	30853.6825
638	29408.67209
643	30110.08253
648	29344.33793
653	30076.14649
658	28758.89426
663	29059.85589
668	29064.54768
673	29603.85865
678	28528.72043
683	28316.1724
688	28052.68834
693	28605.77739
698	27211.08761
703	27309.87058
708	28548.10128
713	27284.91011
718	27514.51764
723	28345.58516
728	26158.43083
733	25986.8256
738	25929.06194
743	26256.34254
748	26168.31696
753	25732.23594
758	26364.1797
763	26053.01701
768	26312.87221
773	24783.7084
778	24390.89833
783	25122.02476
788	24391.0645
793	24775.99253
798	26201.58618
803	24557.10478
808	24786.31153
813	24050.64524
818	24469.68206
823	24193.72021
828	24425.57705
833	22560.47199
838	22692.61384
843	22586.78905
848	22180.92021
853	22477.83074
858	22300.69223
863	22444.07809
868	21516.84709
873	20900.87716
878	24055.40226
883	22934.32409
888	20624.33944
893	21299.65084
898	21198.87038
903	22309.57409
908	22065.74521
913	21335.00043
918	21422.11438
923	21266.32149
928	21352.62688
933	20070.34153
938	20902.21868
943	20452.43161
948	19126.79159
953	20291.2714
958	20598.58083
963	20733.53193
968	20228.3884
973	19904.10129
978	20873.78278
983	17757.96668
988	19264.67413
993	20122.00368
998	19491.64113
1003	19137.92616
1008	18871.58398
1013	18654.12189
1018	19202.00299
1023	19257.57705
1028	17937.4973
1033	17972.95994
1038	17899.26898
1043	18958.35878
1048	18057.9355
1053	19105.75983
1058	19040.10179
1063	18063.79923
1068	17772.59985
1073	18990.14453
1078	18173.88358
1083	18783.43111
1088	17650.07809
1093	17360.81416
1098	18954.28664
1103	17140.75044
1108	16652.60564
1113	16205.0953
1118	16558.99939
1123	17047.2362
1128	16753.02528
1133	18146.33848
1138	16344.37248
1143	17893.51235
1148	16660.01955
1153	15235.37153
1158	16382.08294
1163	16593.81666
1168	16577.00239
1173	15711.00178
1178	16924.37614
1183	16293.09963
1188	16300.9651
1193	15543.63678
1198	14821.80041
1203	15220.84163
1208	15167.298
1213	15393.6938
1218	14070.73701
1223	16079.20435
1228	14578.66089
1233	15945.53186
1238	15785.43585
1243	14554.20681
1248	15660.31011
1253	14347.27091
1258	16156.43471
1263	14641.25893
1268	14585.77348
1273	15277.98925
1278	15424.39325
1283	12356.39475
1288	14942.24839
1293	14552.40184
1298	14421.08406
1303	14572.05958
1308	14090.89073
1313	14366.35936
1318	13426.12039
1323	14808.46391
1328	14285.82909
1333	12847.57384
1338	14003.2417
1343	13823.22424
1348	12883.59896
1353	13088.89585
1358	13722.88238
1363	13958.10585
1368	14492.66533
1373	13177.55404
1378	13037.41093
1383	12891.38666
1388	14182.90833
1393	13741.60851
1398	13064.69274
1403	12580.10158
1408	13469.11445
1413	11831.3999
1418	13123.83765
1423	13319.64386
1428	13876.95274
1433	13515.89994
1438	13388.33258
1443	13378.58733
1448	13343.77961
1453	12959.1391
1458	12732.54483
1463	12749.82214
1468	13913.3593
1473	12782.22053
1478	12218.0734
1483	13775.49419
1488	12365.2917
1493	12617.70558
1498	13291.37031
1503	11828.91429
1508	11973.26533
1513	12495.06609
1518	12633.75528
1523	12646.2235
1528	12435.82619
1533	12428.51428
1538	11137.84623
1543	10997.25028
1548	11086.78651
1553	12170.58581
1558	11584.39118
1563	10946.43281
1568	12729.06131
1573	11275.28528
1578	10406.60058
1583	11503.4274
1588	11645.76585
1593	11601.905
1598	11666.83331
1603	13243.09818
1608	12282.11325
1613	10977.1193
1618	11493.06973
1623	11378.79849
1628	12639.75415
1633	11197.70811
1638	10345.43606
1643	11021.28403
1648	12445.36043
1653	11466.44156
1658	11606.59828
1663	11374.12285
1668	11186.95604
1673	9840.916438
1678	12349.90585
1683	11245.03208
1688	10224.47129
1693	11398.57501
1698	11002.66711
1703	11454.24938
1708	10205.06196
1713	10408.55919
1718	10831.26334
1723	10455.96943
1728	11278.31956
1733	9664.359325
1738	11218.39733
1743	11121.59253
1748	11522.78509
1753	10897.21484
1758	9791.0854
1763	10195.17455
1768	10037.99106
1773	11071.01689
1778	11245.21674
1783	9035.086688
1788	11322.92629
1793	10553.84756
1798	11112.18154
1803	11003.71941
1808	9970.83915
1813	9306.712688
1818	9536.439638
1823	8188.630338
1828	9125.81675
1833	10906.16045
1838	9415.3293
1843	11167.72224
1848	9942.390075
1853	11146.50645
1858	10042.30843
1863	9846.278875
1868	10455.81685
1873	10353.22249
1878	9250.357263
1883	10382.61804
1888	8443.356638
1893	8718.72455
1898	10486.28829
1903	10851.91303
1908	10309.1859
1913	10210.98328
1918	9544.862925
1923	8551.191675
1928	10243.1562
1933	8147.140563
1938	9388.119525
1943	8955.3654
1948	9753.89705
1953	10804.41014
1958	9094.952188
1963	8242.357563
1968	8408.044238
1973	9191.270575
1978	9360.42695
1983	9618.235988
1988	10745.27521
1993	10495.07686
1998	9981.633938
2003	9826.372725
