# Supplementary material for: DNArepairK: An Interactive Database for Exploring the Impact of Anticancer Drugs onto the Dynamics of DNA Repair Proteins
Source: Biomedicines. 2021 Sep 16;9(9):1238. doi: 10.3390/biomedicines9091238 (PMC8470695; doi:10.3390/biomedicines9091238)
Supplement: Supplementary file 1 [file biomedicines-09-01238-s001.zip › Fit and Raw data/DNA ligase 1/DNA ligase 1.txt]

4
1
A40*(1-(l40/(l40-k40))*Math.exp(-k40*t)-(k40/(k40-l40))*Math.exp(-l40*t))+B40*(1-l40*Math.exp(-k40*t)/(l40-k40)-k40*Math.exp(-l40*t)/(k40-l40))
00b0f0
"A40=50544.5756152252;k40=0.07429759316915;l40=0.0217076090986994;m40=0.00201207293781322;d40=0;B40=1592.31728771521"
Ligase1
if:t>=d40
A40*(-(l40/(l40-k40))*Math.exp(-k40*t)-(k40/(k40-l40))*Math.exp(-l40*t)+(l40*m40/((l40-k40)*(m40-k40)))*Math.exp(k40*(d40-t))+(k40*m40/((k40-l40)*(m40-l40)))*Math.exp(l40*(d40-t))+(k40*l40/((k40-m40)*(l40-m40)))*Math.exp(m40*(d40-t)))+B40*(1-l40*Math.exp(-k40*t)/(l40-k40)-k40*Math.exp(-l40*t)/(k40-l40))

A41*(1-(l41/(l41-k41))*Math.exp(-k41*t)-(k41/(k41-l41))*Math.exp(-l41*t))+B41*(1-l41*Math.exp(-k41*t)/(l41-k41)-k41*Math.exp(-l41*t)/(k41-l41))
00b050
"A41=22140.866;k41=0.00633126;l41=0.00633055;m41=0.00057790;d41=553.717;B41=622.200"
Ligase1_I
if:t>=d41
A41*(-(l41/(l41-k41))*Math.exp(-k41*t)-(k41/(k41-l41))*Math.exp(-l41*t)+(l41*m41/((l41-k41)*(m41-k41)))*Math.exp(k41*(d41-t))+(k41*m41/((k41-l41)*(m41-l41)))*Math.exp(l41*(d41-t))+(k41*l41/((k41-m41)*(l41-m41)))*Math.exp(m41*(d41-t)))+B41*(1-l41*Math.exp(-k41*t)/(l41-k41)-k41*Math.exp(-l41*t)/(k41-l41))

A138*(1-(l138/(l138-k138))*Math.exp(-k138*t)-(k138/(k138-l138))*Math.exp(-l138*t))+B138*(1-l138*Math.exp(-k138*t)/(l138-k138)-k138*Math.exp(-l138*t)/(k138-l138))
ff0000
"A138=67812.8975695444;k138=0.204750741844987;l138=1.77932089369605E-02;m138=1.60528606381552E-03;d138=151.167730140141;B138=5589.36225487392"
PCNA
if:t>=d138
A138*(-(l138/(l138-k138))*Math.exp(-k138*t)-(k138/(k138-l138))*Math.exp(-l138*t)+(l138*m138/((l138-k138)*(m138-k138)))*Math.exp(k138*(d138-t))+(k138*m138/((k138-l138)*(m138-l138)))*Math.exp(l138*(d138-t))+(k138*l138/((k138-m138)*(l138-m138)))*Math.exp(m138*(d138-t)))+B138*(1-l138*Math.exp(-k138*t)/(l138-k138)-k138*Math.exp(-l138*t)/(k138-l138))

A139*(1-(l139/(l139-k139))*Math.exp(-k139*t)-(k139/(k139-l139))*Math.exp(-l139*t))+B139*(1-l139*Math.exp(-k139*t)/(l139-k139)-k139*Math.exp(-l139*t)/(k139-l139))
cc00cc
"A139=95186.2865898246;k139=1.32736935981341E-02;l139=7.39490621597632E-04;m139=3.83139566788933E-03;d139=347.930309742092;B139=2733.35754016357"
PCNA_I
if:t>=d139
A139*(-(l139/(l139-k139))*Math.exp(-k139*t)-(k139/(k139-l139))*Math.exp(-l139*t)+(l139*m139/((l139-k139)*(m139-k139)))*Math.exp(k139*(d139-t))+(k139*m139/((k139-l139)*(m139-l139)))*Math.exp(l139*(d139-t))+(k139*l139/((k139-m139)*(l139-m139)))*Math.exp(m139*(d139-t)))+B139*(1-l139*Math.exp(-k139*t)/(l139-k139)-k139*Math.exp(-l139*t)/(k139-l139))
