# Supplementary material for: DNArepairK: An Interactive Database for Exploring the Impact of Anticancer Drugs onto the Dynamics of DNA Repair Proteins
Source: Biomedicines. 2021 Sep 16;9(9):1238. doi: 10.3390/biomedicines9091238 (PMC8470695; doi:10.3390/biomedicines9091238)
Supplement: Supplementary file 1 [file biomedicines-09-01238-s001.zip › Fit and Raw data/DNA ligase 1/DNA ligase 1/Ligase1.txt]

Ligase1	bdd7ee
0	0
5	2477.9732
10	4231.7962
15	7191.5162
20	10743.2041
25	13129.1482
30	15853.9836
35	19240.7251
40	20840.5644
45	23612.8678
50	25332.1243
55	28201.2499
60	29987.2287
65	32234.2577
70	34072.0887
75	32899.3735
80	36223.3239
85	36732.284
90	37758.1817
95	38890.5426
100	39212.5119
105	39265.4417
110	41869.1396
115	40861.6545
120	42143.7653
125	40309.7492
130	40284.7493
135	40941.7233
140	41411.9117
145	41499.2447
150	40964.0618
155	41448.021
160	41588.105
165	41130.7113
170	40796.365
175	40299.3622
180	38962.2348
185	39061.6679
190	39742.8454
195	39165.6643
200	38669.1634
205	37541.1571
210	38466.9233
215	36315.456
220	36593.7034
225	37885.3031
230	36560.859
235	36853.0503
240	37312.4288
245	35952.8979
250	35174.2583
255	34467.8445
260	34983.2548
265	35533.0766
270	34716.0721
275	35228.812
280	34041.6491
285	34951.6938
290	33416.7257
295	33812.1439
300	34010.0796
305	32912.6571
310	33837.2227
315	33116.0974
320	32523.6687
325	31431.5575
330	30972.8952
335	30949.5669
340	31474.1479
345	32408.3039
350	29900.5404
355	29924.3706
360	29780.7873
365	29970.7675
370	29461.1943
375	30181.968
380	28569.3609
385	28385.8522
390	28437.9544
395	27897.4339
400	27932.7542
405	27143.8586
410	29124.7418
415	27914.7752
420	26562.392
425	26851.0995
430	26250.7393
435	25770.7535
440	24555.0492
445	25609.3546
450	24693.5159
455	24885.6712
460	23321.4526
465	24364.5155
470	23475.9991
475	23880.9692
480	22229.2997
485	22881.5826
490	21770.9239
495	22087.5555
500	21268.2385
505	20821.9245
510	20475.0514
515	20373.6319
520	21066.2523
525	21614.1461
530	22497.1735
535	20783.0033
540	21706.1586
545	20871.0598
550	20547.9341
555	19710.6242
560	20569.4228
565	19780.732
570	19221.3923
575	18916.3375
580	18803.1642
585	18687.8466
590	17485.3033
595	18760.5388
600	17918.2289
605	17944.5293
610	17315.8636
615	17452.964
620	17491.8776
625	16552.947
630	17073.2136
635	17229.108
640	16605.5952
645	16698.9136
650	16304.1833
655	16178.8494
660	16596.8434
665	15535.5869
670	15007.9239
675	15310.2179
680	15010.1942
685	14798.995
690	14817.5737
695	14884.4982
700	14981.0102
705	14588.715
710	15007.6127
715	14800.8794
720	14107.2176
725	13705.3324
730	14097.4456
735	14828.6381
740	14088.9594
745	13091.6602
750	13251.6471
755	13015.7524
760	13149.3549
765	13986.2967
770	13309.1464
775	13567.4169
780	12418.0206
785	11388.2587
790	12072.4907
795	12021.3571
800	11298.5635
805	11348.2947
810	11536.112
815	11784.2274
820	11815.0617
825	11807.6373
830	11479.923
835	12079.4076
840	11854.6775
845	10819.7121
850	10864.7652
855	12187.0675
860	11832.0821
865	11962.1661
870	10844.0718
875	11242.8116
880	10550.9552
885	10467.6812
890	10591.97
895	9844.2006
900	10931.0511
905	9696.5621
910	10210.7028
915	9502.1404
920	9562.8639
925	9723.2726
930	9685.1861
935	9132.3877
940	10281.8787
945	9695.0363
950	10426.888
955	8949.1723
960	9833.2909
965	9890.5739
970	10181.5256
975	8621.6999
980	8768.3443
985	9893.4423
990	9189.6008
995	9010.1737
1000	8219.5342
1005	9429.2768
1010	8694.1646
1015	9237.0079
1020	9697.2295
1025	8094.5497
1030	9040.8725
1035	9166.6293
1040	8771.1088
1045	8198.2549
1050	8579.9809
1055	9150.1197
1060	7899.3321
1065	7878.6467
1070	7789.3468
1075	8267.7202
1080	8209.5152
1085	7175.4873
1090	7699.1365
1095	6950.2107
1100	8546.9888
1105	8301.2041
1110	7731.798
1115	8010.1358
1120	6682.7184
1125	7373.583
1130	6463.3324
1135	7171.1706
1140	7305.8396
1145	7506.24
1150	7332.7032
1155	6828.6724
1160	7046.1283
1165	7517.1126
1170	7363.0168
1175	7117.2635
1180	6689.2253
1185	7521.6301
1190	6755.7922
1195	7591.1798
1200	6721.8019
1205	7298.3466
1210	6403.9244
1215	7217.6357
1220	7484.1666
1225	6841.7659
1230	7167.7918
1235	7295.0833
1240	6429.6754
1245	7121.3069
1250	7336.1394
1255	6940.8382
1260	6463.6684
1265	6280.154
1270	6663.9268
1275	6499.9815
1280	6961.6921
1285	6154.3877
1290	6786.389
1295	5783.0245
1300	6446.3861
1305	5804.5036
1310	6334.3803
1315	6725.9013
1320	6814.267
1325	6408.6482
1330	5827.6707
1335	5562.9085
1340	6036.3756
1345	5447.3857
1350	6525.701
1355	6404.5436
1360	6061.6196
1365	6014.7633
1370	6211.3822
1375	6769.1958
1380	6144.9431
1385	6107.5625
1390	5547.1485
1395	5992.5486
1400	6647.4979
1405	5876.6211
1410	6330.6424
1415	5707.6798
1420	6550.2496
1425	5851.8146
1430	5475.627
1435	5582.7308
1440	5627.0869
1445	5890.1617
1450	5660.5146
1455	5655.5654
1460	4819.1566
1465	5539.0438
1470	5315.9404
1475	4965.5432
1480	4476.9891
1485	4592.849
1490	4978.3816
1495	4908.4716
1500	3861.0433
1505	4668.5771
1510	4478.23
1515	4523.148
1520	4769.7416
1525	5205.5087
1530	4677.6685
1535	4595.1452
1540	4043.4329
1545	5102.707
1550	4532.387
1555	4570.7409
1560	5069.5847
1565	4158.5441
1570	4422.0712
1575	5366.0475
1580	3914.3415
1585	4124.7107
1590	3675.1642
1595	4437.7257
1600	5501.8753
1605	4485.5057
1610	5201.0739
1615	4397.9034
1620	5092.09
1625	4491.1284
1630	5014.9738
1635	5625.4216
1640	3901.0976
1645	4116.715
1650	5052.1147
1655	4160.4164
1660	4651.7173
1665	3890.8317
1670	4303.2434
1675	3634.7434
1680	3584.9773
1685	4367.1483
1690	3775.3419
1695	4200.3407
1700	3675.7729
1705	3308.9628
1710	3572.1527
1715	3502.6984
1720	3767.3073
1725	4028.7927
1730	4048.7251
1735	4479.086
1740	4413.2723
1745	3914.511
1750	3575.1252
1755	3965.4244
1760	3065.907
1765	4126.901
1770	3379.6364
1775	3554.6407
1780	3566.6014
1785	3289.4509
1790	3670.9984
1795	3921.8693
1800	3341.2703
1805	3210.6692
1810	3791.1438
1815	3684.3459
1820	3600.0633
1825	3217.1915
1830	4121.6136
1835	4577.9161
1840	3554.1766
1845	3791.1966
1850	3477.607
1855	3389.2031
1860	3971.5147
1865	3894.2468
1870	2953.9911
1875	2802.3172
1880	2999.9672
1885	2981.8272
1890	3348.5225
1895	3064.3011
1900	3481.7974
1905	3275.0564
1910	3266.5713
1915	3256.6341
1920	3677.6331
1925	3754.165
1930	3830.1633
1935	3716.8637
1940	3704.8502
1945	3289.1621
1950	3596.7508
1955	3307.7094
1960	3897.6405
1965	2489.5127
1970	4220.0048
1975	3504.4156
1980	3975.6608
1985	3499.8245
1990	3720.5491
1995	3401.4136
2000	3296.8244
2005	3273.6977
2010	3557.8646
2015	3513.2208
2020	4006.3771
2025	3059.1443
2030	2691.5235
2035	2589.677
2040	3434.8537
2045	2334.2631
2050	2827.715
2055	3376.9475
2060	3074.5756
2065	3628.3235
2070	3387.8408
2075	3469.1327
2080	4610.5152
2085	3700.1253
2090	3515.0362
2095	3065.1438
2100	4478.6162
2105	3367.7068
2110	3251.4323
2115	3242.1211
2120	3820.0851
2125	3098.6597
2130	3321.3426
2135	3892.3193
2140	3289.2293
2145	3370.3468
2150	2366.4247
2155	3528.0947
2160	3644.4354
2165	2396.7712
2170	3174.5987
2175	3347.8427
2180	3150.2727
2185	3618.0411
2190	2946.2394
2195	3108.4673
2200	2543.271
2205	3169.6382
2210	3104.0346
2215	3114.935
2220	3368.9626
2225	2631.6264
2230	3396.3917
2235	2211.4572
2240	2654.3282
2245	2703.709
2250	3480.9158
2255	2951.6431
2260	2990.3644
2265	2733.1958
2270	2905.0194
2275	2725.9039
2280	2850.9657
2285	1607.0426
2290	1535.9599
2295	2024.1224
2300	2010.9941
2305	2070.3121
2310	2344.018
2315	2426.3646
2320	2701.0873
2325	1768.9783
2330	2624.8388
2335	3056.6674
2340	2206.9163
2345	2814.0192
2350	2333.4979
2355	2294.1371
2360	2411.9525
2365	2197.8994
2370	2194.8902
2375	3230.6323
2380	2308.5
2385	2522.1538
2390	2177.1501
2395	2196.7921
2400	2994.9773
2405	1667.432
2410	1781.4786
2415	2500.278
2420	1537.5712
2425	1371.4013
2430	1509.5544
2435	2352.5633
2440	1831.7648
2445	987.49
2450	2068.0425
2455	2292.5043
2460	1802.5596
2465	2121.1357
2470	2408.8443
2475	1776.5552
2480	2144.9595
2485	1873.6589
2490	2136.0204
2495	1451.0704
2500	1829.8604
2505	1553.2075
2510	2031.166
2515	2003.5006
2520	1153.712
2525	406.8621
2530	1462.7895
2535	1879.4967
2540	2193.8708
2545	2348.2145
2550	2268.4455
2555	2268.3445
2560	1382.338
2565	965.7205
2570	1460.2418
2575	1192.2194
2580	1055.3166
2585	1884.8963
2590	1347.0841
2595	2710.0164
2600	1469.9615
2605	1585.4333
2610	1748.9004
2615	2229.9246
2620	2203.0026
2625	1059.3908
2630	1091.5264
2635	1024.205
2640	1528.9345
2645	1197.3902
2650	1510.0551
2655	1120.7606
2660	1236.0146
2665	1571.2548
2670	1898.9943
2675	584.203
2680	878.9172
2685	1859.1892
2690	810.8201
2695	1384.5477
2700	1622.737
2705	1919.4257
2710	991.6513
2715	2069.7339
2720	1718.3937
2725	1280.4861
2730	1471.7527
2735	1619.1485
2740	1917.2854
2745	1137.7361
2750	2140.7734
2755	1535.3781
2760	2316.6294
2765	1640.4728
2770	1206.7287
2775	594.0346
2780	1448.3214
2785	1403.4327
2790	1695.5685
2795	998.0615
2800	1487.8073
2805	1593.0982
2810	927.2691
2815	862.8345
2820	951.6367
2825	1640.0211
2830	1596.1804
2835	786.2782
2840	624.8597
2845	2098.3984
2850	604.4735
2855	1124.2622
2860	597.7033
2865	1738.5021
2870	779.3609
2875	863.548
2880	554.7549
2885	969.4926
2890	1194.7826
2895	1372.5442
2900	792.3559
2905	1002.0922
2910	1306.0705
2915	1370.0397
2920	890.7265
2925	1399.5627
2930	744.6393
2935	562.1182
2940	572.4386
2945	501.4104
2950	1027.0393
2955	1709.6687
2960	754.2961
2965	1285.8225
2970	1626.8729
2975	1219.1514
2980	1427.1671
2985	314.8896
2990	1125.6326
2995	650.5653
3000	1296.3008
3005	362.7578
3010	1547.8742
3015	513.2715
3020	1460.1521
3025	1705.5803
3030	492.9044
3035	1338.3342
3040	703.8644
3045	819.98
3050	1144.5278
3055	1776.4817
3060	1745.4626
3065	1495.2319
3070	1648.9547
3075	2261.9213
3080	1188.5943
3085	1715.0302
3090	1047.1743
3095	1996.4303
3100	2142.6498
3105	851.3562
3110	1339.4849
3115	1466.1055
3120	746.6239
3125	1912.7645
3130	1370.3314
3135	1178.0586
3140	980.5536
3145	1856.5022
3150	764.9177
3155	1355.7344
3160	1955.4389
3165	865.2088
3170	1783.457
3175	1192.1527
3180	979.2111
3185	725.064
3190	1285.7133
3195	561.269
3200	1233.3585
3205	1829.5752
3210	961.417
3215	972.3808
3220	1059.2687
3225	1367.4947
3230	716.3391
3235	1363.5977
3240	926.8984
3245	1278.4089
3250	1789.3964
3255	1434.1783
3260	1141.4315
3265	1449.193
3270	730.6753
3275	1595.5059
3280	167.4579
3285	1321.7917
3290	368.5446
3295	442.9128
3300	1411.2691
3305	937.1299
3310	995.009
3315	183.1886
3320	1007.8862
3325	1540.3192
3330	993.3844
3335	705.0548
3340	1253.0864
3345	758.6009
3350	885.0204
3355	1391.9247
3360	1100.5544
3365	1713.0811
3370	1625.7633
3375	1379.9998
3380	52.6111
3385	565.1993
3390	876.1295
3395	1421.1985
3400	845.7871
3405	1315.4056
3410	1085.3133
3415	-221.6147
3420	525.1174
3425	534.3977
3430	1534.0659
3435	491.4625
3440	497.4171
3445	1304.7219
3450	1123.1538
3455	768.6018
3460	1067.5355
3465	1267.2912
3470	170.1502
3475	865.0785
3480	364.722
3485	1178.157
3490	829.1243
3495	336.6231
3500	716.6035
3505	374.2691
3510	746.2644
3515	1251.337
3520	542.0542
3525	226.3288
3530	692.4821
3535	-199.6913
3540	11.258
3545	-45.7165
3550	-620.5036
3555	541.3319
3560	-447.1488
3565	674.3725
3570	1124.7053
3575	459.2067
3580	371.4969
3585	1023.3591
3590	1070.6023
3595	964.9041
3600	793.3781
3605	435.5049
3610	499.6523
3615	-84.8051
3620	467.6321
3625	-303.9158
3630	-131.5188
3635	174.4568
3640	585.8121
3645	-217.4819
3650	478.6348
3655	822.8678
3660	858.3446
3665	-27.3506
3670	768.2421
3675	733.0869
3680	-157.7792
