# Supplementary material for: DNArepairK: An Interactive Database for Exploring the Impact of Anticancer Drugs onto the Dynamics of DNA Repair Proteins
Source: Biomedicines. 2021 Sep 16;9(9):1238. doi: 10.3390/biomedicines9091238 (PMC8470695; doi:10.3390/biomedicines9091238)
Supplement: Supplementary file 1 [file biomedicines-09-01238-s001.zip › Fit and Raw data/DNA ligase 1/DNA ligase 1/Ligase1_I.txt]

Ligase1_I	c5e0b4
0	0
5	-335.4118182
10	376.8422727
15	-122.9607273
20	-450.5572727
25	648.7569091
30	398.9996364
35	207.6441818
40	670.8793636
45	361.5900909
50	867.7575455
55	2348.390182
60	634.2205455
65	1652.550364
70	2640.217273
75	2501.571364
80	3350.649364
85	1874.197
90	3299.220182
95	2682.648545
100	3064.976455
105	4037.331
110	3473.926636
115	3121.354909
120	3714.048636
125	4876.843545
130	4209.686818
135	4824.086636
140	5967.626818
145	5408.855182
150	6835.828818
155	5428.435
160	6378.689091
165	6303.798455
170	6026.953091
175	7033.401636
180	8069.974182
185	7035.877182
190	7695.279091
195	8203.336727
200	8926.036727
205	8072.314091
210	7975.531091
215	10678.46791
220	8591.135727
225	9493.606636
230	7853.269545
235	10635.80055
240	8933.727
245	9907.994091
250	11311.39291
255	10315.42273
260	10365.94745
265	11865.57064
270	11488.04727
275	11318.58545
280	12803.827
285	10753.902
290	13048.03836
295	12978.39327
300	12973.94309
305	13372.21082
310	13319.03109
315	13141.17955
320	12666.64736
325	13327.83609
330	13246.07445
335	13737.62918
340	13567.45073
345	14754.27445
350	14590.77927
355	15127.35645
360	15005.90427
365	15546.97464
370	13747.07818
375	16584.60218
380	16244.17109
385	17073.59082
390	16297.13655
395	17649.39136
400	15661.20718
405	16927.04345
410	17106.298
415	16309.14355
420	18136.67636
425	16721.96936
430	17386.77382
435	18593.47373
440	17575.01673
445	18472.66473
450	18141.96
455	17513.50564
460	18582.197
465	18027.52736
470	18857.28664
475	18799.85664
480	17971.02473
485	17399.36109
490	18089.47036
495	18888.631
500	19154.48564
505	18986.07527
510	17814.19518
515	18452.72236
520	18255.00873
525	17985.67636
530	19382.32882
535	19020.142
540	20014.76218
545	19128.74755
550	20170.07936
555	19077.16627
560	19118.79509
565	20223.77727
570	18484.66318
575	19102.64536
580	20460.66255
585	19168.81427
590	20355.66182
595	20961.42545
600	19903.56509
605	20626.131
610	20096.001
615	20847.09536
620	20426.427
625	21049.16809
630	20410.42173
635	20412.49091
640	20324.38209
645	20158.335
650	20399.98264
655	21366.90336
660	20972.24636
665	21180.06327
670	21680.25027
675	20925.33273
680	20851.21445
685	21114.55327
690	21608.40836
695	21305.55336
700	21889.87709
705	21169.34055
710	22830.52591
715	20703.24118
720	20082.21782
725	21006.23245
730	21119.86764
735	20145.31009
740	19921.34618
745	20160.76818
750	20858.41382
755	22214.27473
760	21586.56309
765	22423.88827
770	22242.24064
775	21177.78509
780	20452.14273
785	21466.39282
790	22025.46518
795	21494.64818
800	21739.43427
805	22368.55718
810	21783.847
815	22169.99627
820	21769.13845
825	21078.853
830	20135.91655
835	22445.14809
840	23017.46627
845	20453.68191
850	21363.40673
855	20901.29491
860	21840.77136
865	20203.59036
870	20174.90182
875	21958.97927
880	21995.99391
885	20762.31691
890	22528.35445
895	22000.50827
900	22062.65582
905	20265.07345
910	20736.759
915	20811.50564
920	19220.89182
925	21583.87291
930	19584.60491
935	21585.112
940	20292.49364
945	20379.96809
950	20067.42955
955	19978.21073
960	20911.08682
965	19911.63682
970	20502.24309
975	20652.43182
980	21477.77809
985	20646.95318
990	20385.36155
995	19801.47355
1000	19975.91009
1005	20998.09891
1010	20278.71027
1015	19492.94773
1020	20808.39636
1025	21102.30227
1030	20293.84618
1035	21355.03891
1040	19660.42164
1045	20766.98727
1050	20067.50536
1055	19202.54391
1060	19876.47664
1065	21058.51691
1070	20274.57918
1075	19687.14082
1080	20132.75227
1085	21649.53273
1090	20044.716
1095	20098.22591
1100	19201.84227
1105	20509.80945
1110	19636.11473
1115	18742.85518
1120	18207.31273
1125	20660.863
1130	19533.35345
1135	19246.95118
1140	19544.54136
1145	19455.83209
1150	18892.05945
1155	19166.74
1160	18712.841
1165	19050.13709
1170	19286.76991
1175	18719.72564
1180	19833.03664
1185	19330.99982
1190	19275.22164
1195	19909.27173
1200	19187.41636
1205	19593.18136
1210	18392.17118
1215	19217.60236
1220	18887.16536
1225	19513.54373
1230	19999.60082
1235	18663.63736
1240	18961.36173
1245	20232.42855
1250	18345.38927
1255	18483.83055
1260	18287.49991
1265	17686.40327
1270	19034.95
1275	19408.93664
1280	18236.02473
1285	18315.42073
1290	18465.26182
1295	17410.78673
1300	17919.96427
1305	19167.13964
1310	17859.54682
1315	18376.05909
1320	17311.58909
1325	19323.61427
1330	18337.87027
1335	17255.79864
1340	16104.69109
1345	15349.75345
1350	17576.20255
1355	18472.69064
1360	17430.92591
1365	17923.40527
1370	17159.70118
1375	17741.80618
1380	18582.81091
1385	16635.50264
1390	16367.99
1395	15483.273
1400	15917.01545
1405	15475.37973
1410	17149.49164
1415	15736.01009
1420	15463.63709
1425	15867.20427
1430	15683.81318
1435	15439.40945
1440	15812.16645
1445	14454.32391
1450	15686.64573
1455	13983.66336
1460	15656.29645
1465	15227.70409
1470	15440.10536
1475	16386.80445
1480	14550.19045
1485	14673.09791
1490	14524.89209
1495	14691.18827
1500	14285.37718
1505	15125.04836
1510	15110.13627
1515	15754.42655
1520	14196.56255
1525	15522.67336
1530	15375.79727
1535	15376.87009
1540	15271.23364
1545	14838.92882
1550	13992.82127
1555	14906.28882
1560	15089.79609
1565	14503.38291
1570	14535.75255
1575	15480.59391
1580	14509.64345
1585	14645.67573
1590	15349.37427
1595	14558.21282
1600	14778.03118
1605	15153.04227
1610	13740.33155
1615	14531.08182
1620	15544.97764
1625	14006.12291
1630	13552.41573
1635	14671.48091
1640	14650.94836
1645	15043.18191
1650	15346.12909
1655	14133.08427
1660	14664.79836
1665	15041.69218
1670	13563.246
1675	14383.50118
1680	15095.07027
1685	13840.44964
1690	13596.97073
1695	15903.82673
1700	15535.80573
1705	14095.05918
1710	15211.36945
1715	14673.233
1720	15031.55736
1725	12968.44364
1730	14282.267
1735	12820.42782
1740	14038.00345
1745	14523.38464
1750	14609.95673
1755	14995.89673
1760	13483.41109
1765	15216.95264
1770	15733.32091
1775	14884.35155
1780	13548.36064
1785	13886.34391
1790	13614.10955
1795	13464.32573
1800	12733.65291
1805	14333.83309
1810	14248.73455
1815	13814.015
1820	13713.75655
1825	14366.24527
1830	12330.01836
1835	14200.56191
1840	12877.555
1845	14927.66145
1850	14412.84427
1855	13144.23791
1860	11845.65718
1865	12587.85555
1870	13158.40455
1875	13096.97055
1880	13069.312
1885	12724.032
1890	12914.32491
1895	14120.59055
1900	13086.77727
1905	12338.404
1910	13116.87773
1915	12912.40482
1920	14084.457
1925	12953.76818
1930	13434.66209
1935	12985.07473
1940	13747.54927
1945	13404.53109
1950	12579.33327
1955	13518.77309
1960	13162.19145
1965	12860.42791
1970	14356.51091
1975	13766.13173
1980	12587.11682
1985	12711.12064
1990	13519.22409
1995	11750.95664
2000	12483.10636
2005	13114.24318
2010	12298.407
2015	11505.51691
2020	12161.67391
2025	11935.83173
2030	10675.99673
2035	12308.52091
2040	12803.47927
2045	11661.94545
2050	11520.59709
2055	9961.173636
2060	11193.53555
2065	11202.086
2070	11295.48236
2075	11164.649
2080	11949.61627
2085	11060.37536
2090	12195.68355
2095	11465.49955
2100	12122.27491
2105	11161.02173
2110	12361.80709
2115	11374.39082
2120	10514.59545
2125	12281.23136
2130	11655.26491
2135	11022.74727
2140	11798.058
2145	10966.14445
2150	11751.63545
2155	12039.60527
2160	11317.77327
2165	11095.30409
2170	10463.635
2175	11651.23155
2180	11345.05827
2185	10926.57836
2190	12240.16691
2195	12296.06282
2200	10759.81636
2205	10912.587
2210	10856.29127
2215	10921.84836
2220	11057.067
2225	11158.26864
2230	11175.74118
2235	11572.46336
2240	11402.11755
2245	10262.63882
2250	10752.42555
2255	10848.60636
2260	10968.30082
2265	10876.82218
2270	10681.60018
2275	10982.85018
2280	11255.04491
2285	10016.751
2290	10800.62055
2295	11006.85136
2300	11668.03727
2305	9330.600727
2310	11819.60855
2315	10621.40327
2320	9298.075545
2325	10374.81436
2330	10571.67782
2335	10393.49773
2340	9956.944636
2345	9727.178818
2350	10590.84064
2355	9556.666818
2360	9903.385455
2365	10532.238
2370	10233.26318
2375	11121.96373
2380	10099.28009
2385	10203.59264
2390	10092.19073
2395	9531.716909
2400	10620.58
2405	9481.412273
2410	10321.32864
2415	9698.38
2420	9176.953636
2425	11087.37673
2430	9412.081091
2435	10036.32918
2440	9595.321364
2445	8455.587
2450	9580.831364
2455	10292.39082
2460	8865.698727
2465	10685.67164
2470	9565.884818
2475	8640.704455
2480	9597.128182
2485	9756.017818
2490	10709.87527
2495	8810.494
2500	9188.766545
2505	9956.943909
2510	10273.77191
2515	9088.797364
2520	8847.265636
2525	8773.579455
2530	9306.095091
2535	9673.245182
2540	9732.858
2545	8709.762727
2550	8923.309364
2555	8493.943
2560	7627.191818
2565	8309.828091
2570	8173.736091
2575	8138.158
2580	7637.125091
2585	8477.542091
2590	7838.529
2595	8814.731364
2600	9043.502182
2605	8499.465364
2610	9159.272364
2615	8840.703909
2620	8573.064818
2625	9737.049364
2630	8257.597
2635	7752.644273
2640	8912.463545
2645	8818.380727
2650	9324.133455
2655	7541.754091
2660	9002.127727
2665	8149.014727
2670	8088.808545
2675	8446.510091
2680	8800.934364
2685	8393.152818
2690	8815.901455
2695	8689.236636
2700	8670.784455
2705	8319.179909
2710	8412.369273
2715	7731.372273
2720	8114.591455
2725	7493.729182
2730	9040.13
2735	6905.561909
2740	7997.421273
2745	8423.279091
2750	8923.722091
2755	8834.532273
2760	8853.139455
2765	9210.052273
2770	8717.710636
2775	7228.474
2780	8576.590545
2785	8477.612364
2790	7325.201545
2795	7480.000818
2800	7122.406909
2805	7924.550636
2810	7301.096273
2815	7592.625
2820	8837.730455
2825	7831.321
2830	7979.379
2835	8430.068182
2840	7273.864818
2845	7795.932909
2850	7092.186364
2855	7309.898
2860	8803.161455
2865	6795.535545
2870	9337.016818
2875	7079.815636
2880	6915.792636
2885	7658.411364
2890	7676.324545
2895	8485.961182
2900	8279.656
2905	6980.169727
2910	7568.056818
2915	8336.976
2920	6520.240091
2925	8100.250818
2930	6747.705636
2935	7333.514182
2940	6934.194182
2945	8885.253818
2950	8160.097909
2955	8249.862818
2960	8338.041273
2965	7919.338364
2970	8511.761364
2975	7842.409
2980	7878.160091
2985	7685.050455
2990	7511.156636
2995	8682.385455
3000	7065.536364
3005	7887.751364
3010	7247.422455
3015	8400.786455
3020	8317.717545
3025	7378.814455
3030	6488.516818
3035	5760.526727
3040	5447.672364
3045	7362.541091
3050	7191.623364
3055	6623.020727
3060	6695.186182
3065	6822.184636
3070	7148.588727
3075	5814.652364
3080	6438.571455
3085	7082.654909
3090	5894.165091
3095	6526.375091
3100	6873.307091
3105	6793.457
3110	7368.812727
3115	6872.281182
3120	6526.426091
3125	6197.517727
3130	7971.095636
3135	7603.400364
3140	6767.167455
3145	6392.880273
3150	6300.686818
3155	7162.752091
3160	5733.367273
3165	6536.567909
3170	6039.171545
3175	6428.834909
3180	5984.238273
3185	5598.843818
3190	6810.051636
3195	6460.345364
3200	6785.129727
3205	5390.077818
3210	5798.972273
3215	6919.414455
3220	6540.616
3225	5202.587545
3230	7809.286273
3235	6000.648091
3240	5023.144909
3245	5982.074364
3250	5920.778909
3255	6299.393091
3260	6501.529636
3265	5453.691
3270	6257.784909
3275	6938.895273
3280	5702.276273
3285	3874.888091
3290	6563.557091
3295	6458.333727
3300	6129.180636
3305	5650.915273
3310	5793.554182
3315	4889.746
3320	6247.972273
3325	6234.620364
3330	5606.191364
3335	6295.089909
3340	6468.297636
3345	5257.701273
3350	5051.212818
3355	5885.189091
3360	6189.948
3365	5387.899
3370	5441.981636
3375	5120.984545
3380	6560.139909
3385	4021.798182
3390	6146.703182
3395	6177.548818
3400	4758.982909
