# Supplementary material for: DNArepairK: An Interactive Database for Exploring the Impact of Anticancer Drugs onto the Dynamics of DNA Repair Proteins
Source: Biomedicines. 2021 Sep 16;9(9):1238. doi: 10.3390/biomedicines9091238 (PMC8470695; doi:10.3390/biomedicines9091238)
Supplement: Supplementary file 1 [file biomedicines-09-01238-s001.zip › Fit and Raw data/DNA ligase 1/DNA ligase 1/PCNALigase1BMN673_PCNA_I.txt]

PCNA_I	fbe5d6
0	0
5	-1269.99292
10	-249.9550568
15	410.0305341
20	-1455.031932
25	-1158.138909
30	-1594.730205
35	-182.4789659
40	2227.615477
45	-25.451125
50	46.55565909
55	867.0071477
60	671.6844886
65	834.6513182
70	547.1378523
75	1792.95542
80	875.1847273
85	1950.823409
90	2356.702659
95	2859.176489
100	845.9565114
105	3851.037818
110	5447.670284
115	3661.379636
120	3927.11475
125	4318.031295
130	4124.365364
135	4850.198909
140	5938.046489
145	7404.321989
150	5610.357
155	5883.566318
160	6631.052648
165	7462.980875
170	6876.4065
175	8132.022057
180	7822.37633
185	7811.191102
190	9348.170955
195	8704.517534
200	9243.116364
205	7776.244511
210	8517.266977
215	10960.96134
220	9435.452625
225	11418.67166
230	11077.52358
235	12260.05266
240	11233.67978
245	12099.28559
250	11184.22775
255	13935.97718
260	11783.78703
265	11731.17145
270	13778.73916
275	13629.75039
280	13147.16907
285	14723.68435
290	14855.33332
295	13558.55651
300	14426.62751
305	15165.39284
310	16380.22482
315	15129.71776
320	16825.29622
325	17712.71225
330	17181.58164
335	16190.30777
340	19095.12424
345	17761.55885
350	18298.51255
355	17246.84232
360	18308.39669
365	18390.6085
370	19451.60072
375	18523.68759
380	18065.832
385	19588.34118
390	21232.76953
395	20055.44458
400	21368.8752
405	22710.02317
410	21764.73508
415	21543.18393
420	21841.21769
425	21976.04238
430	22639.96714
435	21265.70877
440	22671.53826
445	22685.43885
450	24453.17361
455	24413.98494
460	23779.42111
465	23415.89195
470	24263.27067
475	25081.52047
480	23964.05251
485	25549.41301
490	24031.43085
495	24853.89298
500	25407.95157
505	23486.15817
510	24851.10575
515	24619.61945
520	24946.74292
525	25434.29268
530	27071.54027
535	25990.73089
540	24611.30839
545	25954.70653
550	26198.00899
555	28497.88065
560	26837.75299
565	26742.49909
570	25848.22259
575	27282.13975
580	27118.05614
585	28305.84672
590	27583.52328
595	28132.56591
600	29304.55885
605	27545.13149
610	26940.64839
615	28968.63827
620	28124.21833
625	27890.85894
630	27032.95955
635	27662.21377
640	25535.91482
645	28517.75713
650	28320.66975
655	29014.1635
660	28595.9805
665	26903.01058
670	27873.90936
675	28017.56999
680	28607.10333
685	28419.05474
690	27558.9832
695	30403.25552
700	28537.77211
705	28346.85091
710	29418.32981
715	28312.87428
720	29841.69472
725	30275.69448
730	27336.4901
735	30544.88677
740	28355.75756
745	28016.86159
750	30450.20044
755	28572.04527
760	29635.63424
765	31073.84911
770	29089.55541
775	27721.37165
780	29187.37264
785	30621.4907
790	29219.34635
795	29091.6551
800	29555.12842
805	30005.17869
810	29434.35694
815	30571.07102
820	27820.05278
825	29285.16842
830	31180.44433
835	29641.61032
840	28750.88547
845	31521.87986
850	28654.9562
855	27169.00398
860	28315.10611
865	28618.69173
870	28862.44352
875	31715.01203
880	29456.12235
885	31340.05173
890	27984.89985
895	29149.20203
900	28543.48856
905	28651.2249
910	28720.53699
915	28368.71523
920	28355.51299
925	29580.75573
930	28566.41885
935	27791.66916
940	28315.49306
945	28444.44888
950	26292.12176
955	28086.86605
960	28125.00188
965	26076.17907
970	26015.88644
975	27926.25681
980	26426.25775
985	26530.34527
990	27910.02335
995	27844.95295
1000	28434.04372
1005	29854.5187
1010	26605.8189
1015	29138.92206
1020	27628.84625
1025	27158.95002
1030	26508.30825
1035	27244.78418
1040	26073.03716
1045	27627.02397
1050	26815.08523
1055	27935.95917
1060	27509.05324
1065	28364.9845
1070	28650.39731
1075	26683.20174
1080	27815.90652
1085	27378.04274
1090	25459.19034
1095	25972.70239
1100	26337.74551
1105	27301.52188
1110	26282.0707
1115	28100.11793
1120	26233.29616
1125	27711.41989
1130	26351.89048
1135	27280.6934
1140	26226.58116
1145	28943.91255
1150	26416.37264
1155	25909.14924
1160	24965.55709
1165	26625.16567
1170	25671.89627
1175	27587.21595
1180	26671.48488
1185	27086.2474
1190	26809.64465
1195	26713.15844
1200	25315.48567
1205	27821.13518
1210	24606.67009
1215	25207.38866
1220	25778.01259
1225	25011.07247
1230	25005.47657
1235	24864.29215
1240	24930.57186
1245	24938.06964
1250	24628.13472
1255	23866.53394
1260	24913.85893
1265	24242.00966
1270	24453.33492
1275	24561.99699
1280	23538.97002
1285	25855.74239
1290	22911.08681
1295	24902.78053
1300	22969.35856
1305	22374.73488
1310	23951.53066
1315	22630.71141
1320	24323.60715
1325	24242.49686
1330	23205.75959
1335	24768.19559
1340	23445.47331
1345	22893.2851
1350	22384.35784
1355	22502.51653
1360	22130.22619
1365	24640.59436
1370	20727.0657
1375	24444.16168
1380	21911.59402
1385	23748.31788
1390	21005.15943
1395	20665.60703
1400	22804.47768
1405	22925.85015
1410	21535.33225
1415	20059.23597
1420	19861.05383
1425	21763.30611
1430	21645.88518
1435	22014.65208
1440	21707.75533
1445	20237.54607
1450	21313.24869
1455	22456.4162
1460	21473.93038
1465	20241.68808
1470	20683.90831
1475	21466.94994
1480	20956.15906
1485	21414.56715
1490	22000.59926
1495	19697.81867
1500	19205.77338
1505	21149.79389
1510	19277.85202
1515	19762.32865
1520	20195.81184
1525	19693.58123
1530	20743.9467
1535	19432.9805
1540	19687.80953
1545	20820.63023
1550	20542.20828
1555	20717.42188
1560	20731.1146
1565	21166.47688
1570	20638.43408
1575	19541.26103
1580	19078.39663
1585	19712.16744
1590	19398.28833
1595	18734.28919
1600	19543.72855
1605	18114.79374
1610	20352.52074
1615	20870.08342
1620	18639.65657
1625	19156.73166
1630	20456.87505
1635	19855.49831
1640	21306.55127
1645	16769.99019
1650	18998.32218
1655	20939.30298
1660	18868.31488
1665	17574.43019
1670	19535.50963
1675	17933.09986
1680	20007.89036
1685	18287.27303
1690	18579.54167
1695	19098.14193
1700	18601.63163
1705	19635.44722
1710	18135.21035
1715	18826.13961
1720	18393.46122
1725	18702.15649
1730	19383.98978
1735	18451.42948
1740	19993.57269
1745	19544.82002
1750	20699.43877
1755	18504.43838
1760	19069.12448
1765	19980.98728
1770	19097.30236
1775	18355.70306
1780	17902.99905
1785	17712.71341
1790	17580.06395
1795	15491.52528
1800	17367.49963
1805	19034.70373
1810	17842.72284
1815	18888.7
1820	17317.90657
1825	17843.07907
1830	17193.52781
1835	18998.41201
1840	17933.83106
1845	17737.64198
1850	19686.64233
1855	17979.62307
1860	16685.11402
1865	17493.10953
1870	16345.41307
1875	17741.55951
1880	17273.98823
1885	18491.98356
1890	19571.67423
1895	17770.41585
1900	17404.21074
1905	17862.7556
1910	17424.677
1915	18673.29145
1920	17600.80338
1925	18979.43228
1930	18189.21336
1935	18026.42291
1940	18169.21885
1945	18171.72674
1950	17375.9946
1955	17541.08257
1960	17813.94493
1965	18550.51378
1970	16530.02109
1975	17484.64701
1980	17887.2242
1985	16660.43678
1990	18408.91731
1995	16810.43377
2000	15507.14249
2005	14372.3156
2010	16385.90726
2015	16205.69644
2020	14868.40284
2025	16062.83231
2030	14355.02699
2035	15759.65663
2040	16639.45569
2045	13474.21063
2050	14419.2356
2055	13911.55378
2060	14452.52643
2065	17432.13324
2070	14444.15509
2075	14834.34102
2080	15144.74557
2085	15011.48798
2090	14295.21674
2095	14844.30998
2100	16179.05783
2105	15757.72133
2110	14380.22814
2115	13726.44272
2120	15529.44919
2125	14574.78985
2130	13425.42816
2135	16503.53857
2140	14370.74194
2145	14072.73465
2150	15943.35573
2155	12969.90756
2160	14065.13719
2165	13946.14086
2170	14316.43042
2175	14545.90338
2180	14094.41448
2185	14545.24559
2190	15298.15531
2195	12620.08948
2200	13784.24523
2205	16499.39926
2210	14386.98834
2215	14408.36101
2220	14154.17102
2225	13621.24053
2230	14410.3079
2235	13139.22678
2240	12427.36782
2245	14119.23969
2250	15313.74373
2255	14468.37507
2260	14542.88761
2265	12986.15183
2270	14377.43067
2275	14209.20659
2280	13217.43123
2285	15750.03656
2290	14361.65139
2295	12504.21555
2300	14444.13442
2305	12094.7493
2310	13693.71578
2315	13539.48348
2320	12374.53452
2325	11666.48665
2330	13607.30594
2335	11927.00624
2340	13243.21714
2345	12002.69256
2350	12828.20058
2355	13388.65851
2360	12267.72642
2365	14225.82177
2370	11283.8066
2375	13558.65523
2380	12251.74874
2385	12078.30392
2390	13149.54211
2395	12632.1448
2400	14169.35453
2405	12597.42848
2410	12377.67431
2415	12903.91124
2420	10602.92724
2425	13033.96819
2430	11980.85895
2435	11969.86826
2440	11972.73605
2445	11478.71469
2450	9949.062807
2455	11784.35653
2460	10567.23767
2465	11011.3022
2470	11442.65808
2475	9886.910227
2480	11357.71063
2485	11702.20539
2490	11777.94464
2495	10394.70969
2500	13044.22847
2505	10914.94968
2510	12789.45661
2515	12522.4013
2520	10547.39693
2525	11788.13324
2530	10658.79793
2535	11705.58723
2540	9963.626977
2545	10923.67938
2550	11587.37522
2555	12455.52233
2560	10749.15003
2565	12031.52572
2570	10871.97272
2575	12164.45277
2580	10378.30663
2585	11440.68647
2590	11120.56024
2595	10799.17138
2600	11469.48968
2605	9261.827955
2610	9736.004705
2615	9791.205443
2620	11142.86405
2625	11560.95374
2630	9836.19575
2635	10126.28703
2640	8677.912148
2645	10840.52581
2650	10071.51052
2655	10628.69306
2660	10244.32016
2665	9286.78975
2670	9686.055227
2675	9529.741193
2680	11524.83338
2685	9612.876602
2690	10019.31144
2695	10016.79931
2700	11186.62089
2705	10271.95057
2710	10540.22506
2715	10635.85914
2720	11586.64016
2725	10720.20097
2730	10744.04211
2735	10450.30897
2740	10248.95942
2745	10271.74367
2750	9801.018114
2755	10459.09545
2760	9621.894909
2765	8449.059114
2770	10544.67461
2775	11315.73763
2780	9838.022284
2785	12430.9525
2790	9898.454
2795	10710.48798
2800	12151.16495
2805	10880.19763
2810	9871.907341
2815	8672.951818
2820	8570.076511
2825	10138.2419
2830	10008.51451
2835	11043.0101
2840	9808.339898
2845	9828.223136
2850	9301.15842
2855	10301.66328
2860	10183.7252
2865	10331.4581
2870	10242.17681
2875	10500.89401
2880	9906.883102
2885	10468.39368
2890	9718.48408
2895	10106.1799
2900	10068.43352
2905	7927.500659
2910	9402.636057
2915	10854.84
2920	9958.832011
2925	8065.863273
2930	9216.790511
2935	8816.380625
2940	9302.133989
2945	8627.446102
2950	9164.710045
2955	9943.793386
2960	8766.848227
2965	9746.221318
2970	8519.887875
2975	10334.98039
2980	9779.297523
2985	9931.481523
2990	9131.45225
2995	8853.847659
3000	10106.27707
3005	8664.07492
3010	8966.034136
3015	9273.658216
3020	9795.711795
3025	9566.239807
3030	8569.630261
3035	9348.237023
3040	8515.399875
3045	9960.345205
3050	8572.249614
3055	7512.211523
3060	8179.436023
3065	10013.28552
3070	9322.484727
3075	9592.798636
3080	8797.380034
3085	9210.408364
3090	9264.596636
3095	6965.569761
3100	7103.639318
3105	8470.836307
3110	8222.398693
3115	8439.984977
3120	8694.12725
3125	8208.081602
3130	9945.674784
3135	8137.720534
3140	8053.326932
3145	8352.272705
3150	8290.638045
3155	8360.870068
3160	10340.42831
3165	7787.804705
3170	8145.368795
3175	8162.714205
3180	8357.411341
3185	7775.323807
3190	7273.876352
3195	9904.593125
3200	7860.22142
3205	8780.343523
3210	7757.103477
3215	9828.782977
3220	8232.464818
3225	7583.88275
3230	9082.744739
3235	8203.839523
3240	5889.494295
3245	7799.879148
3250	7578.574114
3255	7478.113
3260	6701.816307
3265	6938.260034
3270	6787.647761
3275	7271.414443
3280	8460.839534
3285	6213.480875
3290	7081.837011
3295	6819.089455
3300	10164.89152
3305	8901.522227
3310	7452.852352
3315	9049.020216
3320	7680.638443
3325	9160.944932
3330	8997.933091
3335	8631.534602
3340	7196.743875
3345	7380.263898
3350	7672.228659
3355	7565.31875
3360	6425.461602
3365	6510.192114
3370	8345.47
3375	6815.195489
3380	7059.745318
3385	7260.9465
3390	6157.495432
3395	6508.297
3400	8572.288057
