# Supplementary material for: DNArepairK: An Interactive Database for Exploring the Impact of Anticancer Drugs onto the Dynamics of DNA Repair Proteins
Source: Biomedicines. 2021 Sep 16;9(9):1238. doi: 10.3390/biomedicines9091238 (PMC8470695; doi:10.3390/biomedicines9091238)
Supplement: Supplementary file 1 [file biomedicines-09-01238-s001.zip › Fit and Raw data/DNA ligase 1/DNA ligase 1/PCNALigase1_PCNA.txt]

PCNA	f4b183
0	0
5	2902.8197
10	7921.453663
15	13105.77281
20	18212.61701
25	21116.71596
30	27992.42334
35	29650.09376
40	32445.43245
45	36064.40329
50	40609.95466
55	41769.1377
60	46053.8177
65	46440.18839
70	50089.58051
75	52614.19165
80	54706.62879
85	54130.30711
90	57156.20745
95	59365.25673
100	60419.92674
105	59904.39898
110	62754.90521
115	61262.94611
120	65551.60156
125	66290.08496
130	66707.59816
135	66759.34043
140	66121.21929
145	67648.68586
150	67618.33215
155	68883.3795
160	68904.33051
165	67888.0431
170	69277.42633
175	69055.75249
180	68074.27088
185	70064.99531
190	68939.24129
195	71145.93394
200	67748.10101
205	69273.50103
210	67671.49434
215	69580.41478
220	68359.0264
225	70427.06068
230	68185.02843
235	67670.41909
240	67800.99545
245	69274.86783
250	67572.97488
255	67885.91173
260	66989.34596
265	67576.92419
270	65749.11585
275	67718.39904
280	65433.56355
285	67358.8212
290	65841.85255
295	65418.26971
300	65638.62563
305	65085.87679
310	63485.21778
315	62365.48558
320	64338.6301
325	64530.79151
330	61644.49688
335	62540.62935
340	62008.41991
345	61856.04488
350	62647.29734
355	60254.26025
360	61412.92585
365	60287.81953
370	59660.37311
375	59253.62283
380	58309.11558
385	58199.31938
390	58537.97361
395	58785.51465
400	56143.9654
405	56141.8081
410	55239.26939
415	55056.38424
420	56493.51643
425	54306.65704
430	53260.4577
435	53317.26936
440	53247.4833
445	53086.32606
450	53343.09428
455	52451.596
460	50162.99459
465	50788.08799
470	49563.81089
475	48334.55173
480	48016.7448
485	48732.52321
490	48209.3344
495	51051.21335
500	47237.79375
505	45099.8304
510	45954.81204
515	45703.23329
520	44915.03658
525	45015.62834
530	47092.09759
535	45090.20798
540	46988.3723
545	44571.13168
550	47408.41489
555	44794.0854
560	44568.74041
565	43656.23014
570	43714.8421
575	43362.98248
580	43352.90466
585	42121.62441
590	43582.78228
595	42599.77619
600	40573.1962
605	41633.74503
610	40950.37796
615	41108.51026
620	39269.99894
625	40220.87906
630	39603.65815
635	38198.11324
640	38026.98699
645	39871.32336
650	38777.62156
655	38880.75695
660	38393.38863
665	36023.28836
670	37114.27059
675	36135.29435
680	37029.80906
685	36477.61995
690	35198.99768
695	33709.13701
700	36415.5062
705	35412.11414
710	35315.01078
715	34884.8143
720	36317.61489
725	33415.70023
730	34460.81326
735	33835.61914
740	32842.01185
745	32523.2202
750	33509.83624
755	30497.60008
760	29555.68065
765	33812.56331
770	34505.26019
775	32715.21863
780	29749.35953
785	31369.5883
790	31907.4105
795	30168.06825
800	29177.30974
805	29877.43158
810	28976.05779
815	29460.63896
820	29036.0085
825	30540.04844
830	28004.96955
835	29576.24321
840	30733.37733
845	28933.50743
850	29815.96021
855	29852.24374
860	25722.16641
865	28931.13869
870	27499.12308
875	28705.31473
880	27192.77904
885	26933.1085
890	29034.5006
895	27386.17699
900	26176.36051
905	26764.71203
910	26513.43503
915	25064.42451
920	27374.9436
925	25629.65518
930	27155.98764
935	26380.77298
940	22065.08944
945	24986.66673
950	26166.11695
955	25422.75944
960	26590.67219
965	24420.60944
970	24901.08001
975	24936.37478
980	25167.33423
985	25602.43371
990	25657.75001
995	23991.73514
1000	25602.7786
1005	26109.3004
1010	25465.20929
1015	20694.98974
1020	26591.05766
1025	24939.08543
1030	23432.48444
1035	24404.9807
1040	23630.17106
1045	21489.72061
1050	22547.01415
1055	24125.24039
1060	23715.49938
1065	21853.3164
1070	23335.43994
1075	21433.17521
1080	20510.50595
1085	21762.4752
1090	21552.62848
1095	22447.41795
1100	22624.95851
1105	21777.13643
1110	22044.45781
1115	22877.0819
1120	21734.29409
1125	21512.34379
1130	21210.12246
1135	20099.96913
1140	20947.76061
1145	20063.27165
1150	20674.55468
1155	19278.01785
1160	20220.80619
1165	19512.66311
1170	21236.92148
1175	21333.10195
1180	20600.49651
1185	19844.06919
1190	20071.79779
1195	19079.61595
1200	19445.44511
1205	20413.47186
1210	19574.64554
1215	20128.70338
1220	20559.24984
1225	20947.50243
1230	17146.08759
1235	19438.56755
1240	21446.85426
1245	18851.70673
1250	19166.06563
1255	19819.27384
1260	20535.43539
1265	17971.29946
1270	17811.38153
1275	18693.87363
1280	19009.32456
1285	15030.82519
1290	18910.14571
1295	18693.36469
1300	19725.3193
1305	19833.42166
1310	19135.64625
1315	19132.29874
1320	18928.19249
1325	18673.82383
1330	18038.1917
1335	19370.01675
1340	18042.1833
1345	18388.67305
1350	18950.01773
1355	17415.8387
1360	18673.58413
1365	17437.14841
1370	17868.0302
1375	17925.80768
1380	17807.92351
1385	16507.12049
1390	16022.15724
1395	16171.22429
1400	15532.00346
1405	15342.84553
1410	16726.50166
1415	16172.22814
1420	14880.99909
1425	17604.06206
1430	16157.63045
1435	16406.08694
1440	16077.36814
1445	16563.7154
1450	15748.94663
1455	15277.85219
1460	16392.98461
1465	15151.76893
1470	14319.20774
1475	15436.39823
1480	14358.57421
1485	14963.48946
1490	13770.85701
1495	14630.20064
1500	13847.2089
1505	14663.94096
1510	15155.07521
1515	14506.76258
1520	13633.36505
1525	13972.38479
1530	10087.61916
1535	14852.89108
1540	14406.77708
1545	15735.89466
1550	15043.21309
1555	13975.25588
1560	13797.19341
1565	14612.57419
1570	13975.30093
1575	13256.91068
1580	13526.20045
1585	10440.70598
1590	13891.91635
1595	12919.44856
1600	14162.81815
1605	13232.88011
1610	13488.24115
1615	14329.80788
1620	14309.4474
1625	13668.7565
1630	13491.41059
1635	14620.50044
1640	14622.57486
1645	13357.28484
1650	14303.29638
1655	13923.64345
1660	14039.05836
1665	11799.91548
1670	13885.21814
1675	12035.85168
1680	12382.49761
1685	13261.60756
1690	13792.3074
1695	14579.96181
1700	11703.03099
1705	12732.05756
1710	12357.20969
1715	12184.43848
1720	12625.95589
1725	11892.55719
1730	13294.66661
1735	14207.27209
1740	11478.39724
1745	12493.13723
1750	11743.44743
1755	11912.5137
1760	12773.19076
1765	12655.64703
1770	12549.65479
1775	13704.26674
1780	9934.251325
1785	11825.76716
1790	12907.17563
1795	12953.14108
1800	11647.67814
1805	10854.92139
1810	12371.3743
1815	12290.01995
1820	13572.8391
1825	10641.28069
1830	11954.23383
1835	11299.68134
1840	11163.07295
1845	10018.58471
1850	11605.14584
1855	10574.43201
1860	10893.5422
1865	11311.02438
1870	11789.18996
1875	10772.46246
1880	11360.55175
1885	10832.55258
1890	11076.69871
1895	11713.90525
1900	8586.454138
1905	10146.39241
1910	11593.59264
1915	10624.87123
1920	9032.512675
1925	9631.338313
1930	10773.66203
1935	10167.51258
1940	10838.81346
1945	9316.969213
1950	10073.22208
1955	9213.221825
1960	10918.43679
1965	11345.77471
1970	10116.46455
1975	10955.28323
1980	9309.763125
1985	10915.16811
1990	10455.08564
1995	10347.28163
2000	10085.34265
2005	9301.32815
2010	10745.26119
2015	10021.40544
2020	8829.455113
2025	11433.37805
2030	11580.96653
2035	8442.554238
2040	9475.05455
2045	9528.228425
2050	9882.772775
2055	8715.183238
2060	11570.30986
2065	8560.29135
2070	8905.360538
2075	10145.81165
2080	9742.300075
2085	9761.911488
2090	10236.44758
2095	8480.834413
2100	9248.7616
2105	9221.953663
2110	8163.324775
2115	9323.1553
2120	9055.000275
2125	10371.44649
2130	10304.03299
2135	9385.910588
2140	8959.31705
2145	9108.612963
2150	9899.7664
2155	10088.1009
2160	9564.711913
2165	9094.815125
2170	8731.241225
2175	9040.3348
2180	8385.40045
2185	8080.129963
2190	8582.4245
2195	8897.23135
2200	9523.50285
2205	9713.556263
2210	9427.7189
2215	7048.814763
2220	8715.651588
2225	8907.428588
2230	7649.521875
2235	8877.242325
2240	8627.994488
2245	8484.899963
2250	9896.8118
2255	8167.599638
2260	8749.242738
2265	9427.32195
2270	8546.052788
2275	9517.16525
2280	9429.824563
2285	9091.323113
2290	8523.165688
2295	8546.027075
2300	9529.178725
2305	8879.4502
2310	8160.813238
2315	7314.024538
2320	7881.830913
2325	7961.622325
2330	9490.194113
2335	9082.3248
2340	9852.936925
2345	7369.518063
2350	7931.639
2355	8048.459175
2360	7907.9852
2365	8621.269075
2370	7466.83775
2375	7936.510988
2380	7980.346338
2385	7428.606025
2390	7718.005313
2395	8242.875638
2400	7058.781225
2405	6253.6744
2410	7051.721975
2415	7396.783513
2420	7734.307888
2425	7051.88475
2430	6371.765113
2435	5326.265113
2440	7395.217175
2445	5765.668575
2450	6817.505325
2455	6930.226163
2460	6962.150038
2465	7445.233088
2470	6835.118813
2475	5771.87485
2480	7666.215663
2485	8397.1925
2490	7775.635738
2495	5981.783838
2500	5812.75135
2505	6220.194388
2510	7531.297075
2515	6076.875038
2520	7753.720188
2525	5516.345725
2530	7366.874563
2535	7038.185088
2540	6919.913113
2545	6213.026338
2550	6581.7659
2555	6459.052038
2560	6805.6678
2565	6903.978588
2570	4897.909313
2575	6863.636525
2580	5691.6697
2585	6499.32865
2590	7462.046088
2595	6414.5879
2600	6980.711488
2605	5891.00235
2610	7361.391213
2615	7648.841663
2620	6907.4043
2625	6346.657388
2630	6409.571625
2635	7227.286288
2640	5312.380363
2645	5442.531088
2650	7160.271013
2655	5184.490213
2660	4330.846263
2665	4775.40285
2670	6605.7886
2675	5902.182188
2680	6341.542088
2685	7027.309125
2690	6486.5081
2695	6254.212875
2700	6356.308075
2705	4890.863875
2710	5823.42395
2715	7197.92835
2720	6857.955125
2725	5632.616375
2730	5301.516088
2735	5767.8144
2740	4777.199538
2745	6285.88005
2750	5957.206088
2755	5395.904125
2760	6285.972275
2765	5342.148425
2770	8183.1982
2775	5851.022175
2780	6416.413063
2785	6624.9425
2790	6183.9166
2795	6121.5487
2800	5934.5844
2805	6745.305263
2810	6476.68295
2815	6756.656588
2820	8263.276488
2825	6435.216125
2830	6501.82085
2835	5791.141375
2840	5509.448825
2845	7434.064088
2850	6629.616225
2855	6049.389013
2860	6445.712563
2865	6118.946425
2870	6205.55675
2875	6386.047663
2880	6862.14265
2885	6643.213038
2890	4675.537625
2895	6156.660925
2900	6646.184638
2905	6432.0452
2910	6876.1124
2915	6963.259925
2920	6685.5186
2925	6656.110513
2930	5934.924188
2935	6658.030025
2940	5292.890288
2945	7370.957963
2950	7290.353525
2955	7421.829613
2960	5085.909975
2965	5007.3687
2970	6266.447775
2975	5966.182938
2980	6597.979225
2985	4374.397925
2990	5944.15965
2995	6014.149288
3000	5557.1198
3005	4114.590963
3010	6239.324488
3015	4579.158888
3020	4646.400688
3025	7800.067713
3030	6111.949225
3035	6085.967488
3040	5621.115025
3045	4578.489513
3050	5243.700788
3055	4545.802975
3060	5703.211
3065	5020.574938
3070	5994.690663
3075	6016.70715
3080	5419.601275
3085	5332.5158
3090	4772.421688
3095	5558.511463
3100	6489.796113
3105	5850.743375
3110	4377.841488
3115	5249.306538
3120	4492.98185
3125	4949.22275
3130	6736.233638
3135	5583.7639
3140	4575.744863
3145	6888.168588
3150	4732.518013
3155	4426.235175
3160	5769.356938
3165	7027.353325
3170	6598.016838
3175	4779.862163
3180	6973.812888
3185	5212.773113
3190	5687.572275
3195	6380.763213
3200	5113.764688
3205	5845.55965
3210	6447.051313
3215	5716.071288
3220	5076.127963
3225	6837.301825
3230	3965.42935
3235	6382.263675
3240	6422.921938
3245	5715.124388
3250	7008.718775
3255	5866.324513
3260	5383.261013
3265	3878.4004
3270	5815.867663
3275	6647.924163
3280	5659.761125
3285	7104.5465
3290	5590.91325
3295	3760.329238
3300	4519.754088
3305	7102.185838
3310	5967.980475
3315	4176.1503
3320	5633.586438
3325	6667.870688
3330	5446.978713
3335	5997.904088
3340	6835.866175
3345	6325.338963
3350	6577.57455
3355	5392.374288
3360	5287.2686
3365	5916.178713
3370	6098.127588
3375	5139.240888
3380	4866.062575
3385	7823.41785
3390	6128.723763
3395	5044.966113
3400	6403.785675
3405	5303.356975
3410	4311.494313
3415	7854.389938
3420	6148.527063
3425	5392.986288
3430	6270.314638
3435	6916.042425
3440	6266.410375
3445	4808.4721
3450	4873.700675
3455	5705.286063
3460	5351.935963
3465	6303.491625
3470	4620.482913
3475	5441.999838
3480	5593.825563
3485	4981.352325
3490	4806.567038
3495	4611.965063
3500	5372.042288
3505	4131.2125
3510	4389.528138
3515	5163.762538
3520	5353.789175
3525	4072.42565
3530	5102.038513
3535	4305.165638
3540	5920.854563
3545	4299.342925
3550	4036.771338
3555	4321.71875
3560	3995.147688
3565	4940.260775
