# Supplementary material for: DNArepairK: An Interactive Database for Exploring the Impact of Anticancer Drugs onto the Dynamics of DNA Repair Proteins
Source: Biomedicines. 2021 Sep 16;9(9):1238. doi: 10.3390/biomedicines9091238 (PMC8470695; doi:10.3390/biomedicines9091238)
Supplement: Supplementary file 1 [file biomedicines-09-01238-s001.zip › Fit and Raw data/DNA ligase 4/DNA ligase 4/Ligase4.txt]

Ligase4	bdd7ee
0	0
5	224.7651111
10	401.0231111
15	504.2835833
20	627.3311111
25	746.46625
30	928.3465278
35	991.3505278
40	1049.645806
45	1084.457944
50	1166.547639
55	1278.168306
60	1229.811222
65	1393.253889
70	1363.167444
75	1283.206806
80	1346.049083
85	1472.66175
90	1425.707361
95	1417.715472
100	1502.3495
105	1584.777111
110	1499.573917
115	1503.570139
120	1535.637667
125	1529.032361
130	1568.440889
135	1480.826583
140	1539.580194
145	1602.109028
150	1554.694667
155	1526.581222
160	1526.239778
165	1541.637028
170	1524.855
175	1525.170389
180	1515.422972
185	1435.53975
190	1368.004694
195	1483.027444
200	1554.797111
205	1540.119389
210	1607.749861
215	1492.798167
220	1519.245028
225	1499.282028
230	1581.039333
235	1378.466833
240	1507.791806
245	1510.784194
250	1501.755167
255	1512.6875
260	1505.215694
265	1420.645111
270	1496.802417
275	1365.975333
280	1434.050417
285	1412.633694
290	1406.994222
295	1403.401278
300	1402.354083
305	1377.440472
310	1424.069694
315	1337.819417
320	1460.2665
325	1293.50075
330	1199.722333
335	1241.941222
340	1283.68275
345	1217.892583
350	1242.048056
355	1185.607306
360	1187.620333
365	1213.153083
370	1102.978611
375	1088.025639
380	1209.419611
385	1119.044306
390	1066.773639
395	1180.946444
400	1023.938389
405	1051.266
410	1065.424694
415	1092.888167
420	978.66775
425	1026.225611
430	1057.217083
435	1005.959944
440	1027.597639
445	932.2866667
450	816.18925
455	886.8441111
460	945.8182778
465	928.4767222
470	857.3185
475	815.8012222
480	926.2010556
485	828.9066944
490	743.8815833
495	816.8224444
500	818.5718056
505	839.8408056
510	807.8830556
515	680.8498333
520	714.0272222
525	680.4844722
530	779.4576389
535	669.6844444
540	736.3252222
545	609.6255278
550	750.5803889
555	690.6862778
560	656.8474167
565	701.0301667
570	683.41125
575	618.0500278
580	653.03075
585	639.4078611
590	687.7691389
595	649.4211944
600	728.9485
605	688.34575
610	548.1260556
615	646.3027778
620	506.2785278
625	528.473
630	589.8160833
635	535.17025
640	517.6640556
645	546.9476111
650	564.7968611
655	524.15675
660	597.2671944
665	461.4825
670	640.6446111
675	488.0549722
680	378.5865278
685	475.5433889
690	488.9081944
695	440.6056389
700	520.8169722
705	480.1280833
710	340.6743889
715	376.7231944
720	455.0163056
725	505.8521389
730	498.6540556
735	533.4308333
740	502.3695
745	315.1050833
750	388.2649722
755	488.8656389
760	326.8269444
765	415.1510556
770	426.7531389
775	467.8321111
780	396.8611667
785	349.9101944
790	389.5682222
795	306.9209167
800	374.1356944
805	239.3451944
810	351.6113611
815	296.0498333
820	260.4228333
825	350.5912222
830	307.6761389
835	322.9463889
840	281.2660833
845	405.3539444
850	221.328
855	213.5353333
860	378.3621389
865	299.5320278
870	338.8832222
875	215.3668056
880	190.8733056
885	254.2582222
890	345.9025556
895	319.8801111
900	173.2256944
905	242.8123611
910	288.7503889
915	273.7380833
920	341.5343611
925	326.6171944
930	264.70225
935	276.7648611
940	255.7890833
945	193.5255833
950	149.8995556
955	305.8034444
960	285.0040556
965	253.4694722
970	164.75075
975	215.6365556
980	185.8421944
985	159.4140556
990	245.5883611
995	229.1510278
1000	201.6007222
1005	243.3752222
1010	136.2222778
1015	152.392
1020	148.8389722
1025	132.3810833
1030	178.37025
1035	92.49716667
1040	193.5323056
1045	147.7199444
1050	156.8191944
1055	238.0202778
1060	157.7268056
1065	182.9623889
1070	60.04636111
1075	194.9391111
1080	210.7518056
1085	110.4725278
1090	169.9406667
1095	97.48697222
1100	169.0950833
1105	151.9823056
1110	128.1119444
1115	141.2817778
1120	64.76736111
1125	62.84444444
1130	156.91725
1135	101.6698333
1140	154.4220278
1145	41.91836111
1150	173.4936944
1155	118.3716944
1160	140.0416667
1165	123.1738056
1170	117.0140556
1175	61.12686111
1180	92.63980556
1185	147.6757778
1190	122.0739444
1195	74.68822222
1200	148.0771667
1205	29.09402778
1210	78.58125
1215	78.11341667
1220	84.78602778
1225	79.08775
1230	1.008361111
1235	123.7556667
1240	84.34108333
1245	112.6839167
1250	65.69997222
1255	78.41922222
1260	60.73991667
1265	64.86355556
1270	37.48566667
1275	183.0374444
1280	31.29002778
1285	78.05855556
1290	62.08844444
1295	132.0221667
1300	18.67338889
1305	102.1782222
1310	46.49436111
1315	112.41925
1320	77.16588889
1325	113.8951944
1330	72.97466667
1335	109.8768611
1340	68.29666667
1345	29.61833333
1350	24.57558333
1355	73.41413889
1360	1.066638889
1365	180.8591111
1370	80.2165
1375	117.0523333
1380	29.74133333
1385	47.47611111
1390	29.83675
1395	90.76955556
1400	99.47247222
1405	20.24125
1410	42.86058333
1415	78.67744444
1420	49.52791667
1425	87.10627778
1430	-52.78188889
1435	73.74769444
1440	-3.907555556
1445	-31.97955556
1450	14.16716667
1455	-5.445138889
1460	-7.246722222
1465	-2.77625
1470	0.211583333
1475	72.17386111
1480	62.98011111
1485	62.45525
1490	-41.43488889
1495	-4.866583333
1500	69.69369444
1505	25.61791667
1510	-4.598666667
1515	-31.75263889
1520	67.20313889
1525	-25.80575
1530	-51.60505556
1535	58.9435
1540	24.18669444
1545	26.51675
1550	-66.18083333
1555	48.888
1560	93.22708333
1565	-24.79563889
1570	58.95355556
1575	-44.85336111
1580	5.464777778
1585	-17.70375
1590	-41.39533333
1595	-0.855472222
1600	54.95188889
1605	48.49844444
1610	2.485388889
1615	-28.44038889
1620	100.2565278
1625	-16.72322222
1630	-11.91411111
1635	23.71772222
1640	10.05430556
1645	-0.94575
1650	107.9457778
1655	2.690083333
1660	-64.98980556
1665	28.18502778
1670	57.43147222
1675	89.77241667
1680	-24.84730556
1685	74.90313889
1690	-18.22191667
1695	-37.80041667
1700	20.14063889
1705	-41.3285
1710	-114.9285833
1715	-73.84963889
1720	-47.84405556
1725	-130.1433056
1730	-43.66919444
1735	-13.08813889
1740	8.814388889
1745	5.033388889
1750	92.68847222
1755	-32.71863889
1760	-19.18613889
1765	-1.963055556
1770	-77.42227778
1775	-83.94533333
1780	-40.00891667
1785	-3.594861111
1790	-30.96161111
1795	-23.53983333
1800	-70.22033333
1805	-50.02772222
1810	-18.28044444
1815	42.29194444
1820	-15.06341667
1825	70.70719444
1830	12.77238889
1835	-34.52758333
1840	-9.469638889
1845	-37.65672222
1850	-97.35602778
1855	16.07816667
1860	-16.61311111
1865	-173.9348333
1870	-19.57841667
1875	-31.66086111
1880	-8.142694444
1885	66.41052778
1890	2.959694444
1895	57.99541667
1900	76.84886111
1905	-22.44805556
1910	37.69733333
1915	29.76288889
1920	-14.34969444
1925	-65.92958333
1930	53.46363889
1935	61.98083333
1940	14.02413889
1945	23.79622222
1950	-59.09313889
1955	-40.15466667
1960	11.84733333
1965	-22.31302778
1970	-39.15083333
1975	-5.550222222
1980	-4.490555556
1985	-82.94686111
1990	48.89772222
1995	-6.910111111
2000	33.43633333
2005	49.59075
2010	-43.36105556
2015	4.577638889
2020	58.05019444
2025	-117.1096944
2030	-55.09961111
2035	66.91116667
2040	-82.93127778
2045	2.102527778
2050	-67.43641667
2055	-68.1095
2060	-47.82927778
2065	-8.417111111
2070	-137.6418056
2075	-66.72558333
2080	-11.87705556
2085	-55.63138889
2090	-51.66608333
2095	-13.87008333
2100	-79.5715
2105	50.98355556
2110	81.14680556
2115	-14.42005556
2120	-107.6979167
2125	-64.86697222
2130	5.332194444
2135	-98.45205556
2140	-32.58597222
2145	-88.20008333
2150	-118.0395833
2155	-52.462
2160	-21.20113889
2165	-31.11555556
2170	-132.9234444
2175	-167.8345
2180	-116.9277778
2185	-117.88225
2190	-10.18433333
2195	-63.03258333
2200	-60.55852778
2205	-53.752
2210	-85.36813889
2215	-73.35697222
2220	-82.21855556
2225	-4.745111111
2230	-29.06413889
2235	-158.7986111
2240	-58.099
2245	-68.37736111
2250	-41.65175
2255	27.68733333
2260	-10.59602778
2265	-101.4623333
2270	-101.0945833
2275	-75.37158333
2280	-70.09427778
2285	-80.23808333
2290	-23.643
2295	47.67838889
2300	-59.47416667
2305	-70.10652778
2310	-55.78669444
2315	-42.78013889
2320	-47.04705556
2325	-41.76455556
2330	-47.98419444
2335	-21.10191667
2340	-70.34922222
2345	-234.4964167
2350	-85.41197222
2355	-87.24638889
2360	55.55238889
2365	-31.06877778
2370	-10.97355556
2375	-148.7002222
2380	-17.68791667
2385	-69.15630556
2390	-39.17816667
2395	-58.14108333
2400	-113.0631389
2405	-159.6097778
2410	36.47858333
2415	-96.48786111
2420	-121.7281667
2425	-134.0415833
2430	12.64716667
2435	-43.30933333
2440	-109.0849167
2445	-100.8528611
2450	-28.64641667
2455	-63.08527778
2460	-49.82830556
2465	-36.57991667
2470	-68.62994444
2475	-104.9197778
2480	-49.51091667
2485	-20.69625
2490	-46.945
2495	-75.04936111
2500	-113.6229167
2505	-14.33997222
2510	-56.65916667
2515	-160.4379722
2520	-130.0045833
2525	-140.3286667
2530	-73.18211111
2535	-39.95308333
2540	-100.5733056
2545	-66.80888889
2550	-80.48688889
2555	-69.55605556
2560	-50.21591667
2565	-93.58202778
2570	-51.38966667
2575	-57.17561111
2580	-46.52594444
2585	-142.7466944
2590	-44.20825
2595	-85.53025
2600	-75.26091667
2605	-39.50827778
2610	23.54169444
2615	-133.9328056
2620	-33.12111111
2625	-47.08966667
2630	-7.894444444
2635	-98.74969444
2640	-53.96547222
2645	14.62072222
2650	-1.113888889
2655	-66.67419444
2660	-106.0615278
