# Supplementary material for: DNArepairK: An Interactive Database for Exploring the Impact of Anticancer Drugs onto the Dynamics of DNA Repair Proteins
Source: Biomedicines. 2021 Sep 16;9(9):1238. doi: 10.3390/biomedicines9091238 (PMC8470695; doi:10.3390/biomedicines9091238)
Supplement: Supplementary file 1 [file biomedicines-09-01238-s001.zip › Fit and Raw data/DNA ligase 4/DNA ligase 4/PCNALigase4BMN673_PCNA_I.txt]

PCNA_I	fbe5d6
0	0
5	-130.34325
10	100.1467167
15	-319.0954542
20	-423.3504333
25	460.173425
30	1046.551308
35	1031.376046
40	1066.204796
45	1651.619629
50	1634.795863
55	1692.791575
60	1639.882263
65	2096.179404
70	2329.153213
75	3309.945263
80	2390.614021
85	3469.035583
90	3571.927446
95	3987.168171
100	3800.69255
105	4841.400958
110	4259.556054
115	4629.562188
120	5376.619325
125	5532.43495
130	5112.872542
135	6213.214613
140	6760.500004
145	6685.266433
150	6625.12695
155	6965.937
160	6919.4029
165	7616.866221
170	8184.650567
175	8415.961846
180	8351.127883
185	9063.336013
190	9583.7993
195	9970.637063
200	10037.35994
205	10352.39523
210	10960.27846
215	11145.1468
220	11518.18602
225	11768.77254
230	11936.91394
235	12862.99518
240	12799.16811
245	12912.60939
250	13231.03512
255	13981.23903
260	14319.38957
265	15217.79112
270	14252.37521
275	14975.68937
280	14999.99356
285	15964.07773
290	16024.30455
295	16474.53545
300	16712.00385
305	16908.91485
310	16336.98888
315	17055.4433
320	16911.45876
325	17779.68772
330	18548.23448
335	18421.06938
340	18066.81637
345	19073.97153
350	19447.04028
355	18460.60954
360	18793.62261
365	18924.18438
370	19337.84043
375	19594.5463
380	19700.67893
385	19752.51895
390	20177.07588
395	19907.86048
400	20500.76566
405	20602.81652
410	20321.07233
415	20628.59553
420	20720.69374
425	21718.06235
430	21185.10973
435	21785.46735
440	22018.62079
445	22247.00105
450	21735.26259
455	21589.04878
460	22392.52637
465	21287.36735
470	21830.66914
475	22001.52382
480	22109.85646
485	21473.60291
490	22629.19173
495	22484.94821
500	22557.8105
505	23121.05209
510	22518.88071
515	22414.76428
520	22977.4691
525	22649.57919
530	22193.67425
535	23169.4382
540	22470.08341
545	22857.60245
550	22999.6604
555	22793.47491
560	22131.08117
565	22116.93951
570	22079.1541
575	22457.45149
580	23262.49237
585	22947.94881
590	22930.10086
595	22516.70627
600	22398.61357
605	22132.29015
610	22387.61811
615	22446.06553
620	22905.19275
625	22156.14909
630	22019.61727
635	23230.81925
640	23212.07214
645	22424.75943
650	21762.84658
655	22314.92151
660	22480.87693
665	22054.25838
670	21949.15539
675	21854.17171
680	21602.60075
685	22590.04462
690	21901.06232
695	21591.73124
700	21754.76053
705	22799.51076
710	21898.46939
715	21009.66895
720	21917.93007
725	20513.48074
730	21994.49942
735	21398.89266
740	21436.15227
745	21030.83671
750	21538.82688
755	21361.11668
760	21083.19196
765	20322.74917
770	21012.50674
775	20915.99314
780	19628.50586
785	20355.98473
790	19278.35905
795	19895.1425
800	20641.9843
805	19366.85107
810	20109.0552
815	20026.11865
820	20024.30043
825	20274.44685
830	20329.86728
835	19802.60527
840	19885.52248
845	20136.31484
850	19767.80216
855	19747.80138
860	19487.73913
865	19943.17898
870	19466.88757
875	20065.09865
880	19661.54947
885	18773.24719
890	18886.91146
895	19810.3023
900	18844.2761
905	18803.70043
910	18715.94508
915	18537.2255
920	18361.39797
925	17684.75136
930	18163.57527
935	17725.19946
940	17788.99975
945	17859.45349
950	17834.57073
955	17649.79582
960	18209.86238
965	17256.82467
970	17745.8194
975	17826.7457
980	17793.10362
985	17593.40434
990	17463.90018
995	17222.37417
1000	17200.71064
1005	17008.40962
1010	17505.66479
1015	17637.64663
1020	17285.90359
1025	17721.76553
1030	17476.9362
1035	16979.58845
1040	16329.26465
1045	16075.39968
1050	16666.91163
1055	16197.04509
1060	15977.10773
1065	16339.07917
1070	15999.65568
1075	16329.95903
1080	16567.91348
1085	16374.84915
1090	16794.07085
1095	16395.06251
1100	16054.7145
1105	15825.84117
1110	15818.84312
1115	15501.99421
1120	15742.1484
1125	15543.76555
1130	15316.6731
1135	15101.48788
1140	15284.29221
1145	15815.60228
1150	14544.63085
1155	15036.43221
1160	15257.58755
1165	15598.24028
1170	15528.69321
1175	15833.41042
1180	16355.28669
1185	14615.74958
1190	14961.44911
1195	15219.8064
1200	15418.62281
1205	15460.40853
1210	14625.11686
1215	15646.20181
1220	15344.42631
1225	14761.46848
1230	14470.02572
1235	14417.41525
1240	14965.90127
1245	14883.12572
1250	14608.19917
1255	15290.29817
1260	14468.07709
1265	15092.95565
1270	14902.71574
1275	14332.33514
1280	14705.7723
1285	14480.38346
1290	13896.09453
1295	14237.0223
1300	13679.43101
1305	13739.41006
1310	14033.13804
1315	13544.99735
1320	13845.25518
1325	13846.96842
1330	13411.92829
1335	13224.73315
1340	13659.69543
1345	13862.74563
1350	13321.02561
1355	13335.45117
1360	13343.59601
1365	13051.51923
1370	12752.87598
1375	12821.08281
1380	13304.57591
1385	13787.32782
1390	13375.12938
1395	12834.70108
1400	12538.55166
1405	12481.88337
1410	12486.94838
1415	12360.01568
1420	12326.13751
1425	12945.13372
1430	12730.29268
1435	12650.25668
1440	13069.65029
1445	13383.69547
1450	12673.70528
1455	12750.57524
1460	12141.61293
1465	12063.40698
1470	11715.09794
1475	12458.86076
1480	12285.15313
1485	11503.47075
1490	12519.1898
1495	12585.8917
1500	12006.02022
1505	12459.38132
1510	12402.34703
1515	12410.56631
1520	12385.98431
1525	12421.89717
1530	12041.2343
1535	12583.38803
1540	12306.65438
1545	11426.59505
1550	11792.71952
1555	11564.79591
1560	11687.41691
1565	11790.67768
1570	11944.14255
1575	12110.61626
1580	11559.39898
1585	11638.02278
1590	11525.05508
1595	11890.28563
1600	12211.18543
1605	11302.60923
1610	12023.69462
1615	11472.9486
1620	11998.43921
1625	12168.10204
1630	11503.33433
1635	11146.86062
1640	11714.99594
1645	11387.68205
1650	11222.10807
1655	11179.79082
1660	11536.31893
1665	11649.04798
1670	11223.88365
1675	10914.6987
1680	11128.79783
1685	10804.85525
1690	10920.63694
1695	10512.2752
1700	11092.6644
1705	11190.71545
1710	10746.60709
1715	11021.60943
1720	10819.59156
1725	10638.92916
1730	10587.7695
1735	11136.12058
1740	10970.63918
1745	11103.65328
1750	10830.55125
1755	11657.88373
1760	10805.85103
1765	11053.1105
1770	10465.32113
1775	10737.80803
1780	10923.41637
1785	10116.20672
1790	11592.83954
1795	10390.02501
1800	10682.84158
1805	10350.18983
1810	10340.2478
1815	10376.76515
1820	10315.08214
1825	9865.501342
1830	10469.3298
1835	10741.07628
1840	10334.8275
1845	10867.86788
1850	10137.25151
1855	10774.7525
1860	10701.8473
1865	9233.634504
1870	10806.85035
1875	10123.14378
1880	9343.587317
1885	9982.158033
1890	9662.740004
1895	9773.527588
1900	9754.550771
1905	9602.962692
1910	9287.766613
1915	9888.007146
1920	10104.02636
1925	9739.156988
1930	9396.381525
1935	9381.652796
1940	10377.40322
1945	10146.94867
1950	9380.436233
1955	9803.732479
1960	9763.399342
1965	9651.800575
1970	9468.022713
1975	9652.85075
1980	9894.292613
1985	9039.371608
1990	9248.828963
1995	9216.983642
2000	9154.243229
2005	9291.672363
2010	9518.201188
2015	9049.701163
2020	9099.128804
2025	9213.3234
2030	9408.158204
2035	9505.567071
2040	9044.134088
2045	9084.332642
2050	9206.341004
2055	8927.382196
2060	8882.655054
2065	9036.179646
2070	9091.180738
2075	9731.411717
2080	9496.56975
2085	8975.293438
2090	9159.821354
2095	8843.984871
2100	8993.518996
2105	8893.191938
2110	8770.457392
2115	9069.094338
2120	9619.296575
2125	9471.883129
2130	8515.677188
2135	8931.258763
2140	8951.879479
2145	8703.367317
2150	9137.959142
2155	8500.069983
2160	8121.011775
2165	9133.57725
2170	8701.352958
2175	9047.480183
2180	8801.429196
2185	8587.565725
2190	7946.265942
2195	8388.919025
2200	8712.170271
2205	8840.56525
2210	8423.098517
2215	8883.274492
2220	7760.084208
2225	8813.464488
2230	8129.982958
2235	8123.492075
2240	8649.603542
2245	8189.886638
2250	8613.542008
2255	7924.390767
2260	8617.211813
2265	8336.597629
2270	8398.471183
2275	8179.810242
2280	8020.560758
2285	8095.730083
2290	8166.731858
2295	8042.707296
2300	8222.123242
2305	7625.412546
2310	7885.519488
2315	8466.849788
2320	7623.207292
2325	7975.231746
2330	8065.112375
2335	7438.741425
2340	7779.506283
2345	7421.650333
2350	7200.846967
2355	7452.17695
2360	7565.657617
2365	7356.503004
2370	7272.829783
2375	7978.933708
2380	7957.306308
2385	7868.377679
2390	7502.259092
2395	7329.448
2400	7889.813192
2405	7852.012771
2410	7758.632763
2415	7399.465758
2420	8121.595442
2425	7396.878004
2430	7667.530471
2435	7814.694583
2440	7530.674804
2445	7993.202942
2450	7620.784933
2455	7278.805708
2460	7675.218792
2465	7104.319125
2470	7624.947879
2475	7687.57085
2480	8123.727171
2485	7471.913525
2490	7841.964638
2495	7262.963338
2500	7823.863675
2505	6872.471283
2510	7048.363625
2515	7110.281308
2520	6900.331167
2525	6636.448596
2530	7155.405258
2535	7350.745175
2540	7203.469642
2545	6801.334217
2550	6650.440517
2555	6544.836092
2560	7046.299683
2565	6471.603633
2570	6529.355892
2575	6461.115979
2580	6650.501717
2585	7355.042492
2590	6664.6902
2595	6523.216696
2600	6826.734767
2605	6845.064096
2610	6374.917338
2615	6658.746079
2620	6475.196796
2625	7222.386108
2630	6546.792792
2635	6507.968758
2640	6657.266938
2645	6903.861925
2650	6636.906392
2655	6329.391338
2660	6398.653375
2665	6686.740192
2670	6640.974563
2675	6808.5493
2680	6329.702792
2685	6004.337383
2690	6577.544517
2695	6956.886696
2700	6483.522192
2705	6182.328658
2710	6414.674388
2715	6466.311675
2720	6222.415367
2725	5937.302558
2730	6072.593163
2735	6060.471738
2740	5711.959483
