# Supplementary material for: DNArepairK: An Interactive Database for Exploring the Impact of Anticancer Drugs onto the Dynamics of DNA Repair Proteins
Source: Biomedicines. 2021 Sep 16;9(9):1238. doi: 10.3390/biomedicines9091238 (PMC8470695; doi:10.3390/biomedicines9091238)
Supplement: Supplementary file 1 [file biomedicines-09-01238-s001.zip › Fit and Raw data/DNA ligase 4/DNA ligase 4/PCNALigase4_PCNA.txt]

PCNA	f4b183
0	0
5	3471.478802
10	7507.813771
15	12802.00737
20	16617.17954
25	22688.79205
30	27104.26645
35	31945.07435
40	38091.7604
45	42158.20473
50	46682.07314
55	50870.71571
60	55358.15016
65	59122.25227
70	61667.6288
75	66960.93243
80	68128.96961
85	72148.23469
90	73208.95335
95	76868.92072
100	80826.44074
105	83388.86679
110	84929.48884
115	87777.21622
120	91086.44076
125	94206.95946
130	93739.51099
135	96116.43252
140	96597.50773
145	98555.51968
150	100609.3883
155	100591.8243
160	102849.3372
165	102896.336
170	104297.5602
175	104634.3715
180	104518.6699
185	106056.7429
190	106372.8563
195	106129.9123
200	106739.4023
205	107024.5012
210	107876.036
215	107590.4268
220	108430.0901
225	108500.5576
230	108712.8241
235	109070.4257
240	108477.0995
245	108691.9259
250	109592.8797
255	109716.2397
260	109574.8098
265	108972.1565
270	107792.6435
275	107181.8071
280	108102.0524
285	106737.2575
290	107288.5649
295	106036.0528
300	104519.166
305	103712.4334
310	104362.8546
315	103471.4405
320	102924.7479
325	103316.8254
330	102671.4677
335	102028.1007
340	100977.4154
345	100626.1622
350	99492.54445
355	98538.75614
360	97797.26455
365	97464.65553
370	97152.29954
375	95997.12746
380	94177.65571
385	94494.31518
390	93958.86914
395	94360.0977
400	92259.30813
405	92374.77809
410	91890.83614
415	89667.62483
420	90266.15487
425	89145.25043
430	88956.94869
435	88248.46176
440	87501.25043
445	86436.07234
450	85578.52794
455	85912.50239
460	84962.99867
465	84958.63227
470	83376.98692
475	83438.3584
480	82390.02005
485	82329.27356
490	81013.75901
495	80917.0551
500	80068.80439
505	78667.89779
510	76777.23848
515	76067.58475
520	76531.19884
525	74233.66029
530	74355.18697
535	75283.74303
540	73948.64012
545	73612.85824
550	74266.86436
555	72275.15728
560	72502.12476
565	70618.31462
570	71928.79787
575	70294.29863
580	69980.6579
585	69077.03358
590	70633.64319
595	68794.24272
600	68179.42237
605	68299.4406
610	66419.84233
615	66458.17538
620	65965.38894
625	64734.12227
630	64220.32997
635	63659.52476
640	64361.69636
645	63550.60104
650	62612.57468
655	61976.96269
660	60829.65282
665	60509.69416
670	60015.44543
675	60209.1759
680	60422.91536
685	59286.0638
690	58895.55538
695	57167.05842
700	57526.55559
705	58246.13915
710	57781.74253
715	57743.20713
720	56832.52528
725	56928.31538
730	55019.02454
735	55333.69307
740	54227.82512
745	55112.80274
750	55775.14192
755	53606.62127
760	53879.06115
765	53561.85839
770	52400.66565
775	52724.50698
780	53036.36407
785	52199.24953
790	52302.41427
795	52174.7621
800	51230.8489
805	50063.49609
810	49566.19273
815	50480.88316
820	49284.07844
825	48743.20921
830	48429.21201
835	49111.78704
840	49022.77911
845	48721.42531
850	48875.50475
855	47121.77229
860	47099.29239
865	46950.72856
870	46783.2559
875	46547.20765
880	46224.68093
885	45615.895
890	46108.96123
895	45600.23806
900	45151.19268
905	44819.85376
910	45054.03526
915	43900.17141
920	43936.36489
925	43554.21581
930	42434.32989
935	43046.79319
940	42666.79621
945	42353.14155
950	41762.77576
955	42326.39759
960	41555.40208
965	40987.11044
970	40862.93376
975	42117.63181
980	40182.02916
985	40414.98105
990	39444.44515
995	40044.60034
1000	39701.5362
1005	39106.36402
1010	40577.36865
1015	38640.67836
1020	39844.45816
1025	38992.31214
1030	39273.83362
1035	39042.1706
1040	39578.69668
1045	39048.63084
1050	38605.49485
1055	38873.87916
1060	38322.01235
1065	38880.25776
1070	38366.68216
1075	38127.80548
1080	37436.40585
1085	37008.06524
1090	37513.0582
1095	36721.87826
1100	37352.09642
1105	37296.25661
1110	36264.17599
1115	36540.04674
1120	36211.67356
1125	36620.35497
1130	35685.16567
1135	35932.46868
1140	35895.12063
1145	35064.71401
1150	35054.11918
1155	34517.85807
1160	34659.13834
1165	34280.5945
1170	34371.96868
1175	33189.50039
1180	33166.02705
1185	33456.11428
1190	32992.08358
1195	33787.02908
1200	32586.11614
1205	32895.26574
1210	31729.50709
1215	33161.08229
1220	33419.74608
1225	32570.43399
1230	33088.06068
1235	32375.16119
1240	31943.67776
1245	31049.61665
1250	32100.0957
1255	31755.72552
1260	31866.19984
1265	32043.0617
1270	31553.62651
1275	31261.80451
1280	30585.13586
1285	30448.67302
1290	30273.54569
1295	30781.4753
1300	30792.65645
1305	30599.93182
1310	29260.62531
1315	31029.53717
1320	30194.5853
1325	30543.12272
1330	29048.37063
1335	29274.90401
1340	28871.79552
1345	29458.46245
1350	29971.87644
1355	29897.61726
1360	30119.34956
1365	29419.19594
1370	28985.1664
1375	28879.86763
1380	29676.38433
1385	29213.40757
1390	29779.78754
1395	29570.04951
1400	29432.05325
1405	28495.79726
1410	28674.48756
1415	27903.92986
1420	27306.08496
1425	28738.44935
1430	27283.67453
1435	28335.90842
1440	28437.93776
1445	28259.23429
1450	27087.43297
1455	27149.52269
1460	27588.03397
1465	26490.23229
1470	27582.08214
1475	26752.19775
1480	26370.78964
1485	25844.01106
1490	26208.63195
1495	25943.63613
1500	26261.73931
1505	24626.43369
1510	26734.48174
1515	25379.73409
1520	25708.72641
1525	25274.55781
1530	27076.17052
1535	24798.61229
1540	25534.23658
1545	25424.2647
1550	25988.05542
1555	25252.43272
1560	25279.50203
1565	24554.2109
1570	25560.39817
1575	24159.72632
1580	24377.23057
1585	23426.57251
1590	24193.66882
1595	23440.14205
1600	22491.61808
1605	23196.54197
1610	23817.71666
1615	23041.81865
1620	22594.42227
1625	22943.17845
1630	22889.4058
1635	23158.21423
1640	23856.83442
1645	22132.79501
1650	22529.04706
1655	23299.8162
1660	22793.50166
1665	22701.47122
1670	21978.34753
1675	22657.22995
1680	22112.20104
1685	22182.29694
1690	22285.18106
1695	22032.57953
1700	22969.2211
1705	21879.39165
1710	21833.26664
1715	21717.26401
1720	21534.09963
1725	21160.04167
1730	20572.18727
1735	21198.35182
1740	20748.62514
1745	20746.32152
1750	21504.3246
1755	20560.90459
1760	20529.5482
1765	21323.95891
1770	20476.48949
1775	20249.7818
1780	21157.84926
1785	19586.50661
1790	19716.71286
1795	20278.806
1800	20322.0383
1805	19784.78387
1810	19620.41453
1815	19638.31996
1820	20041.3595
1825	19345.36498
1830	18970.41192
1835	19320.39387
1840	20159.91744
1845	18563.40164
1850	19501.20056
1855	19834.33934
1860	19916.26453
1865	19324.58401
1870	19077.03084
1875	20222.24883
1880	19039.32708
1885	19836.72023
1890	19370.89449
1895	19269.87642
1900	19215.84629
1905	20003.30258
1910	19109.14809
1915	18893.87739
1920	18972.19243
1925	19900.93377
1930	19125.0098
1935	18443.6073
1940	19376.28379
1945	19218.33832
1950	18695.20429
1955	18345.85228
1960	18015.14278
1965	18599.56748
1970	18701.43644
1975	19183.0115
1980	18556.02393
1985	19281.76438
1990	19166.1681
1995	18885.28725
2000	18197.8687
2005	18948.9722
2010	19197.09039
2015	19125.1569
2020	18501.96346
2025	18953.0617
2030	18630.25443
2035	18107.37882
2040	17906.54289
2045	18765.76958
2050	18932.07591
2055	18658.21583
2060	17907.58567
2065	17948.56258
2070	18901.23018
2075	18428.42093
2080	18609.41031
2085	17357.6676
2090	18051.91372
2095	18811.86732
2100	18555.18792
2105	18192.03563
2110	17971.86704
2115	17855.12568
2120	18785.4927
2125	17946.94964
2130	18300.87483
2135	18309.98022
2140	17504.8709
2145	17202.22533
2150	17051.30193
2155	17634.9353
2160	17146.75427
2165	16861.2499
2170	16544.15261
2175	16987.12852
2180	16932.46797
2185	17378.53841
2190	16775.48779
2195	17610.4618
2200	17380.94934
2205	16797.95358
2210	16921.92142
2215	17298.37987
2220	17087.12813
2225	17567.49937
2230	17044.0045
2235	17132.9959
2240	16279.81047
2245	16895.56534
2250	17449.9521
2255	17193.76901
2260	17791.97209
2265	16688.91995
2270	17063.87284
2275	16747.95505
2280	16433.06222
2285	16697.26329
2290	16673.92684
2295	16209.86703
2300	16727.87409
2305	16525.96828
2310	16860.06243
2315	15815.9997
2320	15866.23045
2325	15633.04092
2330	15585.60502
2335	16297.96139
2340	15723.69047
2345	17171.20334
2350	17283
2355	15730.90632
2360	16696.73021
2365	16512.50328
2370	16078.53436
2375	15946.5888
2380	16554.03268
2385	15856.91038
2390	15892.43306
2395	16975.92393
2400	16322.92306
2405	16266.14412
2410	16376.85727
2415	16454.00551
2420	16065.88878
2425	16655.18882
2430	16455.06583
2435	17479.89577
2440	16392.06631
2445	15930.30859
2450	15920.4562
2455	16145.70585
2460	15865.58191
2465	14996.37445
2470	15242.64861
2475	15626.56398
2480	15589.30016
2485	15604.01271
2490	15126.86492
2495	14823.30241
2500	15743.6869
2505	15942.82295
2510	13675.52563
2515	14835.69169
2520	14989.61713
2525	14542.92407
2530	15501.41576
2535	14972.68855
2540	15136.72586
2545	14757.7791
2550	14969.09547
2555	14835.45292
2560	14881.78695
2565	14760.86684
2570	15048.91779
2575	15011.44914
2580	14899.47994
2585	14864.58939
2590	14872.20261
2595	14853.73566
2600	15451.09813
2605	15189.28874
2610	14949.36396
2615	15260.68101
2620	16032.63477
2625	15242.51367
2630	15155.53973
2635	14799.27763
2640	15049.58197
2645	15941.70006
2650	14924.13826
2655	15748.89911
2660	15263.0309
