# Supplementary material for: DNArepairK: An Interactive Database for Exploring the Impact of Anticancer Drugs onto the Dynamics of DNA Repair Proteins
Source: Biomedicines. 2021 Sep 16;9(9):1238. doi: 10.3390/biomedicines9091238 (PMC8470695; doi:10.3390/biomedicines9091238)
Supplement: Supplementary file 1 [file biomedicines-09-01238-s001.zip › Fit and Raw data/FAN1/FAN1.txt]

2
1
A23*(1-Math.exp(-k23*t))+B23*(1-(m23/(m23-l23))*Math.exp(-l23*t)-(l23/(l23-m23))*Math.exp(-m23*t))
00b0f0
A23=4708.218;k23=0.02203003;l23=0.00147191;m23=0.00689376;n23=0.00033720;d23=521.850;B23=9910.422
FAN1
if:t>=d23
A23*(1-Math.exp(-k23*t))+B23*(-(m23/(m23-l23))*Math.exp(-l23*t)-(l23/(l23-m23))*Math.exp(-m23*t)+(m23*n23/((m23-l23)*(n23-l23)))*Math.exp(l23*(d23-t))+(l23*n23/((l23-m23)*(n23-m23)))*Math.exp(m23*(d23-t))+(l23*m23/((l23-n23)*(m23-n23)))*Math.exp(n23*(d23-t)))
A24*(1-Math.exp(-k24*t))+B24*(1-(m24/(m24-l24))*Math.exp(-l24*t)-(l24/(l24-m24))*Math.exp(-m24*t))
00b050
A24=0;k24=0.00757437016897536;l24=0.05890352;m24=0.00229104;n24=0.00027134;d24=109.469;B24=16659.482
FAN1_I
if:t>=d24
A24*(1-Math.exp(-k24*t))+B24*(-(m24/(m24-l24))*Math.exp(-l24*t)-(l24/(l24-m24))*Math.exp(-m24*t)+(m24*n24/((m24-l24)*(n24-l24)))*Math.exp(l24*(d24-t))+(l24*n24/((l24-m24)*(n24-m24)))*Math.exp(m24*(d24-t))+(l24*m24/((l24-n24)*(m24-n24)))*Math.exp(n24*(d24-t)))
