# Supplementary material for: DNArepairK: An Interactive Database for Exploring the Impact of Anticancer Drugs onto the Dynamics of DNA Repair Proteins
Source: Biomedicines. 2021 Sep 16;9(9):1238. doi: 10.3390/biomedicines9091238 (PMC8470695; doi:10.3390/biomedicines9091238)
Supplement: Supplementary file 1 [file biomedicines-09-01238-s001.zip › Fit and Raw data/FAN1/FAN1/FAN1.txt]

FAN1	bdd7ee
0	0
5	598.3254167
10	714.1007083
15	879.770125
20	1683.365583
25	1740.570708
30	1766.484667
35	2338.009708
40	2790.989333
45	3293.136417
50	3415.744542
55	3620.854167
60	3388.367583
65	4020.418042
70	3983.721417
75	4197.361083
80	4426.674708
85	4523.175167
90	4361.967
95	4776.924042
100	4340.985958
105	4844.791875
110	4650.408375
115	4725.058
120	4505.875625
125	5225.502708
130	4921.652417
135	5183.959
140	5325.49375
145	5451.256292
150	5353.418833
155	5368.931083
160	5451.869833
165	5354.671583
170	5441.6465
175	5286.9825
180	5657.586
185	5168.784042
190	5699.704458
195	5712.433125
200	6182.593208
205	5743.809125
210	5439.18825
215	5954.017083
220	5983.625583
225	6204.204875
230	5835.053208
235	6040.372917
240	6231.436667
245	6156.691792
250	6354.485542
255	6599.722167
260	6634.260458
265	6501.129167
270	6936.779292
275	6971.33825
280	6621.61925
285	6761.954
290	6546.025208
295	6113.620375
300	7091.927
305	6947.417125
310	7201.65825
315	7031.64175
320	6964.012208
325	7219.029333
330	7460.7115
335	7017.364167
340	6815.682833
345	7361.517958
350	7175.961792
355	7310.161042
360	7306.230417
365	7347.866292
370	7051.48225
375	7201.178667
380	7193.660583
385	7666.567375
390	7533.501042
395	7632.342917
400	7702.087125
405	7897.093875
410	7625.92625
415	7859.515167
420	7832.729958
425	7834.165333
430	8029.963083
435	7790.990625
440	7919.065958
445	7900.126833
450	7784.723625
455	7887.528833
460	7748.898333
465	8289.8575
470	8128.655667
475	8342.716167
480	8595.525375
485	8243.900042
490	8472.8505
495	8813.977833
500	8600.8615
505	8472.348917
510	8327.418875
515	8623.154958
520	8973.599875
525	8717.289833
530	8869.301583
535	8851.374
540	8731.036625
545	8382.089667
550	8873.9435
555	8702.70475
560	9025.153917
565	9113.331167
570	8979.930875
575	8894.758542
580	8542.85875
585	8968.291042
590	8510.893458
595	9435.860833
600	9228.015375
605	9241.569583
610	9017.420708
615	9020.325042
620	9355.631
625	9197.992333
630	9935.149625
635	9459.169417
640	9294.309417
645	9744.012333
650	9497.346208
655	9698.33425
660	9728.037625
665	9843.066125
670	9554.9075
675	9593.912583
680	10292.365
685	9945.969333
690	9622.812875
695	10040.72975
700	9852.469042
705	9915.695667
710	9955.677333
715	9811.532542
720	10109.92433
725	10474.10979
730	10402.53408
735	10152.94725
740	10344.48283
745	10277.61608
750	10246.51075
755	10211.85371
760	10623.62171
765	10435.91542
770	10951.31192
775	10303.43542
780	10542.33392
785	10893.43829
790	10497.65888
795	10636.2855
800	10068.81454
805	10382.33733
810	10743.72367
815	10658.2565
820	10777.48858
825	10732.13892
830	10940.69696
835	11210.83883
840	10748.23296
845	10895.28288
850	10964.36092
855	11013.662
860	10629.92154
865	10943.37525
870	11337.72892
875	10998.71292
880	11018.24158
885	10922.74304
890	11288.31779
895	11211.67008
900	11115.49354
905	11244.48388
910	10961.01258
915	10853.5545
920	11504.13533
925	11047.01858
930	11003.21108
935	10523.31704
940	10984.43175
945	11652.61079
950	11100.46833
955	11561.71413
960	11076.73567
965	11166.5545
970	11107.11296
975	11514.21692
980	11367.2935
985	11565.32908
990	11473.22525
995	11327.60329
1000	11274.77367
1005	11319.65458
1010	11602.13979
1015	11264.00713
1020	11019.00933
1025	11158.50621
1030	11166.63663
1035	11271.45663
1040	11149.46275
1045	11102.35279
1050	11571.22288
1055	11376.12083
1060	10897.8175
1065	11086.42317
1070	11617.60408
1075	11532.90471
1080	11104.94158
1085	11789.32333
1090	11685.76446
1095	11738.45975
1100	11386.7575
1105	12039.1575
1110	11443.83775
1115	11621.26975
1120	11534.20188
1125	11694.86592
1130	11645.52608
1135	11552.54608
1140	11669.46392
1145	11400.33921
1150	11548.32929
1155	11804.01229
1160	11636.30208
1165	11828.70546
1170	11969.52429
1175	11704.78208
1180	11966.74671
1185	11464.50196
1190	11717.34096
1195	11786.81192
1200	11785.28696
1205	11760.20158
1210	11224.46892
1215	11688.38363
1220	11675.40967
1225	11540.43529
1230	11835.83388
1235	11747.03696
1240	12279.47033
1245	12057.99267
1250	12096.88554
1255	12541.39304
1260	11821.99138
1265	11549.13117
1270	11718.24896
1275	11963.56383
1280	12077.82988
1285	11960.60171
1290	11764.16763
1295	11727.64025
1300	11588.5675
1305	12178.94638
1310	11292.79867
1315	11898.75075
1320	11907.73621
1325	11762.51954
1330	11554.68271
1335	11862.72792
1340	11963.97371
1345	11878.68671
1350	11876.98975
1355	11704.27708
1360	11996.96438
1365	12001.64225
1370	11849.17329
1375	12201.00663
1380	11873.82321
1385	12133.36721
1390	11824.70317
1395	12440.64438
1400	11952.00267
1405	12240.82363
1410	12158.986
1415	12105.33975
1420	12401.69392
1425	12167.64921
1430	12281.29904
1435	12262.72667
1440	12451.13025
1445	12396.19779
1450	12393.04696
1455	12009.61992
1460	12037.29125
1465	12192.41921
1470	12099.8495
1475	12442.49392
1480	11794.02588
1485	12615.58
1490	12146.66846
1495	12464.53288
1500	12270.82938
1505	12313.967
1510	11944.27804
1515	12252.02354
1520	12622.55654
1525	12195.76113
1530	11966.41346
1535	12010.68513
1540	12146.98192
1545	12315.29229
1550	12081.17125
1555	11810.80233
1560	12273.02892
1565	11933.84071
1570	12462.42192
1575	12547.94821
1580	12155.69167
1585	11975.54358
1590	12413.78271
1595	12417.58429
1600	12690.03267
1605	12320.81929
1610	12316.80983
1615	11930.15375
1620	12146.28971
1625	12180.263
1630	12057.33229
1635	12069.89688
1640	12164.87517
1645	12189.00204
1650	12333.78638
1655	12087.48433
1660	12292.54792
1665	12326.35317
1670	11787.63288
1675	12333.28192
1680	11931.72017
1685	12112.56446
1690	11826.39967
1695	12302.16646
1700	11870.14079
1705	11576.45388
1710	11991.46396
1715	11953.24663
1720	12103.64954
1725	12005.92775
1730	11677.35767
1735	12114.63021
1740	12088.30117
1745	12093.62496
1750	12304.84267
1755	12183.40354
1760	12273.24225
1765	12288.33146
1770	12111.27829
1775	12074.39067
1780	11593.37396
1785	11816.30817
1790	11955.54292
1795	11513.52679
1800	12148.38988
1805	11896.04408
1810	11963.13483
1815	11728.213
1820	11933.95892
1825	12107.26925
1830	12318.58588
1835	11912.76663
1840	11918.49817
1845	12157.09838
1850	12127.70725
1855	11667.98796
1860	11748.04275
1865	12188.85413
1870	11717.69288
1875	11815.00083
1880	12071.3535
1885	11956.2195
1890	12168.28058
1895	11912.657
1900	12001.19758
1905	11917.57238
1910	12243.89967
1915	12301.49417
1920	12204.86808
1925	12033.6475
1930	11980.834
1935	11869.49692
1940	11647.931
1945	11536.10517
1950	12177.12008
1955	11856.64354
1960	11709.08042
1965	11907.34538
1970	11810.45004
1975	12095.89788
1980	11942.41946
1985	11848.80571
1990	11805.39279
1995	11704.31221
2000	12415.52863
2005	11606.18525
2010	11990.18296
2015	12112.25446
2020	12261.19796
2025	11991.20608
2030	12161.44317
2035	12077.00158
2040	11743.65654
2045	11790.76596
2050	11922.77717
2055	11788.30013
2060	12158.91
2065	11972.99296
2070	11970.90771
2075	12257.78613
2080	11544.70725
2085	11808.02429
2090	11432.44725
2095	12339.13892
2100	12444.3965
2105	11927.62546
2110	11861.03454
2115	11622.19208
2120	11859.33275
2125	11786.64892
2130	12134.08658
2135	11814.36692
2140	11505.64929
2145	11362.23946
2150	12096.04133
2155	11718.31942
2160	11466.81133
2165	11197.07663
2170	11670.08404
2175	11696.23542
2180	11228.11454
2185	11628.31088
2190	11694.33338
2195	11775.99779
2200	11774.32379
2205	11494.98904
2210	12189.68125
2215	11717.31471
2220	11785.79388
2225	11932.77958
2230	11769.01258
2235	11550.25154
2240	11867.49521
2245	11531.76425
2250	11795.55225
2255	11321.5745
2260	11400.94188
2265	11522.11746
2270	11719.38221
2275	11795.42429
2280	11756.45742
2285	11910.54496
2290	11599.04304
2295	12065.66271
2300	11339.21233
2305	11265.21013
2310	11554.99333
2315	11515.82083
2320	11416.28392
2325	11371.43842
2330	11886.05821
2335	11988.34446
2340	11856.74021
2345	11718.36442
2350	11789.20388
2355	11669.98196
2360	11902.50496
2365	11554.55325
2370	11647.90888
2375	11538.51546
2380	11316.29754
2385	11636.503
2390	11586.61017
2395	11578.38742
2400	11621.65142
2405	11391.80388
2410	11613.29617
2415	11418.12413
2420	11884.38658
2425	11481.70258
2430	11428.93263
2435	11721.48975
2440	11405.12138
2445	10877.01171
2450	11450.58104
2455	11401.77383
2460	11152.73367
2465	11634.89767
2470	11458.95975
2475	11375.62458
2480	11367.28317
2485	11179.48746
2490	11211.45967
2495	10923.43729
2500	11356.67675
2505	11134.06858
2510	11358.27983
2515	11140.92125
2520	11241.82479
2525	11249.06283
2530	10934.03825
2535	10975.24279
2540	10887.13621
2545	11092.69258
2550	11075.32967
2555	11160.17775
2560	11107.83133
2565	10905.26446
2570	11093.63975
2575	11112.88313
2580	11131.16929
2585	11383.38746
2590	10854.23458
2595	11002.71308
2600	10855.91879
2605	10815.02967
2610	10508.63854
2615	10984.59679
2620	10982.88196
2625	10765.42408
2630	10885.32917
2635	10629.98233
2640	10739.752
2645	10929.92496
2650	10708.10121
2655	10710.30758
2660	11094.88675
2665	10296.57471
2670	10694.09454
2675	10635.33229
2680	10675.43613
2685	10621.278
2690	10705.44075
2695	11073.49671
2700	10104.21029
2705	10424.38713
2710	10870.47621
2715	10417.042
2720	10473.77525
2725	10222.70579
2730	10645.31188
2735	10721.07583
2740	10156.84288
2745	10470.21321
2750	10236.95163
2755	10360.72771
2760	10225.86433
2765	10231.77563
2770	10553.33554
2775	10387.59592
2780	10229.63388
2785	10481.35267
2790	10275.60221
2795	10341.09446
2800	10533.94071
2805	10741.96708
2810	10089.07108
2815	10571.46283
2820	10062.32733
2825	10422.25346
2830	10038.64654
2835	10264.52529
2840	10566.69863
2845	10301.98908
2850	10341.49542
2855	10602.69196
2860	10387.41517
2865	10365.67371
2870	10514.53733
2875	10331.49442
2880	9994.923333
2885	10482.95321
2890	9915.531625
2895	10278.87258
2900	10289.39542
2905	10359.47525
2910	10447.70508
2915	10272.06267
2920	10489.10483
2925	9998.241625
2930	10220.19829
2935	10182.05733
2940	10808.61417
2945	10787.25921
2950	10400.78958
2955	10232.70029
2960	10128.28288
2965	10060.8645
2970	10567.07283
2975	10256.17967
2980	10309.4405
2985	10266.91304
2990	10174.29129
2995	10151.63188
3000	10247.22971
3005	9958.85625
3010	9984.011375
3015	9612.267708
3020	10368.57388
3025	10137.40646
3030	9829.706958
3035	10219.93875
3040	9926.4415
3045	9948.511958
3050	10193.0305
3055	10355.16554
3060	9804.629875
3065	10124.14354
3070	10574.94108
3075	10141.22629
3080	10518.29296
3085	10221.12738
3090	10061.28975
3095	10511.10867
3100	10373.12829
3105	10146.68583
3110	10119.24996
3115	10015.81742
3120	9745.180125
3125	10106.67358
3130	10492.81504
3135	9966.406333
3140	9970.240792
3145	9926.816
3150	10049.41463
3155	10230.5865
3160	9973.632583
3165	9874.709
3170	9549.525625
3175	9667.565708
3180	9606.227
3185	10014.61058
3190	10023.19454
3195	10025.89963
3200	10262.523
3205	10123.53613
3210	9895.719083
3215	10327.54983
3220	10234.72842
3225	10284.74071
3230	9877.433625
3235	10239.87067
3240	10002.1625
3245	10021.60138
3250	10162.56092
3255	10013.22721
3260	9876.949292
3265	9966.260125
3270	10150.26021
3275	10217.97429
3280	9852.129042
3285	10117.44746
3290	10107.21379
3295	9977.391958
3300	10220.23821
3305	9683.544083
3310	10157.23967
3315	9609.702208
3320	9496.912417
3325	10192.94667
3330	9967.551583
3335	9652.945875
3340	10075.55967
3345	9802.321
3350	9629.071042
3355	9423.301208
3360	9564.412625
3365	9446.616
3370	9522.392333
3375	10171.66396
3380	9444.641
3385	9475.015792
3390	9848.921375
3395	9901.465792
3400	10031.06608
3405	9249.439042
3410	9647.109125
3415	9476.639
3420	9735.338542
3425	9659.248417
3430	9498.252292
3435	9574.790125
3440	9376.200333
3445	10107.84833
3450	9888.420667
3455	9580.373167
3460	9859.081375
3465	9767.55375
3470	9560.928583
3475	9320.2485
3480	9681.935625
3485	10059.23529
3490	9613.892292
3495	9411.97125
3500	9845.939583
3505	9556.904083
3510	9492.357917
3515	9768.749708
3520	9348.997125
3525	9911.949042
3530	10053.78779
3535	9585.172458
3540	9463.31925
3545	9198.237917
3550	9399.236667
3555	9692.386417
3560	9257.459125
3565	9771.237042
3570	9491.926292
3575	9788.032667
3580	10001.28517
3585	9443.341208
3590	9524.599208
3595	9568.934583
3600	9508.684875
