# Supplementary material for: DNArepairK: An Interactive Database for Exploring the Impact of Anticancer Drugs onto the Dynamics of DNA Repair Proteins
Source: Biomedicines. 2021 Sep 16;9(9):1238. doi: 10.3390/biomedicines9091238 (PMC8470695; doi:10.3390/biomedicines9091238)
Supplement: Supplementary file 1 [file biomedicines-09-01238-s001.zip › Fit and Raw data/FAN1/FAN1/FAN1_I.txt]

FAN1_I	c5e0b4
0	0
5	10.66577778
10	187.852037
15	523.3246296
20	533.8051481
25	613.4658519
30	564.6594444
35	980.8577407
40	648.0514074
45	1263.651
50	1121.464667
55	1531.622963
60	1710.472852
65	1813.765037
70	1474.133444
75	2112.006556
80	2221.93563
85	2237.798111
90	2428.173333
95	2443.098296
100	2762.524741
105	2910.583852
110	3397.944259
115	3407.832963
120	3219.972
125	3735.249704
130	3666.651593
135	4194.363741
140	4073.174111
145	4016.865556
150	4258.064407
155	4569.796815
160	4482.834111
165	4908.35063
170	4961.027741
175	5040.060185
180	5090.687815
185	5275.519852
190	5413.690074
195	5584.396556
200	5354.797593
205	5653.843148
210	5734.540407
215	5991.787259
220	6061.222852
225	6265.886333
230	6257.225444
235	6613.046333
240	6468.396037
245	6569.973333
250	6830.988815
255	6870.479556
260	6895.937778
265	7399.604704
270	7174.027407
275	7538.235222
280	7643.700333
285	7594.306259
290	7580.611852
295	7449.246926
300	7561.138852
305	7798.292
310	7897.454593
315	8110.158037
320	8173.933556
325	8378.232556
330	8522.352704
335	8414.87437
340	8735.400444
345	8534.374778
350	8726.207926
355	8828.708222
360	9045.18163
365	9184.904519
370	9270.319852
375	8907.685407
380	9262.205741
385	9151.603926
390	9482.721296
395	9673.105222
400	9513.080778
405	9723.878074
410	9934.498148
415	9994.69063
420	9681.048667
425	9470.483407
430	9906.676
435	10058.42381
440	9831.118481
445	10435.36393
450	10529.66411
455	10135.53744
460	10491.34852
465	10102.46478
470	10558.05333
475	10407.99956
480	10363.07233
485	10468.02722
490	10668.47415
495	10427.10374
500	10668.818
505	10856.24415
510	10824.92281
515	10707.91222
520	10776.37044
525	10811.41074
530	10940.02693
535	10966.47259
540	10864.82448
545	11232.24915
550	10984.46926
555	10974.06981
560	11188.86
565	11161.04333
570	11059.84085
575	11070.71048
580	11465.42122
585	11149.07252
590	11127.99867
595	11660.40341
600	11842.21274
605	11681.16722
610	11757.42315
615	11534.45681
620	11782.9977
625	11665.88919
630	11941.35896
635	11646.26496
640	11828.86007
645	11515.57152
650	11847.00856
655	11893.76374
660	11779.52233
665	11946.32193
670	11700.38281
675	11891.135
680	11944.15196
685	11567.27267
690	11753.792
695	11771.32678
700	12072.20641
705	11758.50389
710	11871.08759
715	11721.57415
720	11721.89633
725	11713.53752
730	11566.17152
735	12164.25659
740	12185.87252
745	12339.89148
750	12309.16559
755	12162.94141
760	12467.26233
765	12430.89722
770	12652.0373
775	12595.28759
780	12351.40837
785	12562.88733
790	12894.56693
795	12429.89467
800	12603.82307
805	12628.4087
810	12751.93856
815	12915.62989
820	12646.3997
825	12422.07133
830	12851.66441
835	12837.85893
840	12866.55167
845	12680.26589
850	12539.01556
855	12470.56615
860	12738.979
865	12627.09252
870	12734.09711
875	12807.45485
880	12707.69415
885	12718.36
890	12374.73574
895	12425.63052
900	12686.23967
905	12701.20659
910	12595.80096
915	13114.44767
920	13052.27656
925	12632.80848
930	12459.58607
935	12717.45574
940	12762.88578
945	12857.02848
950	13030.06293
955	12874.49
960	12649.93859
965	12865.41907
970	12722.76341
975	12861.77085
980	12901.5193
985	12641.33744
990	12702.18167
995	12957.88341
1000	13054.46537
1005	12810.03348
1010	13209.80774
1015	13122.69781
1020	12647.36144
1025	12890.51211
1030	12969.82278
1035	13164.45048
1040	12716.11893
1045	13005.25204
1050	12763.70844
1055	12982.42115
1060	12716.06819
1065	12778.99722
1070	12860.84756
1075	13159.91893
1080	12585.77274
1085	12960.46833
1090	12934.40222
1095	13050.2957
1100	13046.84659
1105	12895.24767
1110	13034.05089
1115	12707.97974
1120	13046.21726
1125	12715.28774
1130	12735.84911
1135	12838.87678
1140	12248.08563
1145	12868.55315
1150	12735.65519
1155	12870.67667
1160	13050.91933
1165	12881.41533
1170	13035.14452
1175	12860.7567
1180	12883.86367
1185	13336.49585
1190	12816.09315
1195	12928.55359
1200	12913.36796
1205	12783.35581
1210	12814.78815
1215	12745.81993
1220	12855.20744
1225	12804.23989
1230	12745.20089
1235	12688.67122
1240	12487.19333
1245	12750.28537
1250	12949.94807
1255	12608.32856
1260	12787.50474
1265	12601.513
1270	12290.40237
1275	12465.20944
1280	12701.00567
1285	12884.98711
1290	12636.77367
1295	12813.82719
1300	12719.50848
1305	12310.3177
1310	12688.11274
1315	12337.71689
1320	12742.50452
1325	13140.52078
1330	12621.39619
1335	12767.63037
1340	12423.88411
1345	12533.85644
1350	12431.18896
1355	12556.03489
1360	12311.46222
1365	12822.11704
1370	12687.85637
1375	12352.33559
1380	12265.13396
1385	12375.86174
1390	12107.38711
1395	12086.34007
1400	12177.72381
1405	12566.58889
1410	12407.85289
1415	12490.88367
1420	12248.20741
1425	12598.57307
1430	12494.39678
1435	12394.40204
1440	12642.86904
1445	12128.61144
1450	12526.4673
1455	12703.05696
1460	12777.39459
1465	12328.20385
1470	12202.4657
1475	12438.04796
1480	12386.78748
1485	11979.11148
1490	12472.88622
1495	12194.02152
1500	12395.26256
1505	12471.51633
1510	12076.89433
1515	12142.57563
1520	11853.7427
1525	11789.61904
1530	12212.87219
1535	12147.4377
1540	12123.61585
1545	11880.738
1550	11768.531
1555	11829.46652
1560	12014.55567
1565	11995.6253
1570	11987.91352
1575	12393.03259
1580	12019.82544
1585	12066.92467
1590	12069.80585
1595	12291.09256
1600	11613.40685
1605	12175.74163
1610	12031.57163
1615	11813.08407
1620	11881.08181
1625	11626.39181
1630	11804.9257
1635	11999.05767
1640	11814.0047
1645	11778.22167
1650	11898.42752
1655	11974.03756
1660	12165.06096
1665	12249.85404
1670	12004.52819
1675	11721.97289
1680	12296.07922
1685	11889.3443
1690	11990.28741
1695	12208.46307
1700	11863.989
1705	11698.40333
1710	11837.85485
1715	11733.1447
1720	11967.49667
1725	12113.35544
1730	11571.72981
1735	11685.41737
1740	11803.56067
1745	11719.07237
1750	11756.666
1755	11963.70137
1760	12136.07385
1765	11589.83841
1770	11635.85719
1775	11937.91889
1780	11757.92437
1785	11865.9993
1790	11290.20585
1795	11612.98411
1800	11643.52759
1805	11549.54989
1810	11553.13174
1815	11784.833
1820	11426.87837
1825	11405.84807
1830	11377.65567
1835	11591.20693
1840	11796.74556
1845	11526.32374
1850	11262.41744
1855	11176.23033
1860	11405.63841
1865	11561.67467
1870	11778.66259
1875	11532.47963
1880	11816.78178
1885	11588.337
1890	11070.86885
1895	11650.71185
1900	11470.2653
1905	11752.02137
1910	11335.56111
1915	11403.0903
1920	11736.21707
1925	11450.34522
1930	11426.53633
1935	11036.83963
1940	11647.37752
1945	11123.87985
1950	11685.22378
1955	11243.8523
1960	11179.10437
1965	11244.66204
1970	11284.9213
1975	11202.73626
1980	11659.7677
1985	11297.13778
1990	10926.43267
1995	11272.7703
2000	11061.45474
2005	11069.93548
2010	11498.52144
2015	11374.47219
2020	11828.24122
2025	11435.54196
2030	11696.34144
2035	11289.36622
2040	11447.40026
2045	11487.70389
2050	11555.89378
2055	11376.23956
2060	11040.53785
2065	11550.21419
2070	11018.52607
2075	11236.66007
2080	11595.2447
2085	11097.74863
2090	11087.94322
2095	11086.28715
2100	11422.20133
2105	11275.00785
2110	10959.34204
2115	10907.18233
2120	10834.08385
2125	11116.35148
2130	11092.5087
2135	11197.90541
2140	11009.14496
2145	11149.56567
2150	11104.33659
2155	11355.79859
2160	11335.90348
2165	11122.85952
2170	11370.84852
2175	11121.82663
2180	10772.81
2185	11030.15707
2190	11058.98952
2195	10890.15133
2200	11052.31604
2205	10450.87222
2210	11105.52474
2215	10775.4457
2220	10892.61178
2225	10848.26048
2230	11104.95207
2235	10640.99404
2240	10633.95104
2245	10886.17522
2250	10739.20474
2255	10777.38359
2260	10873.73796
2265	10581.83659
2270	10886.64078
2275	10552.86696
2280	10517.06689
2285	10663.97667
2290	10599.77419
2295	10614.45274
2300	10404.52204
2305	10519.76033
2310	10359.3867
2315	10286.26489
2320	10050.29944
2325	9879.912889
2330	10182.57041
2335	10213.72333
2340	10020.97119
2345	10108.52163
2350	10291.12344
2355	9940.126333
2360	10213.34415
2365	10010.96126
2370	10085.17341
2375	10083.52126
2380	9815.910852
2385	10013.86296
2390	9986.119222
2395	10012.29633
2400	10068.01552
2405	9973.936074
2410	9939.236519
2415	10087.22515
2420	9993.016222
2425	9781.507259
2430	10117.71048
2435	10040.0067
2440	10163.31419
2445	9717.81
2450	10133.14322
2455	9637.874259
2460	10104.60311
2465	9710.002296
2470	9654.534185
2475	10012.12244
2480	9798.513185
2485	10003.169
2490	9823.895556
2495	9946.236889
2500	9867.547148
2505	9855.227111
2510	10096.78411
2515	9831.007963
2520	9841.559667
2525	9745.637333
2530	9972.874667
2535	9670.587778
2540	9946.256852
2545	9615.508741
2550	9892.131741
2555	9505.277704
2560	9649.257074
2565	9542.548778
2570	9700.420481
2575	9828.259593
2580	9718.308519
2585	9370.112593
2590	9311.893778
2595	9468.84337
2600	9457.066111
2605	9257.677852
2610	9513.84063
2615	9534.80037
2620	9565.195444
2625	9395.605222
2630	9251.708074
2635	9365.097296
2640	9937.401148
2645	10295.345
2650	9858.960259
2655	9381.17737
2660	9848.303
2665	9338.250296
2670	9627.283556
2675	9276.876296
2680	9186.175704
2685	9366.75463
2690	9266.029778
2695	9658.315815
2700	9671.365481
2705	9486.137148
2710	9527.997852
2715	9121.880037
2720	9457.491037
2725	9499.908778
2730	9345.035444
2735	9196.169185
2740	9109.400259
2745	9232.429852
2750	9068.893037
2755	8807.854259
2760	8764.154815
2765	8881.882963
2770	9276.117185
2775	8893.028741
2780	9411.854259
2785	9028.468444
2790	9141.367963
2795	9146.285222
2800	9095.497963
2805	8993.641222
2810	9268.201481
2815	8805.19537
2820	9453.455296
2825	9061.31537
2830	8974.650889
2835	8936.589667
2840	8667.954333
2845	8859.120593
2850	8690.264333
2855	9175.666037
2860	9191.947926
2865	8797.894111
2870	8928.856037
2875	9271.017
2880	8803.39837
2885	8927.886407
2890	8687.087778
2895	8824.540815
2900	8634.15237
2905	8863.639259
2910	8791.561926
2915	8649.939889
2920	8486.365222
2925	8821.344111
2930	8764.119037
2935	8956.2
2940	8813.866852
2945	8651.879074
2950	8537.401148
2955	8438.380185
2960	8371.280519
2965	8701.58737
2970	8639.244704
2975	8874.419148
2980	8518.689815
2985	8536.269741
2990	8674.195519
2995	8278.463815
3000	8835.977222
3005	8390.717815
3010	8374.736296
3015	8322.727852
3020	8327.362111
3025	8573.708593
3030	8420.962556
3035	8213.506148
3040	8459.676741
3045	8411.111481
3050	8243.497963
3055	8346.535111
3060	8251.850852
3065	8508.065481
3070	8346.375259
3075	8442.279333
3080	8516.281259
3085	8297.953111
3090	8053.89637
3095	8371.696
3100	8275.845
3105	8384.518481
3110	8169.108593
3115	8118.545778
3120	8502.699556
3125	8480.530852
3130	8296.706593
3135	7944.126037
3140	8230.160407
3145	8267.653333
3150	8723.386296
3155	8313.593111
3160	8112.316259
3165	8051.953741
3170	8259.812
3175	8134.885333
3180	7834.849481
3185	8119.195222
3190	8271.310148
3195	8332.355704
3200	8100.156963
3205	8128.47663
3210	8171.417963
3215	8028.173963
3220	8286.110444
3225	8240.017259
3230	8211.395667
3235	8172.974296
3240	8503.644222
3245	8268.121556
3250	8245.730481
3255	8272.107704
3260	8183.469889
3265	7953.422
3270	7962.102889
3275	8214.136889
3280	7868.335815
3285	7839.310963
3290	8320.352037
3295	7816.730407
3300	7728.505704
3305	7989.468
3310	8071.045
3315	8055.880889
3320	7644.319074
3325	7926.389593
3330	7781.027593
3335	8092.562222
3340	8222.639556
3345	7832.378407
3350	8025.406481
3355	7879.847741
3360	7800.917259
3365	7738.372963
3370	8341.356519
3375	7443.464852
3380	7704.209889
3385	8224.960481
3390	8061.540704
3395	8004.95363
3400	7563.914259
3405	7908.217593
3410	7488.547815
3415	7461.287222
3420	7987.132481
3425	7831.275593
3430	7710.827741
3435	7870.273667
3440	7967.857111
3445	7749.741815
3450	7682.89463
3455	7463.723111
3460	7563.837037
3465	7771.103074
3470	7493.242593
3475	7668.76
3480	7760.329259
3485	7674.181481
3490	7504.470407
3495	7882.48063
3500	7424.911259
3505	7342.33037
3510	7316.890111
3515	7636.497
3520	7324.944667
3525	7521.65263
3530	7160.799111
3535	7216.067185
3540	7410.460037
3545	7416.262815
3550	7214.150407
3555	7544.503444
3560	7326.636444
3565	7396.395444
3570	7451.127704
3575	7673.262333
3580	7688.564385
3585	7843.523308
3590	7863.587962
3595	7888.367269
3600	7712.765885
3605	7295.231846
3610	7342.713615
3615	7467.075962
3620	7469.921115
3625	7657.47316
3630	7592.02752
3635	7532.28332
3640	7265.28372
3645	7554.89984
3650	7879.44164
3655	7619.79392
3660	7304.7746
3665	7640.60504
3670	8029.23276
3675	7817.38912
3680	7895.04004
3685	7930.2032
3690	7743.36776
3695	7553.15468
3700	7356.6368
3705	7399.45832
3710	7701.73288
3715	7433.18436
3720	7451.16964
3725	7500.8516
3730	7530.06924
3735	7521.76496
3740	7227.28084
3745	7580.86888
3750	7243.9878
