# Supplementary material for: DNArepairK: An Interactive Database for Exploring the Impact of Anticancer Drugs onto the Dynamics of DNA Repair Proteins
Source: Biomedicines. 2021 Sep 16;9(9):1238. doi: 10.3390/biomedicines9091238 (PMC8470695; doi:10.3390/biomedicines9091238)
Supplement: Supplementary file 1 [file biomedicines-09-01238-s001.zip › Fit and Raw data/FANCD2/FANCD2.txt]

2
1
A25*(1-(l25*m25/((l25-k25)*(m25-k25)))*Math.exp(-k25*t)-(k25*m25/((k25-l25)*(m25-l25)))*Math.exp(-l25*t)-(k25*l25/((k25-m25)*(l25-m25)))*Math.exp(-m25*t))+B25*(1-Math.exp(-p25*t))
00b0f0
A25=19660.2315311462;k25=0.00418278891496698;l25=0.00567740785847839;m25=0.00596509501480384;n25=0.000145051187108026;p25=3.49137273086945;d25=190.235534209434;B25=558.31201743723
FANCD2
if:t>=d25
A25*(-(l25*m25/((l25-k25)*(m25-k25)))*Math.exp(-k25*t)-(k25*m25/((k25-l25)*(m25-l25)))*Math.exp(-l25*t)-(k25*l25/((k25-m25)*(l25-m25)))*Math.exp(-m25*t)+l25*m25*n25*Math.exp(k25*(d25-t))/((l25-k25)*(m25-k25)*(n25-k25))+k25*m25*n25*Math.exp(l25*(d25-t))/((k25-l25)*(m25-l25)*(n25-l25))+k25*l25*n25*Math.exp(m25*(d25-t))/((k25-m25)*(l25-m25)*(n25-m25))+k25*l25*m25*Math.exp(n25*(d25-t))/((k25-n25)*(l25-n25)*(m25-n25)))+B25*(1-Math.exp(-p25*t))

A26*(1-(l26*m26/((l26-k26)*(m26-k26)))*Math.exp(-k26*t)-(k26*m26/((k26-l26)*(m26-l26)))*Math.exp(-l26*t)-(k26*l26/((k26-m26)*(l26-m26)))*Math.exp(-m26*t))+B26*(1-Math.exp(-p26*t))
00b050
A26=15628.62906;k26=0.003289226;l26=0.003416745;m26=0.008504917;n26=0.000336273;d26=3.33648927156869E-13;p26=7.029931252;B26=356.824389974009
FANCD2_I
if:t>=d26
A26*(-(l26*m26/((l26-k26)*(m26-k26)))*Math.exp(-k26*t)-(k26*m26/((k26-l26)*(m26-l26)))*Math.exp(-l26*t)-(k26*l26/((k26-m26)*(l26-m26)))*Math.exp(-m26*t)+l26*m26*n26*Math.exp(k26*(d26-t))/((l26-k26)*(m26-k26)*(n26-k26))+k26*m26*n26*Math.exp(l26*(d26-t))/((k26-l26)*(m26-l26)*(n26-l26))+k26*l26*n26*Math.exp(m26*(d26-t))/((k26-m26)*(l26-m26)*(n26-m26))+k26*l26*m26*Math.exp(n26*(d26-t))/((k26-n26)*(l26-n26)*(m26-n26)))+B26*(1-Math.exp(-p26*t))
