# Supplementary material for: DNArepairK: An Interactive Database for Exploring the Impact of Anticancer Drugs onto the Dynamics of DNA Repair Proteins
Source: Biomedicines. 2021 Sep 16;9(9):1238. doi: 10.3390/biomedicines9091238 (PMC8470695; doi:10.3390/biomedicines9091238)
Supplement: Supplementary file 1 [file biomedicines-09-01238-s001.zip › Fit and Raw data/FANCD2/FANCD2/FANCD2.txt]

FANCD2	bdd7ee
0	0
5	422.2339286
10	971.7753571
15	827.6882857
20	863.2881429
25	437.711
30	611.4765714
35	876.3067857
40	370.5487857
45	446.7071429
50	873.3034286
55	609.9417143
60	1059.580714
65	984.9911429
70	507.4132857
75	859.5834286
80	659.6461429
85	1064.230857
90	894.0182143
95	1067.2615
100	1006.057786
105	671.6328571
110	892.2815714
115	1045.940643
120	1289.025857
125	1037.669
130	1207.052714
135	1585.514643
140	1126.172429
145	1353.407571
150	1501.563429
155	1362.831643
160	1152.9845
165	1241.216571
170	1667.366714
175	1492.699
180	2096.742357
185	1854.7645
190	2285.686857
195	2171.755786
200	2229.035643
205	2207.266071
210	2656.12
215	2386.176714
220	2333.133214
225	2753.514286
230	2833.153357
235	2853.089286
240	3406.485643
245	3239.732786
250	3225.007429
255	3336.271214
260	3436.555857
265	3464.130857
270	3708.560429
275	3494.892
280	3824.254714
285	4140.556786
290	3846.325071
295	4384.640357
300	4457.571714
305	4576.639571
310	4349.417357
315	4965.726286
320	5120.278429
325	5447.5265
330	5038.379571
335	5552.510857
340	5465.414714
345	5436.581857
350	5999.7275
355	6302.996357
360	6122.219071
365	6324.805429
370	6510.963429
375	7058.456571
380	6604.527571
385	7181.606357
390	6895.32
395	7161.312357
400	7741.194357
405	7189.610643
410	7588.390929
415	7887.940643
420	7844.442
425	8220.311786
430	8289.556786
435	8305.359143
440	8089.442857
445	8899.402214
450	8696.243929
455	8553.744143
460	9306.446786
465	9006.9285
470	9446.516286
475	9680.789786
480	9845.679929
485	9471.745357
490	9458.260214
495	10241.17593
500	9935.676
505	10030.6295
510	10758.33264
515	10270.22014
520	10503.87714
525	10798.73179
530	10713.71307
535	10359.68221
540	10723.393
545	11033.92757
550	11504.24279
555	11820.06214
560	11400.4065
565	11755.814
570	11818.10014
575	11747.91443
580	12024.95207
585	11970.16343
590	11813.99657
595	11854.88064
600	12201.62371
605	11919.74364
610	12437.23164
615	11874.17664
620	12433.71514
625	12883.37029
630	12817.92571
635	12756.70607
640	12901.43621
645	12855.27886
650	12717.54421
655	13073.64507
660	12747.17807
665	12883.54471
670	13164.69914
675	13172.15579
680	13283.32943
685	13199.21764
690	13296.67064
695	13497.30607
700	13862.80993
705	14123.76371
710	14367.08214
715	14231.06514
720	14281.73686
725	14296.13164
730	14751.83421
735	14700.50779
740	14717.15343
745	14684.16186
750	15210.92443
755	14602.09486
760	14548.17607
765	14563.35457
770	14600.61286
775	15316.72243
780	15097.896
785	15371.38829
790	15733.75957
795	15596.20614
800	15884.96236
805	15949.4375
810	15909.80114
815	15565.38586
820	16036.89693
825	15689.03614
830	15964.08114
835	16604.48279
840	16800.77871
845	16025.59729
850	16473.7525
855	16050.90436
860	16329.727
865	16358.927
870	16327.97479
875	16083.16571
880	16452.299
885	16418.02721
890	16850.043
895	16901.49093
900	16555.49971
905	16371.414
910	16405.28329
915	16454.35171
920	16378.53571
925	17064.65971
930	16578.725
935	16288.01736
940	17410.13193
945	16571.38571
950	16802.4095
955	17030.66179
960	16320.69964
965	17120.19907
970	17138.76093
975	16738.48464
980	17251.79636
985	17090.75164
990	16964.1075
995	17287.88221
1000	17103.49479
1005	17594.849
1010	16674.60693
1015	17905.35171
1020	17409.53321
1025	17100.83286
1030	17197.24629
1035	17267.62864
1040	16977.35807
1045	17662.26336
1050	16933.09064
1055	17052.26686
1060	17328.95721
1065	17334.06679
1070	17321.67057
1075	17634.23507
1080	17501.00921
1085	17503.26414
1090	17995.498
1095	17674.69121
1100	17503.28529
1105	17395.83807
1110	17523.44021
1115	17785.3855
1120	17614.9035
1125	17334.7985
1130	17447.71071
1135	17765.93164
1140	17935.99786
1145	17522.8835
1150	17486.58564
1155	17654.05307
1160	17645.87879
1165	17649.3735
1170	18093.43993
1175	17798.97714
1180	17868.10564
1185	17763.02807
1190	18313.25614
1195	18019.48971
1200	17815.12957
1205	17486.21514
1210	18062.16621
1215	18083.94521
1220	18462.72393
1225	18365.00486
1230	18069.27507
1235	18321.29314
1240	18303.37357
1245	18072.07921
1250	18120.61064
1255	17629.808
1260	17426.8715
1265	17896.94436
1270	18195.28864
1275	17461.73507
1280	17638.22564
1285	18846.66793
1290	17338.17186
1295	17906.108
1300	17490.91771
1305	17605.9165
1310	17637.1005
1315	17847.46107
1320	18213.608
1325	17944.55664
1330	17421.45179
1335	17565.93286
1340	16701.23464
1345	17685.50536
1350	17787.78121
1355	17291.18393
1360	17282.86029
1365	17672.38529
1370	18025.18793
1375	17679.96164
1380	17854.49393
1385	17571.246
1390	17738.084
1395	17730.46
1400	17925.95657
1405	17654.101
1410	18533.80107
1415	17702.53571
1420	18281.25721
1425	18032.375
1430	17718.74307
1435	18123.58671
1440	18494.44607
1445	18250.94557
1450	18118.10236
1455	17966.56743
1460	18115.22379
1465	17767.21993
1470	17721.07364
1475	18129.05243
1480	18130.05864
1485	18500.84614
1490	18367.72171
1495	18481.69836
1500	18486.103
1505	18150.77314
1510	17968.83729
1515	17994.63414
1520	17880.25786
1525	18176.67214
1530	18036.36793
1535	17772.99629
1540	17706.77421
1545	18097.71264
1550	18170.8035
1555	17434.12257
1560	17839.89736
1565	17755.96029
1570	17436.63079
1575	18114.39379
1580	18203.77993
1585	17954.84386
1590	18331.71914
1595	17930.45986
1600	18041.32914
1605	18061.08414
1610	17659.41029
1615	17777.83293
1620	18025.67814
1625	17820.04764
1630	17703.7175
1635	17930.66107
1640	18041.69636
1645	17983.009
1650	17209.97507
1655	17700.8725
1660	17302.29629
1665	17983.46993
1670	17745.73821
1675	18008.42771
1680	17637.92857
1685	17341.98714
1690	17398.65679
1695	17028.6545
1700	17598.77636
1705	17743.08364
1710	17452.20593
1715	17340.3885
1720	17266.73136
1725	17684.61936
1730	17561.73414
1735	17204.73343
1740	17503.64143
1745	17036.04343
1750	17475.40714
1755	17473.17879
1760	18146.29929
1765	17737.61507
1770	17428.45164
1775	17189.85929
1780	17737.46907
1785	17273.6185
1790	17523.77821
1795	17264.91629
1800	17408.54
1805	17471.83686
1810	17684.34643
1815	17672.49264
1820	17247.17043
1825	16964.8585
1830	17487.69764
1835	17380.02914
1840	17648.72871
1845	17202.14471
1850	17436.21607
1855	17605.8075
1860	16761.06014
1865	16932.3065
1870	17040.45357
1875	17007.47771
1880	16792.76636
1885	17330.16114
1890	16773.86307
1895	16931.64521
