# Supplementary material for: DNArepairK: An Interactive Database for Exploring the Impact of Anticancer Drugs onto the Dynamics of DNA Repair Proteins
Source: Biomedicines. 2021 Sep 16;9(9):1238. doi: 10.3390/biomedicines9091238 (PMC8470695; doi:10.3390/biomedicines9091238)
Supplement: Supplementary file 1 [file biomedicines-09-01238-s001.zip › Fit and Raw data/FANCD2/FANCD2/FANCD2_I.txt]

FANCD2_I	c5e0b4
0	0
5	346.6095714
10	454.373
15	448.2102857
20	419.0385
25	361.7359286
30	317.8457143
35	514.9575714
40	871.8885714
45	-2.691
50	493.1573571
55	599.9552143
60	300.5337143
65	166.8706429
70	249.5592143
75	547.8712857
80	602.6953571
85	297.366
90	552.5932143
95	582.2483571
100	498.6517143
105	728.3944286
110	494.8019286
115	465.5811429
120	635.2882857
125	903.4473571
130	658.9299286
135	703.1637143
140	514.027
145	467.1290714
150	1050.597286
155	971.0267143
160	775.5472143
165	1033.220786
170	1180.974643
175	1128.724857
180	1039.942214
185	1360.816357
190	1143.553786
195	1279.836
200	1197.648143
205	1353.602857
210	1168.721857
215	1591.671286
220	1412.906
225	1378.976143
230	1813.904714
235	1439.397429
240	1494.490571
245	1832.271071
250	1865.832357
255	1886.950571
260	1800.066429
265	2103.834214
270	2007.913071
275	2159.212071
280	2200.174429
285	1981.154286
290	2521.811429
295	2493.526286
300	2544.029714
305	2478.619571
310	2700.182286
315	2796.361214
320	2928.265786
325	2891.059214
330	3104.199
335	3245.874143
340	3250.594286
345	3360.980643
350	3398.330071
355	3629.232857
360	3514.038357
365	3704.730857
370	3521.130357
375	4004.6525
380	4155.440857
385	3995.231714
390	3738.655214
395	3955.154214
400	4229.982286
405	4496.237857
410	4520.854571
415	4720.748643
420	4531.269214
425	4814.408929
430	5025.753929
435	4978.140643
440	5243.022571
445	5079.3245
450	4630.045143
455	5273.309643
460	5204.496643
465	5380.374143
470	5436.863714
475	5712.859786
480	5525.139714
485	5975.121571
490	5122.045429
495	5988.202929
500	5942.930786
505	6164.749786
510	6079.691714
515	5780.780286
520	6067.147857
525	6239.7305
530	6341.406571
535	6342.575786
540	6640.483
545	6550.733143
550	6534.457643
555	6540.311571
560	7011.550071
565	7336.791857
570	6919.306143
575	6791.452
580	6919.904786
585	6843.938286
590	7404.365071
595	7307.2775
600	7123.593929
605	7249.535357
610	7391.626429
615	7161.380143
620	7135.303643
625	7737.761286
630	7917.263643
635	7303.277357
640	7377.707071
645	7771.793857
650	8142.659929
655	7695.358286
660	7757.052714
665	8145.516929
670	7931.427357
675	8138.5645
680	8249.978929
685	7973.0365
690	8292.697929
695	8698.265143
700	8334.557
705	8572.103143
710	8371.068929
715	8597.958429
720	8310.626857
725	8895.034929
730	8328.386143
735	8865.454
740	8904.973929
745	8767.386
750	8918.772643
755	8995.119214
760	9095.445714
765	9071.678
770	9358.390714
775	8969.573357
780	9121.334357
785	9509.878286
790	9713.955571
795	9243.489714
800	9161.155786
805	9436.845429
810	9475.117714
815	9678.767714
820	9450.541929
825	9894.450214
830	9674.665143
835	9687.908143
840	9610.600143
845	9617.326929
850	10036.074
855	10312.77786
860	10452.39179
865	10116.58107
870	10034.28807
875	10264.35014
880	10259.18014
885	9701.688357
890	10264.41557
895	10414.76764
900	10304.78286
905	10259.22036
910	10257.02143
915	10309.34057
920	10407.57536
925	10622.59429
930	10950.89486
935	10816.83214
940	10763.63871
945	10941.99371
950	10608.89907
955	10395.99486
960	10873.6715
965	10789.1395
970	10887.66336
975	11035.21121
980	10806.59443
985	11070.25529
990	10949.809
995	10834.07593
1000	11338.29271
1005	10960.87186
1010	11067.41186
1015	11244.22193
1020	11107.18557
1025	10950.13986
1030	10781.29586
1035	10913.43857
1040	11541.58521
1045	11019.922
1050	11250.51136
1055	11145.497
1060	10919.28236
1065	11259.03193
1070	10739.5545
1075	11456.81214
1080	11288.63043
1085	11381.27929
1090	11087.07286
1095	11328.42107
1100	11531.47193
1105	11167.46421
1110	11254.13743
1115	11802.93829
1120	11322.03057
1125	11249.48143
1130	11332.13729
1135	11454.47443
1140	11006.44614
1145	11193.57829
1150	11823.69757
1155	11233.25636
1160	11276.22236
1165	11808.76929
1170	11403.35386
1175	11455.61843
1180	11334.69293
1185	11654.33579
1190	11079.21086
1195	11375.074
1200	11450.20129
1205	11509.73657
1210	11819.62679
1215	11100.85364
1220	11412.83593
1225	11714.71129
1230	11583.25893
1235	11974.48821
1240	11546.19764
1245	11371.53564
1250	11978.2225
1255	11360.00636
1260	11513.21721
1265	11451.1555
1270	11539.52507
1275	11715.1445
1280	11399.78286
1285	11649.94429
1290	11913.17021
1295	11518.76871
1300	11684.06843
1305	11531.51771
1310	11698.19743
1315	12116.86
1320	11933.10286
1325	12041.75321
1330	11642.1895
1335	11291.32636
1340	11647.692
1345	11748.5275
1350	11886.0575
1355	11989.22057
1360	11812.32836
1365	11860.18014
1370	11727.98886
1375	11760.24214
1380	11292.86021
1385	11307.40036
1390	11599.71979
1395	11563.03793
1400	11855.71536
1405	11618.45971
1410	11298.56114
1415	11471.50057
1420	11418.71321
1425	11634.62829
1430	11711.76114
1435	11703.15836
1440	11434.75657
1445	11240.138
1450	11490.04543
1455	11327.15764
1460	11489.50993
1465	11859.52243
1470	11520.46014
1475	11448.28864
1480	11424.02679
1485	11524.66736
1490	11448.16464
1495	11282.12993
1500	11464.67686
1505	11269.81971
1510	11215.18107
1515	11266.04564
1520	11400.42386
1525	11325.83571
1530	11085.90621
1535	11035.69257
1540	11735.25293
1545	11121.32771
1550	11573.23857
1555	11145.69414
1560	11249.706
1565	10979.79979
1570	10965.03664
1575	11347.42193
1580	11237.55014
1585	10980.82857
1590	11031.84971
1595	10672.16664
1600	11150.54636
1605	11363.9315
1610	11119.38693
1615	10963.02586
1620	11014.23679
1625	11004.7155
1630	10893.36857
1635	10588.63814
1640	10648.10321
1645	11230.29971
1650	11190.75329
1655	10926.37021
1660	10724.77414
1665	11048.78814
1670	11237.2905
1675	11048.98429
1680	11290.7225
1685	11142.40679
1690	11346.78136
1695	11257.65886
1700	11113.78036
1705	10878.41764
1710	11177.87893
1715	11102.25093
1720	11027.61393
1725	11056.08814
1730	11104.34329
1735	11133.18214
1740	11014.86243
1745	11522.4925
1750	10527.96364
1755	11380.63907
1760	11072.50914
1765	10992.58379
1770	11281.86571
1775	11231.29864
1780	11501.4355
1785	11065.02786
1790	11091.57407
1795	10990.94171
1800	11260.53829
1805	10893.68593
1810	10919.03579
1815	11194.73407
1820	10856.104
1825	10848.61993
1830	10805.6475
1835	10697.38743
1840	11163.52057
1845	10846.99493
1850	10786.24443
1855	11279.11036
1860	10670.589
1865	10723.61514
1870	10546.90979
1875	10191.20229
1880	10764.20857
1885	11060.18679
1890	10476.42271
1895	10870.20021
