# Supplementary material for: DNArepairK: An Interactive Database for Exploring the Impact of Anticancer Drugs onto the Dynamics of DNA Repair Proteins
Source: Biomedicines. 2021 Sep 16;9(9):1238. doi: 10.3390/biomedicines9091238 (PMC8470695; doi:10.3390/biomedicines9091238)
Supplement: Supplementary file 1 [file biomedicines-09-01238-s001.zip › Fit and Raw data/FANCI/FANCI.txt]

1
1
A27*(1-(l27*m27/((l27-k27)*(m27-k27)))*Math.exp(-k27*t)-(k27*m27/((k27-l27)*(m27-l27)))*Math.exp(-l27*t)-(k27*l27/((k27-m27)*(l27-m27)))*Math.exp(-m27*t))+B27*(1-l27*m27*Math.exp(-k27*t)/((l27-k27)*(m27-k27))-k27*m27*Math.exp(-l27*t)/((k27-l27)*(m27-l27))-k27*l27*Math.exp(-m27*t)/((k27-m27)*(l27-m27)))
00b0f0
A27=11343.8561270066;k27=0.00632663852587531;l27=0.00632810597514211;m27=0.00632654041941088;n27=0.000818388476620098;d27=429.314467800098;B27=5401.86745635044
FANCI
if:t>=d27
A27*(-(l27*m27/((l27-k27)*(m27-k27)))*Math.exp(-k27*t)-(k27*m27/((k27-l27)*(m27-l27)))*Math.exp(-l27*t)-(k27*l27/((k27-m27)*(l27-m27)))*Math.exp(-m27*t)+l27*m27*n27*Math.exp(k27*(d27-t))/((l27-k27)*(m27-k27)*(n27-k27))+k27*m27*n27*Math.exp(l27*(d27-t))/((k27-l27)*(m27-l27)*(n27-l27))+k27*l27*n27*Math.exp(m27*(d27-t))/((k27-m27)*(l27-m27)*(n27-m27))+k27*l27*m27*Math.exp(n27*(d27-t))/((k27-n27)*(l27-n27)*(m27-n27)))+B27*(1-l27*m27*Math.exp(-k27*t)/((l27-k27)*(m27-k27))-k27*m27*Math.exp(-l27*t)/((k27-l27)*(m27-l27))-k27*l27*Math.exp(-m27*t)/((k27-m27)*(l27-m27)))
