# Supplementary material for: DNArepairK: An Interactive Database for Exploring the Impact of Anticancer Drugs onto the Dynamics of DNA Repair Proteins
Source: Biomedicines. 2021 Sep 16;9(9):1238. doi: 10.3390/biomedicines9091238 (PMC8470695; doi:10.3390/biomedicines9091238)
Supplement: Supplementary file 1 [file biomedicines-09-01238-s001.zip › Fit and Raw data/FANCI/FANCI/FANCI.txt]

FANCI	bdd7ee
0	0
5	-213.404375
10	155.5877917
15	-190.8144167
20	152.80025
25	348.7842917
30	-15.28058333
35	142.256125
40	173.1112083
45	-712.9718333
50	310.010375
55	261.8435
60	125.5021667
65	57.81133333
70	296.6787083
75	505.3701667
80	51.50175
85	317.388875
90	497.5013333
95	573.600125
100	681.843625
105	829.1354167
110	921.3124167
115	714.2827917
120	898.820875
125	1009.357583
130	1049.504917
135	1022.867875
140	956.250875
145	1193.476625
150	1136.640083
155	1200.514667
160	1482.788792
165	1635.364417
170	2040.489833
175	1959.805375
180	2083.93075
185	2002.133208
190	2075.070958
195	2492.755417
200	2397.787542
205	2528.880958
210	2746.361125
215	3009.293417
220	2758.139542
225	3379.84775
230	3099.079417
235	3386.99475
240	3428.732708
245	3533.883042
250	4009.286833
255	4158.331417
260	4126.445583
265	3848.373708
270	4374.912125
275	4725.757167
280	4331.455667
285	4614.662292
290	4722.878958
295	4995.844167
300	5401.23375
305	4945.140875
310	5035.745167
315	5302.111458
320	4910.005375
325	5245.015292
330	5568.009917
335	5633.443583
340	5830.35425
345	6033.568958
350	6130.17375
355	6270.222625
360	6742.692208
365	6807.481792
370	6925.98875
375	7330.669667
380	7188.710417
385	6952.885292
390	7382.461667
395	7414.911208
400	7511.316875
405	7739.124417
410	7787.001458
415	8380.952667
420	8080.949083
425	8112.871083
430	8277.752167
435	8279.992833
440	8351.754458
445	8471.076875
450	8627.868125
455	8656.646375
460	8909.295333
465	9398.141333
470	9548.390792
475	9688.419083
480	9528.466375
485	9502.924333
490	9739.115708
495	10274.04258
500	10314.23421
505	10202.00579
510	10387.52467
515	10561.16179
520	10845.3875
525	10721.42121
530	10522.48254
535	10971.7105
540	10955.97863
545	11515.13075
550	11166.47379
555	10938.14663
560	11430.16954
565	11002.84688
570	11628.76671
575	11693.42417
580	11715.85471
585	11961.56425
590	12015.67233
595	12240.60633
600	12527.26375
605	12424.956
610	12507.75617
615	13095.63263
620	12721.02313
625	12802.77488
630	12322.29558
635	12723.591
640	12940.47629
645	13011.78871
650	12690.88192
655	12411.30979
660	12726.24721
665	13198.76671
670	12887.59746
675	13220.94775
680	12929.11083
685	13239.74096
690	13223.72467
695	13562.411
700	13212.69363
705	13450.49642
710	13278.56088
715	13467.89829
720	13511.55988
725	13617.495
730	13522.6365
735	13723.02363
740	14009.48533
745	14104.23925
750	13799.38271
755	13940.25925
760	14018.98004
765	14020.85308
770	14298.14063
775	13955.00571
780	13980.50113
785	14256.44725
790	14123.43504
795	14128.16463
800	14509.97546
805	14619.149
810	14575.52738
815	15095.0275
820	14784.4995
825	15297.53829
830	14667.22954
835	14611.59996
840	14486.8335
845	14666.9435
850	15051.51371
855	14765.1205
860	15178.76825
865	15087.26371
870	14687.87817
875	15009.10038
880	14821.79696
885	14720.28679
890	14851.47913
895	14871.52429
900	14756.65258
905	14533.48925
910	14703.37029
915	14287.68146
920	14419.90863
925	14877.17296
930	14780.28446
935	14531.13546
940	14692.21854
945	14355.18613
950	14868.74104
955	14696.49517
960	14587.09133
965	15063.64842
970	15391.33296
975	15013.13083
980	14545.09588
985	14920.49071
990	14830.89646
995	14625.96308
1000	15052.16833
1005	15083.43813
1010	14656.639
1015	14721.1745
1020	15094.20571
1025	14962.12454
1030	14912.05938
1035	15146.17375
1040	15005.3865
1045	14593.73121
1050	14543.05508
1055	14661.72721
1060	14724.08404
1065	14650.20271
1070	14787.29963
1075	14711.54871
1080	14261.19817
1085	14202.94433
1090	13966.14679
1095	14204.60554
1100	14383.78246
1105	14178.82967
1110	13989.07417
1115	13812.02992
1120	13573.01583
1125	14176.35692
1130	14200.25958
1135	13929.97417
1140	15035.08821
1145	14295.49917
1150	14430.02283
1155	14164.62104
1160	14462.48196
1165	14661.85879
1170	14655.28829
1175	13989.69046
1180	13977.62554
1185	14452.78642
1190	14067.76142
1195	13468.08933
1200	13997.35658
1205	14123.23913
1210	13990.99108
1215	13994.71175
1220	13557.00696
1225	13826.11621
1230	13999.85829
1235	13732.34975
1240	13743.00383
1245	13657.51733
1250	13449.7115
1255	13760.2495
1260	13522.88488
1265	13821.21133
1270	14040.70633
1275	13694.56825
1280	13659.43913
1285	13642.55167
1290	13653.89633
1295	13633.79142
1300	13711.31733
1305	13543.35325
1310	13157.16958
1315	13406.40075
1320	13179.32508
1325	13474.57796
1330	13187.37946
1335	13251.94188
1340	13523.43783
1345	13480.76021
1350	13330.29604
1355	13510.87992
1360	13332.77142
1365	13037.52121
1370	13041.47033
1375	13399.84967
1380	13231.65071
1385	13077.97867
1390	12737.43521
1395	12724.72358
1400	12649.23583
1405	12532.34213
1410	13007.94758
1415	12684.11738
1420	12561.14296
1425	12465.68071
1430	12371.13938
1435	12439.26467
1440	12314.48613
1445	12067.32646
1450	12512.99388
1455	12397.71504
1460	12216.09525
1465	12092.21483
1470	12246.92696
1475	12260.46421
1480	12187.30154
1485	12291.14871
1490	11857.37933
1495	12075.00458
1500	12058.54933
1505	11751.67321
1510	11863.9125
1515	11872.63025
1520	12054.21
1525	11822.85854
1530	11938.40642
1535	11663.49633
1540	11818.49738
1545	11792.82996
1550	12144.91842
1555	11800.6215
1560	11832.58058
1565	11565.16271
1570	11736.85854
1575	11635.06708
1580	11393.40204
1585	11797.31488
1590	11437.06925
1595	11430.043
1600	11724.967
1605	11562.68317
1610	11628.10229
1615	11557.324
1620	11144.91513
1625	11514.994
1630	11386.80396
1635	11559.22083
1640	11180.93992
1645	11339.32304
1650	11457.46638
1655	11878.54646
1660	11266.84096
1665	11449.80946
1670	11687.65454
1675	11531.31521
1680	11513.13446
1685	11312.94696
1690	11348.00813
1695	11333.85546
1700	11371.54542
1705	10994.489
1710	11399.24325
1715	11297.19571
1720	10885.28767
1725	11256.15213
1730	11113.66513
1735	10980.61467
1740	11104.92604
1745	11344.68129
1750	10859.66563
1755	10924.15429
1760	11135.72013
1765	10826.10717
1770	10764.71138
1775	11115.12258
1780	11069.58467
1785	10911.17767
1790	10805.10575
1795	10854.11533
1800	10652.20954
1805	10953.89463
1810	10695.78688
1815	10737.73717
1820	10724.23663
1825	10787.967
1830	10685.15383
1835	10737.06717
1840	10777.97867
1845	11029.45908
1850	10576.52475
1855	10588.77229
1860	10774.81063
1865	10764.4915
1870	10731.65438
1875	10623.48296
1880	10266.14842
1885	10030.09754
1890	10427.68279
1895	10457.08954
1900	10751.14375
1905	10382.20638
1910	10562.47633
1915	10804.91238
1920	10268.02529
1925	10156.17746
1930	10229.79483
1935	9970.905875
1940	10376.75263
1945	10249.99421
1950	10705.99275
1955	10273.88975
1960	10586.86854
1965	10291.72842
1970	10302.67808
1975	10025.95338
1980	9960.42275
1985	10047.11892
1990	9988.173083
1995	9783.8535
2000	10044.30658
2005	9931.030333
2010	9955.539
2015	9665.933833
2020	9936.623458
2025	9820.5395
2030	9933.987167
2035	9573.39425
2040	9689.912375
2045	9792.918375
2050	9798.828417
2055	9532.441875
2060	9294.842542
2065	9593.31725
2070	9505.317292
2075	9469.09725
2080	9654.596208
2085	9684.040667
2090	9690.50525
2095	9466.854708
2100	9473.795708
2105	9401.28425
2110	9261.346208
2115	9608.046083
2120	9618.8735
2125	9290.854042
2130	9348.64875
2135	9242.720583
2140	9369.969208
2145	9575.819583
2150	9135.54975
2155	9435.587917
2160	9575.544917
2165	9514.344792
2170	9582.437083
2175	9663.1335
2180	9466.620333
2185	9811.094917
2190	9454.61675
2195	9760.1165
2200	9619.065917
2205	9663.334208
2210	9679.599375
2215	9390.320875
2220	9443.968208
2225	9504.208958
2230	9067.119458
2235	9215.28
2240	8829.236958
2245	9168.532875
2250	9346.955333
2255	9129.633833
2260	9088.142208
2265	9009.121417
2270	9028.089667
2275	8998.085792
2280	8810.5535
2285	8981.13625
2290	9450.68575
2295	9132.399125
2300	8932.252625
2305	9005.17225
2310	9120.499042
2315	9032.580958
2320	8874.757333
2325	9257.188
2330	8821.61625
2335	9289.64225
2340	9140.962792
2345	8872.814792
2350	9245.907083
2355	9220.76025
2360	8830.742833
2365	9255.202375
2370	9402.269042
2375	8828.545208
2380	8774.752792
2385	8853.511125
2390	9465.019417
2395	9011.385042
2400	8889.546083
2405	9138.3775
2410	8965.805458
2415	9298.068625
2420	9011.448833
2425	8905.96525
2430	9397.687542
2435	9107.779417
2440	9154.372708
2445	8819.591
2450	9157.772583
2455	9080.214792
2460	8773.625083
2465	8789.946042
2470	9073.858333
2475	8945.799042
2480	8965.366167
2485	8777.479542
2490	9191.754583
2495	8703.662167
2500	8688.679042
2505	8870.245333
2510	8833.293792
2515	9047.871542
2520	8916.073625
2525	9036.968917
2530	8879.717208
2535	8718.345917
2540	9091.293875
2545	8923.84825
2550	8685.101583
2555	8734.497375
2560	8565.723583
2565	8976.883125
2570	8893.498542
2575	8611.770792
2580	8511.693
2585	8552.9345
2590	8607.511292
2595	8574.215417
2600	8484.345458
2605	8205.726542
2610	8755.822792
2615	8414.980792
2620	8399.225375
2625	8544.765833
2630	8143.18875
2635	8568.393042
2640	8440.55625
2645	8441.876083
2650	8470.502167
2655	7972.540458
2660	8458.059
2665	8574.890208
2670	8308.551083
2675	8196.235083
2680	7794.767417
2685	8533.285083
2690	8372.528042
2695	8330.45675
2700	8685.175042
2705	8307.528167
2710	8346.63125
2715	8385.96375
2720	8506.78175
2725	7610.554167
2730	8326.244625
2735	8136.31875
2740	8038.466583
2745	8128.711625
2750	8168.712292
2755	8061.667625
2760	8345.098083
2765	7812.553917
2770	8103.194792
2775	8082.242
2780	7874.734625
2785	8006.437917
2790	7974.113083
2795	7625.627
2800	7887.70275
2805	7655.772167
2810	7872.734083
2815	7616.508875
2820	7306.965583
2825	7522.443958
2830	7726.868708
2835	7829.586708
2840	7489.55275
2845	7425.926833
2850	8183.164708
2855	8165.268833
2860	8169.95625
2865	8194.322958
2870	7733.480417
2875	7822.032583
2880	7943.615708
2885	7918.820708
2890	7832.616833
2895	8281.257417
2900	8084.480833
2905	8236.184875
2910	7907.195292
2915	8088.989417
2920	8045.467333
2925	8064.601708
2930	7958.643875
2935	8208.979708
2940	8005.17475
2945	8349.873042
2950	7521.799833
2955	7925.741708
2960	7758.887708
2965	7784.914917
2970	8086.222417
2975	8065.40125
2980	7616.211083
2985	8008.868542
2990	7821.093833
2995	7540.379792
3000	7858.427
3005	7585.331333
3010	7843.151792
3015	7611.098958
3020	7998.565
3025	7966.15325
3030	7751.5015
3035	8139.61
3040	8108.110708
3045	7678.295917
3050	7801.153292
3055	7772.588667
3060	7994.072333
3065	7821.76675
3070	7960.44125
3075	8122.971083
3080	7782.402083
3085	7453.401375
3090	7506.847
3095	7529.185042
3100	7890.553667
3105	7709.689
3110	7746.817667
3115	7632.669417
3120	7825.654583
3125	7634.162917
3130	7687.343917
3135	7493.01825
3140	7553.159542
3145	7708.5885
3150	7701.10975
3155	7331.815833
3160	7560.857042
3165	7200.565375
3170	7388.927625
3175	7523.003042
3180	7374.573667
3185	7411.51475
3190	7509.923458
3195	7205.605083
3200	7354.984542
3205	7112.927208
3210	7380.025292
3215	7170.699875
3220	7135.506375
3225	7232.9215
3230	6973.002583
3235	6779.104167
3240	7005.167292
3245	7155.192417
3250	7019.616375
3255	6849.974708
3260	7177.622208
3265	6976.403917
3270	7044.383917
3275	7242.357625
3280	6797.5795
3285	7018.572833
3290	7119.903458
3295	6923.110458
3300	6816.8095
3305	7146.5585
3310	7296.099792
3315	7128.655083
3320	7047.981417
3325	7086.038208
3330	6593.843667
3335	7053.489792
3340	6792.680083
3345	6916.839917
3350	6951.561958
3355	6943.044375
3360	6816.867917
3365	6901.505333
3370	6881.912625
3375	7045.185167
3380	6706.866083
3385	6822.787125
3390	6804.945917
3395	6988.053083
3400	6928.723208
3405	6837.923333
3410	6735.158708
3415	6853.230625
3420	6747.490708
3425	6814.118083
3430	6801.952875
3435	6775.448417
3440	7010.061125
3445	6974.96225
3450	7098.009458
3455	6846.168708
3460	7220.211292
3465	6690.20725
3470	6793.578333
3475	6371.08025
3480	6370.321875
3485	6442.018958
3490	6794.239917
3495	6559.033708
3500	6525.108958
3505	6337.173917
3510	6585.146333
3515	6617.77725
3520	6549.465167
3525	6408.370042
3530	6205.417292
3535	6524.519417
3540	6165.663958
3545	6312.078875
3550	6406.263375
3555	6489.92625
3560	6026.566417
3565	6481.9135
3570	6107.746042
3575	6398.0995
3580	6168.862917
3585	6683.911917
3590	6648.957208
3595	6333.691958
3600	6505.531583
3605	6246.84575
3610	6413.48275
3615	6480.626958
3620	6231.803625
3625	6373.188458
3630	6590.850042
3635	6450.919208
3640	6107.743167
3645	6304.226042
3650	6349.728167
3655	6380.635667
3660	5955.763458
3665	6276.5295
3670	6181.348583
3675	6094.14825
3680	6446.082458
3685	6289.667167
3690	6207.029542
3695	6415.903667
3700	6185.323542
3705	6377.947292
3710	6476.200292
3715	6254.743667
3720	6355.691292
3725	6044.128667
3730	5987.710125
3735	6084.453917
3740	6016.6205
3745	5972.999458
3750	6129.320333
3755	6033.238292
3760	5971.072958
3765	6005.086917
3770	6234.480042
3775	5974.698
