# Supplementary material for: DNArepairK: An Interactive Database for Exploring the Impact of Anticancer Drugs onto the Dynamics of DNA Repair Proteins
Source: Biomedicines. 2021 Sep 16;9(9):1238. doi: 10.3390/biomedicines9091238 (PMC8470695; doi:10.3390/biomedicines9091238)
Supplement: Supplementary file 1 [file biomedicines-09-01238-s001.zip › Fit and Raw data/FEN1/FEN1.txt]

2
1
A29*(1-(l29/(l29-k29))*Math.exp(-k29*t)-(k29/(k29-l29))*Math.exp(-l29*t))+B29*(1-l29*Math.exp(-k29*t)/(l29-k29)-k29*Math.exp(-l29*t)/(k29-l29))
00b0f0
A29=25514.0772653038;k29=0.0687195231225069;l29=0.0687221445705871;m29=0.00204087325817611;d29=210.535468277236;B29=2755.03498937417
FEN1
if:t>=d29
A29*(-(l29/(l29-k29))*Math.exp(-k29*t)-(k29/(k29-l29))*Math.exp(-l29*t)+(l29*m29/((l29-k29)*(m29-k29)))*Math.exp(k29*(d29-t))+(k29*m29/((k29-l29)*(m29-l29)))*Math.exp(l29*(d29-t))+(k29*l29/((k29-m29)*(l29-m29)))*Math.exp(m29*(d29-t)))+B29*(1-l29*Math.exp(-k29*t)/(l29-k29)-k29*Math.exp(-l29*t)/(k29-l29))

A133*(1-(l133/(l133-k133))*Math.exp(-k133*t)-(k133/(k133-l133))*Math.exp(-l133*t))+B133*(1-l133*Math.exp(-k133*t)/(l133-k133)-k133*Math.exp(-l133*t)/(k133-l133))
ff0000
A133=79307.8594186776;k133=2.58774699374803E-02;l133=0.13039198903558;m133=1.75883868686606E-03;d133=232.61459294263;B133=9671.76918534424
PCNA
if:t>=d133
A133*(-(l133/(l133-k133))*Math.exp(-k133*t)-(k133/(k133-l133))*Math.exp(-l133*t)+(l133*m133/((l133-k133)*(m133-k133)))*Math.exp(k133*(d133-t))+(k133*m133/((k133-l133)*(m133-l133)))*Math.exp(l133*(d133-t))+(k133*l133/((k133-m133)*(l133-m133)))*Math.exp(m133*(d133-t)))+B133*(1-l133*Math.exp(-k133*t)/(l133-k133)-k133*Math.exp(-l133*t)/(k133-l133))
