# Supplementary material for: DNArepairK: An Interactive Database for Exploring the Impact of Anticancer Drugs onto the Dynamics of DNA Repair Proteins
Source: Biomedicines. 2021 Sep 16;9(9):1238. doi: 10.3390/biomedicines9091238 (PMC8470695; doi:10.3390/biomedicines9091238)
Supplement: Supplementary file 1 [file biomedicines-09-01238-s001.zip › Fit and Raw data/FEN1/FEN1/FEN1.txt]

FEN1	bdd7ee
0	0
5	727.6793333
10	4959.509111
15	7957.551667
20	10793.74656
25	15077.87339
30	17465.67739
35	19333.70628
40	20596.84578
45	21449.83922
50	24675.83367
55	26037.03522
60	26588.27356
65	26716.80833
70	27294.18322
75	27546.90856
80	28703.04867
85	27242.64744
90	27789.12933
95	26726.39633
100	28388.85922
105	29611.44744
110	28964.60256
115	28841.89733
120	28342.17922
125	29131.69378
130	28514.27967
135	27673.85811
140	27671.93689
145	27192.11222
150	29544.84122
155	29283.34411
160	27572.72222
165	28271.86278
170	28139.99411
175	27293.00556
180	27716.22967
185	27445.51889
190	28347.05467
195	27923.10667
200	28056.90033
205	27902.96211
210	28042.24267
215	28864.12944
220	28542.526
225	27682.10989
230	28401.24578
235	26773.06544
240	27091.15567
245	26968.914
250	27427.79867
255	27579.659
260	26766.90344
265	26264.19167
270	26017.93267
275	25758.93178
280	25044.31889
285	25598.90567
290	25322.66567
295	25807.768
300	25476.55756
305	25400.57622
310	25395.92456
315	24675.00378
320	24307.02367
325	24284.95444
330	24469.66367
335	24617.54811
340	23488.46422
345	23741.48544
350	23612.979
355	23859.72822
360	23236.49167
365	22782.02267
370	22753.91944
375	23323.27178
380	22144.57672
385	22893.95944
390	22324.611
395	21478.35744
400	21529.618
405	21820.72478
410	20276.98694
415	21557.956
420	20585.40489
425	19898.25922
430	20741.40089
435	20806.26044
440	19604.62228
445	19611.08778
450	19536.27417
455	18682.82617
460	20131.98072
465	19656.24128
470	18475.89911
475	17880.723
480	19002.10161
485	18625.46917
490	18234.23272
495	18127.749
500	17752.54789
505	17325.45311
510	17309.2575
515	17168.54817
520	17850.273
525	17012.88522
530	16840.76222
535	16098.9885
540	15269.22589
545	14550.20456
550	16781.09456
555	15247.96956
560	16243.34589
565	15767.02639
570	15340.91817
575	15013.9065
580	15055.3455
585	14896.64983
590	14979.50922
595	15145.59778
600	14796.77778
605	14510.35994
610	14030.45622
615	14452.54872
620	14316.43617
625	15146.245
630	13516.57344
635	13677.96767
640	13697.92272
645	13725.71722
650	13449.05867
655	12605.74733
660	14066.05972
665	13480.79067
670	13113.41106
675	13209.72094
680	12552.76328
685	12228.33006
690	12140.03911
695	12521.14767
700	12323.94483
705	13075.92756
710	12105.36217
715	12427.089
720	11980.5235
725	12426.14494
730	11626.7835
735	11993.06139
740	12780.51611
745	12519.56161
750	12381.11239
755	12125.28111
760	11020.41639
765	12183.51739
770	11948.25061
775	10852.37928
780	11342.17606
785	11156.296
790	10771.56128
795	10423.7665
800	11848.71483
805	9803.325222
810	10625.152
815	10961.30222
820	11027.90183
825	10098.82028
830	10182.23944
835	10095.29756
840	10541.93228
845	10865.30267
850	10049.95217
855	10389.96728
860	9629.768667
865	9620.977778
870	9762.307111
875	9625.357444
880	9585.287333
885	9618.076833
890	9812.832389
895	9645.023278
900	9041.960611
905	9352.2915
910	8823.591944
915	7985.014167
920	8689.998611
925	9312.979611
930	8862.7355
935	9103.321167
940	9825.807444
945	9123.631111
950	8266.938778
955	9309.642056
960	8142.240444
965	7950.601667
970	8760.435389
975	8676.778833
980	8527.952944
985	7773.196111
990	8035.7075
995	8244.142278
1000	7632.807889
1005	7793.895056
1010	7854.282278
1015	7375.686611
1020	7873.179667
1025	7481.661722
1030	7540.614444
1035	8055.376556
1040	7027.861722
1045	7740.987944
1050	7634.6925
1055	7985.1175
1060	7537.146167
1065	8278.247889
1070	8058.878167
1075	7519.243667
1080	6427.275167
1085	7534.284667
1090	8331.140778
1095	7561.387889
1100	7329.283611
1105	7566.895056
1110	6979.094111
1115	6899.179167
1120	7805.876722
1125	6607.433667
1130	6878.668444
1135	6956.240667
1140	6578.112
1145	6978.753667
1150	6584.138944
1155	6961.157111
1160	7016.057444
1165	6535.267
1170	6077.134833
1175	6847.048889
1180	6112.936444
1185	6643.885444
1190	5935.125833
1195	5499.387944
1200	6529.041833
1205	5635.944111
1210	6286.810056
1215	6681.653944
1220	6921.782667
1225	6264.0885
1230	6473.595556
1235	5898.363444
1240	5999.653778
1245	6368.961722
1250	6323.618444
1255	5773.852611
1260	5679.456611
1265	5529.445944
1270	5609.198333
1275	5193.160833
1280	6297.494444
1285	6014.198278
1290	4929.359556
1295	5639.599833
1300	5820.486611
1305	5807.516944
1310	5621.883611
1315	5253.333389
1320	6070.228167
1325	5842.419278
1330	5702.681278
1335	5173.644222
1340	5861.206944
1345	5342.774944
1350	5801.013333
1355	5630.714778
1360	5622.6095
1365	5767.006556
1370	5759.957833
1375	5744.978944
1380	6479.840444
1385	5478.608167
1390	6252.1895
1395	5266.083167
1400	5159.714222
1405	5841.300389
1410	5421.892333
1415	5521.910222
1420	4490.944167
1425	5362.141611
1430	5089.178
1435	4802.156889
1440	5151.574278
1445	4776.249944
1450	4731.395056
1455	4747.162389
1460	5324.741167
1465	5704.3965
1470	4503.789
1475	5176.322389
1480	4892.217889
1485	5127.533389
1490	4892.815667
1495	4728.477111
1500	5096.054889
1505	4687.4175
1510	4650.7595
1515	5170.623556
1520	5258.125
1525	5784.854611
1530	4824.635833
1535	4096.691056
1540	5148.324722
1545	4907.377
1550	4244.2725
1555	3990.4875
1560	5157.181056
1565	4724.1035
1570	5060.788333
1575	4785.257611
1580	4695.788833
1585	4807.771111
1590	5273.502056
1595	4871.265056
1600	4760.728944
1605	4849.720778
1610	3962.155056
1615	4047.174278
1620	5096.172278
1625	4036.541611
1630	4497.062444
1635	4866.804722
1640	4894.187444
1645	3667.740778
1650	4758.474278
1655	3749.208222
1660	4578.678444
1665	3482.420889
1670	4198.117278
1675	3885.475722
1680	3992.953833
1685	4009.168167
1690	4367.777833
1695	4525.260944
1700	3577.802278
1705	4001.512444
1710	3957.363778
1715	3849.576222
1720	4350.303667
1725	4530.119944
1730	4356.619556
1735	4337.280944
1740	3616.400667
1745	4627.199278
1750	4668.2335
1755	3443.543333
1760	3105.622944
1765	3895.735222
1770	3524.679944
1775	3403.193389
1780	4100.393167
1785	3907.045833
1790	3140.012444
1795	3478.67
1800	3990.540722
1805	3840.754389
1810	4381.907722
1815	3769.942111
1820	3016.116278
1825	3547.896333
1830	3575.956
1835	4602.866111
1840	4281.192
1845	3467.079111
1850	3603.725111
1855	3163.108611
1860	4122.092833
1865	3349.401167
1870	3113.793278
1875	2668.076444
1880	3343.543667
1885	4245.320222
1890	3301.572778
1895	3304.420833
1900	3627.637556
1905	2806.867722
1910	2697.058889
1915	2260.866333
1920	2912.446111
1925	4231.192278
1930	3612.732833
1935	2789.075278
1940	3297.800389
1945	3104.929167
1950	2912.237667
1955	2021.989944
1960	2594.802611
1965	3257.093278
1970	2456.530889
1975	3005.967889
1980	3807.055833
1985	3083.451278
1990	3629.318778
1995	4431.987
2000	2457.859167
