# Supplementary material for: DNArepairK: An Interactive Database for Exploring the Impact of Anticancer Drugs onto the Dynamics of DNA Repair Proteins
Source: Biomedicines. 2021 Sep 16;9(9):1238. doi: 10.3390/biomedicines9091238 (PMC8470695; doi:10.3390/biomedicines9091238)
Supplement: Supplementary file 1 [file biomedicines-09-01238-s001.zip › Fit and Raw data/FEN1/FEN1/PCNAFEN1_PCNA.txt]

PCNA	f4b183
0	0
5	4205.156125
10	9531.762229
15	16720.67701
20	23003.75754
25	34833.78838
30	37998.4765
35	43691.92501
40	48279.24893
45	52223.02911
50	59512.32169
55	63029.34285
60	65860.1276
65	68590.41496
70	71619.79206
75	74029.49294
80	73633.39342
85	75904.25247
90	76978.61776
95	79089.17697
100	82694.71264
105	83056.67853
110	83457.68964
115	82041.74217
120	83604.59821
125	84607.21335
130	85811.13092
135	84629.16649
140	84192.53849
145	85656.06282
150	88705.05249
155	86953.14039
160	88036.48381
165	87187.30169
170	86804.01639
175	91255.9346
180	89504.10915
185	87661.97782
190	87766.68082
195	86720.46021
200	86206.90603
205	87562.46407
210	86724.79261
215	87165.91192
220	87754.28026
225	90507.1559
230	89608.33828
235	88932.52689
240	88851.42178
245	89525.93904
250	89073.20732
255	90052.62501
260	87592.95876
265	86868.40719
270	89351.66094
275	87829.59097
280	86330.01838
285	84767.58497
290	84770.60554
295	85089.25661
300	85071.89843
305	85288.00951
310	84657.49722
315	84130.62567
320	84285.73249
325	83396.94463
330	81694.78067
335	81012.84007
340	80044.78853
345	78600.94689
350	79077.12019
355	77962.76146
360	77266.61807
365	77119.70383
370	77809.32229
375	76034.13885
380	76614.15618
385	74121.49647
390	76371.01415
395	74523.59865
400	74346.26622
405	74265.27279
410	72006.73047
415	72658.27413
420	72189.95104
425	71746.80213
430	72002.23657
435	72073.97208
440	70082.87896
445	71509.77514
450	70253.85622
455	68730.58279
460	67558.01157
465	68939.71963
470	67224.89515
475	68146.6564
480	66599.89771
485	66047.75235
490	64506.00889
495	64097.71281
500	64753.63018
505	64189.68422
510	64332.31233
515	61124.11436
520	62875.87889
525	60731.27647
530	61111.44535
535	59272.51238
540	59190.9799
545	59678.09129
550	57913.42093
555	59032.24217
560	58051.91993
565	56218.52613
570	57158.92693
575	57340.34621
580	55737.91771
585	54825.8016
590	55501.47651
595	54388.01335
600	54506.88372
605	53202.4716
610	51775.82569
615	51678.92333
620	50529.69618
625	53372.0041
630	51409.81947
635	50982.12733
640	51943.13403
645	50227.31718
650	47915.80381
655	49965.25415
660	49355.71632
665	49217.48885
670	49453.70526
675	49129.48221
680	48300.10675
685	48342.62517
690	48946.094
695	47025.25526
700	46802.70779
705	45424.17331
710	45500.34511
715	46541.29407
720	44797.0969
725	44937.11244
730	45192.54996
735	46134.7301
740	44439.802
745	44706.22033
750	44434.91969
755	43434.5665
760	42935.73692
765	43798.64369
770	42646.54543
775	41790.60865
780	41568.71851
785	42629.77942
790	40980.74494
795	41695.85585
800	39547.491
805	40576.47644
810	40357.03903
815	39335.5618
820	40177.40947
825	39426.32114
830	39721.45342
835	38815.06253
840	38531.66521
845	39841.31853
850	38896.92249
855	37875.31504
860	37006.85399
865	37751.04717
870	36862.58349
875	36568.76103
880	37473.01913
885	37626.6878
890	37441.87726
895	36940.77085
900	36996.91713
905	35706.50734
910	35513.7441
915	34518.24382
920	34972.84507
925	35807.50021
930	35023.87801
935	35758.48767
940	34119.82958
945	34291.95883
950	34879.90772
955	33656.13545
960	33517.60741
965	33328.98096
970	32904.79011
975	33545.56202
980	33720.00563
985	33025.59601
990	33141.39528
995	32870.47726
1000	32012.73908
1005	31918.86024
1010	31042.94173
1015	31785.26137
1020	30771.24655
1025	30037.37839
1030	31128.29932
1035	30366.30808
1040	30037.71685
1045	29960.15613
1050	29844.38978
1055	30632.27072
1060	30818.69438
1065	31265.83168
1070	30314.05363
1075	30890.59044
1080	29074.89883
1085	30088.41865
1090	28959.52703
1095	30119.5839
1100	29503.31347
1105	28856.01226
1110	28602.11844
1115	30215.52316
1120	27880.45062
1125	29471.82038
1130	27604.03003
1135	28821.1311
1140	26627.21286
1145	27279.91747
1150	27081.82249
1155	26481.3067
1160	27281.12152
1165	26394.93643
1170	27490.48833
1175	26382.18619
1180	25675.3334
1185	26477.83315
1190	25873.67039
1195	25060.0217
1200	25802.13167
1205	25514.25119
1210	26161.55772
1215	25381.2805
1220	24996.18776
1225	24379.50049
1230	24354.27355
1235	24206.43978
1240	24408.96881
1245	25002.71529
1250	24059.62801
1255	24716.70044
1260	24621.64778
1265	23919.30813
1270	24299.02733
1275	23575.53637
1280	22313.26653
1285	23151.0433
1290	24242.73726
1295	22741.74764
1300	22670.13774
1305	24108.5768
1310	23929.61851
1315	22193.78499
1320	22028.4568
1325	21792.17687
1330	21822.71666
1335	22617.40326
1340	23421.76228
1345	22209.61954
1350	22430.92342
1355	21257.77443
1360	22067.12141
1365	22199.17375
1370	21268.10524
1375	22556.95079
1380	22131.34233
1385	22574.56126
1390	21610.66633
1395	21730.53817
1400	20951.05181
1405	20624.70753
1410	21069.45776
1415	20859.02928
1420	19833.36379
1425	20124.43791
1430	19324.18026
1435	21319.04597
1440	20251.86908
1445	19934.04263
1450	20537.16969
1455	21153.39455
1460	20409.03692
1465	20618.1231
1470	21051.20047
1475	19559.44928
1480	20738.80811
1485	20272.41807
1490	19354.46258
1495	20493.69963
1500	19530.83238
1505	18781.8439
1510	19043.47685
1515	18654.81553
1520	19236.22132
1525	18865.29726
1530	19421.31319
1535	18708.47509
1540	18731.27363
1545	18070.61821
1550	18703.50306
1555	17791.08343
1560	18822.3274
1565	17203.74169
1570	18092.43783
1575	17592.43926
1580	18210.67235
1585	17482.9785
1590	17297.5824
1595	16260.24925
1600	17877.47542
1605	17680.95531
1610	16792.78098
1615	16344.31236
1620	17287.08809
1625	16862.23318
1630	19132.63619
1635	17530.07889
1640	16449.63692
1645	16937.82805
1650	17356.3834
1655	16957.4379
1660	17145.68067
1665	16475.92636
1670	16186.58258
1675	17695.39763
1680	16075.42738
1685	16580.54861
1690	16800.39509
1695	16580.49124
1700	16402.5422
1705	16268.5626
1710	16931.3625
1715	16153.95911
1720	16396.35101
1725	16986.68263
1730	15280.87122
1735	15787.56767
1740	16528.63522
1745	15602.60413
1750	15819.5867
1755	15948.91113
1760	14186.1345
1765	15281.16341
1770	15171.27883
1775	14339.24524
1780	15309.44149
1785	15270.21163
1790	14131.93378
1795	14450.29762
1800	14418.37599
1805	15216.32045
1810	14212.04333
1815	14448.68687
1820	14115.99687
1825	14341.80976
1830	14077.41808
1835	14422.98251
1840	14415.15519
1845	14038.46837
1850	13836.16896
1855	14606.84011
1860	14402.85652
1865	14266.40142
1870	14394.19419
1875	14285.56715
1880	13274.72802
1885	14349.98062
1890	14474.89721
1895	13889.46136
1900	13807.37131
1905	13119.29017
1910	13630.27818
1915	11942.59704
1920	13763.77186
1925	13547.04913
1930	13490.5272
1935	13294.81706
1940	12674.44645
1945	13741.88802
1950	13299.74565
1955	12427.51756
1960	12354.3871
1965	12657.93957
1970	13318.20269
1975	13762.73498
1980	13529.20161
1985	12677.45238
1990	11760.67544
1995	13012.02348
2000	12404.1932
