# Supplementary material for: DNArepairK: An Interactive Database for Exploring the Impact of Anticancer Drugs onto the Dynamics of DNA Repair Proteins
Source: Biomedicines. 2021 Sep 16;9(9):1238. doi: 10.3390/biomedicines9091238 (PMC8470695; doi:10.3390/biomedicines9091238)
Supplement: Supplementary file 1 [file biomedicines-09-01238-s001.zip › Fit and Raw data/FUS/FUS.txt]

2
1
A30*(1-Math.exp(-k30*t))-B30*(1-Math.exp(-m30*t))
00b0f0
A30=26084.1887596732;k30=0.0341176000293746;l30=0.0339781632080388;m30=0.0327205062779291;d30=8.68432081797589;B30=1918.11749922
FUS_high
if:t>=d30
A30*((k30/(k30-l30))*Math.exp(l30*(d30-t))-(l30/(k30-l30))*Math.exp(k30*(d30-t))-Math.exp(-k30*t))-B30*(1-Math.exp(-m30*t))

A31*(1-Math.exp(-k31*t))-B31*(1-Math.exp(-m31*t))
00b050
A31=330.896629528689;k31=0.518116215803195;l31=0.0803556571289255;m31=0.020836330126423;d31=8.31056905663018;B31=441.588909745208
FUS_low
if:t>=d31
A31*((k31/(k31-l31))*Math.exp(l31*(d31-t))-(l31/(k31-l31))*Math.exp(k31*(d31-t))-Math.exp(-k31*t))-B31*(1-Math.exp(-m31*t))
