# Supplementary material for: DNArepairK: An Interactive Database for Exploring the Impact of Anticancer Drugs onto the Dynamics of DNA Repair Proteins
Source: Biomedicines. 2021 Sep 16;9(9):1238. doi: 10.3390/biomedicines9091238 (PMC8470695; doi:10.3390/biomedicines9091238)
Supplement: Supplementary file 1 [file biomedicines-09-01238-s001.zip › Fit and Raw data/FUS/FUS/FUS_high.txt]

FUS_high	bdd7ee
0	0
0.5	-593.4139048
1	340.759619
1.5	1522.594667
2	1711.660381
2.5	1883.003238
3	2309.162857
3.5	2404.690476
4	3209.238286
4.5	3613.700571
5	4275.041524
5.5	4384.273143
6	5339.199619
6.5	4950.750667
7	5266.741524
7.5	5506.739619
8	5936.191048
8.5	6542.590476
9	7180.31981
9.5	6994.757524
10	7317.311429
10.5	6997.355238
11	7575.488762
11.5	7726.235429
12	8100.136952
12.5	7933.12381
13	8730.399429
13.5	8569.140381
14	9329.990476
14.5	8881.090476
15	9148.467619
15.5	9591.455429
16	8947.400952
16.5	9552.219619
17	9028.327619
17.5	9763.481905
18	9448.154476
18.5	9613.528
19	10681.40076
19.5	10794.77962
20	10054.45733
20.5	11027.5
21	10465.55848
21.5	10791.81733
22	10686.48781
22.5	11418.25943
23	11049.39829
23.5	10902.45752
24	10179.72895
24.5	11284.70933
25	10917.63124
25.5	10991.47676
26	10575.65448
26.5	11517.50133
27	10727.46343
27.5	11179.75067
28	10603.6981
28.5	10663.13162
29	11265.44267
29.5	11064.25352
30	10313.76286
30.5	10825.07124
31	11216.80419
31.5	10393.59638
32	10897.87886
32.5	11040.01638
33	10191.60419
33.5	10233.32571
34	10421.78952
34.5	10422.14133
35	10912.91295
35.5	11022.18648
36	10879.6421
36.5	10803.52914
37	10654.88
37.5	10222.90857
38	10920.32819
38.5	10494.29181
39	10459.37676
39.5	10148.31333
40	10203.9581
40.5	10029.85695
41	10028.19143
41.5	9991.656571
42	9990.64019
42.5	9933.657333
43	9919.797524
43.5	10143.76667
44	10069.64724
44.5	10056.15448
45	9872.237714
45.5	10259.4259
46	9782.408762
46.5	9493.044381
47	9223.146857
47.5	10169.352
48	9477.962667
48.5	9032.260952
49	9165.901524
49.5	9515.380571
50	8967.370095
50.5	9035.165143
51	8764.080571
51.5	9061.786476
52	9302.564762
52.5	9078.991429
53	8675.823619
53.5	9170.55581
54	8567.743048
54.5	8546.448381
55	8531.75581
55.5	8249.281333
56	8414.395619
56.5	8683.326667
57	8791.49219
57.5	8219.150476
58	7790.669143
58.5	8130.90819
59	7855.524
59.5	7475.823048
60	7267.306857
60.5	7405.723048
61	7507.754476
61.5	7834.228762
62	7090.222476
62.5	7127.289143
63	7289.922857
63.5	7201.430286
64	7072.168381
64.5	7149.693143
65	6769.17219
65.5	6460.741905
66	6657.118667
66.5	6395.765905
67	6173.304952
67.5	6434.130857
68	6064.600952
68.5	6910.046095
69	7039.813524
69.5	6106.63981
70	6277.679429
70.5	6697.027238
71	5960.940571
71.5	6187.177333
72	6319.694667
72.5	6142.525714
73	5416.316762
73.5	6072.281524
74	5786.827429
74.5	5558.684
75	5811.274286
75.5	5443.875048
76	5572.309714
76.5	4771.702857
77	5299.441524
77.5	5367.395048
78	4983.250857
78.5	4951.552571
79	4405.148952
79.5	4885.406857
80	4264.621333
80.5	4812.081333
81	4920.096381
81.5	4206.804571
82	4900.687048
82.5	4292.678286
83	4963.053524
83.5	4436.655619
84	4163.280762
84.5	3670.014095
85	4365.698476
85.5	3896.665524
86	3587.990095
86.5	3849.762857
87	3744.22
87.5	3832.086857
88	3937.274667
88.5	3699.051048
89	3501.262286
89.5	3153.472
90	3239.014667
90.5	3736.295619
91	3169.353333
91.5	2671.436571
92	2843.645333
92.5	2944.604
93	2301.486667
93.5	2765.707238
94	3072.343238
94.5	2991.000381
95	2549.161143
95.5	2722.607619
96	2089.07619
96.5	2449.369905
97	1865.97219
97.5	2342.125333
98	1990.257333
98.5	2325.973143
99	2156.572381
99.5	2223.48781
100	2269.982095
100.5	1949.615238
101	1713.476762
101.5	1732.780952
102	1976.810476
102.5	1540.278095
103	2092.316
103.5	1762.377333
104	1925.667619
104.5	1534.207048
105	2166.191238
105.5	1857.225143
106	1183.405524
106.5	1390.805905
107	1678.329143
107.5	765.3144762
108	1111.825333
108.5	1107.629905
109	499.4255238
109.5	995.8805714
110	1418.51181
110.5	796.3525714
111	1227.183238
111.5	799.1339048
112	496.5664762
112.5	1047.345143
113	1262.857143
113.5	842.3948571
114	600.8047619
114.5	349.9051429
115	732.668
115.5	385.4190476
116	476.1344762
116.5	779.3748571
117	721.2874286
117.5	507.9939048
118	498.3340952
118.5	-160.2798095
119	346.6325714
119.5	317.872
120	334.5085714
120.5	196.0264762
121	-147.2407619
121.5	225.26
122	-230.8737143
122.5	144.4510476
123	337.4217143
123.5	67.79066667
124	124.6980952
124.5	-278.5460952
125	254.6645714
125.5	-266.2998095
126	-597.0438095
126.5	-179.4224762
127	-311.1420952
127.5	-352.7459048
128	-480.4752381
128.5	388.792381
129	-64.32609524
129.5	-12.03333333
130	-63.10609524
130.5	-284.552381
131	-532.876
131.5	-617.4622857
132	-649.6308571
132.5	-679.3537143
133	-813.1085714
133.5	-714.8348571
134	-258.124381
134.5	-771.4512381
135	-685.4093333
135.5	-168.807619
136	-937.9832381
136.5	-289.0424762
137	-581.6914286
137.5	-323.0794286
138	-565.3289524
138.5	-535.275619
139	-934.1142857
139.5	-971.1379048
140	-802.7171429
140.5	-819.6952381
141	-738.704381
141.5	-549.7672381
142	-1197.314857
142.5	-688.5624762
143	-1338.390476
143.5	-688.8577143
144	-1006.636381
144.5	-855.956381
145	-931.0779048
145.5	-932.0375238
146	-933.0464762
146.5	-578.5184762
147	-897.6462857
147.5	-764.8333333
148	-1406.246095
148.5	-1158.48419
149	-822.0327619
149.5	-967.2213333
150	-1030.772952
150.5	-754.9234286
151	-1444.994095
151.5	-1027.771238
152	-1279.365143
152.5	-1204.889524
153	-724.2847619
153.5	-1712.682095
154	-1290.480381
154.5	-1727.290857
155	-1704.189714
155.5	-1123.610095
156	-1655.812
156.5	-1112.693905
157	-1614.631429
157.5	-1037.498095
158	-1227.40019
158.5	-1407.261524
159	-1584.359238
159.5	-1319.422286
160	-1682.42819
160.5	-1494.278857
161	-1464.367238
161.5	-1215.441333
162	-1401.24019
162.5	-1501.396
163	-1192.590286
163.5	-1487.348952
164	-651.9817143
164.5	-1543.412762
165	-1580.568952
165.5	-1459.484571
166	-1678.007238
166.5	-1489.852571
167	-1377.354667
167.5	-1639.913905
168	-1558.205143
168.5	-1218.152
169	-1227.294286
169.5	-1537.92019
170	-1484.197143
170.5	-1682.25581
171	-1416.18381
171.5	-1579.477714
172	-2186.558095
172.5	-1847.791238
173	-1686.311048
173.5	-1554.915048
174	-1203.342857
174.5	-1604.583048
175	-1745.763619
175.5	-1384.72781
176	-1488.301714
176.5	-1439.385524
177	-1523.296381
177.5	-1747.209143
178	-1108.126857
178.5	-1634.601524
179	-1747.43581
179.5	-1528.602286
180	-1847.964571
180.5	-1612.782857
181	-1826.630667
181.5	-1600.057143
182	-1714.745524
182.5	-1986.240762
183	-2048.714095
183.5	-1750.323619
184	-1686.171048
184.5	-2088.246095
185	-2091.586857
185.5	-1707.694095
186	-2068.021143
186.5	-1601.110857
187	-1671.685143
187.5	-1581.323429
188	-1875.340571
188.5	-1700.646667
189	-1671.407238
189.5	-1727.849714
190	-1936.396
190.5	-1880.462476
191	-1909.534286
191.5	-1652.821524
192	-1652.459048
192.5	-1294.399238
193	-2080.121905
193.5	-1566.286667
194	-1905.039048
194.5	-1882.088
195	-1878.051238
195.5	-1803.005714
196	-1400.216
196.5	-1828.440762
197	-1883.236952
197.5	-2111.906667
198	-1743.651619
198.5	-1548.028952
199	-1856.654476
199.5	-1392.93581
200	-1949.971238
200.5	-1792.174095
201	-1497.875048
201.5	-1596.652
202	-1415.117524
202.5	-2449.054667
203	-2268.640381
203.5	-1686.919619
204	-1987.841714
204.5	-1736.509143
205	-1594.001714
205.5	-1850.514857
206	-2144.632381
206.5	-2167.241714
207	-2086.386667
207.5	-2300.578286
208	-1549.429524
208.5	-1697.718476
209	-2312.409714
209.5	-2053.015619
210	-2204.883429
210.5	-2141.498286
211	-1897.122095
211.5	-2248.743238
212	-1941.825143
212.5	-1908.198095
213	-2232.682667
213.5	-2009.316381
214	-1445.616571
214.5	-2272.087619
215	-1462.751048
215.5	-1951.250857
216	-2084.241714
216.5	-2023.880571
217	-2175.983048
217.5	-1698.368762
218	-2075.986857
218.5	-2085.530286
219	-1853.206476
219.5	-2248.308952
220	-1576.836762
220.5	-2081.092762
221	-1462.065143
221.5	-1615.813333
222	-1415.435048
222.5	-2072.057905
223	-1255.349333
223.5	-2157.196381
224	-1826.460571
224.5	-1312.639429
225	-1787.976381
225.5	-1987.244571
226	-1628.544381
226.5	-2204.827429
227	-2197.673524
227.5	-2262.23981
228	-1932.67619
228.5	-1650.718286
229	-1568.750286
229.5	-1832.403619
230	-1595.064762
230.5	-1850.70381
231	-1502.734095
231.5	-1657.624381
232	-2110.648571
232.5	-1815.612381
233	-1573.564381
233.5	-1448.384952
234	-1610.794667
234.5	-1583.211619
235	-2237.928
235.5	-1947.561524
236	-1407.061905
236.5	-1838.87219
237	-1193.556381
237.5	-2420.084571
238	-1490.323619
238.5	-1793.669524
239	-1257.686286
239.5	-1880.501714
240	-1732.685333
240.5	-1943.356762
241	-1488.547619
241.5	-1646.624
242	-1999.625333
242.5	-2105.104952
243	-1498.644952
243.5	-1471.886667
244	-1609.562286
244.5	-1543.159429
245	-1696.001524
245.5	-1801.083429
246	-1542.08819
246.5	-2361.702095
247	-1718.559238
247.5	-2302.772381
248	-1561.245714
248.5	-1733.202667
249	-2008.282667
249.5	-1357.51981
250	-2157.168952
250.5	-1907.021333
251	-1996.422476
251.5	-1421.554667
252	-2401.368762
252.5	-2242.537333
253	-1738.447238
253.5	-1750.221905
254	-2458.933143
254.5	-1823.774095
255	-1709.698667
255.5	-2305.286857
256	-1802.091619
256.5	-1896.297905
257	-1677.240762
257.5	-1627.51619
258	-1690.488381
258.5	-1542.472952
259	-1433.409333
259.5	-1864.538095
260	-2203.702476
260.5	-1378.439619
261	-2107.325905
261.5	-2019.100762
262	-1514.331429
262.5	-1253.684
263	-1831.00019
263.5	-1733.517905
264	-2142.012762
264.5	-1718.142667
265	-2295.141714
265.5	-2020.576381
266	-2119.473714
266.5	-1629.04381
267	-2038.125524
267.5	-2115.904762
268	-1567.332571
268.5	-1728.608762
269	-2041.83181
269.5	-1775.221524
270	-2199.390857
270.5	-1820.425714
271	-1690.080952
271.5	-1387.059429
272	-1742.834857
272.5	-1776.148
273	-1744.827238
273.5	-1759.259429
274	-1609.121714
274.5	-2028.550095
275	-1971.185143
275.5	-2252.518476
276	-1972.718857
276.5	-1894.408
277	-1663.207429
277.5	-2142.194095
278	-1366.799429
278.5	-1702.730667
279	-1805.263048
279.5	-1619.71219
280	-1993.827048
280.5	-1403.460762
281	-2181.296762
281.5	-2054.504
282	-1565.760952
282.5	-2005.31219
283	-2193.241143
283.5	-1195.428952
284	-2022.72
284.5	-1586.626476
285	-1881.306667
285.5	-2180.577714
286	-1248.397524
286.5	-1909.042476
287	-1916.513714
287.5	-1730.135619
288	-1415.096952
288.5	-2174.936762
289	-1791.945524
289.5	-1351.834286
290	-2403.415048
290.5	-1812.042095
291	-2218.752952
291.5	-2235.614667
292	-1665.029333
292.5	-1896.709905
293	-1607.900952
293.5	-1793.96419
294	-2139.401524
294.5	-1751.613143
295	-1586.88419
295.5	-2043.065524
296	-1469.952
296.5	-1828.714095
297	-1711.854095
297.5	-1395.027619
298	-2069.054667
298.5	-2065.61181
299	-1668.738667
299.5	-1836.886286
300	-1033.7
