# Supplementary material for: DNArepairK: An Interactive Database for Exploring the Impact of Anticancer Drugs onto the Dynamics of DNA Repair Proteins
Source: Biomedicines. 2021 Sep 16;9(9):1238. doi: 10.3390/biomedicines9091238 (PMC8470695; doi:10.3390/biomedicines9091238)
Supplement: Supplementary file 1 [file biomedicines-09-01238-s001.zip › Fit and Raw data/FUS/FUS/FUS_low.txt]

FUS_low	c5e0b4
0	0
0.5	55.876875
1	-6.92271875
1.5	106.7849688
2	152.9575
2.5	375.1384688
3	333.580375
3.5	295.8334688
4	204.8446875
4.5	245.3493125
5	257.9840313
5.5	256.92525
6	176.8196563
6.5	256.7
7	242.9608125
7.5	249.0909063
8	250.2405313
8.5	208.2080313
9	430.4984375
9.5	255.5041563
10	230.5789688
10.5	185.9151875
11	180.6361563
11.5	244.4849688
12	133.1535625
12.5	49.844
13	140.0316563
13.5	244.4105938
14	222.51725
14.5	240.3040313
15	149.6430313
15.5	143.6037813
16	18.42640625
16.5	160.5225
17	-40.13275
17.5	-68.18859375
18	-9.77075
18.5	46.69209375
19	-26.68628125
19.5	10.67334375
20	-26.21878125
20.5	7.77590625
21	-104.8193438
21.5	117.9497188
22	72.89334375
22.5	-25.36771875
23	-260.2641563
23.5	-74.3824375
24	-120.2564063
24.5	-83.59696875
25	-19.1845
25.5	-43.66396875
26	-205.6633438
26.5	-95.96553125
27	-63.1050625
27.5	-103.3159063
28	-271.0177188
28.5	-12.43975
29	-87.31359375
29.5	-123.2611563
30	-231.9453438
30.5	-118.2169375
31	28.78896875
31.5	-122.1736875
32	-266.6864375
32.5	-181.6848438
33	-164.290125
33.5	-294.20625
34	-193.1800313
34.5	-251.2403438
35	-173.9525
35.5	-279.3849063
36	-66.331875
36.5	-184.4319375
37	-38.72865625
37.5	-296.1155625
38	-282.6706875
38.5	-244.97425
39	-235.1870313
39.5	-308.8554688
40	-12.5385625
40.5	-237.6169688
41	-293.6011563
41.5	-158.5223438
42	-29.968875
42.5	-269.6959688
43	-190.3165938
43.5	-276.2154688
44	-293.1974063
44.5	-206.598875
45	-148.5954063
45.5	-321.8147813
46	-115.3487188
46.5	-324.0619688
47	-192.6280625
47.5	-121.9659688
48	-60.44775
48.5	-301.6984688
49	-262.37375
49.5	-365.4798125
50	-191.2122813
50.5	-228.8423125
51	-218.9860313
51.5	-216.4987188
52	-270.52525
52.5	-251.4379688
53	-274.8894688
53.5	-360.6635
54	-307.251625
54.5	-285.8220625
55	-273.4030313
55.5	-223.6812188
56	-336.4230938
56.5	-313.7514688
57	-291.8421875
57.5	-397.9609688
58	-290.4062188
58.5	-279.3174375
59	-249.6742188
59.5	-499.8026563
60	-344.3057813
60.5	-351.9818125
61	-312.3569375
61.5	-300.8888438
62	-285.0065938
62.5	-230.9715625
63	-290.1894688
63.5	-247.0509063
64	-213.5848125
64.5	-276.498625
65	-429.4300938
65.5	-393.9314375
66	-330.966625
66.5	-236.0535
67	-285.9160938
67.5	-224.4334688
68	-323.3745313
68.5	-328.0835313
69	-289.6236875
69.5	-429.8465938
70	-298.7696875
70.5	-327.3036563
71	-267.9237188
71.5	-389.76325
72	-420.1098438
72.5	-463.9778125
73	-385.7326563
73.5	-268.610625
74	-328.5478438
74.5	-329.035
75	-437.16775
75.5	-415.34825
76	-489.2212188
76.5	-344.8359688
77	-416.0744688
77.5	-423.722875
78	-305.526125
78.5	-332.4950313
79	-394.1731563
79.5	-225.6325
80	-258.2103438
80.5	-415.5060313
81	-444.6620938
81.5	-418.996875
82	-406.198
82.5	-385.3257188
83	-392.2022188
83.5	-423.5087813
84	-493.05525
84.5	-236.399875
85	-283.1445625
85.5	-311.1595
86	-265.6430625
86.5	-455.6037188
87	-409.7047813
87.5	-445.7825
88	-409.4009063
88.5	-418.2632188
89	-423.8811875
89.5	-346.9567188
90	-340.665125
90.5	-338.9104063
91	-446.1017813
91.5	-475.3449688
92	-347.8763125
92.5	-456.9626563
93	-321.2054375
93.5	-322.9405
94	-305.5186875
94.5	-230.6336875
95	-379.4554063
95.5	-331.6705313
96	-443.9905938
96.5	-287.2229688
97	-275.5673438
97.5	-420.5959375
98	-513.6608438
98.5	-323.125375
99	-392.7435625
99.5	-408.7952813
100	-412.7074063
100.5	-317.961625
101	-419.1514688
101.5	-440.9215625
102	-381.8354063
102.5	-426.2022188
103	-380.8010625
103.5	-356.360375
104	-401.45925
104.5	-348.0000938
105	-357.8569063
105.5	-502.483875
106	-367.0161875
106.5	-296.5634063
107	-507.4786875
107.5	-525.0370313
108	-625.5197813
108.5	-347.5634063
109	-421.9410625
109.5	-411.6050625
110	-378.150125
110.5	-417.7787188
111	-489.4634688
111.5	-530.0520313
112	-514.3084375
112.5	-365.4718438
113	-400.887625
113.5	-373.1855938
114	-397.3325
114.5	-414.8780938
115	-476.6645938
115.5	-403.2538125
116	-446.0316563
116.5	-500.299375
117	-565.009875
117.5	-430.8129375
118	-397.9907188
118.5	-414.1088438
119	-465.4376875
119.5	-326.7235313
120	-428.9179688
120.5	-470.9988125
121	-394.6406563
121.5	-378.2494688
122	-342.4283438
122.5	-339.1574375
123	-558.617875
123.5	-373.122375
124	-502.492375
124.5	-497.3185313
125	-402.8994688
125.5	-352.3536875
126	-234.70625
126.5	-454.7792188
127	-430.5499688
127.5	-321.5279063
128	-394.7150313
128.5	-393.2052188
129	-373.819375
129.5	-321.5905938
130	-524.532875
130.5	-402.4723438
131	-406.276625
131.5	-395.1687188
132	-369.5837188
132.5	-395.5294375
133	-413.6062813
133.5	-459.0632188
134	-472.2892188
134.5	-377.3628125
135	-461.1090625
135.5	-432.762625
136	-290.6776875
136.5	-329.3691563
137	-431.0663438
137.5	-326.716625
138	-400.5789688
138.5	-323.4712188
139	-552.2210938
139.5	-300.7751563
140	-452.8805313
140.5	-511.5820625
141	-468.2655313
141.5	-352.3919375
142	-507.8521563
142.5	-347.94325
143	-344.481625
143.5	-533.2756563
144	-366.26075
144.5	-409.570375
145	-315.4217188
145.5	-342.7385938
146	-374.0090313
146.5	-430.6663125
147	-450.3422188
147.5	-277.8198438
148	-432.9315625
148.5	-404.5436875
149	-348.7959063
149.5	-392.3137813
150	-456.5849375
150.5	-398.2919375
151	-385.6136563
151.5	-137.6378438
152	-402.6604063
152.5	-398.361
153	-293.048125
153.5	-411.87175
154	-298.0817188
154.5	-240.0500938
155	-339.3975625
155.5	-400.556125
156	-292.844125
156.5	-342.6891875
157	-285.3295938
157.5	-582.5039375
158	-548.545375
158.5	-516.6400938
159	-415.0523438
159.5	-445.8945938
160	-340.2751875
160.5	-561.2714688
161	-425.6715
161.5	-508.02375
162	-380.8154063
162.5	-317.098875
163	-414.0934375
163.5	-319.236625
164	-310.7902813
164.5	-487.0446875
165	-526.1494688
165.5	-378.42
166	-524.5801563
166.5	-314.7427813
167	-470.594
167.5	-494.8774375
168	-320.3873125
168.5	-489.0204063
169	-367.7753438
169.5	-407.3593125
170	-479.24275
170.5	-546.1127813
171	-321.9146563
171.5	-437.033875
172	-406.6070625
172.5	-352.3600625
173	-381.6175938
173.5	-323.9365938
174	-473.1073438
174.5	-398.2898125
175	-434.675125
175.5	-502.1879688
176	-442.6157188
176.5	-562.0768438
177	-478.3173125
177.5	-389.997
178	-342.0086563
178.5	-483.1028125
179	-361.0582188
179.5	-584.8945625
180	-518.0415313
180.5	-334.664125
181	-506.1649063
181.5	-369.0939063
182	-507.8627813
182.5	-315.1555625
183	-412.5953125
183.5	-358.9874063
184	-403.4647188
184.5	-561.4722813
185	-549.576
185.5	-391.5477188
186	-444.6217188
186.5	-309.1614688
187	-702.556875
187.5	-349.8679688
188	-509.0235625
188.5	-452.3407813
189	-494.2548125
189.5	-569.374625
190	-293.029
190.5	-491.684625
191	-538.2566563
191.5	-439.2699063
192	-390.2020625
192.5	-359.7524063
193	-573.9285
193.5	-465.7394375
194	-500.5559688
194.5	-416.8771875
195	-465.2235938
195.5	-361.5767188
196	-413.2779688
196.5	-508.8200938
197	-501.6503438
197.5	-447.3672188
198	-390.3529375
198.5	-372.6755938
199	-468.3553125
199.5	-414.0509375
200	-469.8194375
200.5	-386.7770938
201	-449.4114688
201.5	-495.1701563
202	-376.3104063
202.5	-556.9720625
203	-363.525875
203.5	-519.7935938
204	-490.2667188
204.5	-541.2449375
205	-471.6729688
205.5	-433.8538125
206	-502.1964688
206.5	-494.0396563
207	-351.5307813
207.5	-504.3182813
208	-513.7070625
208.5	-364.0236563
209	-541.4755
209.5	-469.6005625
210	-425.8186563
210.5	-505.0259063
211	-426.1990313
211.5	-617.5021563
212	-491.48275
212.5	-404.6818125
213	-475.8501875
213.5	-449.48
214	-443.4949375
214.5	-471.6554375
215	-488.144375
215.5	-521.1504063
216	-429.9369063
216.5	-498.8092188
217	-400.9503125
217.5	-327.1639375
218	-434.8977188
218.5	-387.2509688
219	-483.354625
219.5	-293.5815
220	-439.6917188
220.5	-559.2208438
221	-474.5119688
221.5	-300.5626563
222	-397.0546563
222.5	-501.1908125
223	-541.8064688
223.5	-587.7532188
224	-476.2459688
224.5	-366.4211875
225	-461.0564688
225.5	-320.851625
226	-537.4295
226.5	-451.5322188
227	-496.3739688
227.5	-417.3085625
228	-488.7877188
228.5	-513.4228438
229	-366.2639375
229.5	-558.316125
230	-552.0128438
230.5	-417.2187813
231	-437.463125
231.5	-470.349625
232	-438.3295938
232.5	-354.5737813
233	-499.7187188
233.5	-325.0660313
234	-434.6570625
234.5	-377.002625
235	-472.4985313
235.5	-342.1138438
236	-381.684
236.5	-473.3899688
237	-414.7394375
237.5	-483.6877188
238	-396.9622188
238.5	-436.0919688
239	-407.2381875
239.5	-429.4715313
240	-465.7665313
240.5	-467.672125
241	-398.6685938
241.5	-400.6060625
242	-397.1146875
242.5	-356.5309063
243	-497.2409688
243.5	-415.9586563
244	-494.35575
244.5	-450.8835625
245	-548.171375
245.5	-362.984
246	-382.9409375
246.5	-381.5703125
247	-606.0855938
247.5	-466.7344688
248	-250.9524063
248.5	-335.2745313
249	-385.4670313
249.5	-421.4634688
250	-469.2664063
250.5	-409.689375
251	-486.074625
251.5	-441.6892188
252	-515.1180625
252.5	-411.87175
253	-467.007
253.5	-348.8995
254	-457.8216875
254.5	-430.4968438
255	-559.8360313
255.5	-295.6666563
256	-372.1156563
256.5	-423.429625
257	-453.8575
257.5	-479.5774375
258	-317.494125
258.5	-355.4715938
259	-385.8946875
259.5	-344.8657188
260	-606.2566563
260.5	-423.78025
261	-500.9065938
261.5	-321.2867188
262	-525.5810313
262.5	-227.3803125
263	-400.6533438
263.5	-405.643375
264	-382.50425
264.5	-351.4718125
265	-480.655875
265.5	-428.281
266	-464.0038438
266.5	-588.8598125
267	-498.935125
267.5	-471.8514688
268	-500.1575313
268.5	-482.9429063
269	-448.6974688
269.5	-504.8628125
270	-368.7857813
270.5	-534.044375
271	-465.6353125
271.5	-554.7413438
272	-440.3547188
272.5	-357.1014688
273	-355.3791563
273.5	-471.2474375
274	-325.0649688
274.5	-427.754
275	-439.3825313
275.5	-349.9954688
276	-501.2901563
276.5	-430.1143438
277	-471.934875
277.5	-491.0040938
278	-500.435375
278.5	-492.9750313
279	-471.6469375
279.5	-446.42425
280	-293.1299375
280.5	-578.7889063
281	-402.3363438
281.5	-656.591
282	-547.3543125
282.5	-476.2735938
283	-496.3856563
283.5	-396.6487813
284	-563.6913125
284.5	-431.5051563
285	-329.0254375
285.5	-412.0220938
286	-550.37925
286.5	-466.34825
287	-565.082125
287.5	-308.771
288	-511.910375
288.5	-388.2167813
289	-309.01325
289.5	-390.96175
290	-402.5499063
290.5	-436.1360625
291	-323.7729688
291.5	-401.7392188
292	-353.4879063
292.5	-480.3913125
293	-437.5497188
293.5	-436.61525
294	-447.6615313
294.5	-237.4081875
295	-351.3947813
295.5	-498.5627188
296	-449.5591563
296.5	-267.6432188
297	-583.0920313
297.5	-319.4608125
298	-396.8703125
298.5	-409.889125
299	-358.5459375
299.5	-341.9374688
300	-540.0289063
