# Supplementary material for: DNArepairK: An Interactive Database for Exploring the Impact of Anticancer Drugs onto the Dynamics of DNA Repair Proteins
Source: Biomedicines. 2021 Sep 16;9(9):1238. doi: 10.3390/biomedicines9091238 (PMC8470695; doi:10.3390/biomedicines9091238)
Supplement: Supplementary file 1 [file biomedicines-09-01238-s001.zip › Fit and Raw data/GTSE1/GTSE1.txt]

2
1
A32*(k32/(l32-k32))*(Math.exp(-k32*t)-Math.exp(-l32*t))+B32*(1-Math.exp(-k32*t))
00b0f0
A32=1264.08478312486;k32=0.0876460346814799;l32=0.01800757252182;B32=171.935654750114
GTSE1
if:t>=0
A32*(k32/(l32-k32))*(Math.exp(-k32*t)-Math.exp(-l32*t))+B32*(1-Math.exp(-k32*t))

A33*(k33/(l33-k33))*(Math.exp(-k33*t)-Math.exp(-l33*t))+B33*(1-Math.exp(-k33*t))
00b050
A33=147.766299054146;k33=0.0108969792538304;l33=0.0108965845628232;B33=0
GTSE1_I
if:t>=0
A33*(k33/(l33-k33))*(Math.exp(-k33*t)-Math.exp(-l33*t))+B33*(1-Math.exp(-k33*t))
