# Supplementary material for: DNArepairK: An Interactive Database for Exploring the Impact of Anticancer Drugs onto the Dynamics of DNA Repair Proteins
Source: Biomedicines. 2021 Sep 16;9(9):1238. doi: 10.3390/biomedicines9091238 (PMC8470695; doi:10.3390/biomedicines9091238)
Supplement: Supplementary file 1 [file biomedicines-09-01238-s001.zip › Fit and Raw data/GTSE1/GTSE1/GTSE1.txt]

GTSE1	bdd7ee
0	0
0.2	-58.60935
0.4	163.9325
0.6	119.00015
0.8	184.8609
1	248.6607
1.2	163.87265
1.4	121.9486
1.6	360.0389
1.8	151.9067
2	55.1804
2.2	189.6085
2.4	154.1484
2.6	182.78025
2.8	242.84025
3	586.0526
3.2	528.7726
3.4	428.37315
3.6	397.53265
3.8	399.1093
4	413.7568
4.2	417.66835
4.4	581.6795
4.6	428.5135
4.8	356.6329
5	409.63855
5.2	538.9455
5.4	509.3004
5.6	393.24335
5.8	727.68285
6	524.1447
6.2	564.2573
6.4	547.3588
6.6	609.2488
6.8	612.0792
7	793.8598
7.2	586.69805
7.4	463.81075
7.6	533.21695
7.8	651.81935
8	728.5665
8.2	422.6937
8.4	676.06185
8.6	621.4663
8.8	807.89925
9	754.6753
9.2	739.82915
9.4	810.3228
9.6	625.1944
9.8	713.25145
10	776.21935
10.2	675.88145
10.4	723.1411
10.6	791.2779
10.8	878.97355
11	773.97775
11.2	819.53985
11.4	704.81075
11.6	628.8278
11.8	834.4743
12	862.68155
12.2	890.29385
12.4	877.46905
12.6	844.71225
12.8	941.64265
13	795.1187
13.2	905.1706
13.4	1020.49245
13.6	865.15505
13.8	841.89205
14	856.95445
14.2	937.80715
14.4	740.19355
14.6	957.4907
14.8	1051.48655
15	728.1712
15.2	965.61745
15.4	915.30515
15.6	955.21115
15.8	884.29015
16	817.9792
16.2	1001.8318
16.4	943.67705
16.6	995.96835
16.8	928.65315
17	894.57305
17.2	722.7176
17.4	834.0154
17.6	899.06735
17.8	988.11685
18	1044.11785
18.2	971.6994
18.4	1059.6765
18.6	1067.90805
18.8	857.1689
19	893.3907
19.2	1048.82825
19.4	1086.40045
19.6	935.1528
19.8	1138.95665
20	1145.10815
20.2	1115.39205
20.4	1070.73975
20.6	991.136
20.8	1067.091
21	1061.46135
21.2	1036.0851
21.4	1020.7099
21.6	923.3838
21.8	981.64865
22	906.72135
22.2	968.68545
22.4	1163.29545
22.6	1034.61375
22.8	1136.311
23	1047.80285
23.2	803.34475
23.4	947.3275
23.6	1057.75815
23.8	884.6585
24	1207.15455
24.2	959.4639
24.4	1036.7227
24.6	986.65485
24.8	904.60725
25	966.2414
25.2	866.87645
25.4	1051.93495
25.6	879.5916
25.8	1088.3964
26	954.09545
26.2	1041.33815
26.4	1004.715
26.6	1121.681
26.8	950.2097
27	1156.1674
27.2	928.2664
27.4	1069.27845
27.6	960.38155
27.8	1176.8064
28	901.29995
28.2	942.87105
28.4	1099.81555
28.6	1028.7117
28.8	864.03995
29	945.24315
29.2	1069.87175
29.4	936.8817
29.6	1163.9847
29.8	1034.76815
30	863.19295
30.2	953.18545
30.4	1133.56385
30.6	973.52435
30.8	959.6817
31	940.4683
31.2	995.12855
31.4	1015.9566
31.6	781.971
31.8	1099.49775
32	805.16585
32.2	1083.2958
32.4	1074.2869
32.6	971.9876
32.8	818.1764
33	974.673
33.2	1071.60675
33.4	1148.1241
33.6	823.9558
33.8	896.0598
34	1155.74265
34.2	911.78955
34.4	990.5328
34.6	902.0631
34.8	905.35635
35	983.23345
35.2	927.46945
35.4	815.83405
35.6	986.17345
35.8	994.64925
36	847.45335
36.2	860.42645
36.4	841.8764
36.6	901.74075
36.8	988.80815
37	744.05975
37.2	949.5104
37.4	617.37975
37.6	838.57445
37.8	788.8253
38	917.5313
38.2	902.89135
38.4	1104.078
38.6	821.1598
38.8	824.02055
39	1035.89505
39.2	778.61085
39.4	907.5967
39.6	739.5579
39.8	912.73705
40	751.44835
40.2	941.71445
40.4	702.2785
40.6	675.7876
40.8	917.5189
41	791.4899
41.2	927.07445
41.4	1051.42795
41.6	797.1125
41.8	797.34315
42	949.3597
42.2	756.88885
42.4	747.67645
42.6	911.7835
42.8	797.06425
43	770.2781
43.2	901.15335
43.4	739.51705
43.6	790.57375
43.8	932.28115
44	738.0326
44.2	880.22545
44.4	939.90315
44.6	727.7039
44.8	782.32005
45	938.18455
45.2	999.02345
45.4	898.49145
45.6	677.61795
45.8	984.28325
46	706.92295
46.2	792.4855
46.4	792.10925
46.6	918.04675
46.8	831.5674
47	762.44795
47.2	832.99595
47.4	799.93425
47.6	751.6712
47.8	886.61515
48	714.1974
48.2	604.46825
48.4	823.51465
48.6	890.27755
48.8	787.3718
49	831.9406
49.2	894.09825
49.4	909.6729
49.6	711.5294
49.8	787.6606
50	820.2842
50.2	947.63885
50.4	688.6666
50.6	697.6212
50.8	806.816
51	760.58495
51.2	681.4794
51.4	802.47755
51.6	753.8641
51.8	777.79275
52	831.15055
52.2	748.04125
52.4	892.8905
52.6	747.7951
52.8	776.8647
53	853.8965
53.2	848.3607
53.4	750.67405
53.6	709.95135
53.8	797.4947
54	787.35965
54.2	718.7967
54.4	777.1505
54.6	550.9559
54.8	723.76665
55	578.06835
55.2	721.8694
55.4	793.06115
55.6	956.286
55.8	773.3979
56	627.6312
56.2	744.1335
56.4	771.0995
56.6	847.4317
56.8	811.30025
57	768.4865
57.2	644.20315
57.4	734.9885
57.6	646.8585
57.8	620.0257
58	738.8678
58.2	591.8352
58.4	897.5122
58.6	883.00595
58.8	677.57465
59	686.74915
59.2	661.62715
59.4	713.97085
59.6	737.8226
59.8	701.30845
60	865.62175
60.2	530.10485
60.4	585.07345
60.6	755.95835
60.8	698.86005
61	841.49765
61.2	738.25565
61.4	773.8139
61.6	582.61935
61.8	712.052
62	693.05945
62.2	794.5871
62.4	743.39775
62.6	730.69815
62.8	659.6217
63	697.2836
63.2	836.39985
63.4	639.82395
63.6	644.79015
63.8	772.63145
64	735.2022
64.2	788.39435
64.4	665.89625
64.6	621.36205
64.8	567.51485
65	793.47955
65.2	614.83645
65.4	567.709
65.6	796.8348
65.8	571.7664
66	748.94225
66.2	721.2217
66.4	550.88105
66.6	784.0881
66.8	790.10995
67	628.1051
67.2	531.1034
67.4	847.00995
67.6	528.262
67.8	649.70315
68	734.27755
68.2	810.2836
68.4	465.2399
68.6	585.51555
68.8	530.45035
69	673.8767
69.2	685.96325
69.4	583.415
69.6	570.55925
69.8	622.82605
70	590.3246
70.2	639.2488
70.4	850.4775
70.6	599.8697
70.8	485.0481
71	684.48305
71.2	720.22935
71.4	458.13865
71.6	495.11675
71.8	473.8272
72	540.21575
72.2	668.65725
72.4	553.7509
72.6	572.74755
72.8	595.4811
73	563.2348
73.2	540.5913
73.4	603.2431
73.6	663.7823
73.8	540.88075
74	716.46545
74.2	583.4427
74.4	452.8174
74.6	582.7021
74.8	645.763
75	827.27755
75.2	538.87655
75.4	500.01825
75.6	457.85575
75.8	709.8322
76	568.4702
76.2	545.42875
76.4	636.8413
76.6	704.0617
76.8	677.329
77	502.8278
77.2	566.28255
77.4	635.74865
77.6	526.93865
77.8	530.7291
78	695.80655
78.2	435.27125
78.4	711.7417
78.6	537.4378
78.8	485.0566
79	469.9853
79.2	529.2798
79.4	458.61525
79.6	501.3055
79.8	617.00325
80	598.8394
80.2	354.30375
80.4	441.9952
80.6	488.52745
80.8	699.6363
81	674.4111
81.2	328.22115
81.4	595.07805
81.6	559.8638
81.8	454.6199
82	592.1537
82.2	669.0452
82.4	563.97765
82.6	523.81725
82.8	500.074
83	489.063
83.2	370.5023
83.4	596.93905
83.6	494.5056
83.8	477.62745
84	452.47015
84.2	600.32805
84.4	552.7801
84.6	536.2485
84.8	442.5803
85	347.89825
85.2	588.42745
85.4	365.43135
85.6	274.7066
85.8	462.374
86	410.82875
86.2	521.43075
86.4	479.83995
86.6	362.63665
86.8	477.57345
87	465.7692
87.2	500.8411
87.4	540.8313
87.6	324.4523
87.8	437.25005
88	358.6862
88.2	520.7976
88.4	597.042
88.6	465.0055
88.8	317.7111
89	405.30465
89.2	369.8935
89.4	576.093
89.6	447.76185
89.8	560.3209
90	485.7289
90.2	279.49985
90.4	485.13675
90.6	319.8019
90.8	515.1795
91	453.5581
91.2	452.82395
91.4	589.9983
91.6	452.58305
91.8	374.83615
92	541.6459
92.2	539.57915
92.4	312.8326
92.6	484.31775
92.8	518.04685
93	555.1871
93.2	446.7497
93.4	470.9115
93.6	557.23925
93.8	576.07265
94	476.3657
94.2	578.71125
94.4	555.2116
94.6	448.3075
94.8	399.58175
95	371.9251
95.2	432.08635
95.4	373.08495
95.6	344.8248
95.8	438.44135
96	575.7036
96.2	507.63935
96.4	433.30215
96.6	481.49135
96.8	471.9379
97	389.18485
97.2	465.09165
97.4	463.57385
97.6	494.96365
97.8	316.09675
98	410.29605
98.2	543.9233
98.4	536.22335
98.6	399.70365
98.8	450.1197
99	535.5041
99.2	422.7536
99.4	603.5703
99.6	534.3834
99.8	476.0572
100	417.32355
100.2	482.4931
100.4	495.7512
100.6	410.88115
100.8	384.1316
101	368.98595
101.2	539.99625
101.4	397.68235
101.6	373.48275
101.8	443.92005
102	412.145
102.2	481.47535
102.4	546.63395
102.6	464.4097
102.8	414.9065
103	506.64305
103.2	508.6164
103.4	479.77825
103.6	550.33465
103.8	332.0725
104	380.89895
104.2	657.6688
104.4	329.26275
104.6	527.71065
104.8	401.59635
105	552.32375
105.2	447.3462
105.4	421.2834
105.6	490.2405
105.8	403.00925
106	653.5276
106.2	468.5176
106.4	337.77625
106.6	491.11065
106.8	466.6467
107	545.5099
107.2	317.2
107.4	279.5712
107.6	431.2562
107.8	349.01965
108	532.1696
108.2	519.8443
108.4	367.26455
108.6	364.59205
108.8	245.2349
109	393.62115
109.2	331.1375
109.4	454.42895
109.6	372.20795
109.8	364.17185
110	340.046
110.2	354.57575
110.4	564.8533
110.6	289.87735
110.8	372.61335
111	348.04085
111.2	378.09335
111.4	325.30925
111.6	332.3938
111.8	377.77885
112	512.54705
112.2	505.10355
112.4	309.6028
112.6	274.68905
112.8	436.93635
113	444.66595
113.2	231.12085
113.4	315.75505
113.6	452.86645
113.8	510.04595
114	286.98065
114.2	420.9564
114.4	425.00385
114.6	376.6464
114.8	300.3517
115	443.19255
115.2	449.01945
115.4	284.0518
115.6	240.99105
115.8	439.6332
116	192.67485
116.2	485.48485
116.4	491.246
116.6	309.9822
116.8	305.3021
117	424.9422
117.2	177.44015
117.4	401.02145
117.6	570.84685
117.8	309.4028
118	378.67575
118.2	171.0985
118.4	434.30345
118.6	368.4378
118.8	217.85595
119	500.6365
119.2	261.4721
119.4	306.58845
119.6	324.7591
119.8	161.2826
120	432.8858
120.2	474.85745
120.4	464.71635
120.6	378.7657
120.8	398.64035
121	286.67485
121.2	315.28835
121.4	304.898
121.6	377.1516
121.8	425.8252
122	292.197
122.2	387.2993
122.4	235.8473
122.6	389.10225
122.8	441.37865
123	294.072
123.2	355.1423
123.4	381.87825
123.6	259.89145
123.8	252.58445
124	270.68465
124.2	280.48805
124.4	286.1612
124.6	314.29855
124.8	285.0619
125	484.8634
125.2	149.6955
125.4	291.57005
125.6	289.24105
125.8	347.5305
126	361.5422
126.2	342.109
126.4	245.63445
126.6	289.8503
126.8	223.33165
127	393.74715
127.2	228.0433
127.4	254.69855
127.6	352.1913
127.8	366.41745
128	374.0009
128.2	284.29335
128.4	309.0144
128.6	249.68025
128.8	361.8427
129	459.1289
129.2	332.02825
129.4	248.28265
129.6	248.7813
129.8	258.319
130	177.63345
130.2	222.87085
130.4	559.0328
130.6	472.887
130.8	335.4866
131	260.4886
131.2	414.3326
131.4	244.66535
131.6	267.4926
131.8	298.1595
132	200.9805
132.2	268.88285
132.4	469.30465
132.6	205.8912
132.8	349.99225
133	419.25345
133.2	363.1758
133.4	283.1571
133.6	420.7364
133.8	386.6556
134	326.4212
134.2	304.2022
134.4	313.4249
134.6	278.6779
134.8	427.92365
135	281.6269
135.2	276.32915
135.4	316.2857
135.6	224.872
135.8	353.0252
136	402.01425
136.2	242.82885
136.4	408.57775
136.6	352.79065
136.8	151.95715
137	441.74965
137.2	296.49885
137.4	339.1767
137.6	304.2122
137.8	413.4089
138	346.26905
138.2	399.3404
138.4	451.017
138.6	216.2226
138.8	512.54075
139	334.82815
139.2	463.76595
139.4	353.35065
139.6	288.61085
139.8	387.1148
140	485.97435
140.2	361.68845
140.4	179.41575
140.6	157.70785
140.8	401.63205
141	328.93125
141.2	340.30995
141.4	216.9315
141.6	428.0504
141.8	422.76545
142	380.83035
142.2	214.74805
142.4	330.8706
142.6	293.14515
142.8	275.77615
143	340.2681
143.2	251.10645
143.4	435.0849
143.6	167.6045
143.8	261.53215
144	210.21305
144.2	313.72225
144.4	213.7697
144.6	326.08015
144.8	211.8307
145	331.1877
145.2	418.92905
145.4	320.6709
145.6	562.9377
145.8	182.7341
146	275.0887
146.2	348.13045
146.4	225.0867
146.6	277.8563
146.8	184.51085
147	232.3703
147.2	319.34585
147.4	381.2013
147.6	337.3538
147.8	224.49185
148	166.8552
148.2	252.66775
148.4	296.84475
148.6	230.70295
148.8	150.5818
149	378.3855
149.2	341.7393
149.4	269.4251
149.6	319.5035
149.8	279.1819
150	350.9789
150.2	223.36955
150.4	122.0345
150.6	297.6551
150.8	230.9403
151	326.1589
151.2	405.10985
151.4	65.89655
151.6	344.8234
151.8	274.1909
152	323.0061
152.2	261.87665
152.4	281.9191
152.6	349.41305
152.8	87.61645
153	290.4281
153.2	339.54805
153.4	-28.35095
153.6	410.0105
153.8	259.0674
154	344.81665
154.2	140.24055
154.4	257.5326
154.6	266.886
154.8	261.3344
155	278.8062
155.2	152.0383
155.4	170.87815
155.6	373.90665
155.8	242.02855
156	229.78285
156.2	108.39425
156.4	328.93295
156.6	287.50805
156.8	274.4659
157	241.64315
157.2	130.5551
157.4	36.70905
157.6	323.04355
157.8	298.9534
158	125.16315
158.2	387.1296
158.4	337.63195
158.6	160.92835
158.8	191.88655
159	404.1003
159.2	296.11015
159.4	210.84285
159.6	272.66165
159.8	273.6103
160	216.84665
160.2	168.57745
160.4	402.8403
160.6	341.8693
160.8	44.0236
161	183.2657
161.2	206.61985
161.4	279.7319
161.6	398.2619
161.8	318.02625
162	332.61735
162.2	349.5031
162.4	288.33645
162.6	172.3801
162.8	288.80265
163	313.31845
163.2	258.26535
163.4	308.06245
163.6	232.76345
163.8	336.09105
164	146.8237
164.2	186.8784
164.4	331.1236
164.6	135.45145
164.8	184.15975
165	94.31525
165.2	282.273
165.4	209.1052
165.6	316.97015
165.8	233.8692
166	205.5908
166.2	394.1444
166.4	215.668
166.6	196.6519
166.8	150.164
167	204.5062
167.2	161.6999
167.4	188.9875
167.6	317.9096
167.8	432.99695
168	346.3958
168.2	176.368
168.4	166.2977
168.6	282.95995
168.8	284.56505
169	289.3185
169.2	377.7044
169.4	185.0409
169.6	208.4177
169.8	272.5111
170	205.3416
170.2	66.40855
170.4	246.09945
170.6	315.45945
170.8	188.7071
171	225.03375
171.2	157.14825
171.4	203.0509
171.6	201.33575
171.8	251.34065
172	316.035
172.2	168.1805
172.4	287.1243
172.6	256.32155
172.8	329.9678
173	422.16955
173.2	308.4315
173.4	261.7112
173.6	284.55265
173.8	125.73845
174	138.0146
174.2	158.5117
174.4	290.8975
174.6	249.9647
174.8	268.4094
175	315.98845
175.2	273.7611
175.4	332.273
175.6	226.4548
175.8	318.97925
176	229.70405
176.2	178.8448
176.4	325.1357
176.6	231.55
176.8	325.87195
177	371.41825
177.2	111.0767
177.4	194.6083
177.6	330.32685
177.8	174.377
178	299.57725
178.2	204.03145
178.4	185.4192
178.6	235.6798
178.8	151.41785
179	266.4995
179.2	234.5466
179.4	303.2036
179.6	330.3223
179.8	211.6585
180	238.11485
180.2	267.26485
180.4	387.95985
180.6	181.88915
180.8	121.53005
181	217.89325
181.2	222.2033
181.4	276.93225
181.6	285.79005
181.8	280.285
182	283.8926
182.2	281.32715
182.4	150.943
182.6	131.0141
182.8	266.79455
183	179.8836
183.2	283.84285
183.4	93.39075
183.6	305.75115
183.8	169.50455
184	192.5143
184.2	143.11705
184.4	346.10245
184.6	-24.89545
184.8	206.8131
185	212.34785
185.2	350.873
185.4	285.1915
185.6	133.51555
185.8	22.062
186	183.71345
186.2	180.57985
186.4	236.47525
186.6	219.60445
186.8	348.72985
187	125.1226
187.2	166.7699
187.4	193.3932
187.6	238.9484
187.8	245.4358
188	166.81475
188.2	148.33875
188.4	317.30875
188.6	171.40405
188.8	154.80905
189	234.4021
189.2	430.1276
189.4	133.879
189.6	163.4116
189.8	67.0929
190	311.5256
190.2	46.79055
190.4	291.5508
190.6	388.8827
190.8	303.2938
191	88.0023
191.2	239.06035
191.4	257.26525
191.6	134.27115
191.8	334.29455
192	321.7533
192.2	386.36595
192.4	349.4832
192.6	249.274
192.8	210.9709
193	264.9214
193.2	187.1386
193.4	211.41795
193.6	223.20415
193.8	278.66175
194	37.64985
194.2	218.11875
194.4	319.88005
194.6	201.8121
194.8	415.04175
195	73.44025
195.2	48.39075
195.4	262.6106
195.6	207.53725
195.8	258.7898
196	334.14
196.2	274.0953
196.4	249.07065
196.6	118.3808
196.8	248.6903
197	269.24065
197.2	47.24955
197.4	253.3437
197.6	218.9667
197.8	303.8991
198	196.4718
198.2	214.0041
198.4	210.3866
198.6	227.4686
198.8	253.4288
199	69.303
199.2	323.62695
199.4	124.86465
199.6	218.48805
199.8	294.34835
200	278.6865
200.2	94.2022
200.4	113.42835
200.6	97.4997
200.8	163.68425
201	160.1916
201.2	157.4706
201.4	180.63425
201.6	290.9468
201.8	247.46005
202	169.95545
202.2	119.7199
202.4	100.28395
202.6	221.3731
202.8	392.37715
203	136.06575
203.2	329.99685
203.4	231.0724
203.6	182.36585
203.8	143.6728
204	229.46775
204.2	172.12465
204.4	295.0651
204.6	-9.22995
204.8	234.9998
205	256.19995
205.2	278.0633
205.4	291.7462
205.6	325.4174
205.8	395.68645
206	131.5915
206.2	267.84665
206.4	106.58345
206.6	182.34075
206.8	206.88575
207	267.89825
207.2	72.73515
207.4	89.01865
207.6	130.47325
207.8	135.70885
208	209.8308
208.2	310.0094
208.4	118.6354
208.6	229.81225
208.8	165.39055
209	88.5807
209.2	175.7705
209.4	231.6733
209.6	183.13695
209.8	232.6648
210	90.8274
210.2	361.0097
210.4	184.1788
210.6	170.4096
210.8	176.85765
211	49.72875
211.2	159.32935
211.4	141.84135
211.6	115.55845
211.8	118.01045
212	170.92345
212.2	195.59345
212.4	209.3887
212.6	151.8228
212.8	430.79955
213	117.46115
213.2	337.8425
213.4	277.72245
213.6	242.4415
213.8	328.30315
214	105.9937
214.2	117.0494
214.4	136.6458
214.6	144.73005
214.8	228.5667
215	173.22295
215.2	264.62675
215.4	145.4996
215.6	421.82485
215.8	320.04495
216	278.62525
216.2	269.01895
216.4	357.19145
216.6	206.89135
216.8	308.85075
217	19.27785
217.2	98.0324
217.4	250.3389
217.6	144.8802
217.8	77.8476
218	152.57105
218.2	196.14615
218.4	135.8521
218.6	149.3872
218.8	448.90905
219	278.64915
219.2	236.7282
219.4	238.5869
219.6	213.7116
219.8	312.3869
220	189.01925
220.2	279.72145
220.4	179.9558
220.6	236.43645
220.8	168.9043
221	300.1032
221.2	281.8989
221.4	219.4158
221.6	261.62285
221.8	203.605
222	223.49275
222.2	6.05625
222.4	183.2676
222.6	202.5404
222.8	251.04035
223	393.62035
223.2	301.13585
223.4	281.8289
223.6	277.78445
223.8	345.67955
224	332.0628
224.2	190.79005
224.4	196.35025
224.6	285.29575
224.8	304.05725
225	294.8892
225.2	242.1616
225.4	298.1618
225.6	275.31715
225.8	135.94335
226	164.3736
226.2	-34.0474
226.4	120.2825
226.6	226.46965
226.8	220.34285
227	80.86225
227.2	229.8738
227.4	235.2848
227.6	125.95195
227.8	120.0409
228	173.79255
228.2	323.58695
228.4	184.51455
228.6	416.38325
228.8	272.65495
229	-10.6613
229.2	81.38565
229.4	115.03615
229.6	271.5511
229.8	151.11475
230	109.206
230.2	213.90625
230.4	202.356
230.6	252.3137
230.8	195.72765
231	340.63745
231.2	217.23375
231.4	281.18525
231.6	99.61265
231.8	206.5605
232	185.0239
232.2	267.5664
232.4	201.2635
232.6	291.41095
232.8	222.03605
233	317.9055
233.2	200.5917
233.4	146.32085
233.6	238.8201
233.8	94.3055
234	210.82205
234.2	359.1311
234.4	273.8815
234.6	162.3544
234.8	300.04155
235	284.4767
235.2	267.6873
235.4	57.3792
235.6	209.50335
235.8	309.65145
236	206.90185
236.2	419.0936
236.4	161.1104
236.6	153.15265
236.8	349.37215
237	284.39535
237.2	231.80505
237.4	222.7213
237.6	162.5141
237.8	311.9544
238	93.0806
238.2	200.98985
238.4	281.95895
238.6	434.4966
238.8	303.7256
239	135.6065
239.2	-36.4433
239.4	92.47715
239.6	164.98905
239.8	246.877
240	278.1226
240.2	167.22145
240.4	251.82055
240.6	243.36035
240.8	251.33905
241	274.48815
241.2	90.58885
241.4	163.4434
241.6	122.80505
241.8	78.5182
242	212.62505
242.2	249.94285
242.4	181.98295
242.6	331.46745
242.8	264.5426
243	105.98175
243.2	139.4893
243.4	248.45895
243.6	371.947
243.8	16.8359
244	218.9535
244.2	141.5451
244.4	232.9009
244.6	220.86045
244.8	257.06025
245	324.01745
245.2	381.5038
245.4	193.4586
245.6	153.5502
245.8	126.3956
246	242.6257
246.2	227.5045
246.4	256.385
246.6	312.1044
246.8	231.5501
247	239.7985
247.2	389.9146
247.4	137.98655
247.6	-13.3105
247.8	225.1639
248	14.3212
248.2	247.49605
248.4	290.82545
248.6	330.5883
248.8	226.45185
249	365.887
249.2	350.1841
249.4	220.7939
249.6	337.9212
249.8	137.68375
250	145.1597
250.2	242.84075
250.4	187.84625
250.6	209.2606
250.8	205.77245
251	114.6667
251.2	131.5899
251.4	78.48515
251.6	157.4647
251.8	154.84725
252	181.60995
252.2	209.94235
252.4	182.86575
252.6	116.7675
252.8	332.8453
253	112.5443
253.2	386.5037
253.4	285.02825
253.6	224.87705
253.8	75.6811
254	251.5298
254.2	128.72785
254.4	127.49855
254.6	125.26025
254.8	175.44115
255	204.9466
255.2	314.19645
255.4	258.87355
255.6	171.8635
255.8	256.84995
256	-47.22355
256.2	-25.4687
256.4	31.3034
256.6	267.31035
256.8	239.459
257	225.4297
257.2	177.516
257.4	277.8046
257.6	100.7243
257.8	218.0963
258	216.8743
258.2	132.523
258.4	314.4826
258.6	249.5009
258.8	74.38445
259	136.41915
259.2	37.2106
259.4	142.9579
259.6	169.99015
259.8	148.6648
260	107.53105
260.2	111.1017
260.4	48.79715
260.6	348.5342
260.8	366.4495
261	275.2235
261.2	231.0356
261.4	74.73745
261.6	-68.6714
261.8	195.86355
262	156.1601
262.2	155.7533
262.4	7.3506
262.6	248.31055
262.8	236.96805
263	233.4226
263.2	224.2801
263.4	158.62905
263.6	319.39695
263.8	242.8087
264	143.8073
264.2	62.8215
264.4	147.022
264.6	329.32935
264.8	208.8705
265	276.7964
265.2	243.5812
265.4	78.79865
265.6	266.80745
265.8	159.1788
266	257.311
266.2	240.4086
266.4	212.0542
266.6	50.01275
266.8	150.9469
267	175.0559
267.2	65.19875
267.4	109.2489
267.6	198.54015
267.8	258.9441
268	192.20325
268.2	277.67875
268.4	174.4584
268.6	144.4386
268.8	219.8646857
269	248.0100571
269.2	58.84571429
269.4	244.3853714
269.6	128.3777143
269.8	226.1529143
270	99.26897143
270.2	70.47291429
270.4	90.29771429
270.6	113.1362857
270.8	132.168
271	186.8894286
271.2	220.5982286
271.4	256.6136571
271.6	165.3682286
271.8	290.2331429
272	236.9158857
272.2	94.20137143
272.4	-6.447657143
272.6	92.12182857
272.8	24.04382857
273	139.3970857
273.2	86.05845714
273.4	177.0402857
273.6	322.9301714
273.8	182.5333143
274	154.8753714
274.2	105.0252
274.4	117.4682286
274.6	328.7463429
274.8	139.6629714
275	232.5276
275.2	234.3454857
275.4	20.50102857
275.6	232.3340571
275.8	182.6428
276	178.7848
276.2	261.0219429
276.4	89.84091429
276.6	174.6591429
276.8	228.8355429
277	231.1593143
277.2	194.4144571
277.4	279.4509714
277.6	154.2312571
277.8	182.5876
278	290.0942857
278.2	214.8635429
278.4	91.13331429
278.6	146.9514286
278.8	121.3852571
279	135.9544
279.2	219.7076
279.4	296.2621143
279.6	355.1636571
279.8	160.9456571
280	100.6309714
280.2	-2.4304
280.4	218.2282857
280.6	223.5212571
280.8	79.49988571
281	105.6280571
281.2	46.95662857
281.4	12.45502857
281.6	226.9625143
281.8	213.3498857
282	225.6691429
282.2	120.3615429
282.4	-43.55434286
282.6	115.6066857
282.8	134.3950857
283	36.0984
283.2	145.5256
283.4	189.828
283.6	171.7464571
283.8	164.8201714
284	38.1384
284.2	182.0583429
284.4	-55.5828
284.6	194.9590286
284.8	55.8872
285	167.0130286
285.2	155.4354857
285.4	145.4324571
285.6	79.64205714
285.8	81.54754286
286	171.2555429
286.2	130.4856571
286.4	161.1936571
286.6	190.3861143
286.8	57.14371429
287	269.0543429
287.2	163.9493143
287.4	107.9703429
287.6	-68.10868571
287.8	218.1890286
288	112.7002857
288.2	142.7369143
288.4	-78.08485714
288.6	160.9721143
288.8	120.7404
289	177.5264
289.2	294.8744
289.4	167.8532
289.6	26.0144
289.8	114.7143429
290	215.9786286
290.2	86.41251429
290.4	286.2497143
290.6	169.3310857
290.8	223.1110857
291	185.8600571
291.2	205.8384
291.4	357.5648571
291.6	150.3203429
291.8	104.4741714
292	124.2514857
292.2	279.6556
292.4	221.5773143
292.6	85.91
292.8	122.5173714
293	172.6989714
293.2	350.3698286
293.4	115.6205143
293.6	114.2414857
293.8	191.4306286
294	-21.26897143
294.2	258.1748
294.4	213.8091429
294.6	276.2206286
294.8	144.1205714
295	271.0956
295.2	271.0058286
295.4	146.4004
295.6	307.3564
295.8	142.7114286
296	111.9115429
296.2	87.07811429
296.4	271.3905143
296.6	226.1084571
296.8	301.6587429
297	355.7822857
297.2	70.28611429
297.4	268.8082286
297.6	221.3008571
297.8	234.2633714
298	128.6775429
298.2	17.39422857
298.4	83.18982857
298.6	197.512
298.8	332.8146286
299	207.2182286
299.2	181.9676571
299.4	313.0466857
299.6	149.3222857
299.8	353.0473143
300.8	273.9842857
