# Supplementary material for: DNArepairK: An Interactive Database for Exploring the Impact of Anticancer Drugs onto the Dynamics of DNA Repair Proteins
Source: Biomedicines. 2021 Sep 16;9(9):1238. doi: 10.3390/biomedicines9091238 (PMC8470695; doi:10.3390/biomedicines9091238)
Supplement: Supplementary file 1 [file biomedicines-09-01238-s001.zip › Fit and Raw data/GTSE1/GTSE1/GTSE1_I.txt]

GTSE1_I	c5e0b4
0	0
0.2	63.80445
0.4	-108.18745
0.6	-17.06295
0.8	-21.31975
1	-67.5505
1.2	-123.3322
1.4	37.0289
1.6	-38.39365
1.8	-27.1905
2	97.56545
2.2	-63.86485
2.4	-81.8557
2.6	31.88435
2.8	-39.4832
3	-135.05915
3.2	0.7383
3.4	8.27195
3.6	17.1052
3.8	3.1934
4	70.4415
4.2	59.2864
4.4	74.16895
4.6	27.9476
4.8	-36.57035
5	40.2927
5.2	94.05145
5.4	102.5433
5.6	60.6205
5.8	-4.4491
6	-51.09955
6.2	-147.20305
6.4	147.81095
6.6	-55.35195
6.8	-1.8275
7	117.35735
7.2	153.90285
7.4	-95.50515
7.6	-3.31875
7.8	55.3981
8	220.82645
8.2	46.35865
8.4	53.97335
8.6	74.46605
8.8	-111.642
9	18.5811
9.2	21.6206
9.4	208.1455
9.6	-50.17125
9.8	58.27095
10	-101.40395
10.2	-3.2422
10.4	101.0776
10.6	205.79985
10.8	-118.3347
11	-18.19425
11.2	19.45065
11.4	-19.2146
11.6	-34.5157
11.8	86.8792
12	25.0714
12.2	-39.7676
12.4	170.0991
12.6	6.06755
12.8	-151.3127
13	58.9782
13.2	140.2171
13.4	66.4912
13.6	18.1019
13.8	22.59525
14	-211.57175
14.2	141.3351
14.4	34.2527
14.6	-103.34475
14.8	-14.32875
15	-74.68775
15.2	257.9377
15.4	73.1238
15.6	32.0343
15.8	-135.5939
16	-56.5156
16.2	47.83645
16.4	25.98635
16.6	-21.49505
16.8	-67.35665
17	-101.059
17.2	-43.09975
17.4	-106.4255
17.6	-9.05605
17.8	58.08955
18	0.95415
18.2	-58.5435
18.4	81.45725
18.6	55.17095
18.8	-51.56935
19	-54.2567
19.2	5.08
19.4	4.0248
19.6	3.47395
19.8	8.4912
20	-119.75505
20.2	25.6024
20.4	-19.84085
20.6	113.11545
20.8	107.74685
21	2.80745
21.2	38.88585
21.4	32.2897
21.6	-54.3373
21.8	61.168
22	28.91545
22.2	-61.6152
22.4	-93.4289
22.6	-15.79805
22.8	39.13985
23	-67.93845
23.2	-5.4462
23.4	-154.40475
23.6	-20.41825
23.8	137.8082
24	76.5146
24.2	-150.10905
24.4	62.75335
24.6	74.54915
24.8	90.66215
25	-52.9907
25.2	126.8478
25.4	30.2709
25.6	65.64695
25.8	-37.702
26	-5.596
26.2	-67.8197
26.4	127.2245
26.6	42.96165
26.8	51.68965
27	18.7477
27.2	-18.2629
27.4	-94.15675
27.6	-27.69685
27.8	-110.03405
28	131.97025
28.2	10.5915
28.4	-37.0251
28.6	-42.7163
28.8	-40.1599
29	-45.78955
29.2	122.4078
29.4	-89.09085
29.6	153.1074
29.8	35.278
30	-160.29515
30.2	-49.56245
30.4	125.6339
30.6	-17.5531
30.8	20.79375
31	124.9969
31.2	-3.3322
31.4	-89.48895
31.6	7.74335
31.8	4.077
32	-145.9467
32.2	-35.93535
32.4	39.42905
32.6	1.8701
32.8	91.36935
33	8.58045
33.2	-78.05885
33.4	-19.37275
33.6	-105.2393
33.8	24.93535
34	-176.69915
34.2	3.5833
34.4	-134.1722
34.6	-21.82955
34.8	35.5937
35	133.9184
35.2	-102.84515
35.4	-53.7337
35.6	93.88565
35.8	140.55445
36	-77.2798
36.2	7.31655
36.4	104.1597
36.6	121.37535
36.8	56.26245
37	-139.3742
37.2	-119.30075
37.4	91.0798
37.6	19.8935
37.8	27.43325
38	42.5158
38.2	44.2848
38.4	-36.42695
38.6	1.42345
38.8	166.91635
39	108.5218
39.2	-88.92515
39.4	21.5928
39.6	126.0093
39.8	-93.9454
40	-119.9762
40.2	177.84845
40.4	80.4229
40.6	47.3426
40.8	32.93395
41	50.9269
41.2	38.1983
41.4	-76.1996
41.6	23.6815
41.8	74.51925
42	-41.5668
42.2	45.49865
42.4	82.6265
42.6	53.86165
42.8	-31.0304
43	16.92995
43.2	19.2771
43.4	165.18295
43.6	-42.7945
43.8	76.56315
44	-69.3015
44.2	141.63265
44.4	70.4581
44.6	-60.13065
44.8	-40.17375
45	143.40005
45.2	59.2859
45.4	-10.22495
45.6	159.8478
45.8	102.01115
46	100.9374
46.2	-17.96015
46.4	-191.4888
46.6	-88.75705
46.8	20.3113
47	74.28195
47.2	-126.8733
47.4	31.1069
47.6	34.25895
47.8	-22.31615
48	-73.4091
48.2	-48.5167
48.4	-20.29855
48.6	-12.1523
48.8	-50.7917
49	131.54085
49.2	-7.2826
49.4	68.06575
49.6	83.16175
49.8	45.1796
50	-122.03995
50.2	18.2484
50.4	144.8444
50.6	204.73665
50.8	27.1545
51	109.95845
51.2	-102.95955
51.4	142.43845
51.6	257.98515
51.8	195.0842
52	53.71755
52.2	-118.9382
52.4	53.29855
52.6	48.49135
52.8	127.8025
53	22.5135
53.2	-10.30325
53.4	-85.17935
53.6	111.92445
53.8	72.5797
54	6.1605
54.2	-7.28565
54.4	-49.7701
54.6	130.99465
54.8	192.4576
55	-75.236
55.2	54.3051
55.4	-17.36325
55.6	69.03
55.8	84.52255
56	12.6663
56.2	168.76785
56.4	82.3167
56.6	-58.11055
56.8	-1.6127
57	1.99055
57.2	-15.64205
57.4	-96.6984
57.6	-40.7324
57.8	-39.49955
58	144.4771
58.2	40.02225
58.4	26.20235
58.6	127.05895
58.8	-68.52885
59	63.8293
59.2	29.7428
59.4	143.89665
59.6	-82.6477
59.8	34.8441
60	55.1888
60.2	52.74405
60.4	15.9412
60.6	151.3338
60.8	29.7096
61	57.0369
61.2	81.78445
61.4	77.41995
61.6	118.0233
61.8	58.02045
62	91.9281
62.2	17.3424
62.4	120.21945
62.6	42.99755
62.8	98.4439
63	20.09415
63.2	186.28685
63.4	200.34845
63.6	65.9815
63.8	79.37865
64	22.3769
64.2	43.55455
64.4	100.54675
64.6	189.57175
64.8	185.66535
65	-32.1908
65.2	126.3423
65.4	53.5951
65.6	141.82555
65.8	41.5778
66	241.2262
66.2	104.7288
66.4	125.80335
66.6	176.02295
66.8	-24.265
67	126.34775
67.2	50.3323
67.4	82.8478
67.6	34.45085
67.8	193.6779
68	63.91235
68.2	74.82095
68.4	2.47975
68.6	169.4168
68.8	105.7112
69	100.4906
69.2	158.23875
69.4	-58.88135
69.6	124.80425
69.8	34.7048
70	67.25955
70.2	58.32285
70.4	250.639
70.6	156.88755
70.8	113.24215
71	72.7861
71.2	70.2189
71.4	70.95035
71.6	-95.4258
71.8	180.7804
72	75.91115
72.2	32.38635
72.4	134.5419
72.6	19.6974
72.8	139.75895
73	47.29935
73.2	1.4005
73.4	154.21655
73.6	23.5384
73.8	170.49825
74	-16.18115
74.2	96.2127
74.4	53.5137
74.6	-3.2694
74.8	60.5646
75	-63.4506
75.2	-90.34675
75.4	-54.8696
75.6	85.69565
75.8	115.32145
76	-82.50825
76.2	82.40905
76.4	159.9271
76.6	-35.16605
76.8	84.28615
77	-5.75545
77.2	73.82185
77.4	88.7348
77.6	51.7333
77.8	-76.5956
78	-9.0739
78.2	93.9817
78.4	18.5263
78.6	165.84345
78.8	183.5326
79	102.63665
79.2	120.57945
79.4	83.69985
79.6	236.6612
79.8	116.54425
80	40.1191
80.2	99.3355
80.4	-4.7383
80.6	-2.6906
80.8	53.0513
81	-18.96275
81.2	98.64565
81.4	-96.84565
81.6	74.2788
81.8	-0.2205
82	-21.15055
82.2	178.85615
82.4	30.01325
82.6	26.315
82.8	17.546
83	185.00925
83.2	192.5129
83.4	132.50485
83.6	88.312
83.8	38.7112
84	77.24325
84.2	8.2694
84.4	41.83245
84.6	99.5675
84.8	186.2912
85	155.0906
85.2	65.4492
85.4	149.58055
85.6	98.6787
85.8	165.8604
86	267.2162
86.2	42.90325
86.4	61.92905
86.6	-17.17675
86.8	195.45765
87	138.694
87.2	52.6843
87.4	68.8253
87.6	127.8932
87.8	63.6273
88	94.25695
88.2	15.2182
88.4	15.2554
88.6	167.6392
88.8	-95.8698
89	78.66325
89.2	81.30275
89.4	31.11
89.6	55.9973
89.8	236.68445
90	33.07005
90.2	31.2413
90.4	-3.107
90.6	22.223
90.8	86.0112
91	83.5299
91.2	146.80395
91.4	167.81015
91.6	75.76005
91.8	116.44345
92	105.0074
92.2	23.8615
92.4	134.84505
92.6	99.30265
92.8	-20.6111
93	69.52975
93.2	-70.14405
93.4	158.53495
93.6	120.0717
93.8	188.0563
94	-6.45165
94.2	28.34985
94.4	113.03495
94.6	34.47615
94.8	112.8807
95	178.90685
95.2	25.2644
95.4	-148.4004
95.6	183.5346
95.8	143.4188
96	61.54375
96.2	73.24305
96.4	178.68035
96.6	33.20725
96.8	63.68055
97	49.3749
97.2	-31.4163
97.4	-25.6556
97.6	-33.61
97.8	-70.31945
98	-9.2576
98.2	-60.3859
98.4	183.5881
98.6	132.46605
98.8	84.70215
99	154.64705
99.2	29.91625
99.4	-78.45325
99.6	143.93415
99.8	18.79705
100	164.74355
100.2	12.6628
100.4	31.6131
100.6	-19.0443
100.8	55.27405
101	77.93285
101.2	33.1412
101.4	90.4231
101.6	84.6314
101.8	22.7063
102	18.7867
102.2	139.1832
102.4	97.1996
102.6	78.81145
102.8	26.89945
103	109.57045
103.2	22.3917
103.4	23.3455
103.6	-20.48395
103.8	106.04115
104	46.77625
104.2	18.77665
104.4	-32.26505
104.6	37.2463
104.8	-22.12635
105	56.4491
105.2	99.01715
105.4	163.3545
105.6	146.7786
105.8	91.3293
106	-43.7001
106.2	120.75185
106.4	168.6238
106.6	44.88475
106.8	266.99365
107	-34.1952
107.2	295.0674
107.4	145.62585
107.6	274.4704
107.8	66.52465
108	93.4619
108.2	92.55625
108.4	32.30995
108.6	-16.77335
108.8	33.74055
109	58.47445
109.2	185.0491
109.4	-22.43975
109.6	63.2222
109.8	10.23385
110	-4.07905
110.2	118.05055
110.4	108.07105
110.6	83.0964
110.8	171.61705
111	135.2361
111.2	-108.30655
111.4	-97.2782
111.6	82.67625
111.8	97.5235
112	-57.76205
112.2	154.04455
112.4	-4.47
112.6	-56.634
112.8	66.29045
113	149.24005
113.2	115.0583
113.4	173.8277
113.6	-39.1658
113.8	66.8147
114	62.4268
114.2	0.73475
114.4	87.66335
114.6	-47.0961
114.8	142.5755
115	17.6258
115.2	183.0044
115.4	61.9511
115.6	-33.8149
115.8	-134.20135
116	139.94985
116.2	11.3723
116.4	81.1231
116.6	-103.5089
116.8	-26.7763
117	-34.9114
117.2	115.70045
117.4	92.35885
117.6	-19.32155
117.8	35.70745
118	161.0432
118.2	103.849
118.4	117.1358
118.6	121.83195
118.8	99.4787
119	38.96875
119.2	137.03095
119.4	54.92395
119.6	163.22375
119.8	113.31045
120	215.91935
120.2	41.25255
120.4	85.34095
120.6	9.41325
120.8	29.0566
121	33.57125
121.2	-65.50275
121.4	-1.05815
121.6	149.0484
121.8	42.4365
122	175.1558
122.2	-62.6964
122.4	-4.51335
122.6	-73.8712
122.8	146.1242
123	47.7415
123.2	40.28315
123.4	221.3821
123.6	-89.5874
123.8	-83.15425
124	114.48805
124.2	-30.60685
124.4	-12.71325
124.6	28.64245
124.8	1.13655
125	98.5769
125.2	114.10305
125.4	-75.8804
125.6	112.2221
125.8	153.87995
126	-69.78755
126.2	-58.0462
126.4	124.1654
126.6	52.98795
126.8	35.60025
127	114.5575
127.2	104.2795
127.4	61.9435
127.6	30.63435
127.8	95.4325
128	14.3496
128.2	116.69195
128.4	140.93455
128.6	118.4669
128.8	62.24945
129	24.83055
129.2	142.1646
129.4	137.0331
129.6	3.47765
129.8	43.5889
130	47.69525
130.2	111.17495
130.4	21.33485
130.6	-4.19215
130.8	-75.09365
131	-96.9683
131.2	-43.0417
131.4	-31.92485
131.6	140.9002
131.8	-41.62275
132	80.6115
132.2	-107.78765
132.4	201.33435
132.6	-108.6649
132.8	31.217
133	-99.6727
133.2	66.0038
133.4	-63.01665
133.6	-39.6583
133.8	36.57935
134	257.95815
134.2	159.3843
134.4	56.7736
134.6	52.26095
134.8	115.15675
135	-1.3681
135.2	110.79575
135.4	22.99235
135.6	97.98635
135.8	24.5152
136	9.70255
136.2	81.6985
136.4	9.83625
136.6	93.4001
136.8	32.1279
137	199.5791
137.2	45.2938
137.4	177.6525
137.6	130.4043
137.8	91.5795
138	-0.8521
138.2	109.6711
138.4	23.1355
138.6	-76.96605
138.8	44.87225
139	78.7134
139.2	-71.2227
139.4	92.5211
139.6	-128.5111
139.8	47.0769
140	-7.3855
140.2	22.4387
140.4	128.451
140.6	110.2223
140.8	-34.8376
141	32.99985
141.2	30.13805
141.4	-12.0284
141.6	37.4632
141.8	102.6953
142	67.6209
142.2	-124.9865
142.4	59.60995
142.6	-49.8742
142.8	-44.7708
143	101.0519
143.2	90.9144
143.4	82.87995
143.6	41.45545
143.8	-21.51955
144	-72.79115
144.2	-69.74325
144.4	172.5503
144.6	-21.8415
144.8	135.5294
145	108.1559
145.2	112.3498
145.4	31.69985
145.6	15.09585
145.8	141.6926
146	141.6257
146.2	63.21335
146.4	105.8539
146.6	3.87165
146.8	54.3549
147	104.20365
147.2	209.2544
147.4	-101.82875
147.6	53.45745
147.8	94.32805
148	103.74215
148.2	23.66305
148.4	143.16995
148.6	37.44915
148.8	-49.6974
149	190.58705
149.2	22.88735
149.4	-81.5357
149.6	234.3424
149.8	191.881
150	183.2613
150.2	263.1839
150.4	354.4778
150.6	-102.03635
150.8	-0.2049
151	-7.419
151.2	143.81755
151.4	59.80065
151.6	3.0488
151.8	79.52785
152	185.99295
152.2	137.0889
152.4	218.43565
152.6	71.9455
152.8	63.8184
153	114.65065
153.2	143.6149
153.4	68.69705
153.6	65.7902
153.8	-6.3398
154	39.01735
154.2	40.24705
154.4	2.69375
154.6	-27.37605
154.8	133.53505
155	-60.8971
155.2	-132.13875
155.4	124.855
155.6	42.6397
155.8	12.48985
156	-20.9686
156.2	-112.08395
156.4	128.88675
156.6	-46.14105
156.8	72.70395
157	37.8683
157.2	78.6825
157.4	-27.4311
157.6	50.2449
157.8	159.61285
158	103.06075
158.2	120.54095
158.4	-52.7378
158.6	-14.28235
158.8	4.7593
159	190.679
159.2	35.71825
159.4	-140.3582
159.6	75.87215
159.8	114.8452
160	35.97975
160.2	66.97775
160.4	3.10005
160.6	70.1296
160.8	-35.3696
161	150.16965
161.2	-43.049
161.4	93.91935
161.6	-31.07665
161.8	134.09345
162	198.4884
162.2	-15.49285
162.4	112.7002
162.6	107.89355
162.8	14.2178
163	-1.70535
163.2	-64.3375
163.4	24.3967
163.6	-97.7017
163.8	103.73145
164	-5.0913
164.2	77.7983
164.4	78.7398
164.6	39.75945
164.8	13.7176
165	129.93305
165.2	1.15425
165.4	66.04995
165.6	-16.0953
165.8	128.15035
166	7.4748
166.2	43.4959
166.4	150.6881
166.6	40.35705
166.8	-5.969
167	55.65125
167.2	-56.0644
167.4	25.778
167.6	-109.22085
167.8	44.37965
168	66.60255
168.2	52.1863
168.4	-54.61765
168.6	12.3511
168.8	151.68325
169	-34.94355
169.2	133.844
169.4	111.25285
169.6	209.0921
169.8	-150.8844
170	5.92575
170.2	103.49815
170.4	-28.8952
170.6	99.01775
170.8	-69.25735
171	-13.21985
171.2	43.51785
171.4	-41.5489
171.6	4.708
171.8	115.72795
172	-70.8631
172.2	173.8376
172.4	96.0986
172.6	131.23125
172.8	-82.20105
173	-45.5806
173.2	-8.70825
173.4	77.71215
173.6	104.72225
173.8	81.75205
174	76.55905
174.2	-110.53505
174.4	93.73025
174.6	58.1317
174.8	18.81385
175	50.4154
175.2	69.926
175.4	-22.33035
175.6	133.18165
175.8	43.36765
176	-43.9731
176.2	91.5353
176.4	33.50135
176.6	-94.90005
176.8	-206.0693
177	56.0125
177.2	35.3207
177.4	31.52205
177.6	138.71805
177.8	28.51905
178	-57.454
178.2	33.96935
178.4	6.70445
178.6	189.3146
178.8	-52.40825
179	-124.1916
179.2	-63.6548
179.4	-160.31245
179.6	-25.2803
179.8	-63.49005
180	150.86325
180.2	-11.13395
180.4	-47.19605
180.6	-18.8982
180.8	-82.2321
181	57.1852
181.2	173.5688
181.4	-19.20535
181.6	7.5689
181.8	66.79555
182	-83.432
182.2	-37.2125
182.4	145.6139
182.6	72.0858
182.8	11.6324
183	32.3402
183.2	41.70245
183.4	146.9454
183.6	54.4953
183.8	47.3957
184	-12.88995
184.2	68.4373
184.4	-130.6139
184.6	60.9739
184.8	17.64485
185	17.55665
185.2	-98.25155
185.4	-97.9249
185.6	-125.09305
185.8	-57.63995
186	12.6435
186.2	-73.78025
186.4	-1.021
186.6	174.616
186.8	-1.7828
187	1.0742
187.2	-20.39375
187.4	31.1778
187.6	-118.6739
187.8	6.15855
188	195.41995
188.2	-52.1074
188.4	57.9092
188.6	-106.768
188.8	91.5867
189	-1.07725
189.2	93.07725
189.4	133.90785
189.6	78.028
189.8	160.52715
190	53.4921
190.2	13.23655
190.4	-4.03635
190.6	93.69925
190.8	65.9847
191	-8.7562
191.2	99.48435
191.4	-154.38615
191.6	94.37505
191.8	6.2577
192	-67.6655
192.2	61.04535
192.4	59.73495
192.6	-52.0767
192.8	241.24625
193	36.0329
193.2	-26.66205
193.4	141.0743
193.6	52.1864
193.8	15.60565
194	134.8154
194.2	34.11585
194.4	-54.7233
194.6	28.7109
194.8	159.8786
195	-21.47005
195.2	-18.59655
195.4	-136.42105
195.6	-72.35925
195.8	32.9178
196	87.02485
196.2	0.1916
196.4	113.64505
196.6	218.9076
196.8	-66.7484
197	-39.6722
197.2	64.2252
197.4	-6.18715
197.6	15.9897
197.8	37.5178
198	-8.0393
198.2	46.66465
198.4	71.2086
198.6	36.62565
198.8	159.86995
199	-47.6484
199.2	25.6987
199.4	-57.183
199.6	103.7541
199.8	-149.7565
200	30.22295
200.2	1.2047
200.4	-94.622
200.6	38.1026
200.8	76.2237
201	-7.76335
201.2	71.64175
201.4	58.19195
201.6	96.4485
201.8	56.27195
202	49.3578
202.2	-8.70275
202.4	59.80755
202.6	-13.15615
202.8	51.57775
203	-61.7169
203.2	-86.66795
203.4	63.5664
203.6	136.83895
203.8	-66.1456
204	158.2787
204.2	-22.81545
204.4	3.08455
204.6	-48.0256
204.8	-38.43085
205	50.12635
205.2	72.5415
205.4	84.6812
205.6	54.94275
205.8	-80.51705
206	-115.98
206.2	-1.16095
206.4	87.5449
206.6	68.24755
206.8	28.32205
207	222.79435
207.2	10.39675
207.4	-41.8185
207.6	-24.05365
207.8	2.539
208	-5.88365
208.2	106.76425
208.4	-174.34755
208.6	32.91925
208.8	107.05275
209	83.70855
209.2	-17.6055
209.4	-22.0387
209.6	-6.35595
209.8	104.587
210	-18.7059
210.2	-37.99515
210.4	-66.04575
210.6	-9.33075
210.8	31.178
211	-45.90165
211.2	-0.1202
211.4	87.126
211.6	-17.7422
211.8	-32.75525
212	78.07265
212.2	-115.159
212.4	-119.38755
212.6	-8.6432
212.8	77.4909
213	108.91795
213.2	-1.0542
213.4	26.3337
213.6	62.6527
213.8	9.8171
214	-20.5725
214.2	102.02335
214.4	38.8845
214.6	88.61735
214.8	8.84165
215	111.57545
215.2	265.2542
215.4	-76.262
215.6	117.9383
215.8	7.1989
216	-76.05795
216.2	142.90405
216.4	24.5923
216.6	17.0571
216.8	-35.2657
217	77.45785
217.2	-4.56835
217.4	44.68405
217.6	-75.32475
217.8	78.4489
218	21.71245
218.2	-33.83085
218.4	115.9404
218.6	49.52935
218.8	-18.05075
219	-23.7614
219.2	-87.1399
219.4	-34.47225
219.6	83.546
219.8	12.4631
220	106.89555
220.2	246.2122
220.4	120.00805
220.6	170.0565
220.8	137.3162
221	113.15785
221.2	-39.723
221.4	60.2111
221.6	116.3978
221.8	163.9701
222	121.27155
222.2	-28.36845
222.4	83.36425
222.6	117.42205
222.8	1.78295
223	94.7821
223.2	127.18765
223.4	37.08475
223.6	-96.82675
223.8	-47.7309
224	-24.7903
224.2	-3.404
224.4	-109.10735
224.6	200.23115
224.8	132.5528
225	108.76605
225.2	88.9533
225.4	49.8987
225.6	29.38085
225.8	-118.44655
226	51.47735
226.2	-5.50865
226.4	57.8848
226.6	-67.72905
226.8	167.27955
227	41.22105
227.2	102.15725
227.4	47.7092
227.6	-30.45575
227.8	-25.62855
228	38.8005
228.2	-23.3225
228.4	10.61765
228.6	79.40075
228.8	126.0467
229	-36.05635
229.2	75.4773
229.4	135.07835
229.6	-164.0135
229.8	24.2801
230	-17.90895
230.2	-28.61
230.4	61.9076
230.6	49.6158
230.8	91.65935
231	53.80885
231.2	-42.60415
231.4	-153.098
231.6	162.83615
231.8	236.4854
232	-93.8223
232.2	148.19715
232.4	81.79465
232.6	10.8403
232.8	175.5207
233	54.23285
233.2	-13.70215
233.4	108.52105
233.6	-63.76335
233.8	-52.4709
234	52.56545
234.2	173.35525
234.4	125.7039
234.6	37.9941
234.8	-15.78825
235	98.87855
235.2	101.6007
235.4	111.5738
235.6	32.08015
235.8	50.3776
236	95.2285
236.2	-10.1507
236.4	88.7257
236.6	-70.47765
236.8	117.13765
237	135.17645
237.2	90.8025
237.4	126.5088
237.6	107.7631
237.8	91.76585
238	130.1022
238.2	27.61605
238.4	-8.10645
238.6	-111.14265
238.8	36.0622
239	-45.9591
239.2	-40.57785
239.4	-49.5278
239.6	100.3357
239.8	56.69855
240	60.71875
240.2	-32.2463
240.4	2.56145
240.6	1.5013
240.8	-1.6201
241	-176.0368
241.2	92.56065
241.4	-40.89925
241.6	-61.3898
241.8	-45.98895
242	188.48355
242.2	-74.3443
242.4	30.02285
242.6	-39.33055
242.8	108.61785
243	-3.6115
243.2	-84.00745
243.4	117.70255
243.6	-12.66565
243.8	-165.81725
244	-86.3648
244.2	-0.4604
244.4	-24.4737
244.6	-30.1478
244.8	85.1986
245	-39.3326
245.2	29.037
245.4	-13.95135
245.6	98.874
245.8	-99.96975
246	-144.1784
246.2	18.3705
246.4	147.7973
246.6	-23.1178
246.8	52.0905
247	136.74645
247.2	173.0539
247.4	78.9596
247.6	49.12925
247.8	-58.28295
248	-54.91935
248.2	8.90985
248.4	-160.7513
248.6	73.3272
248.8	38.7468
249	-124.6478
249.2	-68.442
249.4	148.6344
249.6	96.62075
249.8	-57.3715
250	115.4844
250.2	150.93275
250.4	44.49655
250.6	-9.8295
250.8	51.2521
251	47.61965
251.2	38.85875
251.4	74.5424
251.6	120.9737
251.8	-2.5166
252	-99.15165
252.2	271.35195
252.4	-57.4827
252.6	-36.5214
252.8	48.9757
253	76.3507
253.2	126.668
253.4	146.3419
253.6	-0.38785
253.8	75.9609
254	-70.95785
254.2	49.865
254.4	83.3476
254.6	9.50305
254.8	9.30685
255	21.1032
255.2	-3.3901
255.4	1.47085
255.6	60.8375
255.8	100.23105
256	0.6842
256.2	-127.8436
256.4	-12.0239
256.6	84.1175
256.8	-80.9883
257	65.16045
257.2	24.20405
257.4	-23.3295
257.6	-157.0774
257.8	-141.0971
258	31.2275
258.2	51.4505
258.4	-10.4181
258.6	17.1026
258.8	169.11615
259	14.4377
259.2	124.22235
259.4	-108.5178
259.6	32.62865
259.8	-138.9423
260	80.3333
260.2	-24.2878
260.4	-39.06505
260.6	100.6118
260.8	67.41625
261	52.2034
261.2	-30.27755
261.4	-31.8214
261.6	46.96485
261.8	-49.6433
262	69.06505
262.2	-17.38415
262.4	-122.9223
262.6	145.60595
262.8	9.018
263	-153.2172
263.2	78.2371
263.4	-117.7826
263.6	-38.51515
263.8	-123.80135
264	15.12075
264.2	-107.0499
264.4	86.5022
264.6	-4.079
264.8	25.8569
265	61.7487
265.2	-16.9558
265.4	-51.29765
265.6	-20.98445
265.8	-80.6665
266	150.65845
266.2	-175.22755
266.4	-41.1846
266.6	-17.61825
266.8	79.15805
267	-43.57905
267.2	3.72265
267.4	-21.17655
267.6	147.63205
267.8	87.8881
268	-12.61605
268.2	113.02235
268.4	-85.4164
268.6	-125.9881
268.8	81.45065
269	-75.03105
269.2	14.47575
269.4	-5.7874
269.6	-84.4012
269.8	-127.6875
270	-31.23655
270.2	-82.5472
270.4	10.4857
270.6	65.09505
270.8	-68.16825
271	-110.2989
271.2	91.5303
271.4	28.6966
271.6	-60.92
271.8	69.53225
272	87.8552
272.2	46.5435
272.4	25.0182
272.6	-43.8312
272.8	-14.043
273	-48.1128
273.2	38.67735
273.4	126.6974
273.6	0.1388
273.8	234.81155
274	-98.17905
274.2	-74.2897
274.4	29.3548
274.6	-28.2537
274.8	-83.6582
275	193.8982
275.2	-29.68225
275.4	18.70455
275.6	27.6565
275.8	50.85275
276	-53.99855
276.2	38.03035
276.4	-151.62495
276.6	-127.91465
276.8	56.30525
277	-35.88325
277.2	165.40145
277.4	80.1991
277.6	-55.09405
277.8	-17.9661
278	-18.5301
278.2	22.87585
278.4	-94.95535
278.6	30.5899
278.8	-75.31835
279	-4.48555
279.2	66.48825
279.4	-83.503
279.6	1.68535
279.8	-5.2468
280	87.97705
280.2	-93.71885
280.4	-67.3882
280.6	-28.5612
280.8	-116.84325
281	-84.14505
281.2	-44.4392
281.4	173.4748
281.6	23.6554
281.8	109.78975
282	-7.71795
282.2	20.0035
282.4	-179.98365
282.6	147.7496
282.8	-26.0767
283	76.31885
283.2	-64.0488
283.4	-2.82355
283.6	2.44185
283.8	27.5168
284	-28.55405
284.2	59.5094
284.4	13.41165
284.6	-39.5544
284.8	214.4046
285	14.72235
285.2	-0.5161
285.4	-62.2314
285.6	47.46885
285.8	157.48265
286	-37.35265
286.2	-93.6652
286.4	55.42295
286.6	86.7842
286.8	-60.7455
287	32.9404
287.2	67.60925
287.4	-10.00065
287.6	-12.7353
287.8	-30.18375
288	-2.7473
288.2	80.101
288.4	45.26325
288.6	-15.89785
288.8	-60.4744
289	-163.49665
289.2	-49.74685
289.4	-102.3178
289.6	-16.3696
289.8	-182.531
290	88.19225
290.2	54.9974
290.4	-169.62965
290.6	-123.99735
290.8	-147.3652
291	-62.06405
291.2	-4.88685
291.4	7.73545
291.6	-48.3347
291.8	-39.8805
292	-112.3765
292.2	46.11815
292.4	-50.2602
292.6	-35.1743
292.8	-112.2205
293	-41.5248
293.2	-32.9156
293.4	45.6071
293.6	-123.4932
293.8	-72.4049
294	19.85235
294.2	-91.6454
294.4	-19.973
294.6	-70.1113
294.8	30.75065
295	-20.82335
295.2	-25.88205
295.4	50.9606
295.6	-78.81
295.8	-7.42955
296	-69.3221
296.2	69.12315
296.4	46.909
296.6	13.50525
296.8	0.3558
297	-94.03
297.2	-161.8079
297.4	-190.0763
297.6	-186.50115
297.8	-0.4683
298	-123.5389
298.2	45.77715
298.4	-45.5892
298.6	63.5974
298.8	-252.31245
299	2.18965
299.2	-22.1636
299.4	-70.31845
299.6	-114.8379
299.8	-13.66625
