# Supplementary material for: DNArepairK: An Interactive Database for Exploring the Impact of Anticancer Drugs onto the Dynamics of DNA Repair Proteins
Source: Biomedicines. 2021 Sep 16;9(9):1238. doi: 10.3390/biomedicines9091238 (PMC8470695; doi:10.3390/biomedicines9091238)
Supplement: Supplementary file 1 [file biomedicines-09-01238-s001.zip › Fit and Raw data/HDAC1/HDAC1/HDAC1.txt]

HDAC1	bdd7ee
0	0
0.5	766.185863
1	1292.267089
1.5	1978.736519
2	2632.245085
2.5	3416.918815
3	3678.143407
3.5	4042.779148
4	3951.562593
4.5	4564.398926
5	4890.212815
5.5	5038.096815
6	5015.781444
6.5	5431.295185
7	5165.929926
7.5	5998.866148
8	5947.624704
8.5	6242.778481
9	6239.882556
9.5	5730.389667
10	6470.788037
10.5	6295.02363
11	6695.242074
11.5	6882.885519
12	6710.717556
12.5	6961.572519
13	6614.619593
13.5	7124.85063
14	7222.119148
14.5	7182.808222
15	7275.142296
15.5	7197.69037
16	7027.723815
16.5	7144.953556
17	7061.380296
17.5	7277.093148
18	7435.553519
18.5	7440.230259
19	7525.064926
19.5	7700.50163
20	7510.556259
20.5	7730.187852
21	7170.786926
21.5	7251.196519
22	7501.662
22.5	7664.063741
23	7049.478556
23.5	7383.968407
24	7443.792519
24.5	7973.923593
25	7274.167889
25.5	7854.430815
26	7020.907704
26.5	7500.027778
27	7674.00163
27.5	7521.953111
28	7590.07437
28.5	7336.328778
29	7918.267074
29.5	7257.783519
30	8376.720667
30.5	7938.323852
31	7204.899037
31.5	7633.124815
32	7808.303
32.5	7516.467
33	7760.588519
33.5	7811.219074
34	7206.829963
34.5	7835.965852
35	8172.772296
35.5	7692.50063
36	7840.734
36.5	7301.147444
37	7275.702667
37.5	8124.90263
38	8029.501037
38.5	7521.52937
39	7866.968111
39.5	7360.550963
40	7954.939926
40.5	7624.424037
41	7742.661444
41.5	7864.001704
42	8020.345519
42.5	7439.374593
43	7774.977333
43.5	7582.062741
44	7718.728593
44.5	7556.760333
45	7529.810444
45.5	7504.676889
46	7134.281111
46.5	7743.678185
47	7689.618778
47.5	7455.359
48	7452.497593
48.5	7607.27637
49	7843.886111
49.5	8005.623037
50	7465.156111
50.5	8113.122963
51	7688.779556
51.5	7734.624333
52	8038.922519
52.5	7304.130556
53	7656.366815
53.5	7639.750074
54	7896.704556
54.5	7495.297593
55	7864.383111
55.5	7743.469444
56	7710.866259
56.5	7687.241407
57	7671.235741
57.5	7290.04437
58	7471.935259
58.5	7819.274333
59	7351.941333
59.5	7831.265481
60	7712.190815
60.5	7260.365704
61	8019.203074
61.5	7596.870926
62	7913.389704
62.5	7490.72763
63	7522.452815
63.5	7553.523667
64	7593.793519
64.5	7361.232
65	7462.851
65.5	7684.576037
66	7542.172778
66.5	8065.798741
67	7601.658778
67.5	7568.154889
68	7769.799963
68.5	7445.979148
69	7352.834407
69.5	7592.594815
70	7554.717074
70.5	7526.82237
71	7587.067
71.5	7608.285481
72	7444.978556
72.5	7434.916519
73	7484.397704
73.5	7700.94137
74	7578.220259
74.5	7597.985481
75	7436.680815
75.5	8005.928704
76	7143.565444
76.5	7649.597074
77	7507.880593
77.5	7346.158148
78	7531.532259
78.5	7530.488741
79	7388.270556
79.5	7427.139037
80	7703.795
80.5	7675.909222
81	7376.961667
81.5	7450.024222
82	7239.523667
82.5	7553.438333
83	7517.559704
83.5	7682.048037
84	7534.305185
84.5	7479.953852
85	7500.655333
85.5	6986.805148
86	7198.280963
86.5	7267.104519
87	7123.918481
87.5	7507.179556
88	7551.920259
88.5	6862.103889
89	7198.231
89.5	7448.978407
90	7587.926519
90.5	7156.852778
91	7415.346037
91.5	6966.686481
92	7407.169667
92.5	7237.743
93	6877.906074
93.5	7807.638926
94	7129.99663
94.5	7342.21
95	7321.511815
95.5	7113.804667
96	7262.216778
96.5	7107.805778
97	7294.526481
97.5	7627.889815
98	7239.237556
98.5	7297.163704
99	7057.099185
99.5	7457.613148
100	6952.819111
100.5	7556.283444
101	7406.757037
101.5	7003.135963
102	7013.911185
102.5	7247.998519
103	7491.946333
103.5	7509.412667
104	7305.976222
104.5	7521.058926
105	7119.232926
105.5	7017.832593
106	7069.61
106.5	6941.99037
107	7416.906741
107.5	6949.964185
108	7373.819407
108.5	6884.855519
109	7042.045667
109.5	7068.92063
110	7565.750111
110.5	7551.05237
111	7339.702593
111.5	7224.799741
112	7200.192556
112.5	7112.811
113	6967.013519
113.5	7130.824407
114	6920.488741
114.5	7107.294444
115	7225.698667
115.5	7119.930593
116	7394.710741
116.5	7241.354296
117	7359.178481
117.5	7333.478111
118	7295.856111
118.5	7095.371852
119	7300.706444
119.5	7203.614296
120	7692.255593
120.5	7399.065
121	7086.63537
121.5	7606.536185
122	7337.86363
122.5	7491.740778
123	7509.81537
123.5	7459.442741
124	7634.493926
124.5	7483.785519
125	7161.867852
125.5	7050.324519
126	7470.441556
126.5	7135.323815
127	7124.519593
127.5	7466.24263
128	7382.313778
128.5	7275.626741
129	7207.033704
129.5	6830.98463
130	7376.328259
130.5	7422.776778
131	7146.883481
131.5	6895.544889
132	7120.623889
132.5	7104.912926
133	7014.665963
133.5	6917.934704
134	7027.454037
134.5	6856.312185
135	6962.97263
135.5	7006.630407
136	7395.783556
136.5	7145.841111
137	7449.055667
137.5	7341.078407
138	7051.486778
138.5	6948.617519
139	7213.449037
139.5	6991.238963
140	7599.911333
140.5	7342.51063
141	7345.174852
141.5	7633.306333
142	7608.624222
142.5	6919.361963
143	7463.466926
143.5	7607.203222
144	7040.243444
144.5	7447.802296
145	7622.346926
145.5	7249.676704
146	7368.945889
146.5	7306.137407
147	7393.214926
147.5	6975.252074
148	7510.608704
148.5	7486.184111
149	7546.976259
149.5	7582.338556
150	7275.206407
150.5	7367.007926
151	7118.166926
151.5	7349.849222
152	7507.981296
152.5	7417.628704
153	7520.491593
153.5	7634.214037
154	7230.961556
154.5	6827.214
155	7001.68263
155.5	7020.570593
156	7519.024593
156.5	7036.15137
157	6934.626111
157.5	6644.708148
158	7087.638926
158.5	7164.035593
159	7268.475704
159.5	6941.993556
160	7064.629185
160.5	6895.052481
161	7107.207556
161.5	7067.060926
162	7285.665185
162.5	7215.833296
163	6978.342111
163.5	7111.68363
164	6991.997148
164.5	7130.536556
165	7309.35637
165.5	7453.359
166	7197.682481
166.5	6906.984074
167	6929.076333
167.5	7309.792815
168	7380.192222
168.5	7254.629556
169	7230.511667
169.5	7567.518926
170	7141.962889
170.5	7487.400667
171	7352.986556
171.5	7065.776593
172	7514.614667
172.5	7130.02737
173	6807.941185
173.5	7291.563519
174	7601.099852
174.5	7237.824444
175	7271.028741
175.5	7691.721481
176	7453.056
176.5	6601.328222
177	6899.091333
177.5	6716.169148
178	7047.378556
178.5	6665.495074
179	7162.634259
179.5	6667.608074
180	6835.469704
180.5	7164.705444
181	7028.519407
181.5	6667.400926
182	7005.639333
182.5	6823.833259
183	7160.381222
183.5	6792.565074
184	7128.348037
184.5	6737.829741
185	6582.217815
185.5	6683.950519
186	6692.471481
186.5	6710.132926
187	6312.896185
187.5	6602.419148
188	6982.030593
188.5	6454.435407
189	7086.041037
189.5	6921.873
190	7046.405037
190.5	6925.472148
191	6993.019222
191.5	6822.702222
192	6811.557926
192.5	6913.465481
193	6964.362926
193.5	7476.912667
194	7289.162593
194.5	6811.402741
195	6629.349148
195.5	6708.764741
196	6655.710185
196.5	7172.313296
197	6991.110556
197.5	7435.565889
198	7472.119593
198.5	7023.338
199	6774.714556
199.5	6883.576444
200	7145.813407
200.5	7075.04437
201	7002.456963
201.5	6759.741481
202	7173.673778
202.5	7174.073667
203	7470.586407
203.5	7299.036852
204	6927.586259
204.5	7102.835037
205	6776.493667
205.5	7305.827111
206	6847.446593
206.5	7006.300593
207	7012.493185
207.5	6829.711481
208	6971.274778
208.5	6638.451
209	6792.815111
209.5	6926.14163
210	7143.009815
210.5	7149.163926
211	6977.627741
211.5	6792.159852
212	6313.437444
212.5	7317.613815
213	6795.344778
213.5	6972.584704
214	6789.85237
214.5	6677.720852
215	7130.203926
215.5	6744.411926
216	6990.068926
216.5	7021.521185
217	6820.271037
217.5	6721.601889
218	7186.541185
218.5	6574.734926
219	6866.913889
219.5	6251.640222
220	7096.847926
220.5	6953.237333
221	6885.364444
221.5	7154.283296
222	6891.807926
222.5	7029.845963
223	6399.375593
223.5	7021.760815
224	7083.421704
224.5	6289.671111
225	6695.059074
225.5	6661.850704
226	6795.452815
226.5	6575.520704
227	6379.275963
227.5	7035.08
228	6571.898593
228.5	6910.491111
229	7153.746407
229.5	6942.514296
230	6918.258111
230.5	6969.497296
231	6790.127296
231.5	6856.977481
232	6991.303111
232.5	7043.064296
233	6960.437556
233.5	6933.265259
234	7151.816222
234.5	6416.134519
235	7063.867593
235.5	6994.140778
236	6798.523519
236.5	7045.220074
237	7559.948407
237.5	6914.616556
238	7091.591741
238.5	6998.184852
239	6921.125407
239.5	6681.831926
240	7148.023481
240.5	6441.866296
241	6884.437778
241.5	6696.826148
242	7048.536778
242.5	7026.729481
243	7215.321407
243.5	7007.979815
244	6473.440667
244.5	6686.264778
245	7046.882889
245.5	6970.817852
246	6845.978259
246.5	7158.740148
247	7282.931889
247.5	7262.689074
248	7417.217704
248.5	6610.861852
249	7016.773815
249.5	7068.636407
250	7257.177704
250.5	7107.703037
251	7089.460407
251.5	7261.414111
252	7198.638741
252.5	7075.589185
253	6751.133519
253.5	6846.861852
254	7210.695852
254.5	6903.875222
255	6862.524741
255.5	6690.468519
256	6659.450296
256.5	6644.830852
257	6703.933963
257.5	6421.654815
258	6693.381704
258.5	6630.921667
259	7084.929259
259.5	6686.10863
260	6626.074185
260.5	6563.709481
261	6454.913593
261.5	6515.686704
262	7014.740333
262.5	6781.355815
263	6624.31563
263.5	6650.771741
264	6902.929333
264.5	6573.325259
265	6665.437704
265.5	7005.811593
266	6272.763667
266.5	6416.141185
267	7066.519704
267.5	6480.537444
268	6426.370481
268.5	6951.410741
269	6783.250815
269.5	6830.060741
270	6835.981
270.5	7078.150111
271	6910.741926
271.5	6522.664111
272	6538.602259
272.5	6724.937148
273	6705.998407
273.5	6382.711556
274	6268.444148
274.5	6635.65737
275	6572.215296
275.5	6703.674185
276	6971.536074
276.5	6729.232778
277	7169.638741
277.5	7206.876296
278	7017.256852
278.5	6880.210556
279	6947.179296
279.5	6910.808741
280	6938.978407
280.5	7315.966074
281	7203.55337
281.5	6794.370667
282	6661.755037
282.5	6879.819926
283	6405.805667
283.5	6803.635407
284	7143.649
284.5	7346.158593
285	6973.055259
285.5	7381.031519
286	6636.047185
286.5	6854.614074
287	6715.359556
287.5	6796.75663
288	6860.78037
288.5	6847.584222
289	6457.759519
289.5	6891.288593
290	6794.518815
290.5	6584.909481
291	7049.299815
291.5	6798.328815
292	7083.958185
292.5	6684.955852
293	6843.682111
293.5	6944.35137
294	6537.242593
294.5	6984.199667
295	6860.032
295.5	7242.540296
296	6966.98437
296.5	7297.347
297	6690.573667
297.5	6885.136556
298	6907.750074
298.5	7287.105407
299	7133.253815
299.5	6832.040741
300	6727.420519
300.5	6876.495481
301	6676.861741
301.5	6946.576296
302	6939.565667
302.5	6497.763074
303	6634.492667
303.5	7111.52937
304	6996.017481
304.5	6447.175185
305	7008.121852
305.5	6872.554185
306	6566.379444
306.5	7251.238481
307	7004.767815
307.5	6826.12837
308	6942.426889
308.5	6798.808037
309	6767.72737
309.5	6775.552926
310	6923.331741
310.5	7052.007926
311	6779.544741
311.5	6774.115667
312	6867.462667
312.5	6871.663148
313	6985.91
313.5	6855.356259
314	6428.667296
314.5	6645.721704
315	6277.965963
315.5	7251.697667
316	7029.451519
316.5	6939.703444
317	6938.721037
317.5	6457.026037
318	6464.000556
318.5	6341.017704
319	6720.475778
319.5	7084.310519
320	6830.423037
320.5	6252.590333
321	6792.105222
321.5	6382.776444
322	6633.145519
322.5	6730.850481
323	6166.088481
323.5	7292.043963
324	7091.274926
324.5	6590.60537
325	7239.975481
325.5	7064.477704
326	7227.124296
326.5	6805.781333
327	6815.183111
327.5	6615.949481
328	6620.194815
328.5	6657.561
329	6846.062074
329.5	7270.466074
330	7083.686407
330.5	6735.488704
331	6693.206556
331.5	7140.139889
332	6879.208037
332.5	6855.382148
333	6480.33863
333.5	6537.152593
334	6806.253889
334.5	6612.901074
335	6749.134296
335.5	6556.135852
336	7235.333259
336.5	6582.714074
337	6701.197704
337.5	6612.520148
338	6611.711519
338.5	6819.709074
339	6849.188852
339.5	6819.880222
340	7351.933556
340.5	7049.847296
341	7049.639481
341.5	6593.226444
342	6868.845852
342.5	6789.820185
343	6600.064778
343.5	6714.282704
344	6301.85337
344.5	6566.378333
345	6778.686185
345.5	5910.353407
346	6778.600074
346.5	6897.670111
347	6416.813222
347.5	6435.576222
348	6675.97763
348.5	7055.880852
349	6854.16837
349.5	6589.13537
350	6407.566407
350.5	6565.124852
351	7011.46563
351.5	7140.571148
352	6945.901222
352.5	6656.729037
353	6609.346741
353.5	6663.577259
354	6770.647444
354.5	6973.038593
355	7050.309741
355.5	7126.495889
356	6848.61563
356.5	6890.839852
357	6836.826222
357.5	6914.624778
358	6716.267037
358.5	6758.536296
359	6738.790296
359.5	6894.587
360	6540.845259
360.5	7234.708259
361	6996.431963
361.5	6600.294074
362	6876.073593
362.5	7267.463074
363	6349.417741
363.5	6386.517111
364	6930.057704
364.5	6779.796444
365	6872.300963
365.5	7207.350037
366	7556.171667
366.5	6632.134259
367	6830.535148
367.5	7059.436
368	6626.098333
368.5	6546.525222
369	6915.84963
369.5	7241.327963
370	6829.878926
370.5	6852.545815
371	7362.935333
371.5	7389.404926
372	7158.150481
372.5	6911.466667
373	6981.256185
373.5	6842.091259
374	6988.536185
374.5	6983.846926
375	6818.301741
375.5	6716.530519
376	6559.43137
376.5	6846.10363
377	7406.835111
377.5	6865.329222
378	6781.519037
378.5	6764.326556
379	6788.297667
379.5	7064.20363
380	6801.370407
380.5	6701.796296
381	6545.373074
381.5	6837.716444
382	6721.559407
382.5	6657.035963
383	6772.468852
383.5	7058.97163
384	7136.196704
384.5	7181.884778
385	6694.985259
385.5	6509.876593
386	6790.202556
386.5	6619.763296
387	6940.812741
387.5	6881.666704
388	6797.400222
388.5	6861.078852
389	6762.401
389.5	6673.21437
390	6815.382926
390.5	6254.108074
391	7002.132444
391.5	6337.252815
392	6912.42563
392.5	6754.369481
393	6529.992852
393.5	6845.419296
394	7100.62837
394.5	6856.07863
395	7202.31
395.5	7203.432815
396	6891.067667
396.5	6865.435259
397	6931.637333
397.5	6957.899037
398	6731.889852
398.5	7027.545704
399	6440.442111
399.5	6555.404296
400	6624.161704
