# Supplementary material for: DNArepairK: An Interactive Database for Exploring the Impact of Anticancer Drugs onto the Dynamics of DNA Repair Proteins
Source: Biomedicines. 2021 Sep 16;9(9):1238. doi: 10.3390/biomedicines9091238 (PMC8470695; doi:10.3390/biomedicines9091238)
Supplement: Supplementary file 1 [file biomedicines-09-01238-s001.zip › Fit and Raw data/HDAC2/HDAC2.txt]

1
1
A34*(k34/(l34-k34))*(Math.exp(-k34*t)-Math.exp(-l34*t))
00b0f0
A34=9127.49644538812;k34=0.132738034021274;l34=0
HDAC2
if:t>=0
A34*(k34/(l34-k34))*(Math.exp(-k34*t)-Math.exp(-l34*t))
