# Supplementary material for: DNArepairK: An Interactive Database for Exploring the Impact of Anticancer Drugs onto the Dynamics of DNA Repair Proteins
Source: Biomedicines. 2021 Sep 16;9(9):1238. doi: 10.3390/biomedicines9091238 (PMC8470695; doi:10.3390/biomedicines9091238)
Supplement: Supplementary file 1 [file biomedicines-09-01238-s001.zip › Fit and Raw data/HDAC2/HDAC2/HDAC2.txt]

HDAC2	bdd7ee
0	0
2	1860.386366
4	4375.535499
6	4872.82921
8	6128.966514
10	6704.651624
12	6924.62637
14	7616.449648
16	8116.846728
18	8414.428468
20	8543.50863
22	8712.884437
24	8736.995025
26	8650.405863
28	8558.451802
30	8683.153773
32	8670.501049
34	9316.693597
36	9047.448225
38	9053.950567
40	9487.098632
42	8960.29915
44	9202.713316
46	8879.921857
48	8503.891292
50	9092.553999
52	9429.020513
54	9378.164863
56	9104.300464
58	9024.607351
60	9087.788936
62	9108.098352
64	9058.520892
66	9407.82306
68	9013.269037
70	8549.106901
72	9089.934556
74	9315.003767
76	8827.261952
78	9128.769734
80	9551.344957
82	8749.86088
84	9468.717519
86	9817.149004
88	9019.744246
90	9227.545848
92	9060.629125
94	9287.116074
96	9177.067576
98	9167.446101
100	9236.006512
102	9119.071433
104	8887.967103
106	9244.232809
108	9354.341812
110	8862.732489
112	9163.511782
114	9623.318566
116	9611.885333
118	9140.366161
120	9364.280247
122	8966.732471
124	9456.454513
126	9047.566474
128	9560.899676
130	9472.270437
132	9168.19096
134	9268.425173
136	9556.896724
138	9162.890855
140	8877.011005
142	9494.785601
144	9211.270357
146	9199.374487
148	9277.122907
150	8969.447097
152	9428.802065
154	9488.63615
156	8948.911683
158	9247.661542
160	9924.219146
162	8868.32752
164	9132.500725
166	9110.254966
168	9403.316144
170	9366.215156
172	9140.380075
174	9630.449509
176	8696.421577
178	8817.325708
180	8929.034129
182	8787.097826
184	9328.491883
186	9110.706959
188	9136.025631
190	9237.384404
192	9261.990671
194	9587.453946
196	9276.821388
198	9009.960934
200	9323.03407
202	8993.245058
204	8780.077485
206	8774.543163
208	9227.75348
210	9178.327242
212	8701.409344
214	9240.892687
216	9638.962239
218	9108.533286
220	8876.830868
222	9342.133592
224	9275.996571
226	9104.494158
228	9338.833469
230	8996.845143
232	9419.165643
234	9331.505936
236	9195.481891
238	9450.613026
240	9447.010315
242	8989.447762
244	9335.386733
246	8969.496322
248	8960.69906
250	9310.749805
252	9160.810962
254	9392.593046
256	8789.767356
258	9295.005612
260	8644.392202
262	8816.333808
264	9218.33976
266	8794.873559
268	9140.868431
270	9021.118895
272	9226.318487
274	9249.866616
276	8973.195771
278	9221.919231
280	9042.69026
282	9175.760349
284	8772.101691
286	9067.055289
288	8797.087646
290	9153.819778
292	9133.425376
294	9395.076554
296	9028.266496
298	9080.859341
300	8932.479731
302	8924.057122
304	8841.375093
306	8584.869459
308	8858.540503
310	9225.683874
312	9012.2938
314	9038.410203
316	8967.656226
318	9251.045665
320	9776.803305
322	9068.651896
324	9040.321777
326	8945.539709
328	9221.867591
330	8928.981631
332	8970.725577
334	8789.03745
336	8905.465038
338	9121.951548
340	9567.70781
342	9102.27691
344	8941.9835
346	8898.674312
348	8755.176242
350	8967.526963
352	8997.700322
354	9227.00407
356	9162.433623
358	9029.573457
360	9250.733865
362	8799.278854
364	9118.725011
366	9019.042526
368	9416.800106
370	8733.440032
372	8733.046858
374	8512.759452
376	8854.597554
378	9185.022262
380	8982.343186
382	9129.477616
384	9212.127794
386	9021.161121
388	8870.916358
390	9223.721581
392	9030.558309
394	9368.430943
396	9147.496551
398	9125.03843
400	9530.16655
