# Supplementary material for: DNArepairK: An Interactive Database for Exploring the Impact of Anticancer Drugs onto the Dynamics of DNA Repair Proteins
Source: Biomedicines. 2021 Sep 16;9(9):1238. doi: 10.3390/biomedicines9091238 (PMC8470695; doi:10.3390/biomedicines9091238)
Supplement: Supplementary file 1 [file biomedicines-09-01238-s001.zip › Fit and Raw data/HLTF/HLTF.txt]

2
1
C35*(m35/(n35-m35))*(Math.exp(-m35*t)-Math.exp(-n35*t))+A35*(1-Math.exp(-k35*t))+B35*(1-Math.exp(-k35*t))
00b0f0
A35=14710.4173771675;k35=0.211724525202067;l35=0.0102302121933855;m35=0.00120384867058654;n35=0.00120367732093035;d35=21.3399984866096;B35=0;C35=17056.0780562118
HLTF
if:t>=d35
A35*((k35/(k35-l35))*Math.exp(l35*(d35-t))-(l35/(k35-l35))*Math.exp(k35*(d35-t))-Math.exp(-k35*t))+B35*(1-Math.exp(-k35*t))+C35*(m35/(n35-m35))*(Math.exp(-m35*t)-Math.exp(-n35*t))

A134*(1-(l134/(l134-k134))*Math.exp(-k134*t)-(k134/(k134-l134))*Math.exp(-l134*t))+B134*(1-l134*Math.exp(-k134*t)/(l134-k134)-k134*Math.exp(-l134*t)/(k134-l134))
ff0000
A134=83863.1553666176;k134=2.02356551911671E-02;l134=0.321096222879627;m134=1.76134893562991E-03;d134=109.650183182089;B134=5323.53940302206
PCNA
if:t>=d134
A134*(-(l134/(l134-k134))*Math.exp(-k134*t)-(k134/(k134-l134))*Math.exp(-l134*t)+(l134*m134/((l134-k134)*(m134-k134)))*Math.exp(k134*(d134-t))+(k134*m134/((k134-l134)*(m134-l134)))*Math.exp(l134*(d134-t))+(k134*l134/((k134-m134)*(l134-m134)))*Math.exp(m134*(d134-t)))+B134*(1-l134*Math.exp(-k134*t)/(l134-k134)-k134*Math.exp(-l134*t)/(k134-l134))
