# Supplementary material for: DNArepairK: An Interactive Database for Exploring the Impact of Anticancer Drugs onto the Dynamics of DNA Repair Proteins
Source: Biomedicines. 2021 Sep 16;9(9):1238. doi: 10.3390/biomedicines9091238 (PMC8470695; doi:10.3390/biomedicines9091238)
Supplement: Supplementary file 1 [file biomedicines-09-01238-s001.zip › Fit and Raw data/HLTF/HLTF/HLTF.txt]

HLTF	bdd7ee
0	0
2	4985.1235
4	8551.7013
6	9856.0505
8	12277.0259
10	12919.4096
12	15507.9186
14	15009.3651
16	15286.0176
18	12290.0689
20	14740.2296
22	15267.8414
24	15351.3132
26	15209.9326
28	14096.8375
30	13087.8399
32	14410.7289
34	15348.6462
36	14445.7393
38	13734.6956
43	14489.6153
48	13191.9011
53	11135.3544
58	12584.0523
63	11841.7558
68	10592.0594
73	11550.3281
78	11630.3418
83	9388.6838
88	8674.02
93	8225.3011
98	8968.0426
103	7261.4719
108	8034.4005
113	6151.3681
118	7320.161
123	7479.6382
128	7364.1944
133	6031.3432
138	5677.2106
143	6204.9352
148	4727.1548
153	7883.2123
158	5474.067
163	7223.8195
168	4251.1393
173	5790.4707
178	7664.4725
183	6884.4969
188	6066.7671
193	6149.295
198	5589.6203
203	4940.4621
208	5317.0134
213	6692.622
218	7030.9913
223	6199.6096
228	5422.757
233	5262.8639
238	5011.4162
243	5604.2203
248	6437.5552
253	5456.6852
258	4655.6346
263	8612.9362
268	5289.4815
273	6563.1617
278	5406.6228
283	5202.4902
288	7253.1748
293	5813.4866
298	5614.6438
303	4595.0475
308	6362.4296
313	4630.2645
318	6068.1709
323	5769.0989
328	5722.5503
333	5653.3916
338	5066.6567
343	4383.3199
348	7812.7608
353	6677.7442
358	5440.398
363	5635.2049
368	5373.5754
373	3123.9687
378	5726.7406
383	5230.7124
388	4734.7417
393	5910.163
398	4057.824
403	4971.124
408	4838.431
413	3778.74
418	6933.6878
423	6403.519
428	5409.065
433	5542.3981
438	5943.0058
443	4836.9347
448	5642.4015
453	5640.8055
458	6633.2259
463	8177.8339
468	6428.4642
473	5788.7165
478	4337.1659
483	5918.954
488	5384.9506
493	5477.2972
498	5303.2422
503	5320.9223
508	5028.5857
513	4793.0802
518	6163.0819
523	5681.7192
528	4999.5467
533	4588.4846
538	6003.6057
543	4159.5114
548	6310.6094
553	4646.2693
558	6495.122
563	4657.4648
568	5183.616
573	4750.9049
578	6959.3007
583	6176.8538
588	4087.8237
593	5736.1351
598	5889.7031
603	5914.525
608	5924.0015
613	3684.5682
618	6540.3279
623	7573.5936
628	2379.7682
633	6284.6461
638	6181.837
643	4425.6897
648	3401.7972
653	7223.9297
658	7850.9905
663	7291.0085
668	6849.3243
673	6702.5515
678	5826.7979
683	5786.3516
688	4967.5068
693	5142.4391
698	1523.9071
703	3474.6396
708	6205.5451
713	5506.4398
718	6179.5015
723	6633.8399
728	4962.7398
733	5028.9578
738	6489.753
743	7031.2718
748	5947.8681
753	4912.3601
758	5741.1862
763	6908.3115
768	5887.7505
773	7135.8431
778	6154.015
783	5876.8419
788	7566.601
793	6630.818
798	7083.8329
803	6338.4938
808	8128.8089
813	7256.4397
818	8105.043
823	8802.6998
828	7189.2815
833	7081.7201
838	6390.0282
843	4714.7235
848	5797.0648
853	5618.9279
858	5046.0558
863	4748.2978
868	6774.7407
873	6238.2302
878	5111.3229
883	5847.6175
888	5277.3795
893	6535.0931
898	3103.8042
903	7086.7537
908	4479.9231
913	4798.3538
918	3529.4497
923	5550.6246
928	5677.6006
933	6404.9115
938	6003.1153
943	5060.2422
948	5409.2407
953	5355.7954
958	6279.7198
963	7146.5372
968	4209.6772
973	6230.6237
978	6148.3324
983	4604.7147
988	5464.0648
993	6344.5049
998	5772.5166
1003	4860.2654
1008	4213.5136
1013	6268.8677
1018	6872.8226
1023	5737.7834
1028	5370.8964
1033	4858.6038
1038	4724.9885
1043	5332.6978
1048	5675.8915
1053	4281.7647
1058	6414.0389
1063	5551.1309
1068	6427.9934
1073	6460.5522
1078	7743.2672
1083	5908.2171
1088	5237.6849
1093	6006.2732
1098	7256.978
1103	4624.7458
1108	5226.3139
1113	5474.4987
1118	7372.6025
1123	5432.9827
1128	6167.6996
1133	7123.1197
1138	5840.6511
1143	6802.588
1148	6231.6707
1153	6931.276
1158	4762.8903
1163	6037.2291
1168	6400.8642
1173	6223.372
1178	7264.6778
1183	4805.4595
1188	7844.8755
1193	5546.3531
1198	5060.7273
1203	6856.4737
1208	7184.2609
1213	6250.9392
1218	6713.8543
1223	7098.821
1228	7632.2976
1233	8336.0352
1238	5391.6074
1243	6904.2187
1248	6083.7944
1253	4998.1951
1258	5070.9934
1263	5876.035
1268	5946.6662
1273	5501.2289
1278	4330.9143
1283	6607.9565
1288	6075.4075
1293	5526.0408
1298	5445.7033
1303	5023.4761
1308	6721.3613
1313	5443.556
1318	6966.4763
1323	8505.2125
1328	7344.1647
1333	4550.6484
1338	4843.7278
1343	3981.2843
1348	6637.9507
1353	5475.1881
1358	6563.1068
1363	5400.2318
1368	5511.7926
1373	5397.0645
1378	5136.3691
1383	4281.4165
1388	6309.3545
1393	8455.969
1398	6217.3655
1403	7281.3113
1408	4869.6867
1413	6288.4859
1418	5038.1308
1423	5018.5211
1428	4085.3909
1433	5410.4635
1438	4118.9602
1443	6117.8995
1448	5402.205
1453	6646.4765
1458	3290.6544
1463	5257.6157
1468	4859.7816
1473	2693.0488
1478	5433.7586
1483	4405.3072
1488	5428.8571
1493	5875.7342
1498	4935.0361
1503	5855.3629
1508	4055.6975
