# Supplementary material for: DNArepairK: An Interactive Database for Exploring the Impact of Anticancer Drugs onto the Dynamics of DNA Repair Proteins
Source: Biomedicines. 2021 Sep 16;9(9):1238. doi: 10.3390/biomedicines9091238 (PMC8470695; doi:10.3390/biomedicines9091238)
Supplement: Supplementary file 1 [file biomedicines-09-01238-s001.zip › Fit and Raw data/HLTF/HLTF/PCNAHLTF_PCNA.txt]

PCNA	f4b183
0	0
2	3159.6761
4	4735.09925
6	7767.251975
8	10988.48401
10	12878.43054
12	16221.43103
14	17374.45369
16	20586.7297
18	23065.06301
20	24778.28753
22	29138.05865
24	30226.35339
26	33001.37665
28	33230.43741
30	36439.99173
32	39567.55185
34	38846.5062
36	41509.67584
38	43240.8515
43	46858.42451
48	51852.36661
53	56672.23488
58	59964.19499
63	61779.89423
68	66234.57083
73	68145.80688
78	69533.6108
83	75087.40051
88	73629.49326
93	73849.07908
98	77427.60734
103	76876.33474
108	78198.12554
113	78682.02374
118	81393.61171
123	83561.55754
128	77772.80764
133	82087.91891
138	81881.35128
143	82547.57129
148	82508.12576
153	80797.59745
158	81714.59233
163	83845.23654
168	83461.40905
173	84706.75616
178	84813.58395
183	82745.02246
188	82040.06561
193	82807.2771
198	83109.86669
203	82281.36914
208	78996.30083
213	81422.00384
218	81474.89063
223	79982.35225
228	79784.1909
233	78744.62284
238	80464.94294
243	78354.64369
248	78292.45726
253	77694.61593
258	79949.72118
263	77227.18371
268	76227.30215
273	76941.56799
278	74748.10623
283	74038.01431
288	73126.7631
293	73632.13528
298	73378.78109
303	72805.77696
308	72272.67885
313	70704.44266
318	70415.09183
323	69204.4058
328	68424.61453
333	68143.5888
338	69095.95388
343	66392.72863
348	67233.56733
353	64593.3088
358	65967.91733
363	66230.5992
368	65436.81926
373	65360.59827
378	65684.21113
383	63574.65945
388	63511.07478
393	60181.62116
398	61067.39745
403	60775.91588
408	60020.65836
413	59068.02766
418	58892.53645
423	58999.7444
428	56326.8106
433	57590.39276
438	55725.07626
443	55369.31535
448	55006.0993
453	55749.52354
458	53395.44875
463	56155.30461
468	50677.10795
473	53074.02933
478	53948.56734
483	50725.67865
488	53202.21698
493	51504.95461
498	49129.81109
503	49211.08979
508	49976.39834
513	50785.9853
518	49366.25665
523	47044.97593
528	48118.85466
533	46076.29893
538	45638.34514
543	46516.89005
548	47016.95143
553	43672.45919
558	46943.76919
563	45650.42725
568	46736.35559
573	44712.59951
578	44471.6192
583	44286.49664
588	44403.11813
593	43686.79231
598	42467.76099
603	43187.73776
608	41781.3097
613	41527.21538
618	41619.29481
623	39702.59284
628	41303.472
633	41036.01716
638	37293.49819
643	38823.76828
648	40015.89264
653	39192.51995
658	38024.64545
663	38063.9316
668	36718.80788
673	36435.20878
678	35602.70199
683	35727.15516
688	36246.7846
693	34204.58395
698	35908.71941
703	35437.39845
708	35226.53598
713	34922.6104
718	34033.83446
723	34836.69538
728	34201.14995
733	32671.37839
738	33886.64761
743	32848.09551
748	33139.76175
753	33617.5068
758	33367.11996
763	33040.38443
768	32978.11555
773	32601.07106
778	33798.46096
783	32057.93275
788	32717.90229
793	31610.8914
798	31973.49588
803	33717.35396
808	31891.57011
813	31031.05455
818	30296.32603
823	30018.75598
828	30599.50891
833	29593.5541
838	30343.24369
843	30060.85414
848	28961.33281
853	30424.64117
858	29024.81251
863	29600.86006
868	28494.76165
873	28749.34111
878	28874.65874
883	26878.08248
888	27506.99875
893	26660.15119
898	27746.21043
903	28274.18389
908	28431.54566
913	27806.72639
918	28063.5252
923	27173.57541
928	25823.78306
933	26192.15691
938	26468.83893
943	26231.30643
948	25392.94569
953	26575.7039
958	25033.05229
963	25298.88341
968	25598.26659
973	24342.24581
978	25781.17001
983	24185.30458
988	24774.26809
993	24851.27469
998	24518.54771
1003	24551.9848
1008	25211.12495
1013	24748.66736
1018	25444.35305
1023	23282.51108
1028	24273.06283
1033	23247.39779
1038	24059.02751
1043	23082.17819
1048	24318.03845
1053	23636.42154
1058	23135.2643
1063	22893.74955
1068	21037.60816
1073	22860.30864
1078	22242.29744
1083	21230.91261
1088	21148.31599
1093	21937.41179
1098	21319.07058
1103	22030.97405
1108	21414.63183
1113	22085.30945
1118	21026.79383
1123	22802.3567
1128	21257.81448
1133	19144.63904
1138	20878.21744
1143	20865.15464
1148	20428.38363
1153	20543.43559
1158	19620.35046
1163	20729.12914
1168	20197.84896
1173	19854.92114
1178	20421.62528
1183	19323.62736
1188	20117.08685
1193	19192.98895
1198	18887.0459
1203	18218.30819
1208	19268.47724
1213	18233.51915
1218	20026.017
1223	21124.88871
1228	19891.05273
1233	19787.40989
1238	18257.7535
1243	19580.4436
1248	17830.75451
1253	18247.66166
1258	19186.14857
1263	19439.65938
1268	19024.0268
1273	18313.08638
1278	19943.64223
1283	17370.59299
1288	17144.2076
1293	18073.49029
1298	16457.0353
1303	17719.79615
1308	17541.90624
1313	17097.45633
1318	17733.2202
1323	17441.32276
1328	17619.01803
1333	16801.67694
1338	16225.3814
1343	17239.34598
1348	16431.87488
1353	17460.768
1358	16900.79693
1363	16904.53225
1368	16829.9014
1373	15625.16665
1378	16362.3776
1383	17065.56794
1388	16838.20463
1393	16840.4873
1398	16700.54946
1403	15650.78756
1408	17044.16983
1413	15716.48045
1418	16758.58151
1423	14853.81375
1428	14349.70319
1433	15807.62701
1438	15657.22121
1443	13891.31498
1448	14890.82573
1453	14628.79495
1458	14477.472
1463	13834.00203
1468	14475.33829
1473	14449.7773
1478	14329.38968
1483	14039.18374
1488	13330.72765
1493	12944.62578
1498	14521.72109
1503	13648.84206
1508	12806.338
