# Supplementary material for: DNArepairK: An Interactive Database for Exploring the Impact of Anticancer Drugs onto the Dynamics of DNA Repair Proteins
Source: Biomedicines. 2021 Sep 16;9(9):1238. doi: 10.3390/biomedicines9091238 (PMC8470695; doi:10.3390/biomedicines9091238)
Supplement: Supplementary file 1 [file biomedicines-09-01238-s001.zip › Fit and Raw data/HP1-alpha/HP1alpha.txt]

2
1
A37*(1-(l37/(l37-k37))*Math.exp(-k37*t)-(k37/(k37-l37))*Math.exp(-l37*t))+B37*(1-Math.exp(-n37*t))
00b0f0
A37=7647.0590287707;k37=0.0464947755611343;l37=0.008343239980042;m37=0.000526150243922744;n37=0.100374783042796;d37=194.685038365433;B37=13823.303923054
HP1alpha
if:t>=d37
A37*(-(l37/(l37-k37))*Math.exp(-k37*t)-(k37/(k37-l37))*Math.exp(-l37*t)+(l37*m37/((l37-k37)*(m37-k37)))*Math.exp(k37*(d37-t))+(k37*m37/((k37-l37)*(m37-l37)))*Math.exp(l37*(d37-t))+(k37*l37/((k37-m37)*(l37-m37)))*Math.exp(m37*(d37-t)))+B37*(1-Math.exp(-n37*t))

A337*(1-(l337/(l337-k337))*Math.exp(-k337*t)-(k337/(k337-l337))*Math.exp(-l337*t))+B337*(1-Math.exp(-n337*t))
00b050
A337=14986.216;k337=0.04353825;l337=0.00758778;m337=0.00068379;n337=0.32825502;d337=238.148;B337=2924.965
HP1alpha_I
if:t>=d337
A337*(-(l337/(l337-k337))*Math.exp(-k337*t)-(k337/(k337-l337))*Math.exp(-l337*t)+(l337*m337/((l337-k337)*(m337-k337)))*Math.exp(k337*(d337-t))+(k337*m337/((k337-l337)*(m337-l337)))*Math.exp(l337*(d337-t))+(k337*l337/((k337-m337)*(l337-m337)))*Math.exp(m337*(d337-t)))+B337*(1-Math.exp(-n337*t))
