# Supplementary material for: DNArepairK: An Interactive Database for Exploring the Impact of Anticancer Drugs onto the Dynamics of DNA Repair Proteins
Source: Biomedicines. 2021 Sep 16;9(9):1238. doi: 10.3390/biomedicines9091238 (PMC8470695; doi:10.3390/biomedicines9091238)
Supplement: Supplementary file 1 [file biomedicines-09-01238-s001.zip › Fit and Raw data/HP1-alpha/HP1alpha/HP1alpha.txt]

HP1alpha	bdd7ee
0	0
2.5	2593.562533
5	7000.481889
7.5	7785.18947
10	8721.639895
12.5	9470.819956
15	10967.05771
17.5	11948.72
20	11908.53684
22.5	12990.99733
25	13153.72956
27.5	13238.19124
30	14014.87956
32.5	14124.33222
35	14459.828
37.5	14230.98356
40	14782.508
42.5	14158.24111
45	15160.50822
47.5	14648.34267
50	15824.57733
52.5	15953.37
55	16193.13511
57.5	15661.82467
60	15508.43178
62.5	16170.858
65	16899.62022
67.5	15958.57733
70	15585.48622
72.5	16586.12511
75	17122.42556
77.5	16713.35578
80	16960.15822
82.5	17228.75067
85	16809.38444
87.5	17009.62644
90	17788.59133
92.5	18071.27778
95	17427.05733
97.5	18519.05289
100	17245.57622
102.5	16747.18867
105	17373.36067
107.5	17977.15533
110	18540.962
112.5	18286.08889
115	18171.24489
117.5	17860.50844
120	18044.61
122.5	17567.88622
125	17981.89222
127.5	17406.55822
130	17661.10067
132.5	17882.24733
135	17450.468
137.5	18870.06356
140	18271.02978
142.5	18182.138
145	18412.31333
147.5	19349.53511
150	19100.90156
152.5	18384.87933
155	19115.52689
157.5	19040.08911
160	18477.64289
162.5	19747.07111
165	18742.21044
167.5	18894.58311
170	19088.26511
172.5	19581.56911
175	18970.57644
177.5	18818.53667
180	19816.92533
182.5	18137.01311
185	18405.95244
187.5	19224.22133
190	19022.77156
192.5	19449.74222
195	19952.41044
197.5	19194.98467
200	19743.09
202.5	19565.32778
205	20238.85311
207.5	20215.94178
210	20218.02244
212.5	19498.434
215	19657.53089
217.5	19884.55022
220	20084.46956
222.5	19677.76178
225	19724.06578
227.5	19606.01289
230	19349.66933
232.5	21179.79778
235	20898.742
237.5	20241.45778
240	20076.108
242.5	20427.35667
245	20727.03
247.5	21093.49733
250	20194.03622
252.5	21300.75733
255	20625.81867
257.5	21381.11
260	20766.81622
262.5	20360.58444
265	21123.60444
267.5	20395.52533
270	20162.90756
272.5	21047.77689
275	21389.82578
277.5	19732.366
280	20072.12222
282.5	21099.38889
285	20723.952
287.5	20425.986
290	20468.56311
292.5	20040.92156
295	21199.19933
297.5	20638.78378
300	21145.548
302.5	20320.92778
305	20649.27756
307.5	21478.44956
310	20314.14556
312.5	21241.25222
315	21352.67356
317.5	20954.77289
320	20513.90978
322.5	21068.61356
325	21343.82111
327.5	20674.12911
330	19924.68711
332.5	21577.55222
335	20739.23467
337.5	20698.70022
340	20577.42933
342.5	20829.96378
345	20503.96533
347.5	21228.99911
350	20571.91022
352.5	20919.60711
355	21492.32756
357.5	20318.856
360	21210.14178
362.5	21206.88578
365	20613.48711
367.5	20736.48511
370	20853.926
372.5	20572.59978
375	20859.79044
377.5	20463.62444
380	20261.81311
382.5	20535.66333
385	20390.33067
387.5	20761.43867
390	20762.07489
392.5	20567.73756
395	20943.12956
397.5	20677.302
400	20714.43022
402.5	20045.45178
405	20481.41
407.5	21358.44511
410	21240.68711
412.5	20496.29489
415	21038.61289
417.5	20679.13867
420	20599.83533
422.5	21018.774
425	19586.57333
427.5	19661.32556
430	20463.244
432.5	20528.74133
435	20353.57333
437.5	21038.52511
440	19932.66244
442.5	19943.74889
445	20982.99622
447.5	20896.23444
450	21276.37333
452.5	20154.39
455	20512.14844
457.5	19374.04556
460	20144.94911
462.5	20476.57111
465	20919.87
467.5	21222.91956
470	20269.21267
472.5	20946.75911
475	21068.34667
477.5	20016.65911
480	19961.30289
482.5	20802.14644
485	20402.63333
487.5	20362.36267
490	21137.16689
492.5	20506.57622
495	21199.69822
497.5	20091.162
500	20521.99822
502.5	20657.24622
505	19519.90178
507.5	20942.822
510	20957.51867
512.5	20951.22756
515	20558.37356
517.5	21397.20667
520	20794.982
522.5	20068.94911
525	20311.54467
527.5	20083.15356
530	21280.762
532.5	20690.15333
535	20986.496
537.5	20680.74311
540	20727.46956
542.5	21060.816
545	20635.83511
547.5	20291.18244
550	19717.71578
552.5	20669.60267
555	20281.07022
557.5	20188.57222
560	20126.23222
562.5	21026.81689
565	19548.47822
567.5	20260.85622
570	19155.89444
572.5	19681.29044
575	20336.15978
577.5	20595.12022
580	21030.24378
582.5	20997.82911
585	20494.99933
587.5	21189.93533
590	21519.34733
592.5	21052.92711
595	20946.22622
597.5	20118.61356
600	20734.88089
602.5	20260.74267
605	20477.47689
607.5	20040.91711
610	21125.47111
612.5	20747.51156
615	20528.72844
617.5	20356.60933
620	20261.39111
622.5	20065.91711
625	21235.198
627.5	20468.69822
630	20693.51267
632.5	20909.78733
635	19662.61667
637.5	20543.14067
640	20073.92244
642.5	20363.53333
645	20908.26378
647.5	20151.69622
650	20709.43111
652.5	20563.93
655	20373.77489
657.5	20077.464
660	20605.36422
662.5	20832.81556
665	20028.38822
667.5	19463.43756
670	20139.61822
672.5	19392.38756
675	20141.84756
677.5	19415.16422
680	20384.71956
682.5	20035.43244
685	20235.58711
687.5	19577.52644
690	20357.874
692.5	20028.41689
695	20109.828
697.5	19343.37756
700	20514.54889
702.5	19619.74333
705	19476.82867
707.5	20174.19511
710	20843.65644
712.5	20376.18133
715	20170.29711
717.5	19594.33711
720	20331.73311
722.5	21028.23
725	21088.24378
727.5	19686.37978
730	20516.11578
732.5	21128.41667
735	20205.97267
737.5	19799.44133
740	19827.39511
742.5	19582.91644
745	20188.13844
747.5	20066.54889
750	20655.88822
752.5	20378.636
755	20738.14022
757.5	19758.964
760	20336.22067
762.5	21229.50111
765	21248.56711
767.5	19839.36467
770	19793.34467
772.5	19915.29556
775	20159.29867
777.5	19352.28822
780	19847.754
782.5	19753.51244
785	19379.00889
787.5	20342.59578
790	19928.60889
792.5	20084.35422
795	19745.96667
797.5	19312.48689
800	20146.58289
802.5	18657.49733
805	20043.63822
807.5	20079.63778
810	18590.71022
812.5	20212.11956
815	19526.03311
817.5	19476.02844
820	20551.73889
822.5	19881.57311
825	20042.84156
827.5	19510.27067
830	19323.44444
832.5	19430.75156
835	20169.47667
837.5	20397.54289
840	19470.33378
842.5	19557.08978
845	19149.23289
847.5	19433.99911
850	18930.59111
852.5	20150.66756
855	20694.14222
857.5	20011.37622
860	19625.136
862.5	19260.84778
865	19534.45644
867.5	19458.43
870	20284.46267
872.5	20381.42311
875	19547.12067
877.5	19678.01044
880	20190.10356
882.5	19690.56267
885	19594.814
887.5	20128.61356
890	19372.16
892.5	18713.69156
895	18955.81067
897.5	18658.92756
900	19287.36356
902.5	18986.82933
905	19112.53644
907.5	20005.11489
910	19275.54022
912.5	19924.87644
915	19870.63067
917.5	19590.97467
920	19740.15733
922.5	20029.71733
925	20063.02778
927.5	19727.956
930	18090.93467
932.5	19909.98289
935	20392.28111
937.5	20282.23244
940	20463.37378
942.5	19303.32978
945	19440.17689
947.5	19538.808
950	19312.86333
952.5	17912.09067
955	19116.75289
957.5	18987.29689
960	18472.42778
962.5	19170.11533
965	18777.168
967.5	19864.34489
970	18989.60622
972.5	19479.452
975	18565.07364
977.5	18516.77453
980	18790.96822
982.5	18365.65578
985	19121.06644
987.5	19182.47867
990	18543.93267
992.5	19279.33333
995	19418.30511
997.5	19021.74667
1000	20028.13822
1002.5	18516.85644
1005	20004.62489
1007.5	18918.09578
1010	20084.68911
1012.5	19536.07
1015	19155.42422
1017.5	18768.96356
1020	19096.46467
1022.5	19089.86844
1025	18113.93489
1027.5	18903.40356
1030	19109.26667
1032.5	19010.51333
1035	18734.30622
1037.5	19901.91778
1040	18778.44333
1042.5	18660.49267
1045	18978.29378
1047.5	18727.198
1050	18942.41222
1052.5	18877.67578
1055	20195.28889
1057.5	18419.98533
1060	19305.57378
1062.5	18936.78533
1065	19167.36356
1067.5	18897.80867
1070	19598.70644
1072.5	19239.18089
1075	19360.30422
1077.5	19970.62
1080	19236.86622
1082.5	18882.72267
1085	18676.48311
1087.5	19790.51511
1090	18624.53356
1092.5	18637.01822
1095	19864.94244
1097.5	18323.128
1100	18661.21667
1102.5	19063.52467
1105	19274.63222
1107.5	18719.128
1110	19257.93911
1112.5	18831.89533
1115	19160.19133
1117.5	18696.33756
1120	18533.472
1122.5	18625.642
1125	19160.19467
1127.5	17755.76422
1130	19538.10044
1132.5	18431.71556
1135	19666.49844
1137.5	17739.928
1140	18132.57889
1142.5	19734.10267
1145	19083.58089
1147.5	17984.13178
1150	19307.06778
1152.5	18419.96756
1155	17984.63644
1157.5	18432.66556
1160	17876.32689
1162.5	19094.84578
1165	19010.83867
1167.5	19360.77889
1170	19340.09
1172.5	19231.908
1175	19518.994
1177.5	19254.06111
1180	19519.11156
1182.5	19148.80978
1185	19024.05911
1187.5	18889.43222
1190	18975.85089
1192.5	18887.74689
1195	20049.63422
1197.5	18167.434
1200	19980.32
1202.5	18319.77133
1205	19141.56222
1207.5	19034.71311
1210	18197.65778
1212.5	18882.426
1215	18553.57489
1217.5	18890.638
1220	18789.09778
1222.5	18252.73289
1225	18584.41578
1227.5	18382.82978
1230	18994.34267
1232.5	18519.84978
1235	18235.45311
1237.5	17452.59222
1240	17188.32289
1242.5	17744.35533
1245	18569.61044
1247.5	18570.334
1250	18987.50556
1252.5	18793.55133
1255	19685.74911
1257.5	18385.31822
1260	17927.32778
1262.5	18522.16089
1265	18610.988
1267.5	17857.33044
1270	18905.77778
1272.5	18330.27489
1275	18693.59911
1277.5	17633.37733
1280	18526.49978
1282.5	18611.42978
1285	18236.19778
1287.5	18625.10311
1290	18868.31044
1292.5	17755.64867
1295	19334.00222
1297.5	18113.41733
1300	19307.81356
1302.5	17989.10267
1305	18435.09622
1307.5	19231.48622
1310	18530.08889
1312.5	18311.61578
1315	18656.848
1317.5	18492.858
1320	18455.66622
1322.5	18805.70978
1325	19061.69867
1327.5	17718.68044
1330	17775.75711
1332.5	18036.87111
1335	18045.54889
1337.5	17711.338
1340	18288.78089
1342.5	18046.18356
1345	18613.83778
1347.5	17978.55067
1350	18508.73222
1352.5	18480.91578
1355	18669.01978
1357.5	17472.90911
1360	18519.67511
1362.5	18170.48044
1365	18436.42022
1367.5	18221.54356
1370	18588.98689
1372.5	18722.72933
1375	18343.96111
1377.5	18122.446
1380	17763.27111
1382.5	17056.67556
1385	17983.87289
1387.5	18183.52333
1390	18554.21378
1392.5	17509.35844
1395	17741.97311
1397.5	18973.43622
1400	18810.466
1402.5	18229.74267
1405	17868.70467
1407.5	17293.58844
1410	17475.17933
1412.5	17623.05733
1415	17780.02422
1417.5	17788.83156
1420	18334.27956
1422.5	17390.44444
1425	17657.71956
1427.5	17563.22022
1430	17723.30511
1432.5	17267.61133
1435	17366.02651
1437.5	17656.77578
1440	18255.22644
1442.5	18134.48289
1445	18347.142
1447.5	18271.97178
1450	17662.53156
1452.5	18073.61378
1455	18388.72956
1457.5	17973.73156
1460	18021.30489
1462.5	18511.89156
1465	18006.53556
1467.5	18020.74511
1470	17833.762
1472.5	18704.67133
1475	18086.21844
1477.5	17775.26889
1480	18328.53644
1482.5	18273.52622
1485	17678.40733
1487.5	17402.44778
1490	18039.186
1492.5	18250.86044
1495	17157.70689
1497.5	18711.15489
1500	17405.17489
1502.5	18166.55556
1505	16969.48489
1507.5	17433.24044
1510	18448.13467
1512.5	17654.296
1515	17564.90156
1517.5	18648.92267
1520	18524.36044
1522.5	18487.06578
1525	17427.22956
1527.5	17708.07644
1530	18069.10044
1532.5	17383.40156
1535	17685.88889
1537.5	17733.92111
1540	18212.81378
1542.5	17863.15311
1545	18364.446
1547.5	18438.308
1550	17104.51689
1552.5	17261.29333
1555	17059.34178
1557.5	17478.79644
1560	17752.76933
1562.5	17230.52444
1565	17474.26844
1567.5	18180.08711
1570	17188.33533
1572.5	17734.69444
1575	17881.15933
1577.5	17918.58844
1580	17862.81822
1582.5	17578.09578
1585	17401.22756
1587.5	18524.43756
1590	17658.62378
1592.5	17917.55822
1595	17577.04533
1597.5	18213.67422
1600	18730.73289
1602.5	17464.59978
1605	18356.238
1607.5	18556.026
1610	17443.35556
1612.5	17524.09756
1615	17878.17489
1617.5	16358.602
1620	16686.57667
1622.5	17280.87111
1625	17160.36956
1627.5	16940.93867
1630	16277.352
1632.5	17598.20778
1635	17594.58044
1637.5	16905.29911
1640	17238.26733
1642.5	16344.85311
1645	18187.40778
1647.5	18343.44467
1650	17117.83022
1652.5	17647.79067
1655	17777.96378
1657.5	17764.73156
1660	18232.49178
1662.5	17935.63
1665	17478.11556
1667.5	15948.87022
1670	17130.74333
1672.5	18126.24822
1675	18055.39689
1677.5	17758.11289
1680	17692.88356
1682.5	17842.848
1685	17600.21578
1687.5	17364.42378
1690	17813.99556
1692.5	17230.52133
1695	16984.41911
1697.5	16358.36667
1700	18392.91444
1702.5	16681.58289
1705	17158.14822
1707.5	17180.66667
1710	17879.186
1712.5	17655.838
1715	16579.56267
1717.5	17012.49244
1720	17433.87667
1722.5	17179.25733
1725	17717.24933
1727.5	17389.27778
1730	18029.11111
1732.5	17692.95978
1735	17509.58089
1737.5	17546.98689
1740	17417.34867
1742.5	18242.02689
1745	17850.41533
1747.5	17862.50689
1750	17231.26489
1752.5	17828.89822
1755	17966.09533
1757.5	18081.24467
1760	18395.29311
1762.5	18186.05333
1765	17021.568
1767.5	18633.862
1770	18406.60778
1772.5	17992.24289
1775	17170.68289
1777.5	17886.77956
1780	17804.30089
1782.5	18072.19244
1785	18497.06333
1787.5	17351.79333
1790	18585.42644
1792.5	17752.47711
1795	17874.78556
1797.5	17037.17356
1800	17794.47333
1802.5	17497.49267
1805	16513.70444
1807.5	17117.10778
1810	17223.64244
1812.5	17866.17978
1815	17471.49222
1817.5	17520.72356
1820	17265.08489
1822.5	17489.12111
1825	17363.00911
1827.5	17946.21444
1830	17460.86978
1832.5	17786.86022
1835	17764.66022
1837.5	17017.60356
1840	18478.18733
1842.5	17522.81333
1845	18337.17689
1847.5	17517.66127
1850	18829.16667
