# Supplementary material for: DNArepairK: An Interactive Database for Exploring the Impact of Anticancer Drugs onto the Dynamics of DNA Repair Proteins
Source: Biomedicines. 2021 Sep 16;9(9):1238. doi: 10.3390/biomedicines9091238 (PMC8470695; doi:10.3390/biomedicines9091238)
Supplement: Supplementary file 1 [file biomedicines-09-01238-s001.zip › Fit and Raw data/HP1-alpha/HP1alpha/HP1alpha_I.txt]

HP1alpha_I	c5e0b4
0	0
2.5	1551.701855
5	2398.902455
7.5	3185.806848
10	2641.300045
12.5	3174.045245
15	3431.670182
17.5	3860.673242
20	3461.440667
22.5	3722.218748
25	4099.421464
27.5	4043.621758
30	4393.148424
32.5	5114.064758
35	4841.20803
37.5	4829.821212
40	4609.243606
42.5	5580.156
45	5310.322697
47.5	5635.706333
50	5760.491333
52.5	6248.657879
55	6447.158394
57.5	7071.865909
60	7013.837455
62.5	6091.223394
65	6913.804636
67.5	7047.084758
70	7330.94003
72.5	7529.440848
75	8093.23497
77.5	7424.391212
80	7687.05803
82.5	8492.377273
85	8952.234848
87.5	8420.777576
90	9160.187576
92.5	8784.267576
95	8903.031818
97.5	10215.61576
100	10180.21909
102.5	8999.565758
105	9690.109394
107.5	9589.048485
110	10236.90212
112.5	10051.72909
115	10323.24606
117.5	10297.23788
120	10808.66606
122.5	11581.3297
125	11226.46848
127.5	10633.65091
130	10979.04273
132.5	10867.74182
135	11482.96242
137.5	11617.31515
140	11101.70303
142.5	11403.63242
145	11383.67879
147.5	12083.21303
150	12551.43667
152.5	11680.35909
155	12112.07485
157.5	12600.34333
160	12545.20758
162.5	12549.86909
165	12506.24303
167.5	12291.50182
170	13028.82788
172.5	13645.36303
175	12458.84091
177.5	12991.76939
180	13511.18515
182.5	13498.81879
185	13242.6297
187.5	13606.96364
190	13227.67606
192.5	13499.24758
195	13642.19152
197.5	13795.86424
200	14763.82152
202.5	12951.97333
205	14664.82121
207.5	13644.5103
210	14431.09848
212.5	14789.12545
215	14441.88818
217.5	15042.73909
220	13949.07545
222.5	14408.16818
225	14718.72727
227.5	15088.17061
230	15204.61818
232.5	14010.73727
235	15148.27909
237.5	15276.65606
240	14475.21788
242.5	14605.45394
245	14820.07121
247.5	14976.15364
250	15593.02182
252.5	14443.33061
255	15747.81515
257.5	15591.88758
260	15236.18636
262.5	15883.90515
265	15615.23455
267.5	16405.05273
270	15037.01061
272.5	15474.90667
275	16171.90212
277.5	15867.10303
280	15778.40303
282.5	15537.29818
285	15873.89182
287.5	15932.95485
290	16509.00273
292.5	15966.20121
295	15846.74576
297.5	16520.54576
300	15609.94788
302.5	15343.21606
305	16636.41091
307.5	15253.24939
310	15987.39697
312.5	15886.54364
315	16726.01788
317.5	15853.43485
320	16580.66939
322.5	16399.68182
325	16424.77303
327.5	15779.73818
330	16009.2797
332.5	15910.49394
335	16303.8897
337.5	16268.28061
340	15953.85818
342.5	16252.35152
345	16567.18727
347.5	16533.83545
350	17105.30788
352.5	16453.31394
355	16365.02515
357.5	16733.62121
360	16225.04667
362.5	17003.95727
365	16210.23061
367.5	15923.22273
370	17631.76061
372.5	15631.39939
375	16995.69879
377.5	16331.68242
380	16089.0903
382.5	16425.03667
385	16306.75152
387.5	16440.80576
390	16237.82061
392.5	16279.22727
395	15875.85697
397.5	16415.78727
400	16809.89152
402.5	16811.14576
405	16861.0997
407.5	16100.47273
410	16577.12788
412.5	16180.1097
415	15604.91091
417.5	16522.37152
420	16548.52091
422.5	15696.31667
425	17339.29212
427.5	16632.6097
430	15695.19364
432.5	16798.3297
435	16300.34273
437.5	17103.24333
440	16797.77303
442.5	16094.61152
445	16124.04303
447.5	17271.90667
450	16876.87879
452.5	16801.81485
455	16498.52273
457.5	16274.13939
460	15949.35091
462.5	16226.70545
465	16757.31818
467.5	17230.49333
470	16170.24848
472.5	16869.99182
475	17179.93303
477.5	16532.71697
480	16470.97424
482.5	16481.20303
485	15881.52545
487.5	15702.96455
490	16177.92242
492.5	16497.3303
495	15775.35848
497.5	15763.38061
500	16191.37576
502.5	16842.02576
505	16159.44636
507.5	15430.64818
510	15838.46667
512.5	16408.07333
515	16200.41121
517.5	15553.97485
520	16289.08818
522.5	15618.98727
525	15936.75121
527.5	16706.47455
530	16461.42152
532.5	16117.92424
535	15521.71939
537.5	16119.13485
540	15395.60485
542.5	16102.21121
545	15474.65273
547.5	15833.39182
550	16601.67515
552.5	16205.32394
555	15822.22848
557.5	16425.78121
560	15629.39909
562.5	16347.18152
565	16188.74121
567.5	16433.36697
570	15640.99
572.5	16090.96
575	15629.05242
577.5	15455.72788
580	15486.32667
582.5	16083.17576
585	15805.37939
587.5	15359.43394
590	15824.05121
592.5	16396.17333
595	15979.05424
597.5	15933.29788
600	16099.97515
602.5	15519.60212
605	15114.41636
607.5	16001.68606
610	15730.74061
612.5	15723.11788
615	15789.02485
617.5	15509.47939
620	16110.93636
622.5	15960.19667
625	16002.69121
627.5	15489.0203
630	15043.26061
632.5	16116.45727
635	15434.39212
637.5	15875.3397
640	15279.70697
642.5	15429.39727
645	15752.31182
647.5	15868.41909
650	15458.43364
652.5	15514.03182
655	16046.43515
657.5	15345.5397
660	15584.43394
662.5	14807.38727
665	14988.91606
667.5	15096.62364
670	15413.15818
672.5	15579.73727
675	15360.50848
677.5	15449.9997
680	15267.90667
682.5	15602.93758
685	15770.10364
687.5	15892.48515
690	14843.2897
692.5	15195.96636
695	15124.17455
697.5	15648.39091
700	14576.18152
702.5	15116.58879
705	13929.73576
707.5	14313.82818
710	14903.54121
712.5	15248.11667
715	14011.15394
717.5	14937.09182
720	15474.23364
722.5	13726.08152
725	14757.77727
727.5	14449.10394
730	15404.63424
732.5	14960.95121
735	14929.18879
737.5	15607.45879
740	15541.32515
742.5	14281.39212
745	14717.96727
747.5	15426.01576
750	14839.85788
752.5	15456.85939
755	15698.81939
757.5	14420.73606
760	14342.37636
762.5	14513.11182
765	15078.79727
767.5	14358.18424
770	15129.63212
772.5	14722.2297
775	14235.92212
777.5	14256.46394
780	14542.48424
782.5	14913.90485
785	14389.23909
787.5	13238.01061
790	14391.94394
792.5	14584.47455
795	14005.53061
797.5	13993.00297
800	14543.15152
802.5	13895.72727
805	13586.74394
807.5	14503.21818
810	13428.06606
812.5	14517.84697
815	13989.54394
817.5	13690.5603
820	15011.93424
822.5	14304.12879
825	14000.49303
827.5	14159.91061
830	14139.61788
832.5	13768.8097
835	13611.12697
837.5	13768.97758
840	14017.46545
842.5	14174.80242
845	13539.06091
847.5	13381.78545
850	14614.88758
852.5	13171.3303
855	13585.5497
857.5	14285.2497
860	13826.1197
862.5	12757.33212
865	13629.78848
867.5	13515.4697
870	13657.39242
872.5	14408.39606
875	13882.42121
877.5	13460.45939
880	12504.44727
882.5	13277.45121
885	14161.69273
887.5	13605.31152
890	12159.12636
892.5	12190.78606
895	13959.90091
897.5	13090.02121
900	12737.83848
902.5	12952.88939
905	13348.79485
907.5	13413.34303
910	13161.86848
912.5	12996.28485
915	13578.58061
917.5	12802.21455
920	12217.76121
922.5	13590.60333
925	12645.70061
927.5	13170.76273
930	13791.30573
932.5	13713.57758
935	13014.16876
937.5	13208.94242
940	12840.91879
942.5	13109.32212
945	13624.96727
947.5	12552.73242
950	13384.65758
952.5	12732.14485
955	13224.81273
957.5	12212.39879
960	11951.56515
962.5	12921.86824
965	12499.17061
967.5	13108.22848
970	12625.95515
972.5	12419.23636
975	13123.81424
977.5	12519.01303
980	13044.72758
982.5	12217.87152
985	12244.02476
987.5	11867.66764
990	12242.95515
992.5	12986.15576
995	12631.79315
997.5	12788.51061
1000	12950.55879
1002.5	12894.85515
1005	13052.77424
1007.5	12401.35333
1010	12435.74545
1012.5	12783.01636
1015	12203.79818
1017.5	11440.23727
1020	12773.69
1022.5	12958.94939
1025	11941.59018
1027.5	12215.87424
1030	12725.46727
1032.5	12192.48485
1035	12361.32167
1037.5	12501.96
1040	12231.95
1042.5	11521.29606
1045	12094.73152
1047.5	12783.35576
1050	12690.95697
1052.5	11870.20182
1055	12269.88818
1057.5	12207.53212
1060	12221.33064
1062.5	11911.74121
1065	12378.27636
1067.5	12364.8
1070	12197.5787
1072.5	11991.31315
1075	12062.05879
1077.5	12710.78873
1080	11707.98061
1082.5	12582.18061
1085	12046.75394
1087.5	12401.36758
1090	12590.95909
1092.5	13251.85697
1095	13250.83936
1097.5	13240.80879
1100	12732.49424
1102.5	12336.96452
1105	11605.44697
1107.5	12595.78782
1110	12269.08697
1112.5	12174.34091
1115	12110.53333
1117.5	12523.87818
1120	12149.20152
1122.5	12241.64303
1125	11660.43273
1127.5	12248.68242
1130	11755.68727
1132.5	12578.06061
1135	11631.26
1137.5	12014.13667
1140	11006.00667
1142.5	11378.31091
1145	11981.60515
1147.5	11763.54485
1150	12226.13061
1152.5	10914.04427
1155	11624.30227
1157.5	11742.38545
1160	11988.11512
1162.5	11968.8483
1165	12439.81939
1167.5	12023.48121
1170	12169.25697
1172.5	11811.05
1175	12196.07455
1177.5	12062.40424
1180	11749.47606
1182.5	11535.1897
1185	11184.40655
1187.5	10691.73515
1190	11512.85736
1192.5	11302.30967
1195	11322.47515
1197.5	11804.51182
1200	12624.08364
1202.5	11808.05545
1205	11917.35545
1207.5	11091.23679
1210	11897.3937
1212.5	12078.52303
1215	11917.07424
1217.5	10552.59252
1220	11385.16261
1222.5	11075.46361
1225	11158.67545
1227.5	11304.33182
1230	12939.48833
1232.5	12337.88442
1235	11759.65185
1237.5	10808.18697
1240	11838.47282
1242.5	11747.94061
1245	11095.38273
1247.5	11201.8803
1250	11523.25636
1252.5	11754.53452
1255	11189.674
1257.5	11149.95776
1260	11459.80597
1262.5	11332.40388
1265	10097.42548
1267.5	10367.85788
1270	11983.42455
1272.5	11144.45627
1275	10747.47291
1277.5	11425.38345
1280	10992.24667
1282.5	11515.90191
1285	10371.474
1287.5	10879.09958
1290	11080.49515
1292.5	11371.75588
1295	11219.96148
1297.5	10658.17721
1300	10879.58979
1302.5	11146.58515
1305	10944.57297
1307.5	10193.47364
1310	11507.44182
1312.5	10642.34412
1315	10241.50621
1317.5	11036.53576
1320	10926.62152
1322.5	11515.74997
1325	11931.2097
1327.5	11044.13876
1330	12146.43667
1332.5	11774.07303
1335	11132.89939
1337.5	11428.86515
1340	11396.12882
1342.5	10955.14764
1345	11285.524
1347.5	10564.90385
1350	10912.56485
1352.5	10900.48667
1355	10949.72121
1357.5	10473.61921
1360	11397.21588
1362.5	10017.98345
1365	11160.59348
1367.5	10109.71134
1370	12069.35727
1372.5	9652.373636
1375	10739.35636
1377.5	11149.08621
1380	11197.40848
1382.5	10831.83088
1385	10338.60252
1387.5	11051.78336
1390	10516.69609
1392.5	10812.60076
1395	10610.51648
1397.5	10231.1687
1400	9961.267788
1402.5	9854.362636
1405	10405.13882
1407.5	10242.23348
1410	10842.97745
1412.5	12131.87788
1415	11382.65645
1417.5	11138.80121
1420	10496.17758
1422.5	9978.412909
1425	10146.2297
1427.5	9567.101697
1430	10684.20609
1432.5	10340.6683
1435	10535.15545
1437.5	11101.42773
1440	10257.27891
1442.5	9206.798273
1445	10147.90879
1447.5	11412.98673
1450	11421.24091
1452.5	10656.05636
1455	10457.65536
1457.5	10846.37242
1460	10069.16176
1462.5	10696.8317
1465	11067.95833
1467.5	10501.04033
1470	9169.556333
1472.5	9985.372545
1475	10092.06912
1477.5	9618.374697
1480	9205.344758
1482.5	10958.66515
1485	9068.619394
1487.5	10284.57979
1490	10333.36785
1492.5	10051.13591
1495	9899.614485
1497.5	9553.992455
1500	10043.84291
1502.5	9993.707273
1505	10777.12224
1507.5	10777.24858
1510	10850.07052
1512.5	10374.9385
1515	10104.25412
1517.5	9732.89
1520	10372.92715
1522.5	10272.03633
1525	10936.92091
1527.5	10378.53467
1530	9864.433091
1532.5	10388.41182
1535	9363.46603
1537.5	9630.709242
1540	9730.376455
1542.5	9946.637
1545	9150.406
1547.5	10354.43864
1550	9227.251788
1552.5	9740.92103
1555	9913.786364
1557.5	10221.77358
1560	9790.900818
1562.5	9232.87597
1565	9178.396242
1567.5	9829.046
1570	9853.161727
1572.5	9611.179212
1575	9457.320576
1577.5	9311.721818
1580	10198.81391
1582.5	10132.38215
1585	9994.478515
1587.5	10878.72212
1590	10643.84548
1592.5	10322.65439
1595	10522.27382
1597.5	10425.97794
1600	9852.781697
1602.5	10366.08752
1605	10082.54209
1607.5	10001.98942
1610	9052.056061
1612.5	9196.002424
1615	9110.918788
1617.5	10418.03797
1620	9232.707121
1622.5	10587.09424
1625	9096.293606
1627.5	8327.870391
1630	10269.26509
1632.5	9822.717879
1635	9963.229212
1637.5	9269.376606
1640	8811.958879
1642.5	9967.47903
1645	8485.599767
1647.5	9024.926455
1650	9659.195303
1652.5	9845.677939
1655	10101.264
1657.5	9494.268364
1660	9068.942667
1662.5	9953.240121
1665	9738.393061
1667.5	9541.583394
1670	8917.53897
1672.5	8723.650121
1675	9288.917709
1677.5	9994.094909
1680	8645.769818
1682.5	9737.570364
1685	9158.344667
1687.5	8366.878576
1690	9231.96403
1692.5	8986.358624
1695	9160.599697
1697.5	8815.761303
1700	8515.887394
1702.5	9746.815879
1705	8865.750303
1707.5	9279.740515
1710	9060.315606
1712.5	8332.710909
1715	9774.385848
1717.5	9660.732606
1720	9344.17003
1722.5	8775.111152
1725	9127.454879
1727.5	8653.078545
1730	9506.263212
1732.5	8167.611455
1735	9309.459636
1737.5	9163.099364
1740	9566.975788
1742.5	9114.860179
1745	8602.108127
1747.5	8820.121303
1750	9397.835894
1752.5	8567.596845
1755	7342.658091
1757.5	8620.700697
1760	9512.311527
1762.5	9483.006848
1765	8916.356818
1767.5	8942.817333
1770	9413.134515
1772.5	7354.05697
1775	9242.174333
1777.5	8518.528273
1780	8536.619576
1782.5	9694.246545
1785	8284.055
1787.5	8349.848909
1790	8331.274515
1792.5	8782.219606
1795	9190.732
1797.5	9117.406424
1800	9298.280939
1802.5	8473.661727
1805	8546.144545
1807.5	9538.151636
1810	8734.012121
1812.5	8179.705152
1815	8142.073576
1817.5	8506.740545
1820	7282.418909
1822.5	7947.473818
1825	7601.473545
1827.5	7815.618333
1830	8070.130061
1832.5	9436.142455
1835	8359.790242
1837.5	7995.584182
1840	8056.165727
1842.5	8053.452667
1845	7687.353212
1847.5	8268.990455
1850	8814.420091
1852.5	7751.101809
1855	7739.440758
1857.5	8369.351367
1860	7922.671515
1862.5	8188.655424
1865	7523.738582
1867.5	7478.368545
1870	8082.678724
1872.5	7708.359697
1875	6946.234697
1877.5	8107.682424
1880	7928.658364
1882.5	8042.808091
1885	7741.254515
1887.5	8469.804061
1890	7884.465636
1892.5	9189.185182
1895	9514.301818
1897.5	8291.588333
1900	7991.520242
1902.5	8802.166273
1905	8893.954727
1907.5	7082.354788
1910	7807.192
1912.5	7636.994636
1915	6837.345
1917.5	8311.449455
1920	7829.380303
1922.5	8483.52697
1925	8789.330182
1927.5	8250.824242
1930	8287.667394
1932.5	8810.72997
1935	8598.390697
1937.5	8988.017788
1940	8517.766152
1942.5	7846.764152
1945	7828.014636
1947.5	7687.885542
1950	7326.217818
1952.5	8535.89503
1955	8781.897788
1957.5	7638.652212
1960	7356.87597
1962.5	8438.102
1965	8359.497364
1967.5	7271.616242
1970	8134.082636
1972.5	8036.566694
1975	8945.01467
1977.5	7406.852182
1980	7368.079364
1982.5	7103.958773
1985	6972.920676
1987.5	7371.036788
1990	7815.600939
1992.5	7344.240282
1995	7330.127764
1997.5	8153.332424
