# Supplementary material for: DNArepairK: An Interactive Database for Exploring the Impact of Anticancer Drugs onto the Dynamics of DNA Repair Proteins
Source: Biomedicines. 2021 Sep 16;9(9):1238. doi: 10.3390/biomedicines9091238 (PMC8470695; doi:10.3390/biomedicines9091238)
Supplement: Supplementary file 1 [file biomedicines-09-01238-s001.zip › Fit and Raw data/Ku70/Ku70.txt]

4
1
A38*(1-Math.exp(-k38*t))-B38*(1-Math.exp(-m38*t))
00b0f0
A38=6590.17381943563;k38=0.0192743963647151;l38=0.00151812334095334;m38=0.00939247375432877;d38=301.224697639615;B38=1789.75895244521
Ku70
if:t>=d38
A38*((k38/(k38-l38))*Math.exp(l38*(d38-t))-(l38/(k38-l38))*Math.exp(k38*(d38-t))-Math.exp(-k38*t))-B38*(1-Math.exp(-m38*t))

A39*(1-Math.exp(-k39*t))-B39*(1-Math.exp(-m39*t))
00b050
A39=6219.270436;k39=0.008995933;l39=0.000987352;d39=624.8934679;m39=0.008696403;B39=0
Ku70_I
if:t>=d39
A39*((k39/(k39-l39))*Math.exp(l39*(d39-t))-(l39/(k39-l39))*Math.exp(k39*(d39-t))-Math.exp(-k39*t))-B39*(1-Math.exp(-m39*t))

A136*(1-(l136/(l136-k136))*Math.exp(-k136*t)-(k136/(k136-l136))*Math.exp(-l136*t))+B136*(1-l136*Math.exp(-k136*t)/(l136-k136)-k136*Math.exp(-l136*t)/(k136-l136))
ff0000
A136=116132.70069446;k136=0.16953865651986;l136=1.31007750199825E-02;m136=1.55789042874304E-03;d136=165.911367379441;B136=17692.2375074135
PCNA
if:t>=d136
A136*(-(l136/(l136-k136))*Math.exp(-k136*t)-(k136/(k136-l136))*Math.exp(-l136*t)+(l136*m136/((l136-k136)*(m136-k136)))*Math.exp(k136*(d136-t))+(k136*m136/((k136-l136)*(m136-l136)))*Math.exp(l136*(d136-t))+(k136*l136/((k136-m136)*(l136-m136)))*Math.exp(m136*(d136-t)))+B136*(1-l136*Math.exp(-k136*t)/(l136-k136)-k136*Math.exp(-l136*t)/(k136-l136))

A137*(1-(l137/(l137-k137))*Math.exp(-k137*t)-(k137/(k137-l137))*Math.exp(-l137*t))+B137*(1-l137*Math.exp(-k137*t)/(l137-k137)-k137*Math.exp(-l137*t)/(k137-l137))
cc00cc
A137=38124.3334951402;k137=1.69714000389243E-02;l137=7.07110513885367E-03;m137=7.98700614556724E-04;d137=294.644889548167;B137=5878.53745697496
PCNA_I
if:t>=d137
A137*(-(l137/(l137-k137))*Math.exp(-k137*t)-(k137/(k137-l137))*Math.exp(-l137*t)+(l137*m137/((l137-k137)*(m137-k137)))*Math.exp(k137*(d137-t))+(k137*m137/((k137-l137)*(m137-l137)))*Math.exp(l137*(d137-t))+(k137*l137/((k137-m137)*(l137-m137)))*Math.exp(m137*(d137-t)))+B137*(1-l137*Math.exp(-k137*t)/(l137-k137)-k137*Math.exp(-l137*t)/(k137-l137))
