# Supplementary material for: DNArepairK: An Interactive Database for Exploring the Impact of Anticancer Drugs onto the Dynamics of DNA Repair Proteins
Source: Biomedicines. 2021 Sep 16;9(9):1238. doi: 10.3390/biomedicines9091238 (PMC8470695; doi:10.3390/biomedicines9091238)
Supplement: Supplementary file 1 [file biomedicines-09-01238-s001.zip › Fit and Raw data/Ku70/Ku70/Ku70.txt]

Ku70	bdd7ee
0	0
5	818.108125
10	598.9465
15	1633.966333
20	1857.039708
25	2224.016042
30	2704.639333
35	2397.137
40	2841.304292
45	3033.470417
50	3730.162833
55	3251.151
60	3951.77625
65	4073.944125
70	4014.59375
75	3988.609583
80	4082.886042
85	4536.058708
90	4103.05875
95	4544.790125
100	4832.302333
105	4089.216625
110	4785.72825
115	4532.999125
120	4593.408292
125	4720.346333
130	5078.786208
135	5034.480208
140	4887.927958
145	5357.663833
150	5073.983292
155	5278.969292
160	4896.885375
165	5361.839208
170	4906.825792
175	4734.663708
180	5143.90775
185	4897.069458
190	5011.331083
195	4914.123083
200	4857.837417
205	4885.462042
210	4976.538708
215	4420.389292
220	4778.752875
225	4743.629542
230	4902.583958
235	5085.342917
240	4784.227708
245	4779.086708
250	4886.249417
255	4933.972917
260	5143.873125
265	5368.927958
270	5232.878708
275	4997.043917
280	5306.732417
285	5118.608792
290	4633.801167
295	5025.653625
300	4565.622083
305	4919.562167
310	4775.544375
315	4617.188542
320	4343.658375
325	4543.949333
330	4880.653667
335	4775.571667
340	4190.381958
345	4519.400833
350	4991.392125
355	4376.667917
360	4196.922125
365	4206.746042
370	4188.669667
375	4069.91225
380	4565.035917
385	4026.608917
390	4699.565333
395	4153.936625
400	3659.975458
405	3968.284292
410	3851.472042
415	4776.119667
420	4269.676708
425	4134.230333
430	4203.193667
435	4337.829583
440	3507.258833
445	3800.212083
450	3715.955583
455	3514.610125
460	3988.151375
465	3630.54125
470	3562.969875
475	3852.114125
480	3711.093
485	3597.788875
490	3939.042583
495	3666.052417
500	2649.5945
505	3187.434833
510	2922.480917
515	3501.368833
520	3136.403625
525	3580.377917
530	3345.973542
535	3621.055875
540	3371.569458
545	3404.003833
550	2938.53475
555	2890.326333
560	3221.465042
565	3288.329875
570	3179.429167
575	3265.532917
580	2743.017333
585	2900.312708
590	2382.090667
595	3250.397458
600	3107.444875
605	2926.786167
610	2706.30925
615	2798.892458
620	2521.07075
625	2199.106792
630	2371.025542
635	2964.776917
640	2745.553042
645	2668.77975
650	2505.740417
655	2473.845375
660	2912.307583
665	2369.018417
670	2400.416125
675	2606.222042
680	2151.903375
685	2498.099542
690	2342.388792
695	2743.132042
700	2243.802833
705	1870.499
710	2217.335375
715	2132.48875
720	1916.823
725	1976.984
730	2210.732167
735	2204.520208
740	1438.77525
745	1924.076333
750	1424.062
755	1934.487417
760	2364.005458
765	1830.531542
770	1873.157333
775	1997.492667
780	1779.609292
785	2061.062833
790	1744.97275
795	1774.624875
800	1576.383708
805	1505.387
810	1525.203542
815	1176.3915
820	1622.336917
825	1503.059875
830	1185.440583
835	1455.656333
840	1462.646417
845	1488.0865
850	1255.356292
855	1540.574375
860	1437.002
865	1601.435083
870	1580.454
875	1323.089958
880	1666.206083
885	985.0668333
890	941.3495417
895	1246.601083
900	1461.172625
905	989.69125
910	1300.456625
915	1149.130125
920	1297.373792
925	833.1605833
930	918.958125
935	1076.590167
940	1155.075583
945	406.2733333
950	557.3467083
955	862.086625
960	632.0354167
965	1207.02925
970	1207.393458
975	1113.173625
980	770.0370833
985	956.516125
990	699.35125
995	732.2917083
1000	725.7419583
1005	461.7890417
1010	910.1341667
1015	1117.931708
1020	742.5392083
1025	1191.044917
1030	554.9100417
1035	1042.298
1040	888.1511667
1045	746.1539583
1050	428.647
1055	500.7125833
1060	850.3484583
1065	237.3889167
1070	800.80325
1075	118.983375
1080	319.2511667
1085	209.3272917
1090	669.1114167
1095	169.7867083
1100	652.084875
1105	472.2455833
1110	-99.26541667
1115	179.0640417
1120	363.5184583
1125	99.3245
1130	832.3518333
1135	317.1639167
1140	252.0020833
1145	962.007
1150	140.2154583
1155	685.3751667
1160	102.757
1165	187.6563333
1170	-274.289125
1175	150.77275
1180	399.8149583
1185	26.61658333
1190	-115.386
1195	-80.38875
1200	-129.7452917
1205	113.0547917
1210	139.2395417
1215	323.069375
1220	-337.8715417
1225	-113.8196667
1230	-296.656
1235	-150.2863333
1240	-409.2154167
1245	-207.1067083
1250	-282.8707917
1255	-507.282375
1260	-542.794
1265	-357.3545417
1270	235.44525
1275	-128.3248333
1280	-175.2982083
1285	-190.606875
1290	208.186875
1295	-375.9706667
1300	-116.872625
1305	-395.2380417
1310	-369.672625
1315	-451.120875
1320	-483.8299583
1325	-523.0001667
1330	-414.2738333
1335	-558.515
1340	-890.8259167
1345	-36.93016667
1350	-492.9314167
1355	-573.6761667
1360	-346.3590833
1365	-587.2409583
1370	-656.2734583
1375	-192.3707083
1380	-258.2625
1385	-552.998875
1390	-778.9802917
1395	-521.5242083
1400	-861.6162917
1405	-737.9473333
1410	-701.4847917
1415	-794.843875
1420	-479.9564167
1425	-413.738125
1430	-435.6985
1435	-1110.889042
1440	-884.426375
1445	-357.5589167
1450	-554.9447917
1455	-353.9783333
1460	-465.0101667
1465	-1194.524333
1470	-293.8679167
1475	-1099.989875
1480	-612.4627083
1485	-878.4376667
1490	-934.725875
1495	-1220.137875
1500	-858.6821667
1505	-703.2548333
1510	-905.86
1515	-1162.136833
1520	-958.9586667
1525	-673.106375
1530	-711.0480417
1535	-1187.913583
1540	-1207.3155
1545	-926.44625
1550	-1066.048
1555	-1122.304375
1560	-899.594875
1565	-935.0105
1570	-960.5484583
1575	-1115.949542
1580	-1500.803542
1585	-1318.462833
1590	-1058.292042
1595	-1473.19625
1600	-825.2642917
1605	-1129.331917
1610	-561.2198333
1615	-501.86325
1620	-795.1694583
1625	-1090.257375
1630	-1069.602542
1635	-471.536
1640	-1065.29575
1645	-1073.666958
1650	-994.36925
1655	-1411.493208
1660	-1344.469875
1665	-1069.511125
1670	-1209.907375
1675	-1061.175417
1680	-876.378875
1685	-881.28975
1690	-1328.994417
1695	-959.9240417
1700	-985.8677083
1705	-1029.836333
1710	-1048.573833
1715	-1120.455167
1720	-1161.068708
1725	-993.5710417
1730	-958.3185
1735	-835.3694583
1740	-1046.617458
1745	-1437.395583
1750	-1329.810042
1755	-1022.215042
1760	-906.4334583
1765	-812.8994167
1770	-1295.651958
1775	-1008.113875
1780	-764.7475417
1785	-1062.969667
1790	-1416.363125
1795	-1334.22375
1800	-1239.600917
1805	-1168.922333
1810	-1262.352042
1815	-1389.491417
1820	-1442.253042
1825	-837.1315417
1830	-1764.748667
1835	-955.7168333
1840	-1709.994583
1845	-1461.939833
1850	-802.3197917
1855	-1572.352
1860	-1067.560208
1865	-1032.478208
1870	-933.4524167
1875	-1201.576708
1880	-875.2767083
1885	-1082.124917
1890	-1175.549708
1895	-1210.429875
1900	-1363.87875
1905	-1738.578875
1910	-978.2665417
1915	-1227.284708
1920	-1384.779833
1925	-1008.696042
1930	-1386.274667
1935	-1258.724167
1940	-1413.439375
1945	-916.865125
1950	-1064.4505
1955	-1200.844042
1960	-547.8660833
1965	-1030.912292
1970	-973.4335833
1975	-886.5044583
1980	-995.2059167
1985	-856.5645417
1990	-1279.180708
1995	-1230.705958
2000	-1206.121
2005	-956.1547917
2010	-428.74025
2015	-888.4343333
2020	-979.5734583
2025	-1265.511292
2030	-910.2811667
2035	-833.8144583
2040	-1260.626375
2045	-1058.151292
2050	-844.2656667
2055	-1358.908
2060	-821.2073333
2065	-936.881875
2070	-1141.0785
2075	-1301.152625
2080	-848.618
2085	-1021.563208
2090	-850.7559167
2095	-1457.543542
2100	-1115.650625
2105	-1202.797958
2110	-770.474625
2115	-1136.154542
2120	-677.9198333
2125	-1250.041083
2130	-1218.059667
2135	-786.30375
2140	-1258.591875
2145	-1053.293125
2150	-1340.608375
2155	-1327.732417
2160	-1272.180042
2165	-1330.381917
2170	-703.7460833
2175	-807.196125
2180	-1042.427583
2185	-616.381625
2190	-1369.094708
2195	-1363.511167
2200	-1424.083
2205	-1142.812833
2210	-967.272
2215	-1400.109083
2220	-1564.963375
2225	-1091.975292
2230	-1856.189167
2235	-1091.7405
2240	-1396.02025
2245	-1549.995958
2250	-1160.241292
2255	-1004.332833
2260	-1263.090667
2265	-1480.824958
2270	-628.3690833
2275	-1451.358542
2280	-1488.167625
2285	-1426.777792
2290	-1561.538667
2295	-1480.174583
2300	-1454.22125
2305	-1762.776042
2310	-1179.857667
2315	-1305.594292
2320	-1496.239417
2325	-1447.325208
2330	-1754.308625
2335	-1420.718125
2340	-1274.319292
2345	-1220.719083
2350	-1550.832083
2355	-1574.851167
2360	-1091.5215
2365	-1699.803333
2370	-1539.149833
2375	-1177.706167
2380	-963.6659167
2385	-1538.323208
2390	-1490.463333
2395	-1457.091208
2400	-1444.512792
2405	-1245.653875
2410	-1080.842375
2415	-1668.3205
2420	-1348.111875
2425	-1587.240208
2430	-1301.208542
2435	-1338.965458
2440	-1372.919292
2445	-1474.555083
2450	-1171.894208
2455	-1281.938333
2460	-1626.738167
2465	-1183.564958
2470	-1519.070083
2475	-1480.776333
2480	-1878.386917
2485	-1668.823125
2490	-1463.79175
2495	-1409.998625
2500	-1438.391542
2505	-1374.5625
2510	-1477.140417
2515	-1514.906292
2520	-1341.294333
2525	-1054.356792
2530	-997.9625417
2535	-1549.068458
2540	-1367.057583
2545	-1141.931792
2550	-1517.607875
2555	-1520.859167
2560	-1739.174458
2565	-1129.127083
2570	-1188.1545
2575	-1012.254333
2580	-1401.576958
2585	-1761.597
2590	-1485.875833
2595	-1287.587667
2600	-1479.85
2605	-1649.719208
2610	-1334.631292
2615	-1315.175083
2620	-1343.37525
2625	-1525.620917
2630	-1264.018208
2635	-1983.528375
2640	-1731.819708
2645	-1224.610208
2650	-1055.955042
2655	-1277.799042
2660	-1976.085667
2665	-1634.905708
2670	-1762.077542
2675	-1490.522792
2680	-1890.856167
2685	-1764.085542
2690	-1607.589375
2695	-1593.411333
