# Supplementary material for: DNArepairK: An Interactive Database for Exploring the Impact of Anticancer Drugs onto the Dynamics of DNA Repair Proteins
Source: Biomedicines. 2021 Sep 16;9(9):1238. doi: 10.3390/biomedicines9091238 (PMC8470695; doi:10.3390/biomedicines9091238)
Supplement: Supplementary file 1 [file biomedicines-09-01238-s001.zip › Fit and Raw data/Ku70/Ku70/Ku70_I.txt]

Ku70_I	c5e0b4
0	0
5	312.0638056
10	892.1236111
15	1155.498306
20	1306.927889
25	1464.451694
30	1777.293667
35	1825.811056
40	1833.120417
45	1987.195111
50	2514.807806
55	2478.371472
60	2985.183083
65	3082.294
70	3087.562917
75	3337.895778
80	3289.91725
85	3579.015778
90	3315.920056
95	3726.919556
100	4250.700917
105	3990.405667
110	3999.523083
115	3717.434167
120	3855.966306
125	3979.15075
130	3988.348889
135	3998.083083
140	4430.440833
145	4464.527167
150	4147.678278
155	4244.263639
160	4256.373
165	4661.043722
170	5165.394556
175	5074.312778
180	5262.928306
185	4882.2345
190	5221.95725
195	5119.489889
200	5089.016639
205	5091.8845
210	5439.146111
215	5485.810167
220	5051.969417
225	5260.158361
230	5266.843694
235	5105.089389
240	5246.985222
245	5382.154944
250	5396.863778
255	5188.100361
260	5445.341472
265	5891.775972
270	5970.497806
275	5723.070722
280	5484.5965
285	5595.396944
290	6036.124639
295	6186.911833
300	5987.831639
305	6139.775972
310	5842.311194
315	5757.796139
320	5869.301667
325	5834.233722
330	5889.593667
335	6118.540778
340	6155.220167
345	5762.990056
350	6349.086028
355	6507.550806
360	6067.493083
365	6516.496028
370	5955.336111
375	6139.236278
380	6256.147333
385	6060.392833
390	5970.723611
395	6143.102278
400	6272.783389
405	5702.921361
410	6132.483611
415	6321.713083
420	5904.669417
425	5597.3695
430	5989.293778
435	6358.901139
440	6125.637111
445	6018.930444
450	6165.627472
455	6292.623556
460	6182.083639
465	6476.908833
470	6403.943611
475	6241.597972
480	6294.012722
485	5960.832361
490	6260.797222
495	5934.845528
500	6282.850833
505	6528.273861
510	6136.100056
515	6434.863861
520	6426.051889
525	6390.279944
530	5963.986417
535	6052.934389
540	6238.298472
545	6478.625333
550	6423.430444
555	6418.341333
560	6452.142556
565	6484.262083
570	6691.094611
575	6490.358278
580	6082.400472
585	6319.715222
590	6660.928333
595	6459.950972
600	6347.315194
605	6151.427889
610	5773.417556
615	5986.093056
620	5771.3355
625	5703.406917
630	5809.770556
635	5638.759028
640	5996.657889
645	5967.518722
650	6242.416056
655	5889.875583
660	5784.984194
665	5819.460333
670	5764.622139
675	5607.818972
680	5967.508972
685	5849.952444
690	5991.559
695	5781.210556
700	5911.6745
705	5812.224167
710	5890.503972
715	5977.593667
720	5677.095861
725	5640.573389
730	5917.581472
735	5675.50675
740	5842.561361
745	5829.264694
750	5834.970417
755	5940.330667
760	6070.819222
765	6003.751389
770	5295.298806
775	6083.589167
780	5963.870889
785	5708.346944
790	5720.213667
795	5774.448083
800	5226.224806
805	5033.655222
810	5610.125111
815	5348.211639
820	5483.670083
825	5659.187
830	5110.043278
835	5712.247833
840	5515.810917
845	5484.795667
850	5524.828583
855	5378.389056
860	4905.056333
865	4980.643889
870	4816.23875
875	5130.258278
880	5184.743444
885	5531.418722
890	5553.252611
895	5092.633444
900	5113.437583
905	5193.874444
910	5203.305833
915	4796.306667
920	5111.825056
925	5232.327639
930	5172.904278
935	5247.792972
940	4977.668972
945	5209.317083
950	4833.938722
955	4725.852333
960	5251.341417
965	4941.188222
970	4750.071333
975	4901.972306
980	4450.861583
985	4701.994694
990	4745.509083
995	4766.726806
1000	4370.325361
1005	4639.459028
1010	4378.729194
1015	4658.168361
1020	5009.704528
1025	4565.014417
1030	4699.4865
1035	4680.060667
1040	4639.271417
1045	4858.87625
1050	4814.883667
1055	5107.454889
1060	4327.114028
1065	4520.177944
1070	4389.815333
1075	4363.122833
1080	4171.63375
1085	4485.152389
1090	4436.16175
1095	4165.092139
1100	4274.383361
1105	4388.301056
1110	4203.623889
1115	4658.958194
1120	4405.601694
1125	4754.454694
1130	4560.274583
1135	4525.60125
1140	4210.410472
1145	4698.036389
1150	4064.690361
1155	4393.0815
1160	4191.223778
1165	3991.825278
1170	4345.975444
1175	3891.211083
1180	3998.805944
1185	4556.514917
1190	4038.117667
1195	4051.683417
1200	4055.688889
1205	3808.172083
1210	4151.320889
1215	4024.699806
1220	4245.380222
1225	4064.274278
1230	3722.941333
1235	3842.543056
1240	3625.135806
1245	4104.94525
1250	3703.496056
1255	3821.094778
1260	3986.712861
1265	3447.008583
1270	3582.499278
1275	3840.329056
1280	3782.37325
1285	3764.817306
1290	3541.50625
1295	3904.943917
1300	3707.523333
1305	3967.187528
1310	3807.223361
1315	3695.199694
1320	3658.2635
1325	3681.814056
1330	3625.625528
1335	3871.870194
1340	3517.192722
1345	3892.19975
1350	3285.275028
1355	3635.117694
1360	3879.676667
1365	3347.104944
1370	3526.013944
1375	3234.0105
1380	3473.386444
1385	3594.862
1390	3887.52825
1395	3276.624417
1400	3410.650889
1405	3490.686889
1410	3691.339389
1415	3427.912972
1420	3723.632722
1425	3350.1655
1430	3877.802472
1435	3394.036667
1440	3339.205
1445	3265.626417
1450	3087.157694
1455	3411.361333
1460	3230.602333
1465	3108.339806
1470	3544.947944
1475	3255.97775
1480	3124.004694
1485	2752.175111
1490	3043.146194
1495	3487.087694
1500	3316.496972
1505	2903.128944
1510	2665.025389
1515	3142.826722
1520	3050.840833
1525	2976.304444
1530	2654.450889
1535	3242.972528
1540	3081.355583
1545	2758.472194
1550	2775.197944
1555	2703.8885
1560	2795.070139
1565	2588.482917
1570	2468.953861
1575	2588.753667
1580	2704.406528
1585	2609.77725
1590	2661.484361
1595	2736.077
1600	2956.618333
1605	2743.903722
1610	2775.931111
1615	2868.159806
1620	2951.414056
1625	2591.435556
1630	2803.097417
1635	2417.176917
1640	2908.272111
1645	2946.298083
1650	2820.906028
1655	2593.13
1660	2471.517861
1665	2986.792278
1670	2902.655333
1675	2620.368972
1680	2508.308111
1685	2361.55775
1690	2672.67675
1695	2521.872917
1700	2762.648722
1705	2812.771083
1710	2147.837583
1715	2501.497972
1720	2691.635139
1725	2569.382528
1730	2422.196389
1735	2453.816
1740	2342.950833
1745	2115.495556
1750	2410.195694
1755	2129.751194
1760	2250.283611
1765	1582.96
1770	2529.168639
1775	2275.85225
1780	2406.6195
1785	1915.144722
1790	2467.569389
1795	2092.823
1800	2062.232972
1805	2269.180833
1810	2477.282056
1815	2303.546222
1820	2098.982389
1825	2282.278306
1830	2374.61475
1835	2142.394944
1840	2121.432917
1845	2037.610556
1850	2105.165667
1855	2039.4825
1860	1782.205778
1865	1816.287417
1870	1978.789694
1875	2074.256056
1880	2088.009194
1885	1927.212722
1890	2263.69575
1895	2245.884
1900	1883.202639
1905	2017.915389
1910	2097.136056
1915	1653.664583
1920	1698.500083
1925	2002.094167
1930	1828.298222
1935	2091.0885
1940	1730.619472
1945	1803.200917
1950	1958.262278
1955	2198.827861
1960	1740.331833
1965	1774.21575
1970	1854.468389
1975	1792.505889
1980	1952.656
1985	1924.566472
1990	1636.750667
1995	1750.379306
2000	2037.939667
2005	2014.463333
2010	1383.766667
2015	1909.899917
2020	1589.073389
2025	1649.596778
2030	1405.924667
2035	1564.180333
2040	1646.734306
2045	1938.195111
2050	1480.992889
2055	1650.402528
2060	1726.179139
2065	1647.880861
2070	1726.738611
2075	2015.12425
2080	1605.595833
2085	1488.211778
2090	1008.311
2095	1905.574917
2100	1792.084694
2105	1387.131917
2110	1570.108611
2115	1243.8435
2120	1530.433583
2125	1919.029056
2130	1672.950222
2135	1460.734694
2140	2026.687194
2145	1632.354556
2150	1574.762194
2155	1302.460833
2160	1149.409833
2165	1098.971556
2170	1685.033639
2175	1335.312306
2180	1311.603778
2185	1110.322639
2190	1316.625361
2195	1737.203889
2200	1247.738861
2205	1134.5235
2210	1251.576361
2215	1508.212889
2220	1370.737972
2225	1407.907056
2230	1247.871806
2235	1120.443111
2240	1027.696694
2245	1199.642806
2250	983.2834167
2255	1169.677556
2260	1027.086139
2265	1382.666917
2270	1239.163333
2275	1257.362694
2280	1091.369972
2285	825.8155
2290	1184.538833
2295	1175.252083
2300	1200.970694
2305	1831.841
2310	1447.663917
2315	1191.299861
2320	1607.953806
2325	1025.988528
2330	1017.617972
2335	1204.144417
2340	980.6669444
2345	1390.400472
2350	821.1801944
2355	858.5284722
2360	902.7612778
2365	1070.355972
2370	1012.252667
2375	934.68625
2380	868.06675
2385	807.6493056
2390	875.5904722
2395	1301.151806
2400	1057.915111
2405	863.1264167
2410	1101.065222
2415	525.8004167
2420	1247.271972
2425	980.8797778
2430	881.2340556
2435	812.1450833
2440	1099.841889
2445	1070.083472
2450	1225.12725
2455	845.4628889
2460	769.4579722
2465	870.8824722
2470	535.6368611
2475	776.6703889
2480	1115.744306
2485	1351.8335
2490	1136.187306
2495	795.8545833
2500	1001.21725
2505	1164.65825
2510	1126.07825
2515	522.1140556
2520	873.5258889
2525	866.42725
2530	567.9796944
2535	769.8038611
2540	1169.776194
2545	1117.25075
2550	834.5661667
2555	1138.296083
2560	1045.838722
2565	1291.857222
2570	1340.412556
2575	977.6243889
2580	652.7143333
2585	1154.416639
2590	1308.6025
2595	805.8531389
2600	1370.246583
2605	1449.6995
2610	893.7911389
2615	651.6126944
2620	346.1835278
2625	895.1512222
2630	1066.658
2635	1188.479306
2640	952.8667778
2645	821.533
2650	546.0976389
2655	1028.701861
2660	934.0044722
2665	645.4408889
2670	691.6038333
2675	718.0683056
2680	614.6605278
2685	894.4340833
2690	1068.317472
2695	582.3943056
2700	846.8351667
2705	745.1076944
2710	973.47375
2715	957.943
2720	1143.77975
2725	754.67875
2730	1025.587417
2735	1045.181083
2740	905.31275
2745	960.9088056
2750	772.5243333
2755	1026.608306
