# Supplementary material for: DNArepairK: An Interactive Database for Exploring the Impact of Anticancer Drugs onto the Dynamics of DNA Repair Proteins
Source: Biomedicines. 2021 Sep 16;9(9):1238. doi: 10.3390/biomedicines9091238 (PMC8470695; doi:10.3390/biomedicines9091238)
Supplement: Supplementary file 1 [file biomedicines-09-01238-s001.zip › Fit and Raw data/Ku70/Ku70/PCNAKu70BMN673_PCNA_I.txt]

PCNA_I	fbe5d6
0	0
5	803.2524792
10	730.8869618
15	1461.023681
20	2309.38501
25	3081.223556
30	3855.415243
35	4814.454306
40	4574.125128
45	5906.518604
50	6388.829854
55	6808.69367
60	7744.859941
65	8255.928934
70	9249.510285
75	10008.38704
80	10666.51748
85	10955.36454
90	11649.88898
95	12422.581
100	12994.4476
105	13693.86208
110	14406.48956
115	15195.41535
120	16114.42856
125	16783.04092
130	16919.64218
135	17529.00541
140	18642.26959
145	18836.00277
150	19484.07359
155	20459.54522
160	20636.30856
165	21521.06836
170	22438.56132
175	22988.18306
180	24130.7788
185	24136.50709
190	24427.47885
195	25386.74057
200	26281.03726
205	26171.78505
210	26794.40774
215	27633.59344
220	26997.47829
225	28865.15785
230	29446.03481
235	29841.38799
240	30509.04427
245	30653.63093
250	31522.44721
255	31940.95498
260	32473.10209
265	32229.54527
270	32643.90534
275	33725.28407
280	33989.24307
285	34425.40416
290	34543.78691
295	34251.55343
300	34786.23495
305	35291.37224
310	35850.53872
315	35946.44776
320	36413.44785
325	36431.2671
330	36907.04929
335	37594.90748
340	38246.19961
345	37666.44194
350	38678.2493
355	38314.87176
360	38224.89738
365	38050.66166
370	38943.89378
375	39265.13009
380	39441.80472
385	38517.87319
390	39096.65985
395	39476.15558
400	39508.36591
405	39348.62895
410	39191.01552
415	39806.69484
420	39736.65815
425	40189.30121
430	39458.86711
435	39954.64501
440	40697.559
445	39395.12974
450	40601.7146
455	39937.09641
460	40254.31818
465	39888.59205
470	41137.48016
475	40300.78585
480	40150.61322
485	40028.87274
490	40436.94676
495	39864.95543
500	40477.02143
505	40204.07757
510	40694.69232
515	40526.36334
520	40259.0518
525	40001.99668
530	40052.80738
535	39567.52467
540	40061.32887
545	40200.75885
550	39940.84054
555	40446.69561
560	40052.98081
565	40072.16672
570	39783.706
575	40016.73834
580	40006.05408
585	39999.22917
590	39881.79771
595	40292.51075
600	39692.84153
605	39412.43084
610	39263.67128
615	39159.27823
620	38806.80861
625	37914.25413
630	38643.12872
635	38868.91292
640	38308.92117
645	37960.56243
650	38604.97216
655	38334.7218
660	38303.9302
665	39051.45863
670	38438.65951
675	38246.68311
680	37982.51716
685	38115.50975
690	37566.83664
695	37830.89386
700	37793.68612
705	37345.14082
710	37742.75294
715	37200.37585
720	37013.78461
725	36786.16807
730	37202.23953
735	36789.59133
740	36758.35973
745	36466.46418
750	36059.13639
755	35916.55238
760	36292.77265
765	35895.21194
770	35879.40779
775	36028.72038
780	35813.40452
785	36022.83272
790	35891.39645
795	35971.09882
800	35100.03399
805	34900.45299
810	35052.9882
815	35102.78876
820	35386.26099
825	34520.75262
830	34124.17148
835	34145.36493
840	34344.92723
845	34696.25743
850	33970.39603
855	33610.04296
860	33526.72614
865	32683.39592
870	33141.69025
875	33260.74319
880	33627.20535
885	32499.01375
890	33784.8467
895	33550.46469
900	32717.47355
905	33499.74743
910	33053.75533
915	31701.18793
920	32430.55363
925	32692.86616
930	33145.14703
935	32347.31655
940	31500.7463
945	32146.74211
950	32513.85982
955	31860.36548
960	32619.7589
965	31824.29638
970	31383.2567
975	31591.13943
980	31228.0591
985	30623.16126
990	31321.42693
995	30801.61392
1000	31569.54607
1005	30909.81024
1010	31278.10716
1015	30464.98447
1020	31496.07939
1025	30737.91699
1030	30479.84872
1035	30538.09822
1040	31023.03136
1045	30875.98644
1050	30767.83268
1055	30627.22715
1060	30484.46835
1065	30550.11805
1070	29817.41391
1075	30222.46329
1080	30107.54435
1085	29591.19609
1090	28701.11175
1095	29241.4777
1100	28862.10352
1105	29596.65363
1110	29094.81244
1115	29665.46821
1120	29441.32669
1125	29307.63893
1130	28746.55098
1135	28822.6866
1140	28862.58147
1145	28422.07333
1150	29235.00855
1155	29164.41652
1160	28510.22188
1165	28255.82095
1170	28329.31094
1175	27870.48401
1180	27791.74302
1185	27587.72951
1190	27813.29914
1195	27483.57281
1200	27436.4468
1205	27870.12064
1210	28207.12067
1215	27428.51949
1220	26979.7516
1225	27355.04443
1230	27567.7126
1235	27801.83052
1240	27725.10444
1245	27150.9331
1250	27372.23214
1255	26537.98706
1260	27061.31188
1265	26489.27498
1270	26096.9596
1275	26149.87075
1280	26113.83405
1285	26074.7118
1290	25894.87541
1295	26345.16574
1300	26315.35672
1305	26423.47311
1310	26534.64963
1315	26156.88803
1320	26003.59189
1325	26256.19943
1330	24902.24264
1335	25297.8118
1340	25474.44304
1345	24945.86204
1350	25087.37653
1355	25097.86541
1360	24981.51611
1365	25379.52826
1370	24949.4792
1375	24773.22297
1380	24907.10883
1385	24661.86753
1390	24766.59987
1395	25134.86308
1400	24543.1504
1405	24097.59598
1410	24364.554
1415	24182.26714
1420	24010.87863
1425	24032.67558
1430	24220.38385
1435	24399.96258
1440	23843.76886
1445	24716.74584
1450	23832.00628
1455	23633.54344
1460	24014.03053
1465	23299.44421
1470	23457.47963
1475	23540.82024
1480	23263.26236
1485	23680.82239
1490	23293.3075
1495	23149.75543
1500	23240.81144
1505	23113.35825
1510	22239.56841
1515	23523.5156
1520	22646.86745
1525	22487.9593
1530	22927.41131
1535	22491.15265
1540	22477.33111
1545	22208.8703
1550	22764.98723
1555	22192.12052
1560	22590.92104
1565	22214.48166
1570	22012.35325
1575	22546.31641
1580	22303.99374
1585	21752.68244
1590	21874.61943
1595	21950.76355
1600	21509.55836
1605	22171.80168
1610	21836.39906
1615	22212.32703
1620	21454.7032
1625	21629.87828
1630	21352.9373
1635	21815.25177
1640	20793.03646
1645	21497.78958
1650	20716.1196
1655	21078.56781
1660	21256.79835
1665	21020.89873
1670	20858.30967
1675	20345.47167
1680	20113.77749
1685	20591.05834
1690	20435.1037
1695	20822.89926
1700	20330.63392
1705	21211.12354
1710	21003.99595
1715	21102.77634
1720	20390.03092
1725	19761.3783
1730	19780.68339
1735	20606.20805
1740	21127.37552
1745	19435.37903
1750	19296.62858
1755	19909.83711
1760	19940.62405
1765	19641.4832
1770	20025.948
1775	19823.8579
1780	19894.07185
1785	19317.46497
1790	19251.7991
1795	19473.49363
1800	19378.39745
1805	19602.8955
1810	19822.81995
1815	19360.80021
1820	19420.55563
1825	19642.66216
1830	19496.22015
1835	19033.31971
1840	19471.69989
1845	18907.66734
1850	18947.02417
1855	18810.64698
1860	18850.6308
1865	18937.00031
1870	18981.89595
1875	18633.83488
1880	19382.02123
1885	18905.80176
1890	18265.31691
1895	18608.07339
1900	18452.51158
1905	18444.70403
1910	18642.9029
1915	18102.44457
1920	18517.48015
1925	18244.49763
1930	17674.69352
1935	17643.58535
1940	17968.18022
1945	18326.82243
1950	18345.35025
1955	18246.37725
1960	17707.80332
1965	17982.04266
1970	18120.80427
1975	17636.20977
1980	17537.28677
1985	17466.08398
1990	17085.35122
1995	16904.44719
2000	17600.43929
2005	17767.11573
2010	17380.22796
2015	17490.8822
2020	17022.46951
2025	16831.72149
2030	16769.9472
2035	17196.54774
2040	17633.60676
2045	17138.29996
2050	17650.12504
2055	17227.36278
2060	17094.64697
2065	17340.14474
2070	17470.33174
2075	17254.59631
2080	17553.10403
2085	17078.41899
2090	16814.62805
2095	17628.83006
2100	16630.7116
2105	16602.50234
2110	16744.10809
2115	16903.17886
2120	16380.84023
2125	16723.84515
2130	16743.70469
2135	16598.68785
2140	16638.97177
2145	16771.8966
2150	16525.29377
2155	16309.08842
2160	16141.66717
2165	16262.50199
2170	16009.85991
2175	15974.28145
2180	15823.61895
2185	15766.54948
2190	15565.0169
2195	15230.94447
2200	15651.14303
2205	15954.19683
2210	15619.65
2215	15472.03723
2220	15651.01877
2225	16105.86245
2230	15922.72021
2235	15340.06758
2240	15152.81719
2245	15654.48459
2250	15445.8198
2255	15533.87862
2260	15292.81201
2265	14745.9399
2270	15595.56289
2275	14698.42649
2280	14687.96287
2285	14521.20627
2290	15166.19129
2295	15435.88407
2300	14769.27966
2305	14485.99951
2310	15272.71689
2315	15222.91934
2320	15054.47856
2325	14791.58277
2330	14226.91597
2335	14673.3862
2340	14921.81009
2345	14456.0108
2350	14692.31233
2355	14869.48143
2360	14346.02292
2365	14666.70313
2370	14669.40584
2375	14444.5695
2380	13588.9879
2385	14683.69853
2390	14183.87822
2395	14263.58467
2400	13840.13917
2405	13936.1492
2410	14083.56199
2415	13841.65075
2420	13740.32609
2425	13537.15277
2430	14020.54275
2435	14211.99528
2440	14458.3091
2445	13641.44582
2450	13712.41893
2455	13779.57702
2460	14245.11517
2465	13706.24422
2470	14024.74671
2475	13800.67042
2480	13728.47443
2485	13412.8918
2490	13867.37039
2495	13708.41573
2500	13899.32803
2505	13906.43326
2510	14013.61797
2515	13540.43643
2520	13571.76211
2525	13142.18976
2530	13748.69752
2535	13988.76763
2540	13063.52356
2545	13381.09909
2550	13285.00753
2555	13329.73382
2560	13604.3262
2565	13153.70856
2570	12858.74457
2575	12957.68144
2580	12388.42511
2585	13182.16922
2590	12700.02437
2595	12463.36306
2600	13199.38756
2605	12880.05171
2610	12690.92972
2615	12599.55331
2620	12623.09323
2625	13072.25353
2630	12727.33705
2635	12696.80393
2640	12539.38405
2645	12207.71086
2650	12258.79191
2655	12289.0015
2660	12545.14398
2665	12231.62697
2670	12117.23379
2675	11773.99901
2680	11690.59719
2685	12345.33147
2690	12079.55524
2695	11758.20412
2700	11679.73773
2705	12702.64561
2710	12371.68684
2715	11843.93624
2720	11416.92534
2725	12251.97514
2730	12183.6623
2735	11737.63046
2740	12077.23551
2745	12290.60634
2750	11893.13359
2755	11805.20599
