# Supplementary material for: DNArepairK: An Interactive Database for Exploring the Impact of Anticancer Drugs onto the Dynamics of DNA Repair Proteins
Source: Biomedicines. 2021 Sep 16;9(9):1238. doi: 10.3390/biomedicines9091238 (PMC8470695; doi:10.3390/biomedicines9091238)
Supplement: Supplementary file 1 [file biomedicines-09-01238-s001.zip › Fit and Raw data/Ku70/Ku70/PCNAKu70_PCNA.txt]

PCNA	f4b183
0	0
5	5581.894219
10	10755.46446
15	17257.33298
20	24221.27355
25	30822.64068
30	35796.14191
35	41178.56645
40	47681.66021
45	52260.27711
50	59236.51549
55	61747.14721
60	66642.01946
65	71042.44839
70	74011.63323
75	79293.90989
80	82689.86752
85	84938.3402
90	88693.1024
95	91203.70968
100	95500.58701
105	96559.26626
110	98511.15773
115	101372.2749
120	102615.464
125	105175.2518
130	107022.8353
135	109476.7908
140	111083.4902
145	110824.27
150	114656.8022
155	115576.9934
160	116934.845
165	117909.534
170	117733.6125
175	120025.6668
180	120875.9049
185	121647.4579
190	121771.7713
195	121854.463
200	122950.7576
205	122404.5361
210	122728.4038
215	122917.6156
220	120978.778
225	123204.2719
230	123021.8955
235	124239.3231
240	125301.5433
245	123625.1317
250	123716.8573
255	123340.9403
260	124434.7637
265	122585.7605
270	122997.2721
275	120691.3044
280	121810.1231
285	120989.735
290	120982.4117
295	123020.6117
300	121224.8113
305	120060.2432
310	118252.6029
315	118631.8128
320	118110.2679
325	118231.4451
330	119091.3007
335	117479.5511
340	115999.9231
345	115890.8418
350	115144.9613
355	114746.1547
360	114926.5212
365	114339.8496
370	113011.074
375	112403.486
380	110645.759
385	111491.5486
390	109099.162
395	109603.101
400	111473.6781
405	108844.1542
410	108142.8298
415	108765.7371
420	107012.7778
425	108261.3436
430	106842.2252
435	104985.4979
440	104247.8822
445	103381.6183
450	102570.4037
455	102932.2512
460	102482.6047
465	102238.3364
470	100714.5015
475	101326.0252
480	101922.4388
485	100842.7167
490	98728.34841
495	97880.07922
500	95780.66918
505	94808.07678
510	93103.98828
515	92580.98097
520	91764.78308
525	92791.67419
530	92921.91394
535	92235.2896
540	92506.98653
545	89082.43206
550	89922.45138
555	90077.51325
560	89378.33743
565	89144.57344
570	88872.2909
575	87424.88797
580	87186.48386
585	86055.33981
590	86128.03305
595	84307.88936
600	85016.51603
605	84992.38311
610	83530.67105
615	83093.86544
620	83720.19883
625	83718.32599
630	81379.85018
635	80442.78105
640	80691.1908
645	80770.8335
650	78573.44068
655	79167.7652
660	80088.5601
665	77583.75629
670	76618.62759
675	76995.52361
680	75116.62075
685	74588.51017
690	75318.85036
695	75438.0061
700	74045.86141
705	72903.85241
710	72896.65105
715	73132.11654
720	71596.48396
725	71800.35221
730	70115.90199
735	70808.83633
740	70622.04759
745	70133.48247
750	68816.61899
755	69754.40947
760	67703.03824
765	67444.70093
770	68057.16648
775	67090.39428
780	66964.3082
785	65280.51691
790	65205.14918
795	65704.60112
800	65688.04374
805	65948.23086
810	64718.64114
815	65125.95025
820	63796.18528
825	64140.76182
830	64890.8963
835	62690.97863
840	63911.38897
845	63637.44805
850	62046.74176
855	62506.74272
860	61407.74584
865	61345.60739
870	61079.76068
875	60823.5891
880	59996.92381
885	60356.26353
890	59795.57555
895	59008.07879
900	59334.8226
905	57995.8346
910	58691.11813
915	58028.51471
920	57469.00548
925	58302.88594
930	56476.1188
935	56658.8959
940	56003.81905
945	55607.01789
950	54473.2847
955	55680.32667
960	54310.7253
965	54237.86941
970	53187.82642
975	55513.23145
980	54384.61863
985	54249.04832
990	54827.34086
995	54036.66963
1000	53965.27299
1005	53986.44977
1010	53103.67483
1015	52152.80356
1020	52995.715
1025	50685.52143
1030	52814.72264
1035	51125.11911
1040	51869.20301
1045	50512.94008
1050	49241.02151
1055	50810.19713
1060	50765.73788
1065	50194.35955
1070	50046.45876
1075	49974.53831
1080	49823.07743
1085	49029.60668
1090	49392.35737
1095	47558.71001
1100	48278.25236
1105	48443.32113
1110	47429.24775
1115	47931.00638
1120	48842.64749
1125	47910.505
1130	48402.043
1135	47107.90348
1140	45749.83705
1145	46413.89149
1150	45906.47426
1155	45713.28564
1160	44777.11662
1165	45020.38458
1170	45260.56103
1175	45307.72372
1180	45505.91494
1185	45575.58705
1190	46192.02538
1195	44111.27275
1200	44313.06036
1205	43886.10465
1210	43541.69103
1215	44670.52033
1220	44272.82508
1225	42771.87383
1230	43423.10301
1235	43460.93465
1240	42921.57742
1245	42320.74439
1250	41951.52519
1255	42236.44413
1260	42087.66465
1265	41289.821
1270	41288.39645
1275	41160.29986
1280	41322.8497
1285	40860.32193
1290	41638.18739
1295	41454.80104
1300	41189.51347
1305	40237.78468
1310	40017.59536
1315	40067.74368
1320	40744.92992
1325	39734.87926
1330	38992.65332
1335	39195.1884
1340	39240.79719
1345	38990.69629
1350	39030.35844
1355	38947.57375
1360	38781.39574
1365	37750.12748
1370	38020.95103
1375	39316.54007
1380	38863.99538
1385	39315.27844
1390	38957.66617
1395	38296.85528
1400	39085.93427
1405	38685.98731
1410	39026.22115
1415	38570.69004
1420	38050.73078
1425	38648.0782
1430	36988.65224
1435	36485.98358
1440	37801.2456
1445	37187.57499
1450	36151.51265
1455	36989.5265
1460	37221.31628
1465	36650.43618
1470	36418.3814
1475	37028.58692
1480	36752.84267
1485	37654.09599
1490	35443.04996
1495	35544.36659
1500	36001.98897
1505	36016.0331
1510	35908.35351
1515	36353.51462
1520	35414.71131
1525	34520.48085
1530	33882.27164
1535	34796.39661
1540	35285.40329
1545	34056.62638
1550	34802.74469
1555	33650.25829
1560	35568.27904
1565	34310.43665
1570	33249.90324
1575	33867.27843
1580	33874.68176
1585	33473.73056
1590	33260.99468
1595	34182.11418
1600	33502.94338
1605	32596.36472
1610	32648.81981
1615	31201.17853
1620	32835.16035
1625	32374.35224
1630	32972.47334
1635	32035.27635
1640	32856.5027
1645	31834.39461
1650	33144.13261
1655	32677.46729
1660	31625.67951
1665	31515.53349
1670	32328.01848
1675	31044.37363
1680	31319.78691
1685	30957.5007
1690	31616.90255
1695	30204.63605
1700	29404.57036
1705	30824.57213
1710	31126.56358
1715	31141.7977
1720	30847.80404
1725	30531.29043
1730	29869.18656
1735	30181.90129
1740	28915.79433
1745	29108.57158
1750	30077.83898
1755	29019.32096
1760	29973.75852
1765	30151.10287
1770	29527.54358
1775	28962.36645
1780	29664.54003
1785	28939.43867
1790	29918.20066
1795	29193.38024
1800	30153.53467
1805	29869.20905
1810	30092.55788
1815	28617.85587
1820	29403.35973
1825	29470.03975
1830	28452.83014
1835	29986.52153
1840	28697.11306
1845	28818.2663
1850	29361.1969
1855	28145.32449
1860	27471.92297
1865	28798.58482
1870	28064.06918
1875	27898.48307
1880	29375.93244
1885	28677.11406
1890	29343.17194
1895	27865.04939
1900	27964.33523
1905	27321.87424
1910	27382.00882
1915	27324.83587
1920	27330.59834
1925	27849.08541
1930	27934.21521
1935	27621.97427
1940	26856.86846
1945	27130.75307
1950	27191.89277
1955	26871.18972
1960	26611.65612
1965	26818.13387
1970	26597.65042
1975	26323.37685
1980	27234.6916
1985	25866.34274
1990	26071.75144
1995	25776.87679
2000	24952.66207
2005	25967.38374
2010	24856.92126
2015	26393.5069
2020	25018.41461
2025	26620.44795
2030	25677.54782
2035	26461.0857
2040	25359.5228
2045	26386.74311
2050	25854.17588
2055	26281.43962
2060	25677.79778
2065	25154.40567
2070	25473.14638
2075	25180.30845
2080	25835.6542
2085	25725.12551
2090	25929.4324
2095	24644.26489
2100	24281.61487
2105	24913.28927
2110	24987.41981
2115	24329.26773
2120	23677.43797
2125	24476.25318
2130	24313.60055
2135	25044.97906
2140	25488.25654
2145	25665.20326
2150	23277.88998
2155	23934.46469
2160	24283.29477
2165	23900.22988
2170	23409.09651
2175	24303.89797
2180	23952.32266
2185	24251.6158
2190	23438.62719
2195	22950.21321
2200	23401.23498
2205	23532.30268
2210	23278.74556
2215	22895.26186
2220	22608.90589
2225	22448.71161
2230	23352.5221
2235	23014.60708
2240	23133.13843
2245	23111.35355
2250	22812.46371
2255	23109.27636
2260	22717.57689
2265	22204.81775
2270	21966.84263
2275	21621.02438
2280	20731.46255
2285	22809.01333
2290	22551.99945
2295	21369.53143
2300	21984.22522
2305	22090.35073
2310	21076.75991
2315	21231.28601
2320	22372.39383
2325	21287.25284
2330	21418.27379
2335	20610.85879
2340	21498.70389
2345	20826.57861
2350	21555.71162
2355	20842.74667
2360	20763.46186
2365	20996.62261
2370	21984.96091
2375	20767.86353
2380	22036.49083
2385	20565.34625
2390	20540.30436
2395	21221.96549
2400	20392.78828
2405	21247.09371
2410	22292.32392
2415	20514.45666
2420	22157.95521
2425	21104.2922
2430	20036.73683
2435	20092.99877
2440	20623.08861
2445	19572.33623
2450	21155.57253
2455	19493.89274
2460	20771.96655
2465	20306.96777
2470	19797.04781
2475	19722.49617
2480	20166.53263
2485	19343.10424
2490	19879.89731
2495	19746.6305
2500	20073.78974
2505	20534.00949
2510	20618.85207
2515	19450.35592
2520	19597.31676
2525	18854.02151
2530	19867.57913
2535	19704.17362
2540	19840.65113
2545	18780.24168
2550	18866.41725
2555	18788.19255
2560	19919.14544
2565	19161.21018
2570	18824.99029
2575	18665.2659
2580	18625.37124
2585	18911.25794
2590	18952.8155
2595	18639.22234
2600	18870.14441
2605	19172.00314
2610	19126.48228
2615	18964.13901
2620	19215.6324
2625	19146.82534
2630	17622.58516
2635	19453.36872
2640	17443.23144
2645	18887.48769
2650	18766.15045
2655	17587.36266
2660	17944.11386
2665	18469.71827
2670	18165.06782
2675	18294.83413
2680	18899.42603
2685	18427.63052
2690	17154.99573
2695	18151.27595
