# Supplementary material for: DNArepairK: An Interactive Database for Exploring the Impact of Anticancer Drugs onto the Dynamics of DNA Repair Proteins
Source: Biomedicines. 2021 Sep 16;9(9):1238. doi: 10.3390/biomedicines9091238 (PMC8470695; doi:10.3390/biomedicines9091238)
Supplement: Supplementary file 1 [file biomedicines-09-01238-s001.zip › Fit and Raw data/MAD2L2/MAD2L2.txt]

1
1
A44*(1-(l44*m44/((l44-k44)*(m44-k44)))*Math.exp(-k44*t)-(k44*m44/((k44-l44)*(m44-l44)))*Math.exp(-l44*t)-(k44*l44/((k44-m44)*(l44-m44)))*Math.exp(-m44*t))+B44*(1-Math.exp(-p44*t))
00b0f0
A44=7767.071;k44=0.00443691;l44=0.00443661;m44=0.00443659;n44=0.00020923;p44=0.09733852;d44=2104.693;B44=882.328
MAD2L2
if:t>=d44
A44*(-(l44*m44/((l44-k44)*(m44-k44)))*Math.exp(-k44*t)-(k44*m44/((k44-l44)*(m44-l44)))*Math.exp(-l44*t)-(k44*l44/((k44-m44)*(l44-m44)))*Math.exp(-m44*t)+l44*m44*n44*Math.exp(k44*(d44-t))/((l44-k44)*(m44-k44)*(n44-k44))+k44*m44*n44*Math.exp(l44*(d44-t))/((k44-l44)*(m44-l44)*(n44-l44))+k44*l44*n44*Math.exp(m44*(d44-t))/((k44-m44)*(l44-m44)*(n44-m44))+k44*l44*m44*Math.exp(n44*(d44-t))/((k44-n44)*(l4…
