# Supplementary material for: DNArepairK: An Interactive Database for Exploring the Impact of Anticancer Drugs onto the Dynamics of DNA Repair Proteins
Source: Biomedicines. 2021 Sep 16;9(9):1238. doi: 10.3390/biomedicines9091238 (PMC8470695; doi:10.3390/biomedicines9091238)
Supplement: Supplementary file 1 [file biomedicines-09-01238-s001.zip › Fit and Raw data/MAD2L2/MAD2L2/MAD2L2.txt]

MAD2L2	bdd7ee
0	0
5	122.2471346
10	656.5091567
15	801.3500333
20	743.978
25	576.80532
30	674.7462967
35	709.18663
40	1313.929107
45	1408.896273
50	1099.172923
55	906.7028567
60	933.2113431
65	1042.676533
70	1127.20774
75	1082.511707
80	1227.360593
85	913.4003
90	1209.776252
95	1049.433207
100	1301.096613
105	1106.901669
110	1517.375197
115	1120.726803
120	1121.582323
125	1143.679527
130	1488.325133
135	1248.478636
140	1304.228577
145	1029.474288
150	1315.373263
155	1156.78008
160	1075.18541
165	1150.854513
170	987.1335633
175	1031.554994
180	1249.880957
185	1063.794657
190	1414.285664
195	1525.175347
200	1309.239473
205	1289.3376
210	1135.27393
215	1640.134937
220	1683.936503
225	1796.128237
230	1430.572087
235	1390.495671
240	1464.846837
245	1722.945223
250	1731.010987
255	1530.41961
260	1569.057
265	1753.039997
270	1673.565643
275	1693.521023
280	1671.649827
285	2174.4477
290	1688.06255
295	2014.56171
300	2047.270367
305	1970.72164
310	2065.68168
315	1719.991757
320	1921.053633
325	1903.915163
330	2390.170483
335	2525.022167
340	2063.240687
345	2310.2349
350	2453.469567
355	2350.849734
360	2402.163267
365	2111.973833
370	2825.208033
375	2155.02187
380	3000.348133
385	2593.079533
390	2752.769033
395	2899.4673
400	3017.6997
405	3178.013267
410	3129.725033
415	3279.904143
420	3059.8373
425	3274.511333
430	3565.366267
435	3580.7637
440	3381.557933
445	3768.459667
450	3187.9071
455	3212.6091
460	3367.279233
465	3814.908233
470	3816.732633
475	3179.2049
480	3392.562733
485	3477.703767
490	3366.418867
495	3675.1101
500	3807.608733
505	3643.111377
510	3569.496833
515	4229.1345
520	3862.845467
525	3952.6347
530	4200.0628
535	4423.115067
540	3648.946267
545	4136.027333
550	4344.215803
555	3947.520267
560	4129.080433
565	3995.013633
570	3840.570267
575	4538.0679
580	4325.471633
585	4635.1104
590	4537.985133
595	4394.861667
600	4452.769933
605	4276.2975
610	4780.137367
615	4933.589833
620	4646.4769
625	4791.6058
630	4821.024833
635	4925.485533
640	5244.597233
645	4890.855967
650	5253.095033
655	4895.3434
660	5289.2802
665	4922.890767
670	4845.220533
675	5387.159033
680	4840.209667
685	5164.6993
690	5371.5421
695	5184.668867
700	5579.2314
705	5567.461567
710	5647.8326
715	5816.899967
720	5738.3576
725	5525.224567
730	6015.973833
735	5666.965467
740	5615.033
745	5925.238167
750	5774.1799
755	5915.1727
760	6236.113633
765	6002.158367
770	6208.5447
775	6132.1993
780	5985.047867
785	6362.108033
790	6109.5988
795	6440.2117
800	6554.772167
805	6564.019633
810	6764.574267
815	6364.378533
820	6353.719433
825	6250.094867
830	6214.758867
835	6746.255433
840	6604.298933
845	6447.2706
850	6884.920233
855	6323.906267
860	6355.3263
865	7042.223633
870	6614.626133
875	6912.2188
880	6625.678033
885	6897.4523
890	7083.5387
895	6649.4093
900	6793.963433
905	6974.714367
910	6895.954133
915	7117.8297
920	6953.2489
925	7365.5883
930	7057.7228
935	6942.821767
940	7117.613767
945	7037.0584
950	7200.487033
955	7158.1307
960	7540.453267
965	7357.640667
970	7493.905867
975	7373.951567
980	7439.9966
985	7066.4696
990	7399.7359
995	7419.401633
1000	7338.543567
1005	7421.125567
1010	7347.506133
1015	7094.726367
1020	7727.6426
1025	7621.453133
1030	7667.425733
1035	7669.813767
1040	7603.678867
1045	7699.477567
1050	7513.819333
1055	7562.717333
1060	7539.584767
1065	7654.55
1070	7720.862367
1075	7527.146567
1080	7706.970533
1085	7742.851533
1090	7662.3673
1095	7797.367333
1100	7471.383367
1105	7447.408167
1110	7792.673733
1115	7785.126767
1120	7852.028
1125	8051.344333
1130	7729.5575
1135	7737.9561
1140	7571.298
1145	7657.985
1150	7753.273533
1155	7829.777667
1160	7960.858
1165	8032.356
1170	7816.1921
1175	7787.553967
1180	7819.3717
1185	7994.125
1190	7683.303833
1195	8524.977667
1200	7963.4219
1205	7840.958367
1210	7938.381
1215	8143.404667
1220	7985.955367
1225	7736.2269
1230	7940.4124
1235	7818.413667
1240	7917.952767
1245	8204.225667
1250	8149.066
1255	7664.085
1260	7956.494333
1265	8408.488
1270	8206.48
1275	8398.836267
1280	8395.588333
1285	7738.0048
1290	7713.429333
1295	7920.437
1300	8318.518967
1305	8486.222333
1310	8134.173667
1315	7740.513433
1320	8367.165667
1325	8093.993
1330	8232.69
1335	8284.594667
1340	8129.505667
1345	8126.040667
1350	7900.732
1355	7932.500667
1360	8142.323333
1365	8151.643667
1370	8304.703
1375	7922.374567
1380	7962.594
1385	7941.865333
1390	7981.915333
1395	8212.018667
1400	8244.968333
1405	8249.914
1410	8216.076
1415	7873.338333
1420	8040.410333
1425	7964.268333
1430	7868.394833
1435	8329.4549
1440	8542.064333
1445	8412.092333
1450	8451.732
1455	8221.640333
1460	8373.757333
1465	8483.253333
1470	8689.119333
1475	8754.565667
1480	8811.695033
1485	8312.315667
1490	8400.9992
1495	8024.346267
1500	8569.8155
1505	8509.985667
1510	8426.4391
1515	8423.485467
1520	8536.991667
1525	8276.626867
1530	8034.449333
1535	8615.329267
1540	8480.506
1545	8218.886667
1550	8433.248667
1555	8288.8661
1560	8375.964667
1565	8601.9368
1570	8755.681333
1575	8598.7398
1580	8118.2323
1585	8632.541767
1590	8798.068733
1595	8512.466333
1600	8511.140333
1605	8385.272667
1610	8304.547533
1615	8645.877667
1620	8638.298133
1625	8530.491667
1630	8543.174333
1635	8690.714333
1640	8385.823867
1645	8517.263933
1650	8376.788333
1655	8366.114333
1660	8399.220767
1665	8637.847667
1670	8379.098333
1675	8696.344333
1680	8421.558867
1685	8475.608
1690	8463.9
1695	8438.656333
1700	8386.852
1705	8477.521
1710	8341.607667
1715	8635.911333
1720	8421.468367
1725	8610.771
1730	8480.269333
1735	8089.233667
1740	8299.384667
1745	8778.443333
1750	8350.13
1755	8573.549667
1760	8369.081667
1765	8344.117667
1770	8706.796533
1775	8793.7875
1780	8392.818667
1785	8440.158667
1790	8389.209667
1795	8347.764
1800	8462.649
1805	8412.253667
1810	8416.812
1815	8419.73
1820	8618.170667
1825	8320.390667
1830	8445.139
1835	8350.769
1840	8512.683333
1845	8362.972
1850	8085.514333
1855	8404.145667
1860	8323.300333
1865	8099.213667
1870	8211.235367
1875	8186.253333
1880	8214.893333
1885	7892.946
1890	8224.9629
1895	8119.749433
1900	8492.408
1905	8518.405
1910	8244.529667
1915	8470.375667
1920	8950.726667
1925	9080.910667
1930	8831.925333
1935	8550.097667
1940	8384.948667
1945	8499.209
1950	8603.366333
1955	8735.2848
1960	8829.800333
1965	8519.825
1970	8388.972333
1975	8771.1145
1980	8305.554
1985	8411.478667
1990	8545.625233
1995	8366.421633
2000	8593.855333
2005	8642.554333
2010	8656.566
2015	8989.567333
2020	8711.301
2025	8800.150333
2030	8202.686667
2035	8193.139667
2040	8617.798667
2045	8168.516667
2050	8589.655233
2055	8158.4143
2060	8512.420333
2065	8609.160667
2070	8748.640667
2075	8579.876333
2080	8804.824333
2085	8792.934333
2090	8852.887667
2095	8454.274
2100	8893.191333
2105	8561.928667
2110	8966.581667
2115	8781.001333
2120	8532.094333
2125	8758.771667
2130	8426.088667
2135	8711.303667
2140	8285.431833
2145	8796.954667
2150	8805.46
2155	8786.453333
2160	8800.681333
2165	8393.598333
2170	8635.929
2175	8931.785333
2180	8280.833667
2185	8744.227
2190	8279.76
2195	8999.704667
2200	8588.362667
2205	8694.346667
2210	8761.861667
2215	8496.224333
2220	8689.259667
2225	8652.063
2230	8479.188333
2235	8681.096667
2240	8868.707333
2245	8644.298
2250	9094.472333
2255	8737.982
2260	8503.684333
2265	8733.021
2270	8438.767
2275	8185.643733
2280	8816.118033
2285	8584.223667
2290	8346.059333
2295	8637.153667
2300	8556.874
2305	8881.603667
2310	8888.404333
2315	8606.6706
2320	8601.0347
2325	8672.889
2330	8549.106667
2335	8482.428667
2340	8705.870667
2345	8534.47
2350	8919.451
2355	8900.816
2360	8545.109333
2365	8387.526
2370	8955.431
2375	8822.952333
2380	8682.771333
2385	8408.941333
2390	8738.710667
2395	8909.779667
2400	8096.035
2405	8615.44
2410	8721.004667
2415	8343.1903
2420	8475.681333
2425	8525.030933
2430	8554.295667
2435	8207.841067
2440	8580.864267
2445	8474.183
2450	8800.726
2455	8667.968333
2460	8287.063
2465	8757.474333
2470	8427.412067
2475	8606.258333
2480	8290.410767
2485	8450.765967
2490	8981.714033
2495	8589.781633
2500	8559.687633
2505	8438.738333
2510	8790.056
2515	8512.302
2520	8158.052333
2525	8698.157767
2530	8513.442267
2535	8490.3097
2540	8373.276667
2545	8517.955267
2550	8020.0263
2555	8734.683667
2560	8338.245
2565	8711.749967
2570	8727.055033
2575	8489.581
2580	8194.440667
2585	8721.051
2590	8551.51
2595	8571.469667
2600	8591.322167
2605	8214.439667
2610	8095.7012
2615	8173.955733
2620	8365.719367
2625	8621.423267
2630	8715.898667
2635	8429.700667
2640	8774.9039
2645	8481.336333
2650	8485.584667
2655	8364.067
2660	8748.023667
2665	8606.933
2670	8746.297133
2675	8885.637
2680	8746.488667
2685	8230.4126
2690	8398.857333
2695	8932.1498
2700	8557.592633
2705	8419.339
2710	8292.481967
2715	8412.89
2720	8540.9261
2725	8286.920333
2730	8668.768333
2735	8264.011
2740	8245.076333
2745	8146.561
2750	8791.627667
2755	7999.956867
2760	8046.922467
2765	8913.605167
2770	8888.765
2775	8282.438
2780	8238.0805
2785	8711.796333
2790	8291.945
2795	8706.170333
2800	8440.132967
2805	8336.948333
2810	7927.960667
2815	8420.798333
2820	8108.483167
2825	8507.545667
2830	7925.064267
2835	8300.232
2840	8575.316333
2845	8292.518133
2850	8402.9863
2855	8386.2059
2860	8278.8125
2865	8022.399667
2870	8244.3529
2875	8450.742
2880	8166.209667
2885	8360.269
2890	8382.324
2895	8491.816333
2900	8586.385667
2905	8387.909
2910	8427.876667
2915	8163.9414
2920	8147.395067
2925	8502.674667
2930	8391.557333
2935	8399.9886
2940	8427.840333
2945	8055.473667
2950	8279.429
2955	8385.0942
2960	7940.351333
2965	8182.416167
2970	8325.767
2975	8261.395833
2980	8167.226367
2985	8210.827667
2990	8099.280167
2995	8135.165
3000	8421.121433
3005	7964.948267
3010	8209.906267
3015	7956.423333
3020	8124.856
3025	8166.579667
3030	8079.296667
3035	8164.5503
3040	8230.362
3045	8269.673333
3050	8150.161667
3055	7770.398
3060	7904.304867
3065	8253.008233
3070	8184.218433
3075	7775.438667
3080	8297.047667
3085	8381.5164
3090	7968.297167
3095	8061.921
3100	8358.660333
3105	8093.376333
3110	7896.307667
3115	8459.803
3120	8107.816133
3125	8008.778333
3130	8171.1437
3135	8016.0051
3140	8051.184667
3145	7571.958
3150	7916.358333
3155	7944.5467
3160	8090.788667
3165	8099.340333
3170	8214.789667
3175	8339.188233
3180	7695.369
3185	8164.155333
3190	7950.631567
3195	8094.8508
3200	8199.221
3205	8188.992
3210	8279.509667
3215	7917.590333
3220	8185.909833
3225	7875.200267
3230	7896.216
3235	7977.4585
3240	8254.671333
3245	8107.708333
3250	8067.134667
3255	8002.329667
3260	8074.001667
3265	7733.470333
3270	8256.453667
3275	8091.592667
3280	7977.018667
3285	7682.257
3290	7852.804667
3295	7700.088
3300	8155.555533
3305	7936.9521
3310	7792.4232
3315	7707.529733
3320	7806.121333
3325	7929.109667
3330	7365.292
3335	7890.735
3340	7617.18
3345	8149.996267
3350	7898.5766
3355	7749.215333
3360	7838.668667
3365	7710.1745
3370	7596.986233
3375	7570.7926
3380	7585.012667
3385	7744.017333
3390	7986.979167
3395	7611.797833
3400	7764.767133
3405	7462.522867
3410	7262.0991
3415	7674.702333
3420	7558.031167
3425	7499.725
3430	7448.509433
3435	7815.2723
3440	7173.816333
3445	7268.386967
3450	7889.537333
3455	7195.169067
3460	7355.094267
3465	7696.56
3470	7680.461
3475	7627.079833
3480	7578.6929
3485	7814.747633
3490	7449.420933
3495	7596.424133
3500	7599.560333
3505	7590.3401
3510	7773.335433
3515	7455.3729
3520	7280.881667
3525	7619.995533
3530	7500.396767
3535	7505.396633
3540	7680.974
3545	7523.642
3550	7049.9148
3555	7483.506933
3560	7455.0207
3565	7406.224233
3570	7527.9218
3575	7406.725433
3580	7277.406667
3585	7052.437
3590	7356.860433
3595	7100.2875
3600	7570.21
3605	7370.796667
3610	7520.0282
3615	6683.849167
3620	7372.709667
3625	6992.983533
3630	7255.993333
3635	7220.272833
3640	7249.298833
3645	7082.507467
3650	7021.962933
3655	7463.354233
3660	7509.913767
3665	6890.225067
3670	7360.4087
3675	7146.642933
3680	7191.8188
3685	7205.549633
3690	7289.174867
3695	7252.214
3700	7460.146333
3705	7418.3457
3710	6949.093667
3715	7253.364333
3720	7248.938633
3725	7227.286167
3730	7314.644567
3735	7050.2423
3740	7435.105
3745	7189.0544
3750	7241.375733
3755	9453.305483
3760	9821.9817
3765	9839.457083
3770	9657.63875
3775	9909.904817
3780	9750.01855
3785	9720.071617
3790	10139.2857
3795	10028.51642
3800	10345.58872
3805	10203.3303
3810	10262.61103
3815	10435.62188
3820	10394.56572
3825	10122.10755
3830	10134.37557
3835	10075.34055
3840	9991.555883
3845	10281.29112
3850	10783.59265
3855	10545.1584
3860	9854.567633
3865	10454.01952
3870	10378.04792
