# Supplementary material for: DNArepairK: An Interactive Database for Exploring the Impact of Anticancer Drugs onto the Dynamics of DNA Repair Proteins
Source: Biomedicines. 2021 Sep 16;9(9):1238. doi: 10.3390/biomedicines9091238 (PMC8470695; doi:10.3390/biomedicines9091238)
Supplement: Supplementary file 1 [file biomedicines-09-01238-s001.zip › Fit and Raw data/MDC1/MDC1.txt]

2
1
A45*(k45/(l45-k45))*(Math.exp(-k45*t)-Math.exp(-l45*t))
00b0f0
A45=30161.2607969539;k45=0.0190603282967704;l45=0.0000383920365365879
MDC1
if:t>=0
A45*(k45/(l45-k45))*(Math.exp(-k45*t)-Math.exp(-l45*t))

A46*(k46/(l46-k46))*(Math.exp(-k46*t)-Math.exp(-l46*t))
00b050
A46=12289.1506282265;k46=0.0124093003200398;l46=0
MDC1_I
if:t>=0
A46*(k46/(l46-k46))*(Math.exp(-k46*t)-Math.exp(-l46*t))
