# Supplementary material for: DNArepairK: An Interactive Database for Exploring the Impact of Anticancer Drugs onto the Dynamics of DNA Repair Proteins
Source: Biomedicines. 2021 Sep 16;9(9):1238. doi: 10.3390/biomedicines9091238 (PMC8470695; doi:10.3390/biomedicines9091238)
Supplement: Supplementary file 1 [file biomedicines-09-01238-s001.zip › Fit and Raw data/MDC1/MDC1/MDC1.txt]

MDC1	bdd7ee
0	0
5	3548.45964
10	5822.276
15	8416.7942
20	11986.5726
25	12644.4399
30	14126.1883
35	14845.987
40	16701.0378
45	17029.667
50	18089.6524
55	18285.4526
60	20674.291
65	20160.989
70	21712.5545
75	23050.4848
80	22906.6114
85	22544.0013
90	24358.0113
95	24721.963
100	25499.401
105	24977.331
110	25901.511
115	26306.612
120	28139.613
125	27111.045
130	28069.677
135	27462.592
140	29420.561
145	28443.306
150	28010.839
155	29743.267
160	29690.099
165	28408.755
170	29495.778
175	30482.93
180	29618.644
185	28522.109
190	28890.03
195	27694.287
200	27902.07
205	28559.513
210	27897.609
215	29631.454
220	30460.932
225	30607.438
230	29045.788
235	28822.967
240	28903.198
245	29278.151
250	29920.445
255	30466.467
260	29242.922
265	29758.976
270	28993.612
275	29968.567
280	29428.896
285	29372.316
290	30909.942
295	30243.034
300	29554.004
305	29841.288
310	29924.518
315	29442.268
320	31090.732
325	31245.76
330	30271.866
335	31053.311
340	29016.357
345	30595.307
350	29644.801
355	29968.122
360	30529.741
365	30119.987
370	30302.838
375	30169.912
380	30514.057
385	29847.261
390	32479.066
395	31197.975
400	30861.501
405	30305.701
410	30884.658
415	30584.278
420	28487.256
425	29467.755
430	29678.925
435	30801.452
440	28514.639
445	30058.533
450	29674.313
455	29142.4
460	30307.14
465	27066.12
470	28333.642
475	29072.143
480	30589.799
485	29496.958
490	29405.99
495	29679.629
500	28437.92
505	29864.402
510	28744.795
515	30361.931
520	27509.523
525	28303.772
530	28727.929
535	27012.126
540	27894.867
545	28016.191
550	29363.24
555	30817.26
560	28927.391
565	28469.74
570	29015.505
575	29728.984
580	29403.928
585	29444.353
590	29306.466
595	29527.589
600	28411.507
605	29251.591
610	30621.49
615	29605.797
620	29589.548
625	30183.838
630	28679.938
635	30244.262
640	28910.167
645	29901.153
650	28836.653
655	27889.327
660	30642.195
665	29907.217
670	28676.325
675	29262.695
680	28607.503
685	29012.689
690	27913.974
695	29694.68
700	28591.47
705	27602.92
710	28758.491
715	30121.023
720	29453.831
725	29148.307
730	29106.168
735	28921.172
740	28954.459
745	28674.815
750	30041.493
755	29108.5
760	29193.533
765	29190.226
770	28236.194
775	28873.179
780	30124.754
785	29142.252
790	28868.441
795	29441.278
800	29256.177
805	28067.78
810	29613.946
815	28682.882
820	29658.512
825	29680.45
830	29320.285
835	27752.654
840	28173.402
845	28164.558
850	29194.328
855	28248.924
860	28997.372
865	27784.216
870	28540.955
875	27802.288
880	29008.588
885	30210.945
890	29048.996
895	30183.787
900	28656.023
905	27724.326
910	28906.881
915	29409.093
920	30392.261
925	29176.802
930	28721.331
935	29104.114
940	29660.828
945	28777.261
950	31179.937
955	28989.152
960	30899.3
965	29814.959
970	28940.325
975	28984.175
980	29793.149
985	28958.907
990	29689.094
995	28899.784
1000	28997.822
1005	28377.661
1010	30127.705
1015	29903.82
1020	28273.122
1025	28617.897
1030	28753.563
1035	29129.758
1040	29826.181
1045	29542.439
1050	29479.538
1055	29907.096
1060	29292.731
1065	28899.213
1070	29620.805
1075	29216.19
1080	29652.2
1085	29561.717
1090	30374.232
1095	30147.867
1100	30136.461
1105	30153.261
1110	30358.255
1115	28942.332
1120	29540.357
1125	30206.339
1130	28978.566
1135	29046.319
1140	30333.564
1145	28979.609
1150	28711.404
1155	28787.868
1160	30788.89
1165	28513.218
1170	30992.388
1175	29666.097
1180	28925.849
1185	29440.978
1190	29328.419
1195	27469.13
1200	28710.917
1205	29828.786
1210	30524.038
1215	29445.241
1220	30284.74
1225	28811.812
1230	29563.142
1235	29836.424
1240	30252.933
1245	30521.567
1250	29057.835
1255	30291.97
1260	30183.423
1265	30863.905
1270	30136.694
1275	30561.388
1280	29145.912
1285	30116.467
1290	28897.541
1295	28756.87
1300	27142.631
1305	28910.107
1310	30343.054
1315	29220.71
1320	26732.242
1325	28252.706
1330	29216.455
1335	29366.868
1340	28710.295
1345	29035.318
1350	28793.699
1355	27377.835
1360	26783.488
1365	27633.412
1370	28049.868
1375	29919.755
1380	29006.708
1385	29474.064
1390	28121.302
1395	27080.269
1400	29218.38
1405	28264.85
1410	28295.719
1415	27904.883
1420	28453.17
1425	28124.193
1430	28171.433
1435	29007.331
1440	27671.457
1445	28449.548
1450	28562.972
1455	28737.67
1460	28690.038
1465	28202.943
1470	27432.26
1475	28650.717
1480	28051.654
1485	28809.784
1490	28993.634
1495	29382.819
1500	28680.481
1505	29458.436
1510	27988.876
1515	27457.047
1520	27703.012
1525	28625.134
1530	27761.994
1535	27233.254
1540	28340.017
1545	28933.566
1550	28227.91
1555	27926.063
1560	29889.32
1565	27725.702
1570	28296.642
1575	27384.359
1580	28672.947
1585	28982.01
1590	27967.158
1595	29967.472
1600	28272.203
1605	29243.501
1610	28420.114
1615	29581.286
1620	29357.6
1625	28062.676
1630	28209.372
1635	28851.406
1640	28554.207
1645	27370.738
1650	29627.679
1655	28054.1
1660	28400.166
1665	27783.449
1670	30045.754
1675	29249.449
1680	28985.712
1685	28287.841
1690	28003.691
1695	29250.837
1700	27946.312
1705	28822.694
1710	27388.987
1715	29467.904
1720	28619.872
1725	27923.738
1730	27289.743
1735	28611.338
1740	29239.417
1745	27772.623
1750	27749.315
1755	28288.199
1760	28077.136
1765	28631.335
1770	27607.01
1775	28252.722
1780	27089.963
1785	27938.39
1790	28486.468
1795	28170.829
1800	28036.351
1805	28554.978
1810	27366.58
1815	29166.71
1820	26955.389
1825	27570.174
1830	26874.934
1835	27498.823
1840	27911.834
1845	26725.733
1850	27277.795
1855	28199.865
1860	26497.144
1865	27876.332
1870	29924.274
1875	26843.359
1880	28249.729
1885	28051.493
1890	26979.792
1895	26789.47
1900	27213.049
1905	27199.166
1910	27629.569
1915	27859.918
1920	26950.42
1925	27137.401
1930	26567.452
1935	29290.261
1940	27569.306
1945	25954.229
1950	28418.511
1955	28766.546
1960	29804.142
1965	28662.545
1970	27743.132
1975	28082.927
1980	26734.672
1985	28614.321
1990	29345.062
1995	26352.639
2000	28119.284
