# Supplementary material for: DNArepairK: An Interactive Database for Exploring the Impact of Anticancer Drugs onto the Dynamics of DNA Repair Proteins
Source: Biomedicines. 2021 Sep 16;9(9):1238. doi: 10.3390/biomedicines9091238 (PMC8470695; doi:10.3390/biomedicines9091238)
Supplement: Supplementary file 1 [file biomedicines-09-01238-s001.zip › Fit and Raw data/MDC1/MDC1/MDC1_I.txt]

MDC1_I	c5e0b4
0	0
5	1094.496988
10	1674.92348
15	2792.880948
20	3168.505588
25	3706.778513
30	4577.993563
35	5092.977188
40	5064.203144
45	5544.780649
50	6001.309531
55	6630.716688
60	6651.246688
65	7277.730056
70	7223.947375
75	7184.073706
80	8327.037375
85	8335.751688
90	8847.318313
95	8557.749313
100	8669.736563
105	8748.780688
110	9035.673938
115	9327.087438
120	9823.086813
125	9609.6175
130	9868.768063
135	10385.78669
140	9918.20075
145	10081.32381
150	10495.0875
155	10372.22319
160	9943.480563
165	10731.97963
170	9929.206063
175	10798.36519
180	10719.68388
185	10692.99525
190	10860.60713
195	11028.0765
200	11057.97438
205	11139.01106
210	11286.49919
215	11022.915
220	11071.38419
225	11981.59656
230	11333.67869
235	11072.05394
240	11323.36825
245	11132.56006
250	11138.96263
255	10653.95581
260	10952.06044
265	10945.81494
270	11659.898
275	11897.97194
280	11614.63094
285	11321.56881
290	11536.14081
295	12171.93331
300	12346.38425
305	12151.21144
310	12130.70906
315	11448.28531
320	11415.85794
325	12067.31906
330	12178.96269
335	11605.78156
340	12142.65369
345	12187.44525
350	12402.1585
355	11852.90713
360	12105.344
365	12053.34425
370	11925.5175
375	12256.447
380	11793.20025
385	12097.58931
390	12279.77531
395	11992.38969
400	11849.43713
405	11652.02125
410	11777.16163
415	11563.67788
420	11932.32875
425	11599.9135
430	12499.8905
435	12299.33363
440	11915.71031
445	12037.30581
450	12202.09056
455	11958.98581
460	12561.04256
465	12168.82181
470	11981.10994
475	12000.88106
480	12207.54806
485	12202.15831
490	11943.66256
495	12054.067
500	11783.568
505	11887.833
510	11591.20663
515	12004.87125
520	11809.44075
525	11656.07131
530	11771.58413
535	11724.934
540	12533.85713
545	12017.06925
550	11987.65331
555	12326.64988
560	12169.88713
565	12272.377
570	12522.80706
575	12763.13869
580	12252.1515
585	12197.51406
590	12590.72775
595	12182.74463
600	12216.8195
605	12099.56463
610	12716.92588
615	11925.9225
620	12088.45431
625	12090.70106
630	12706.91119
635	12619.49675
640	12723.95906
645	12437.31081
650	12818.91969
655	11952.06813
660	12754.24763
665	12879.97769
670	12122.49519
675	12100.6565
680	12606.25794
685	12739.85256
690	12433.02569
695	12596.442
700	12450.69256
705	12203.18894
710	12700.80263
715	12759.56631
720	12210.24238
725	12464.69063
730	12206.08731
735	12184.94406
740	12919.23481
745	12172.35575
750	12307.31338
755	12343.8645
760	12751.37238
765	11858.65825
770	11915.61863
775	12077.58675
780	11642.43594
785	12615.19613
790	12189.98975
795	11968.95794
800	12366.75025
805	12317.19181
810	11565.14425
815	12501.04388
820	12039.11519
825	12158.22163
830	12909.41169
835	12175.99025
840	11897.89106
845	11808.34375
850	12314.576
855	12227.04681
860	12254.50844
865	12830.969
870	12803.19356
875	12054.14238
880	11839.91306
885	12128.81569
890	12549.88888
895	12477.55131
900	12067.17838
905	12127.18088
910	11795.22744
915	12411.63575
920	12388.52956
925	12438.40856
930	12065.95463
935	11900.643
940	12362.51981
945	11694.80656
950	11714.99694
955	11765.91825
960	11952.2615
965	11801.74581
970	11981.25275
975	12280.64488
980	12711.017
985	12178.358
990	12176.93625
995	11747.52938
1000	12856.1455
1005	11751.34669
1010	12452.59813
1015	12335.20263
1020	12058.29931
1025	12368.91131
1030	12054.06519
1035	12020.38081
1040	12160.83913
1045	12200.15888
1050	12715.99625
1055	12314.61375
1060	12456.04319
1065	12162.14563
1070	12325.7575
1075	12356.46119
1080	12124.039
1085	12304.99956
1090	12800.97094
1095	12081.23744
1100	11497.96119
1105	11722.78194
1110	12894.19931
1115	12545.44031
1120	12283.53606
1125	12053.65575
1130	12275.08906
1135	12358.54788
1140	12556.23931
1145	12030.81844
1150	11904.01513
1155	12541.73225
1160	11999.58525
1165	12050.60188
1170	12000.32388
1175	11678.40231
1180	11943.03594
1185	11577.37088
1190	12329.67813
1195	12555.53
1200	12003.94344
1205	11629.69419
1210	12486.04556
1215	12456.88494
1220	12364.11238
1225	12253.7995
1230	12597.3765
1235	12735.89763
1240	12044.00325
1245	12454.66719
1250	12107.67056
1255	12669.29413
1260	12133.04813
1265	12108.26013
1270	12697.57575
1275	12429.03706
1280	11996.69088
1285	12403.62256
1290	12529.9675
1295	12277.52375
1300	12611.98125
1305	12344.11844
1310	12416.55469
1315	12836.13806
1320	12488.72519
1325	13023.51581
1330	12244.00563
1335	12213.46581
1340	12689.33588
1345	11995.82725
1350	11740.01325
1355	12462.15244
1360	12353.48219
1365	11955.88731
1370	12256.18313
1375	12536.62869
1380	12954.61263
1385	12160.06369
1390	12485.0845
1395	13245.2045
1400	12151.22769
1405	12489.88525
1410	12732.65538
1415	12889.441
1420	12528.52069
1425	12694.77856
1430	12476.14313
1435	12542.93738
1440	12749.02794
1445	12550.39575
1450	12601.42975
1455	12591.45556
1460	12461.66575
1465	12216.92356
1470	12119.41538
1475	12507.07525
1480	13129.93263
1485	12417.18619
1490	12413.43506
1495	12756.63169
1500	12922.55094
1505	12628.56038
1510	12411.63006
1515	12377.73469
1520	12476.43781
1525	12479.63119
1530	12613.07025
1535	12287.52638
1540	12619.3265
1545	12209.42375
1550	12128.46369
1555	12556.64075
1560	12356.97294
1565	12419.45763
1570	12339.74994
1575	12555.63206
1580	11997.36694
1585	11865.10263
1590	11973.20981
1595	12176.64494
1600	12008.89363
1605	12075.23306
1610	12531.83744
1615	12844.74419
1620	12830.89525
1625	12482.14006
1630	11735.06419
1635	12302.95413
1640	12818.86875
1645	12373.57163
1650	12784.77631
1655	12503.94256
1660	13131.67638
1665	12786.90575
1670	12659.37738
1675	12187.52688
1680	12959.97438
1685	12317.19131
1690	12353.65669
1695	12367.01431
1700	12542.32469
1705	12417.61431
1710	12347.51175
1715	12232.80375
1720	12361.82281
1725	12613.134
1730	12509.08081
1735	12443.31169
1740	12733.02013
1745	12621.516
1750	12921.516
1755	12448.6165
1760	12542.66369
1765	12855.9785
1770	12877.82131
1775	12532.43844
1780	12351.65725
1785	12501.79413
1790	12852.98625
1795	12898.08094
1800	12959.01531
1805	12426.10538
1810	12037.35138
1815	12423.00781
1820	12833.46525
1825	12827.84138
1830	13048.39675
1835	12517.72944
1840	12930.44488
1845	12716.21625
1850	12544.65075
1855	12595.28088
1860	12185.98706
1865	12604.85938
1870	12310.88331
1875	12737.20344
1880	11961.95631
1885	12366.76881
1890	12247.60963
1895	11785.64119
1900	12075.76888
1905	11873.91125
1910	12271.159
1915	12427.04875
1920	12165.91894
1925	12053.16463
1930	12110.7335
1935	12461.50519
1940	12648.85025
1945	12186.14713
1950	12210.04931
1955	12086.8015
1960	11430.41556
1965	11952.79113
1970	11811.95588
1975	12180.20331
1980	11673.99131
1985	11820.56919
1990	11730.94338
1995	11978.32225
2000	12169.81288
