# Supplementary material for: DNArepairK: An Interactive Database for Exploring the Impact of Anticancer Drugs onto the Dynamics of DNA Repair Proteins
Source: Biomedicines. 2021 Sep 16;9(9):1238. doi: 10.3390/biomedicines9091238 (PMC8470695; doi:10.3390/biomedicines9091238)
Supplement: Supplementary file 1 [file biomedicines-09-01238-s001.zip › Fit and Raw data/NEIL3/NEIL3.txt]

1
1
A3*(1-Math.exp(-k3*t))+B3*(1-Math.exp(-m3*t))
00b0f0
A3=2767.58146601199;k3=0.135224231332267;l3=0.0383236081217491;m3=0.122289986248281;d3=6.3399714613484;B3=358.328388361794
NEIL3
if:t>=d3
A3*((k3/(k3-l3))*Math.exp(l3*(d3-t))-(l3/(k3-l3))*Math.exp(k3*(d3-t))-Math.exp(-k3*t))+B3*(1-Math.exp(-m3*t))
