# Supplementary material for: DNArepairK: An Interactive Database for Exploring the Impact of Anticancer Drugs onto the Dynamics of DNA Repair Proteins
Source: Biomedicines. 2021 Sep 16;9(9):1238. doi: 10.3390/biomedicines9091238 (PMC8470695; doi:10.3390/biomedicines9091238)
Supplement: Supplementary file 1 [file biomedicines-09-01238-s001.zip › Fit and Raw data/NEIL3/NEIL3/NEIL3.txt]

NEIL3	bdd7ee
0	0
2	606.9486667
4	1414.759476
6	1613.540333
8	2133.170952
10	2218.292286
12	2574.37719
14	2089.479
16	2256.108952
18	2173.10019
20	2339.319762
22	2134.893905
24	2581.209762
26	1996.786952
28	1842.382238
30	1649.002714
32	1699.147
34	1660.674667
36	1681.226286
38	1585.17619
40	1316.96481
42	1202.596714
44	1427.22919
46	765.0680476
48	942.5012857
50	1102.79781
52	1218.514238
54	959.3349048
56	957.4999524
58	813.1979524
60	1076.669
62	611.5037143
64	979.9841905
66	915.8500952
68	904.1188095
70	674.0712857
72	729.0792857
74	185.1948095
76	537.0375714
78	723.4628571
80	668.7941905
82	274.4381429
84	647.310381
86	678.3065714
88	475.9112857
90	444.3378095
92	790.8008571
94	900.4549524
96	425.8883333
98	168.2432857
100	166.7450476
102	435.1087619
104	226.0711429
106	530.4948571
108	380.0742857
110	641.9345238
112	437.3897619
114	76.42619048
116	327.8871905
118	348.3568571
120	406.5554286
122	311.0046667
124	690.980381
126	585.278
128	81.36133333
130	544.1397143
132	415.4798095
134	817.5411429
136	346.5715714
138	388.2724762
140	571.267
142	399.8056667
144	675.1804286
146	639.7720476
148	98.21661905
150	494.8991905
152	425.3147143
154	219.7731429
156	379.5546667
158	379.1040952
160	233.1541905
162	353.8623333
164	390.9822381
166	295.2913333
168	691.6042381
170	379.472
172	480.5722381
174	71.44933333
176	342.7190952
178	594.5454762
180	424.0721905
182	478.4745714
184	472.0030476
186	498.9591429
188	461.0997143
190	310.2129048
192	93.65666667
194	514.6193333
196	427.5329524
198	266.4598095
200	464.7877143
202	577.617
204	439.7117619
206	325.4671429
208	205.6394762
210	141.521381
212	309.1275238
214	642.0445238
216	150.5879048
218	246.2402381
220	582.1938571
222	353.1217143
224	321.3513333
226	226.6598095
228	362.871
230	441.3276667
232	447.3803333
234	322.6911905
236	473.7380952
238	249.0667619
240	517.0671905
242	-173.8424286
244	204.650619
246	527.7315714
248	267.3735714
250	664.63
252	265.584619
254	278.0037619
256	87.24942857
258	509.093
260	446.5061905
262	279.7332381
264	521.4225714
266	214.2774762
268	362.3645238
270	494.8939048
272	439.452619
274	356.8331905
276	314.2691429
278	273.3850952
280	234.3606667
282	166.5448571
284	143.3338571
286	318.3125714
288	255.3064286
290	221.1925238
292	247.3447619
294	381.4579524
296	418.5296667
298	284.9365714
300	435.4281905
