# Supplementary material for: DNArepairK: An Interactive Database for Exploring the Impact of Anticancer Drugs onto the Dynamics of DNA Repair Proteins
Source: Biomedicines. 2021 Sep 16;9(9):1238. doi: 10.3390/biomedicines9091238 (PMC8470695; doi:10.3390/biomedicines9091238)
Supplement: Supplementary file 1 [file biomedicines-09-01238-s001.zip › Fit and Raw data/NIPBL/NIPBL.txt]

2
1
(A49*k49*l49/((k49-l49)*(k49-m49)*(l49-m49)))*((l49-m49)*Math.exp(-k49*t)-(k49-m49)*Math.exp(-l49*t)+(k49-l49)*Math.exp(-m49*t))+B49*(1-Math.exp(-n49*t))
00b0f0
A49=13490.8578548803;k49=0.00665603844335992;l49=0.00665794855100298;m49=0.0000869564188368094;n49=0.225333739446514;B49=2145.04418060351
NIPBL
if:t>=0
(A49*k49*l49/((k49-l49)*(k49-m49)*(l49-m49)))*((l49-m49)*Math.exp(-k49*t)-(k49-m49)*Math.exp(-l49*t)+(k49-l49)*Math.exp(-m49*t))+B49*(1-Math.exp(-n49*t))

(A50*k50*l50/((k50-l50)*(k50-m50)*(l50-m50)))*((l50-m50)*Math.exp(-k50*t)-(k50-m50)*Math.exp(-l50*t)+(k50-l50)*Math.exp(-m50*t))+B50*(1-Math.exp(-n50*t))
00b050
A50=11326.7102757508;k50=0.00311365189290791;l50=0.00936436433599665;m50=0.000138352253324581;n50=0.299050797020417;B50=1309.12923266864
NIPBL_I
if:t>=0
(A50*k50*l50/((k50-l50)*(k50-m50)*(l50-m50)))*((l50-m50)*Math.exp(-k50*t)-(k50-m50)*Math.exp(-l50*t)+(k50-l50)*Math.exp(-m50*t))+B50*(1-Math.exp(-n50*t))
