# Supplementary material for: DNArepairK: An Interactive Database for Exploring the Impact of Anticancer Drugs onto the Dynamics of DNA Repair Proteins
Source: Biomedicines. 2021 Sep 16;9(9):1238. doi: 10.3390/biomedicines9091238 (PMC8470695; doi:10.3390/biomedicines9091238)
Supplement: Supplementary file 1 [file biomedicines-09-01238-s001.zip › Fit and Raw data/NIPBL/NIPBL/NIPBL.txt]

NIPBL	bdd7ee
0	0
5	1373.879429
10	1849.723048
15	2336.662238
20	2588.25881
25	2698.596333
30	2649.784476
35	3127.967952
40	2976.151667
45	2768.008095
50	2998.471905
55	3297.687714
60	3618.33819
65	3477.292857
70	3245.029286
75	3652.291429
80	4161.826095
85	3523.432524
90	3773.540095
95	3453.982714
100	4064.667667
105	3896.977571
110	4358.688095
115	4517.480667
120	4021.752333
125	4667.205
130	5055.248381
135	4810.001905
140	4811.621
145	5094.818952
150	5462.189429
155	5015.019381
160	5236.306619
165	5317.66181
170	5852.644333
175	6007.222286
180	6337.467905
185	6593.494905
190	6452.066619
195	6345.618667
200	6695.743333
205	7019.273714
210	7813.835381
215	7262.45319
220	7584.821286
225	7935.196238
230	7969.697714
235	8187.073476
240	8375.842762
245	8695.377857
250	9161.450333
255	8937.333762
260	9239.490762
265	8814.659333
270	9559.913429
275	10344.88514
280	9814.064619
285	10641.51948
290	10120.86219
295	10517.78752
300	10516.2721
305	10304.30271
310	10229.54038
315	10645.34652
320	10540.60986
325	10677.18724
330	10898.21176
335	10548.52686
340	11368.37767
345	10868.50005
350	11635.9119
355	11254.10081
360	11868.39748
365	11357.16681
370	12001.83305
375	11985.84538
380	11796.12524
385	11800.57252
390	11428.17924
395	12256.14067
400	12540.24614
405	11924.74976
410	12198.80895
415	12274.65962
420	12988.88481
425	12104.71438
430	12145.52029
435	12454.70905
440	12457.0639
445	12936.42114
450	12270.37367
455	13124.15819
460	12893.52276
465	12873.5241
470	13603.29952
475	13100.86705
480	13347.08595
485	12975.63457
490	13078.29224
495	13411.43695
500	13671.43919
505	13392.82514
510	13881.82686
515	13679.87124
520	13676.01233
525	13065.21629
530	13742.95495
535	13681.53662
540	14277.08533
545	13451.62871
550	13345.93295
555	14346.30467
560	14003.81186
565	13522.22752
570	13908.22238
575	13641.3299
580	13503.69657
585	13841.79343
590	13546.00543
595	13572.715
600	14331.00238
605	14050.10571
610	13405.77429
615	13703.1199
620	14265.60105
625	14048.16986
630	14386.44414
635	14484.77271
640	14227.381
645	14317.01781
650	14492.41152
655	14437.54524
660	14004.43257
665	13504.54771
670	13518.3971
675	14101.5199
680	14571.838
685	14114.96386
690	13882.08162
695	14615.89876
700	14558.39257
705	14173.67243
710	14638.44086
715	14441.78029
720	14639.80333
725	14638.61843
730	14856.33171
735	14937.75676
740	14590.89181
745	15115.2301
750	14549.212
755	14807.77838
760	14313.12981
765	14426.21686
770	14407.56443
775	14319.91386
780	14253.90738
785	15120.16757
790	14967.49814
795	14653.15876
800	14727.25152
805	14194.0259
810	13932.55033
815	14665.9329
820	14931.27695
825	14355.71381
830	14478.01643
835	14669.62795
840	14652.81
845	14105.26586
850	14405.72948
855	14959.41843
860	14931.03014
865	14639.09938
870	14647.55814
875	14846.00214
880	14836.82343
885	15162.78633
890	14505.25433
895	14790.46929
900	14679.05133
905	14262.74567
910	14575.60586
915	14723.33052
920	14191.62238
925	15144.72643
930	14961.51881
935	15162.38214
940	14714.215
945	14242.43081
950	14634.36133
955	14492.37514
960	14077.37295
965	14399.04186
970	14233.83629
975	15102.82686
980	14723.09033
985	15005.68262
990	14813.21633
995	15162.60857
1000	14839.12338
1005	15088.69814
1010	14608.57281
1015	14722.5179
1020	14512.95548
1025	15198.32905
1030	14709.793
1035	15011.36719
1040	14794.94581
1045	14549.0489
1050	14505.48757
1055	14535.33081
1060	14619.00748
1065	14493.86343
1070	15305.8549
1075	13942.71338
1080	14720.96471
1085	14623.73443
1090	14231.74829
1095	14257.11343
1100	14713.87252
1105	14376.796
1110	14267.75719
1115	14541.63476
1120	14734.7289
1125	14795.66486
1130	15050.45705
1135	15197.08895
1140	14691.17905
1145	15010.572
1150	15225.13838
1155	14734.7761
1160	15182.99348
1165	14404.17033
1170	14930.0219
1175	15090.8489
1180	15558.44752
1185	14655.176
1190	15035.20867
1195	14471.21333
1200	14660.71019
1205	15039.79276
1210	14735.8551
1215	14356.21614
1220	15137.52924
1225	15153.0291
1230	14203.63062
1235	15165.27724
1240	15212.90057
1245	14662.25486
1250	14840.51052
1255	14108.30724
1260	14683.29367
1265	14844.83114
1270	14675.58686
1275	14650.72995
1280	14691.92881
1285	14771.81443
1290	14824.89657
1295	15288.36543
1300	14892.18595
1305	14212.31905
1310	15816.54719
1315	14500.7531
1320	15220.76629
1325	14516.43876
1330	14310.60433
1335	15106.243
1340	14635.78019
1345	14679.36671
1350	13967.73576
1355	13992.31943
1360	13643.66638
1365	14156.42857
1370	14183.95748
1375	14637.652
1380	15384.81805
1385	14188.33224
1390	15224.14367
1395	14277.50148
1400	14684.89171
1405	14412.7411
1410	13672.15729
1415	13762.05419
1420	13914.83948
1425	14296.07805
1430	14488.82338
1435	13952.17133
1440	14174.99414
1445	14486.58062
1450	14414.70329
1455	13989.87986
1460	14389.15252
1465	14065.91348
1470	13968.7739
1475	14223.84043
1480	13762.237
1485	14024.36824
1490	14539.20319
1495	14449.50667
1500	13888.22724
1505	14257.79948
1510	13868.24724
1515	13721.61805
1520	14009.06333
1525	14013.70948
1530	13890.15848
1535	14571.19586
1540	14383.2979
1545	13687.25857
1550	13629.47114
1555	14275.24605
1560	14715.3529
1565	14327.44962
1570	14274.1151
1575	14050.845
1580	13675.87671
1585	14572.17062
1590	14361.75995
1595	14344.96195
1600	14521.43514
1605	13574.36786
1610	13174.98281
1615	13852.628
1620	13671.68657
1625	13537.57438
1630	13837.51924
1635	13726.48714
1640	13741.61852
1645	13673.88105
1650	14280.358
1655	13791.53776
1660	13983.89224
1665	14518.22186
1670	14050.24262
1675	14150.77776
1680	14177.18638
1685	14081.0239
1690	14083.43533
1695	14054.39976
1700	13983.88881
1705	14555.61038
1710	13554.16776
1715	14547.14981
1720	14076.3441
1725	13882.435
1730	13453.74657
1735	14118.48943
1740	14331.71133
1745	13965.3749
1750	14665.65848
1755	14469.69
1760	13878.16657
1765	14623.202
1770	14034.2569
1775	14288.524
1780	13933.48876
1785	13586.00067
1790	13852.89252
1795	13506.21929
1800	14015.01957
1805	13953.51352
1810	14461.15319
1815	13725.77386
1820	13768.64367
1825	14133.1819
1830	13697.70686
1835	14195.91133
1840	14315.37776
1845	14315.09976
1850	13892.62876
1855	14484.51205
1860	14091.83162
1865	13235.0009
1870	13615.35543
1875	13787.61467
1880	14210.61695
1885	14295.83433
1890	13950.16695
1895	13433.06305
1900	14119.337
1905	13475.72438
1910	13866.02705
1915	13777.3991
1920	13461.6361
1925	14219.72667
1930	13942.18819
1935	13565.731
1940	13530.64357
1945	13432.89581
1950	13301.02267
1955	13470.31271
1960	13257.62724
1965	13780.58681
1970	13944.49943
1975	13839.0631
1980	13526.62881
1985	13304.2639
1990	13732.196
1995	13517.40857
2000	13767.10233
2005	14141.2691
2010	13999.812
2015	13445.02429
2020	13940.30576
2025	14091.76605
2030	13692.82314
2035	13713.59886
2040	13505.36367
2045	13791.57062
2050	13504.16081
2055	14204.67895
2060	14080.82748
2065	13783.12395
2070	13720.96286
2075	13787.50724
2080	13669.58738
2085	14170.97633
2090	13573.38871
2095	14004.307
2100	13856.57276
2105	14102.96095
2110	13927.34805
2115	13386.66119
2120	13741.66481
2125	14403.8529
2130	14355.53652
2135	14273.88381
2140	14492.29362
2145	13932.9769
2150	14116.09738
2155	13833.23276
2160	13574.281
2165	13852.08938
2170	13837.28762
2175	13596.96257
2180	13891.03229
2185	13693.50662
2190	13890.34824
2195	13931.56305
2200	13768.63671
2205	14120.6391
2210	14097.79305
2215	13808.22614
2220	13944.91552
2225	13907.96586
2230	14013.07348
2235	14301.84586
2240	14233.88881
2245	13876.88838
2250	13738.10271
2255	14200.4109
2260	13861.62857
2265	13473.55871
2270	13866.11886
2275	12741.9671
2280	13663.6009
2285	13324.53781
2290	13412.616
2295	13540.97457
2300	13437.95633
2305	13247.17933
2310	13556.74429
2315	12959.15848
2320	13812.09276
2325	13121.14476
2330	13716.85862
2335	13481.81462
2340	13336.74381
2345	13414.4881
2350	13469.7089
2355	13282.12652
2360	12926.22976
2365	13072.09205
2370	13136.62357
2375	13660.54238
2380	13444.89395
2385	13413.63662
2390	12383.60095
2395	12791.2019
2400	13197.74424
2405	13114.5581
2410	13318.31724
2415	13142.81724
2420	13497.4761
2425	13120.68062
2430	13198.05343
2435	13532.25429
2440	13561.80705
2445	13301.05986
2450	12898.9251
2455	13366.67524
2460	13391.55629
2465	13903.93062
2470	13026.33419
2475	12726.16424
2480	13181.23567
2485	13027.65795
2490	13460.7939
2495	13465.98086
2500	13755.11348
2505	12743.53305
2510	12871.63624
2515	12730.10462
2520	13275.47671
2525	12826.40233
2530	13073.39805
2535	13132.04224
2540	13190.996
2545	12586.93114
2550	12532.99286
2555	12523.44871
2560	12033.74029
2565	12221.7179
2570	12371.19543
2575	12756.202
2580	12429.64514
2585	12702.23581
2590	13427.79338
2595	12322.81252
2600	12774.62562
2605	12967.28838
2610	13299.97629
2615	13521.66581
2620	13084.7931
2625	12333.27452
2630	12674.36662
2635	13403.53667
2640	12854.68795
2645	12377.10433
2650	12798.92919
2655	13453.21286
2660	12483.25157
2665	13174.14124
2670	12889.19905
2675	12922.14371
2680	12776.14805
2685	13115.58681
2690	13142.1601
2695	13309.80386
2700	12728.88948
2705	12888.63914
2710	13033.67486
2715	12784.09667
2720	12732.09624
2725	13315.2289
2730	13019.31843
2735	13152.50776
2740	12645.52729
2745	13235.01795
2750	12920.23852
2755	13026.85738
2760	12830.98762
2765	13288.762
2770	13226.39124
2775	13158.25943
2780	12687.98743
2785	12474.29943
2790	12671.16686
2795	12102.15871
2800	12309.27576
2805	12087.94029
2810	12370.99281
2815	12518.10552
2820	13025.60795
2825	12923.30986
2830	13242.36648
2835	13026.17262
2840	12740.1749
2845	13196.25638
2850	12664.28033
2855	12713.69252
2860	12953.92976
2865	12388.1089
2870	12780.7571
2875	13243.39367
2880	12780.60357
2885	12309.55576
2890	12856.245
2895	12482.1401
2900	12948.40333
2905	12713.12333
2910	12503.19329
2915	12242.67143
2920	12388.09276
2925	12130.44129
2930	12965.28852
2935	12861.77605
2940	12929.24076
2945	12284.38743
2950	12809.84014
2955	13231.17538
2960	12777.27395
2965	12797.80067
2970	13089.9629
2975	13507.89976
2980	12952.79481
2985	12844.03329
2990	13369.21614
2995	13546.41381
3000	13202.56662
3005	13285.91643
3010	12662.71748
3015	13770.41281
3020	13342.37057
3025	13166.22829
3030	12995.53938
3035	13065.28795
3040	13122.44157
3045	13387.07724
3050	12695.668
3055	12634.75562
3060	12383.33957
3065	13089.13419
3070	12622.4311
3075	13077.46205
3080	12808.71067
3085	13410.02895
3090	12902.88948
3095	12543.56971
3100	12939.13214
3105	13084.36519
3110	12829.25262
3115	12879.20662
3120	13133.82362
3125	12991.53038
3130	12118.37695
3135	12862.46986
3140	12912.05462
3145	12747.45986
3150	12909.14252
3155	12871.04814
3160	13157.09276
3165	12992.67024
3170	12423.0839
3175	12492.88214
3180	12364.36371
3185	12435.12895
3190	12518.28952
3195	12766.74738
3200	12674.50686
3205	12852.09129
3210	12618.55971
3215	12637.28157
3220	12591.90643
3225	12028.77771
3230	12479.93195
3235	12933.35338
3240	12579.83814
3245	12736.52233
3250	13050.44467
3255	12597.52219
3260	12238.09733
3265	12849.28857
3270	12452.96538
3275	12818.79471
3280	12663.95057
3285	12832.40533
3290	12803.38352
3295	12532.92267
3300	12463.47033
3305	12567.14995
3310	12445.65205
3315	12397.896
3320	12698.17686
3325	13706.51119
3330	12452.4091
3335	13110.85305
3340	12641.34319
3345	12868.2289
3350	13087.91343
3355	12052.26767
3360	12976.98681
3365	12693.63686
3370	12818.95552
3375	12697.45581
3380	12828.11552
3385	12300.57967
3390	13081.99833
3395	13292.48657
3400	12669.86914
3405	11979.73252
3410	13036.25229
3415	12555.91471
3420	12757.98824
3425	12401.68124
3430	12387.3899
3435	12671.63114
3440	12280.71438
3445	12572.78781
3450	12369.46052
3455	12356.90005
3460	12801.2521
3465	11979.20933
3470	12310.1671
3475	12803.57638
3480	12730.40686
3485	12637.91981
3490	12221.13886
3495	12343.21071
3500	12283.39224
3505	12344.0081
3510	12302.37943
3515	12295.88067
3520	12184.56624
3525	12828.23586
3530	12604.16905
3535	12746.58376
3540	11903.21467
3545	12104.56319
3550	12024.766
3555	12153.51838
3560	11601.44143
3565	12343.38876
3570	12185.38633
3575	12441.77919
3580	12316.97552
3585	11898.47833
3590	12541.64738
3595	11360.65038
3600	10856.0891
3605	11863.03748
3610	11259.8079
3615	12370.21333
3620	11748.43086
3625	12175.78281
3630	12136.6461
3635	12207.62971
3640	11933.03138
3645	11999.05952
3650	11891.61876
3655	12022.18086
3660	11795.6989
3665	12549.46252
3670	12052.21981
3675	11948.42748
