# Supplementary material for: DNArepairK: An Interactive Database for Exploring the Impact of Anticancer Drugs onto the Dynamics of DNA Repair Proteins
Source: Biomedicines. 2021 Sep 16;9(9):1238. doi: 10.3390/biomedicines9091238 (PMC8470695; doi:10.3390/biomedicines9091238)
Supplement: Supplementary file 1 [file biomedicines-09-01238-s001.zip › Fit and Raw data/NIPBL/NIPBL/NIPBL_I.txt]

NIPBL_I	c5e0b4
0	0
5	1004.1599
10	1358.0747
15	1274.5655
20	917.6695
25	1234.3366
30	1913.7567
35	1726.1638
40	1668.5916
45	1606.2756
50	2250.9809
55	1890.5193
60	1383.8351
65	2021.5261
70	1586.7249
75	1689.4935
80	2187.9136
85	2124.3475
90	2062.2653
95	2385.9794
100	2039.9507
105	2579.876
110	2733.7006
115	2532.2286
120	2611.3131
125	3492.8054
130	2841.155
135	3004.2859
140	2795.0519
145	3636.9489
150	3047.5149
155	3471.5233
160	3512.1736
165	3348.3959
170	3404.852
175	3746.3365
180	3935.2816
185	4381.8859
190	4423.9024
195	4100.5225
200	4126.5781
205	4147.0646
210	4882.6778
215	4877.7186
220	4620.0951
225	5416.3015
230	4879.7756
235	5011.4585
240	4951.8725
245	5478.939
250	4960.077
255	5807.81
260	5792.0851
265	5118.1043
270	5615.9336
275	6135.7737
280	6134.7869
285	6599.516
290	6220.0661
295	5359.1627
300	6122.8098
305	6018.3098
310	6633.4517
315	5892.711
320	6757.4044
325	7829.6049
330	7131.5967
335	6714.5063
340	6955.3692
345	6932.7195
350	6496.7341
355	6377.7634
360	7573.3166
365	7489.1461
370	7098.9595
375	7891.9282
380	6761.7911
385	7054.4595
390	8288.8583
395	7576.7266
400	7326.6272
405	7679.108
410	7726.8938
415	8409.1664
420	8445.1556
425	8372.2167
430	7764.1359
435	8266.7817
440	7684.2899
445	7798.6059
450	8278.1803
455	8821.4933
460	8768.9371
465	8439.779
470	7939.6427
475	8766.142
480	9238.0066
485	8711.0094
490	8415.776
495	8867.2957
500	8826.3632
505	9401.445
510	9126.3237
515	8590.1658
520	9324.6909
525	9444.7047
530	8615.0146
535	9420.5802
540	9460.0318
545	9080.5879
550	9611.3347
555	9489.2498
560	9576.499
565	9045.1944
570	9031.8084
575	9528.6732
580	9498.1354
585	9957.1459
590	9620.1715
595	9111.3543
600	9903.5678
605	10047.6343
610	9490.83
615	9313.3396
620	9065.5751
625	9271.788
630	9720.2857
635	9645.5244
640	9848.3612
645	9861.3144
650	10143.5967
655	9459.2206
660	9632.114
665	9867.1091
670	9906.4713
675	10049.0029
680	10182.1623
685	10275.0724
690	10380.6944
695	10181.1113
700	9568.7672
705	10339.2142
710	10488.568
715	10720.983
720	10651.1585
725	10796.8717
730	10769.9432
735	10722.7403
740	11025.2754
745	10283.9884
750	9828.3151
755	11031.6041
760	9874.0082
765	10632.1285
770	10846.0051
775	10615.9387
780	10707.0504
785	10001.3977
790	10535.1116
795	10448.8519
800	10866.9116
805	11315.1137
810	10639.6275
815	10828.6366
820	10537.3803
825	11028.0393
830	9826.9105
835	10750.7356
840	11065.4327
845	10056.5899
850	10141.551
855	10847.2164
860	10188.7344
865	10433.6595
870	10804.3417
875	11039.7804
880	10911.9034
885	10547.3239
890	11087.1766
895	11169.1457
900	10405.6808
905	11011.7459
910	10213.4187
915	10325.7786
920	10408.0778
925	11057.3823
930	10429.5088
935	10480.4478
940	10776.5403
945	10136.296
950	11081.5775
955	10775.0603
960	10492.7549
965	10474.8719
970	10881.4319
975	11355.473
980	11089.5394
985	10983.1261
990	10278.7816
995	10453.5841
1000	11209.7599
1005	11168.811
1010	11087.7098
1015	10863.7542
1020	11440.8917
1025	11496.6706
1030	11267.6513
1035	11561.0391
1040	10845.0793
1045	10807.0519
1050	10891.7406
1055	11333.825
1060	11494.1175
1065	11099.1921
1070	11414.0102
1075	11181.2601
1080	11890.7178
1085	11520.0569
1090	11403.4599
1095	11111.2143
1100	11691.1383
1105	11779.6417
1110	11164.4492
1115	11550.6801
1120	11765.6284
1125	11170.0989
1130	11869.6384
1135	10867.3563
1140	11779.294
1145	11706.8318
1150	11226.93
1155	11254.3181
1160	11276.5349
1165	11386.1287
1170	11898.5838
1175	11152.2808
1180	11556.1042
1185	11467.3512
1190	11484.0757
1195	11033.1348
1200	11581.5115
1205	10989.9009
1210	10362.9617
1215	10619.6525
1220	11147.9345
1225	10710.2127
1230	10935.8801
1235	11077.8622
1240	10794.4562
1245	11160.0124
1250	11402.5785
1255	10971.6818
1260	10829.5391
1265	10279.2642
1270	11082.0187
1275	11234.3778
1280	10403.8616
1285	11200.3631
1290	11067.9714
1295	10843.3198
1300	11280.8381
1305	10916.2342
1310	10951.5434
1315	10891.8291
1320	11121.131
1325	11485.1607
1330	10726.6873
1335	11670.8983
1340	11126.1584
1345	10399.6573
1350	11378.7224
1355	10346.4956
1360	10662.0946
1365	10583.3065
1370	10863.0201
1375	11324.9424
1380	10899.9277
1385	10868.507
1390	10539.9551
1395	10014.5435
1400	10309.3336
1405	9861.1583
1410	10566.4362
1415	10398.3078
1420	10545.1313
1425	10480.5484
1430	11084.8549
1435	11237.5411
1440	10692.2469
1445	11026.6699
1450	10938.6005
1455	11223.5274
1460	10815.8854
1465	11361.1843
1470	10677.9974
1475	10878.3139
1480	11115.2576
1485	11170.9397
1490	11333.7728
1495	12352.5463
1500	11204.487
1505	11189.0133
1510	11670.6754
1515	11614.228
1520	10913.3076
1525	11719.9692
1530	10451.7948
1535	11004.0445
1540	11306.5565
1545	11260.3608
1550	11314.2906
1555	11449.0251
1560	11577.4582
1565	11693.8504
1570	11347.8174
1575	11098.923
1580	10641.662
1585	10925.1225
1590	11088.6585
1595	10760.4181
1600	10766.7406
1605	10963.8881
1610	11060.8831
1615	11063.3291
1620	11192.2891
1625	10404.3405
1630	11009.8619
1635	10210.4425
1640	9992.9409
1645	10525.7149
1650	10346.7321
1655	9763.1324
1660	10986.5724
1665	10258.3982
1670	11026.0901
1675	10587.0741
1680	10081.4239
1685	10888.8002
1690	10768.5664
1695	11389.1247
1700	11121.4452
1705	11039.801
1710	10989.9917
1715	11019.233
1720	10418.2411
1725	10352.3251
1730	10421.6042
1735	10189.5875
1740	10813.6312
1745	11086.1084
1750	10618.9466
1755	11205.8223
1760	10330.0001
1765	9935.5195
1770	10922.0081
1775	9897.6656
1780	10759.1644
1785	10534.6642
1790	10311.2079
1795	10184.5403
1800	11004.7776
1805	10317.9017
1810	10107.0362
1815	10000.6999
1820	10413.9854
1825	10863.7216
1830	10207.9442
1835	10986.549
1840	10119.1729
1845	10827.5782
1850	10641.1432
1855	10346.4227
1860	10638.2325
1865	10250.9416
1870	10922.5479
1875	10303.7618
1880	10561.02
1885	10600.0906
1890	9625.2499
1895	10317.432
1900	10635.7805
1905	10467.8589
1910	9503.061
1915	10253.9797
1920	11140.198
1925	11008.312
1930	10256.1583
1935	11128.9677
1940	10468.3504
1945	10694.8193
1950	11315.6149
1955	10689.71
1960	10515.1311
1965	10521.1621
1970	10100.3527
1975	10261.4054
1980	10140.8938
1985	10587.9211
1990	10078.7399
1995	10120.1338
2000	9636.4346
2005	10067.716
2010	9974.1185
2015	10082.3175
2020	9784.3797
2025	9285.5641
2030	9052.0177
2035	10152.4634
2040	9882.2825
2045	10122.5461
2050	9758.8395
2055	10607.4302
2060	10472.3587
2065	9601.9027
2070	9896.5953
2075	10437.0699
2080	9949.1299
2085	10118.8618
2090	10223.0514
2095	10007.4784
2100	11213.1712
2105	9796.4314
2110	9630.8784
2115	10525.5434
2120	10515.9144
2125	10632.7845
2130	9687.564
2135	9822.4913
2140	10098.9462
2145	10177.9288
2150	11141.2367
2155	10241.5051
2160	10334.0552
2165	9957.689
2170	10070.3885
2175	10374.5677
2180	10365.7493
2185	10300.1715
2190	9743.2621
2195	9946.6944
2200	9773.6682
2205	10117.7904
2210	10470.8338
2215	10855.5567
2220	10540.1229
2225	10361.1571
2230	10418.8664
2235	10460.0473
2240	9910.581
2245	9993.1496
2250	10263.1095
2255	10592.2906
2260	10392.6135
2265	10227.6872
2270	10014.2511
2275	10754.7154
2280	10583.9356
2285	10197.5885
2290	10024.3983
2295	10087.0006
2300	10135.1586
2305	10224.4108
2310	10261.5296
2315	9721.7771
2320	9773.9436
2325	9857.1303
2330	10380.4824
2335	10163.1752
2340	10431.6512
2345	10861.167
2350	9844.9609
2355	9951.9121
2360	9439.4642
2365	10615.1107
2370	9498.5428
2375	9675.5124
2380	9903.2844
2385	9909.8128
2390	10404.1513
2395	10071.9542
2400	10157.2854
2405	9752.2281
2410	9921.5723
2415	10297.4196
2420	9333.7873
2425	10568.9511
2430	9974.7245
2435	10379.4533
2440	10561.2878
2445	9694.0635
2450	10514.4303
2455	10416.2552
2460	10575.7724
2465	10169.4955
2470	10285.366
2475	10299.7076
2480	10422.2725
2485	9966.7704
2490	10409.2268
2495	9333.5346
2500	10290.8876
2505	9986.0769
2510	9053.114
2515	9957.2779
2520	9809.3489
2525	9668.434
2530	9953.6681
2535	10274.6366
2540	10223.1245
2545	9390.5946
2550	10067.2456
2555	9903.6582
2560	10505.0171
2565	9405.1837
2570	9614.5492
2575	9392.8701
2580	10198.4547
2585	9512.4345
2590	9909.3291
2595	9447.3673
2600	10393.5739
2605	9622.0281
2610	9479.0782
2615	9156.145
2620	10398.224
2625	9640.9444
2630	9126.9894
2635	10344.7866
2640	9542.7154
2645	9235.3913
2650	9844.7937
2655	9471.9506
2660	9579.8183
2665	10039.4238
2670	10078.2615
2675	9475.5374
2680	10250.9635
2685	9448.4228
2690	9053.8756
2695	9172.0698
2700	10058.7489
2705	10248.8009
2710	9698.9166
2715	9806.0148
2720	9197.7429
2725	9420.9037
2730	9082.0932
2735	9083.4685
2740	9628.3983
2745	9250.018
2750	9406.0366
2755	9239.6289
2760	9292.5721
2765	9232.9363
2770	9125.682
2775	8889.5783
2780	9746.1081
2785	9474.0273
2790	8935.8967
2795	8752.7356
2800	9212.577
2805	9210.8583
2810	9619.8419
2815	9553.2671
2820	9256.6465
2825	9456.2435
2830	8926.6368
2835	9038.0422
2840	8752.7086
2845	9192.827
2850	8683.2959
2855	9336.4595
2860	9350.7817
2865	8552.6459
2870	9091.0576
2875	9362.6455
2880	8989.1442
2885	9421.7182
2890	9844.5391
2895	9652.213
2900	9710.7503
2905	9422.192
2910	8613.168
2915	8617.5602
2920	8972.3013
2925	9265.0434
2930	9022.106
2935	9142.1087
2940	8491.5683
2945	8773.4277
2950	9215.0796
2955	8722.1571
2960	9376.2658
2965	8957.1306
2970	9611.1186
2975	9504.1973
2980	9530.7997
2985	9422.4377
2990	9357.981
2995	9319.1006
3000	9329.718
3005	9693.1211
3010	9574.0751
3015	9287.5138
3020	9694.7617
3025	9411.2042
3030	9126.5922
3035	9580.1812
3040	9079.3181
3045	9460.4764
3050	9311.16
3055	9132.5878
3060	9136.2555
3065	9439.3753
3070	9579.907
3075	9599.9054
3080	9220.8198
3085	8999.0742
3090	8976.3174
3095	9187.3458
3100	9117.5383
3105	9186.7009
3110	9353.2288
3115	9250.6393
3120	9180.6833
3125	8883.5061
3130	9712.3952
3135	8914.4447
3140	9487.3551
3145	8946.7638
3150	8662.0929
3155	8527.7039
3160	9174.4385
3165	8265.1652
3170	8864.5051
3175	9304.2999
3180	9012.2452
3185	9163.8235
3190	9039.456
3195	8569.7667
3200	9741.8423
3205	8281.5485
3210	9013.5063
3215	8175.4631
3220	8804.418
3225	9021.05
3230	9226.7603
3235	8600.0458
3240	9388.8361
3245	9144.4628
3250	9113.897
3255	8897.6344
3260	9386.2318
3265	8766.1833
3270	8862.9605
3275	9370.3321
3280	9148.672
3285	8829.6571
3290	9138.9046
3295	9650.4879
3300	9368.1245
3305	8990.3014
3310	8678.9581
3315	9433.9818
3320	8846.2457
3325	9047.1573
3330	9023.0631
3335	9099.6717
3340	9402.1576
3345	8432.6346
3350	8889.2545
3355	8666.1102
3360	9143.3963
3365	8888.6898
3370	9212.3712
3375	9000.7854
3380	8940.0687
3385	8584.0014
3390	9083.5594
3395	8271.5596
3400	8731.7168
3405	9041.2133
3410	8564.8707
3415	8825.7327
3420	9127.0579
3425	8713.5599
3430	8952.0942
3435	9100.7531
3440	8660.7845
3445	8543.6704
3450	8742.0155
3455	8802.4552
3460	8463.5995
3465	9317.4911
3470	8841.5077
3475	9234.3741
3480	8940.1646
3485	8713.4005
3490	8252.1291
3495	9144.3358
3500	8174.6455
3505	9026.6339
3510	8007.7288
3515	8382.8176
3520	9456.4114
3525	8718.6172
3530	8929.5402
3535	8329.6291
3540	9035.1933
3545	8413.2103
3550	8659.7332
3555	8582.8499
3560	8696.2707
3565	9017.3042
3570	9196.0273
3575	8684.5656
3580	8329.8823
3585	8418.4337
3590	8841.2531
3595	8357.0035
3600	9515.4685
3605	8876.7347
3610	8840.5959
3615	8276.5516
3620	8818.8782
3625	8493.152
3630	8903.5528
3635	8544.105
3640	8797.7309
3645	8485.3127
3650	8491.8796
3655	8275.6895
3660	8829.5158
3665	8445.0022
3670	8478.9598
3675	9403.0781
