# Supplementary material for: DNArepairK: An Interactive Database for Exploring the Impact of Anticancer Drugs onto the Dynamics of DNA Repair Proteins
Source: Biomedicines. 2021 Sep 16;9(9):1238. doi: 10.3390/biomedicines9091238 (PMC8470695; doi:10.3390/biomedicines9091238)
Supplement: Supplementary file 1 [file biomedicines-09-01238-s001.zip › Fit and Raw data/Nucleolin/Nucleolin.txt]

2
1
A47*(1-Math.exp(-k47*t))-B47*(1-Math.exp(-m47*t))
00b0f0
A47=4496.98747587052;k47=0.26774543408696;l47=0.0528096103666497;m47=0.0189433741540219;d47=3.65576521260774;B47=1275.50431267017
NCL
if:t>=d47
A47*((k47/(k47-l47))*Math.exp(l47*(d47-t))-(l47/(k47-l47))*Math.exp(k47*(d47-t))-Math.exp(-k47*t))-B47*(1-Math.exp(-m47*t))

A48*(1-Math.exp(-k48*t))-B48*(1-Math.exp(-m48*t))
00b050
A48=316.463816716008;k48=0.0192028766504012;l48=0.00227052410725687;m48=0;d48=0;B48=0
NCL_I
if:t>=d48
A48*((k48/(k48-l48))*Math.exp(l48*(d48-t))-(l48/(k48-l48))*Math.exp(k48*(d48-t))-Math.exp(-k48*t))-B48*(1-Math.exp(-m48*t))
