# Supplementary material for: DNArepairK: An Interactive Database for Exploring the Impact of Anticancer Drugs onto the Dynamics of DNA Repair Proteins
Source: Biomedicines. 2021 Sep 16;9(9):1238. doi: 10.3390/biomedicines9091238 (PMC8470695; doi:10.3390/biomedicines9091238)
Supplement: Supplementary file 1 [file biomedicines-09-01238-s001.zip › Fit and Raw data/Nucleolin/Nucleolin/NCL.txt]

NCL	bdd7ee
0	0
1	809.6671667
2	1804.081833
3	2401.522767
4	2884.242233
5	3093.737867
6	3530.166467
7	3432.325767
8	3488.6492
9	3240.717433
10	3415.549767
11	3133.718133
12	3011.3121
13	2870.592567
14	2613.820967
15	2521.7732
16	2396.579767
17	2225.317867
18	2121.506667
19	2103.620833
21	2019.2064
23	1413.4442
25	1604.755033
27	1259.409433
29	1074.7878
31	743.8563333
33	651.6693667
35	445.4793333
37	269.9733
39	210.6127
41	-172.0780333
43	187.17
45	-145.5339333
47	-334.3617333
49	-248.3661
51	-250.9561667
53	-585.3357667
55	-232.4961
57	-396.8730667
59	-658.2188667
61	-827.6836
63	-818.8385
65	-369.3939667
67	-867.5058
69	-646.1891333
71	-987.4249667
73	-834.0732333
75	-750.6600667
77	-851.9211333
79	-1101.874033
81	-1108.250933
83	-790.2696333
85	-909.9927
87	-907.1820333
89	-1049.180033
91	-887.9299667
93	-1238.131033
95	-927.3088
97	-1127.2839
99	-1062.569033
101	-1216.167367
103	-925.1311
105	-936.9850333
107	-1350.0424
109	-1062.9782
111	-957.7899667
113	-627.8212667
115	-1162.990767
117	-1123.868933
119	-1229.063167
121	-1025.416867
123	-988.7947
125	-923.1832
127	-786.0328667
129	-1073.252833
131	-1009.182633
133	-1148.8812
135	-1151.617367
137	-1213.7385
139	-1126.871133
141	-1288.289967
143	-1378.502267
145	-1184.355833
147	-1377.143667
149	-1279.500133
151	-1421.752533
153	-1076.0928
155	-1183.067433
157	-1387.0171
159	-1173.282733
161	-1357.264433
163	-1356.498867
165	-1206.2707
167	-1225.685733
169	-1323.9676
171	-1180.202467
173	-1490.5753
175	-1279.070967
177	-1338.473933
179	-1359.308033
181	-986.9706333
183	-968.3399
185	-996.6871333
187	-1222.697133
189	-1304.294
191	-1200.160933
193	-1126.751667
195	-1237.985067
197	-1170.924233
199	-1275.0726
201	-1427.9463
203	-1252.350133
205	-1115.269767
207	-1136.730067
209	-1096.828767
211	-1249.634267
213	-1455.358933
215	-1495.0202
217	-1118.224367
219	-1399.5751
