# Supplementary material for: DNArepairK: An Interactive Database for Exploring the Impact of Anticancer Drugs onto the Dynamics of DNA Repair Proteins
Source: Biomedicines. 2021 Sep 16;9(9):1238. doi: 10.3390/biomedicines9091238 (PMC8470695; doi:10.3390/biomedicines9091238)
Supplement: Supplementary file 1 [file biomedicines-09-01238-s001.zip › Fit and Raw data/Nucleolin/Nucleolin/NCL_I.txt]

NCL_I	c5e0b4
0	0
1	167.2975185
2	-84.952
3	-21.06466667
4	-205.6056667
5	123.0339259
6	-210.7209259
7	-56.34088889
8	-80.36603704
9	-22.05181481
10	37.83225926
11	222.645963
12	165.8993333
13	477.5023333
14	277.5315185
15	372.8427037
16	-58.151
17	436.4931481
18	121.0903333
19	174.086
21	229.8952963
23	207.793963
25	240.0149259
27	252.5171481
29	329.3124815
31	103.1916667
33	-225.031
35	155.0821111
37	158.1667037
39	139.1852222
41	259.6712222
43	410.5130741
45	97.86518519
47	66.071
49	-168.7882963
51	-31.83796296
53	92.76759259
55	56.59203704
57	-228.4775926
59	214.1501852
61	370.698963
63	638.8468889
65	332.5333704
67	-331.4891481
69	203.4117778
71	53.445
73	369.7270741
75	59.854
77	162.0581111
79	-259.1008519
81	39.86085185
83	401.7586667
85	534.7548148
87	357.2233704
89	531.5564074
91	193.4874444
93	676.285037
95	-48.35359259
97	488.3262963
99	198.9636296
101	264.5185926
103	206.0486296
105	-67.86303704
107	-364.4969259
109	-88.14574074
111	284.5068519
113	190.9162593
115	239.7938519
117	430.251963
119	604.9794815
121	600.7945185
123	519.0756667
125	290.5118519
127	267.9476667
129	350.0813704
131	95.38896296
133	141.1475185
135	294.8749259
137	300.0244444
139	-33.27181481
141	278.519037
143	397.3334444
145	223.5675926
147	-141.6007778
149	188.0697407
151	154.5548519
153	245.9213704
155	386.7243333
157	443.3556296
159	-2.031925926
161	424.8247778
163	197.1101481
165	269.9021111
167	232.0662593
169	106.2452222
171	406.5827037
173	-159.6062963
175	188.1120741
177	439.7821481
179	71.80803704
181	390.1974074
183	261.2482593
185	463.5207407
187	340.6418889
189	195.8578519
191	383.8772963
193	170.8177037
195	-223.6731852
197	28.57559259
199	156.060037
201	19.05018519
203	233.9898889
205	199.8902222
207	472.8603704
209	288.1358148
211	55.53759259
213	159.9364074
215	-17.98455556
217	251.8063704
219	299.983
221	635.287037
223	295.1538889
225	-12.07077778
227	-51.92251852
229	315.3978519
231	651.349037
233	36.84277778
235	378.9465556
237	636.8918148
239	356.7091852
241	344.9827407
243	525.4119259
245	182.6162222
247	-36.14485185
249	-23.40855556
251	189.5075926
253	328.2453333
255	529.216963
257	338.228037
259	115.8028889
261	-0.496111111
263	59.01522222
265	92.37066667
267	-159.5380741
269	217.506
271	35.86659259
273	186.569037
275	451.7145185
277	368.7918889
279	10.91003704
281	244.5888148
283	13.60703704
285	254.7023704
287	131.8581481
289	329.2287778
291	70.64918519
293	8.454111111
295	164.1826667
297	346.8178889
299	394.0215556
301	-83.30833333
303	81.37844444
305	61.81248148
307	-12.90725926
309	289.0994074
311	538.0534444
313	-61.56096296
315	405.8943333
317	370.5561481
319	-323.8835185
