# Supplementary material for: DNArepairK: An Interactive Database for Exploring the Impact of Anticancer Drugs onto the Dynamics of DNA Repair Proteins
Source: Biomedicines. 2021 Sep 16;9(9):1238. doi: 10.3390/biomedicines9091238 (PMC8470695; doi:10.3390/biomedicines9091238)
Supplement: Supplementary file 1 [file biomedicines-09-01238-s001.zip › Fit and Raw data/PARG/PARG.txt]

2
1
A52*(k52/(l52-k52))*(Math.exp(-k52*t)-Math.exp(-l52*t))+B52*(m52/(n52-m52))*(Math.exp(-m52*t)-Math.exp(-n52*t))
00b0f0
A52=8328.54190345506;k52=0.255278476479956;l52=0.025690104491202;m52=0.0686781549565136;n52=0.0010936505166892;B52=4907.51065741225
PARG
if:t>=0
A52*(k52/(l52-k52))*(Math.exp(-k52*t)-Math.exp(-l52*t))+B52*(m52/(n52-m52))*(Math.exp(-m52*t)-Math.exp(-n52*t))

A53*(k53/(l53-k53))*(Math.exp(-k53*t)-Math.exp(-l53*t))+B53*(m53/(n53-m53))*(Math.exp(-m53*t)-Math.exp(-n53*t))
00b050
A53=6324.06449382116;k53=0.00316987872061313;l53=0.000978747787552308;m53=0.0001231231231;n53=0.00232352798324;B53=0
PARG_I
if:t>=0
A53*(k53/(l53-k53))*(Math.exp(-k53*t)-Math.exp(-l53*t))+B53*(m53/(n53-m53))*(Math.exp(-m53*t)-Math.exp(-n53*t))
