# Supplementary material for: DNArepairK: An Interactive Database for Exploring the Impact of Anticancer Drugs onto the Dynamics of DNA Repair Proteins
Source: Biomedicines. 2021 Sep 16;9(9):1238. doi: 10.3390/biomedicines9091238 (PMC8470695; doi:10.3390/biomedicines9091238)
Supplement: Supplementary file 1 [file biomedicines-09-01238-s001.zip › Fit and Raw data/PARG/PARG/PARG.txt]

PARG	bdd7ee
0	0
2	4327.262611
4	6285.031889
6	7222.301722
8	8184.474167
10	8983.099667
12	8991.600389
14	8982.594444
16	9612.451778
18	9286.953944
20	8686.010111
22	8918.761722
24	8820.940389
26	9133.375722
28	8697.749167
30	8673.019611
32	8248.454556
34	8172.728
36	7969.624722
38	7843.256944
43	7704.605444
48	6909.665444
53	7253.0225
58	6875.364833
63	6422.007333
68	6459.038611
73	6062.285889
78	5810.240611
83	5877.811556
88	5677.9475
93	5589.081611
98	4906.880889
103	4857.1995
108	5280.788333
113	4446.514
118	4618.875444
123	4425.641556
128	4625.791111
133	4203.566667
138	4227.138333
143	4500.624611
148	4428.217722
153	4067.186278
158	4098.522944
163	4645.268333
168	4399.087
173	4008.726833
178	3952.104111
183	3861.113667
188	3939.362278
193	3830.258056
198	4267.721167
203	4263.836167
208	4204.971556
213	4086.595056
218	3924.547778
223	3627.754056
228	3591.543056
233	3666.780556
238	4190.107556
243	3753.822278
248	3629.883667
253	3792.509056
258	3667.948944
263	3572.475778
268	3206.919444
273	4011.667944
278	3398.596333
283	3793.787111
288	3546.239278
293	3429.242389
298	4133.966389
303	3305.437056
308	3220.999611
313	3127.464222
318	3366.415222
323	3226.934167
328	3940.892111
333	3368.098944
338	3500.592944
343	3777.717889
348	3515.5785
353	3665.912833
358	3270.351056
363	3208.570222
368	3316.236333
373	3560.243556
378	3461.494
383	3633.793111
388	3255.790889
393	3178.481167
398	3154.379
403	3532.402333
408	3612.341333
413	3593.349778
418	3382.990556
423	3354.025444
428	3130.048111
433	3108.511
438	3269.1995
443	3355.138333
448	3206.564167
453	3244.420556
458	2627.899833
463	3048.868556
468	2994.7595
473	2895.744944
478	2796.005722
483	3184.337
488	3125.034389
493	3224.666667
498	2508.018278
503	2930.965444
508	3105.967333
513	2751.766389
518	2824.957833
523	2836.936556
528	2741.406611
533	2754.125611
538	2712.638278
543	2998.111167
548	2742.841
553	2760.485667
558	2552.085056
563	2387.842056
568	3009.745722
573	2612.995889
578	2763.475278
583	2245.249611
588	2718.227889
593	2607.119056
598	2796.701167
603	2444.007
608	3229.630722
613	2262.846167
618	2429.207611
623	2144.395389
628	3032.9905
633	2509.344056
638	2479.167944
643	2771.835389
648	2351.391667
653	2533.786056
658	2909.172833
663	2680.064389
668	2575.383444
673	1997.033222
678	2293.854111
683	2473.191444
688	2642.0745
693	2224.542278
698	2545.01
703	2426.529667
708	2013.311111
713	2183.654833
718	2467.153333
723	1926.574611
728	2330.896611
733	1952.821
738	2123.254667
743	2587.913889
748	1858.832889
753	2434.351667
758	2297.589778
763	2224.145111
768	2128.405944
773	2125.399667
778	2109.073444
783	2313.847278
788	2177.146833
793	1707.54
798	1984.794056
803	1751.5225
808	2217.345
813	2310.011278
818	1766.977
823	2202.799056
828	1491.282611
833	2111.398833
838	1906.884833
843	1562.905389
848	1895.018778
853	2082.609611
858	1400.533278
863	2065.049667
868	1831.753333
873	1853.082167
878	2153.720667
883	1927.466778
888	1983.418611
893	2042.850278
898	1815.750944
903	1807.520944
908	2294.406389
913	1792.711556
918	1860.595667
923	1808.279833
928	2049.078667
933	2117.123722
938	2129.325611
943	1806.561389
948	1913.275278
953	1463.358111
958	1523.334333
963	1986.836833
968	1746.7515
973	1741.301722
978	2072.703278
983	1881.027278
988	1475.87
993	1781.141667
998	1591.139833
1003	2034.7515
1008	1301
1013	1518.499667
1018	1966.605111
1023	1819.215444
1028	1269.416333
1033	1678.377944
1038	1743.088444
1043	1634.142222
1048	1936.042167
1053	1362.528056
1058	1652.227
1063	1609.3545
1068	1473.141722
1073	1727.143278
1078	1275.404667
1083	1735.655556
1088	1544.203167
1093	1482.412667
1098	1653.487167
1103	1690.234611
1108	1722.728
1113	1990.927944
1118	1365.167833
1123	1374.743222
1128	1713.525444
1133	1804.180167
1138	1459.373389
1143	1840.290278
1148	1815.15
1153	1227.116944
1158	1192.1915
1163	1434.201278
1168	1271.005667
1173	931.6391111
1178	1385.239667
1183	1714.047778
1188	1562.335667
1193	1669.766167
1198	1921.264389
1203	1240.423111
1208	1397.140111
1213	1629.345333
1218	1473.905833
1223	1776.756389
1228	1453.521556
1233	950.3479444
1238	1527.968667
1243	1394.660667
1248	1708.925444
1253	1382.109444
1258	1338.384611
1263	1429.006056
1268	1449.620833
1273	1450.182778
1278	1441.1615
1283	1579.263722
1288	1581.820222
1293	1159.203278
1298	1608.409222
1303	1318.041611
1308	1208.535167
1313	1287.177167
1318	1390.908111
1323	1408.647167
1328	1122.957389
1333	716.3086111
1338	1160.7005
1343	840.1602222
1348	1003.964056
1353	1363.637611
1358	1037.717222
1363	1374.718389
1368	904.7733889
1373	809.0733333
1378	1278.815833
1383	1015.992611
1388	1272.602833
1393	834.8390556
1398	1172.427
1403	580.3220556
1408	1347.909444
1413	899.7036667
1418	1019.506167
1423	1219.965167
1428	866.9908889
1433	1034.215111
1438	1141.102833
1443	905.1472778
1448	873.3752778
1453	990.1749444
1458	1229.540389
1463	582.7957778
1468	725.8717778
1473	978.7932778
1478	1008.827778
1483	822.0392778
1488	793.9713333
1493	785.3692222
1498	553.0797222
1503	1086.882833
1508	955.2486667
1513	705.3753333
1518	1154.718833
1523	969.0700556
1528	960.8613333
1533	599.7111111
1538	432.5901667
1543	719.2277222
1548	688.4615
1553	1021.840778
1558	859.0927222
1563	559.9023333
1568	714.0939444
1573	506.7132778
1578	659.9910556
1583	1110.840611
1588	789.7124444
1593	801.6545556
1598	630.7850556
1603	316.1518333
1608	703.9353333
1613	867.3748333
1618	964.9283889
1623	597.3139444
1628	634.8252222
1633	791.2323333
1638	625.3117778
1643	428.2863333
1648	600.2108889
1653	921.3554444
1658	900.3276667
1663	732.2857222
1668	247.2418333
1673	623.5823333
1678	512.4454444
1683	818.5411667
1688	601.9042222
1693	871.6868333
1698	842.4486111
1703	710.1122778
1708	704.2827778
1713	488.4830556
1718	604.2461111
1723	1151.280556
1728	619.4543333
1733	727.7227222
1738	507.9736667
1743	439.8951111
1748	755.2217222
1753	530.3897778
1758	848.9722222
1763	350.5885
1768	432.3530556
1773	483.6789444
1778	486.9413333
1783	574.8171667
1788	423.8742778
1793	596.071
1798	532.4885556
1803	86.19583333
1808	867.9030556
1813	591.6253889
1818	533.3726111
1823	615.5923333
