# Supplementary material for: DNArepairK: An Interactive Database for Exploring the Impact of Anticancer Drugs onto the Dynamics of DNA Repair Proteins
Source: Biomedicines. 2021 Sep 16;9(9):1238. doi: 10.3390/biomedicines9091238 (PMC8470695; doi:10.3390/biomedicines9091238)
Supplement: Supplementary file 1 [file biomedicines-09-01238-s001.zip › Fit and Raw data/PARG/PARG/PARG_I.txt]

PARG_I	c5e0b4
0	0
2	592.6734444
4	361.999
6	493.9968889
8	279.6695556
10	622.361
12	566.1445556
14	636.0422222
16	998.9232222
18	366.8104444
20	333.5516667
22	116.6902222
24	825.9525556
26	384.6068889
28	466.3223333
30	754.6405556
32	964.2698889
34	419.4228889
36	328.2322222
38	222.7986667
43	509.1062222
48	1068.419
53	1249.698222
58	1012.853667
63	1163.883333
68	1000.736111
73	817.4012222
78	1195.421556
83	1142.493889
88	1585.071889
93	1809.817778
98	1062.483444
103	1206.451333
108	1700.985222
113	1611.425667
118	2041.677667
123	1582.021111
128	2254.371333
133	1684.171667
138	2241.268444
143	2420.868111
148	2008.920556
153	2226.740889
158	1736.875556
163	2094.551778
168	2690.846
173	2150.464
178	1938.912889
183	2468.357
188	1988.447333
193	2623.285778
198	2412.115444
203	2897.995889
208	2529.868
213	2673.849667
218	2315.284
223	2138.166
228	2475.932889
233	3287.521667
238	2929.569556
243	3314.139667
248	2511.769889
253	2735.624111
258	2876.070333
263	3420.889556
268	2826.071222
273	2729.057333
278	2541.410222
283	2592.035889
288	3937.414111
293	2987.750889
298	3397.040778
303	2996.510111
308	3352.267889
313	2773.514667
318	3781.825222
323	3583.812889
328	3563.316667
333	3362.149222
338	3323.041556
343	3262.289222
348	3320.804111
353	4028.553
358	2986.218778
363	3820.205556
368	3702.716667
373	3094.008667
378	3404.342667
383	4341.159889
388	3201.839556
393	3831.847222
398	3997.546111
403	3626.298889
408	4029.469667
413	3775.948333
418	3206.653778
423	4199.868
428	4173.051333
433	3872.967556
438	3557.131778
443	3748.498222
448	3980.160889
453	4449.097333
458	4011.685444
463	3843.362222
468	3937.807889
473	4146.150333
478	4160.851
483	4754.418889
488	3676.330556
493	3834.301778
498	4057.332
503	3855.256222
508	3881.472111
513	4188.085889
518	4156.539
523	3842.819444
528	3910.668222
533	3638.114889
538	3591.629667
543	3152.879
548	3678.572333
553	3321.492
558	4324.652889
563	3776.698778
568	3715.572111
573	3745.692444
578	4039.547222
583	4028.895556
588	4211.979333
593	3781.115667
598	3919.548778
603	4262.721778
608	3797.236222
613	3470.412111
618	3959.272444
623	3729.789778
628	3539.880333
633	3694.496778
638	3809.442667
643	4226.080556
648	3625.869667
653	3168.946778
658	3217.781222
663	4229.031111
668	3759.386444
673	4013.292
678	3709.668778
683	4198.628222
688	3106.185889
693	3760.118778
698	3690.660667
703	3692.809778
708	4074.619222
713	3619.100111
718	3194.054667
723	4235.393667
728	3875.301667
733	3536.766556
738	3340.209
743	3491.919111
748	3651.024667
753	4012.804
758	4146.061222
763	3395.795778
768	3214.848
773	3144.818444
778	3079.627778
783	3478.463667
788	3228.015333
793	3361.098889
798	3011.057889
803	3099.170889
808	3627.651444
813	3103.066333
818	3029.237667
823	3614.210778
828	3647.035667
833	3606.033889
838	2750.250444
843	3359.974333
848	2717.856333
853	3355.846444
858	3333.019778
863	3139.104556
868	3109.356333
873	2853.908667
878	3612.068222
883	2907.356
888	3252.894111
893	3046.515556
898	3163.581111
903	3095.551778
908	3472.675889
913	2784.008444
918	4076.982222
923	2973.351889
928	2818.802889
933	2562.257222
938	2755.185889
943	3860.762222
948	2949.356
953	3300.333667
958	3934.363778
963	3070.520333
968	3397.263
973	2846.904333
978	2925.437222
983	2843.395778
988	2457.038556
993	3101.232333
998	3263.629222
1003	3583.297889
1008	3279.185444
1013	2702.669778
1018	2898.617889
1023	3385.159667
1028	3163.999444
1033	3161.440889
1038	2917.251222
1043	3467.713667
1048	2697.704444
1053	3516.783444
1058	2659.087667
1063	2398.501222
1068	2594.627667
1073	3159.273778
1078	2940.088444
1083	2803.938333
1088	2879.882667
1093	2911.085778
1098	2683.253556
1103	2895.156
1108	2539.105556
1113	2821.268778
1118	3002.836111
1123	2434.425111
1128	2905.455444
1133	2955.532
1138	2933.010778
1143	2694.974
1148	2470.551556
1153	2495.027333
1158	2862.62
1163	2707.553111
1168	2691.027667
1173	2879.634556
1178	2923.703333
1183	2568.647667
1188	3091.111111
1193	3067.241
1198	2974.024889
1203	2296.791889
1208	2887.349778
1213	2314.533111
1218	2287.335889
1223	2036.322444
1228	2311.571444
1233	2165.849778
1238	2499.821333
1243	2883.305222
1248	2520.856
1253	2406.299444
1258	2194.645778
1263	2331.507889
1268	1927.571222
1273	2247.018
1278	2493.904
1283	2387.962444
1288	1707.316444
1293	1890.554889
1298	2097.316778
1303	2442.580667
1308	2143.305
1313	2071.036889
1318	1999.012333
1323	2419.298222
1328	2482.892889
1333	2535.294333
1338	2427.222778
1343	2640.591556
1348	2410.415667
1353	1976.808
1358	2646.878111
1363	1872.610444
1368	2770.466778
1373	2230.227333
1378	1974.413333
1383	2418.390667
1388	2267.553222
1393	2175.504
1398	2039.849556
1403	2176.488
1408	2355.320444
1413	2238.839778
1418	2228.887667
1423	1342.833556
1428	2155.347222
1433	2028.878778
1438	2271.191444
1443	1835.618111
1448	2493.922667
1453	1738.264778
1458	1695.423778
1463	1962.505889
1468	1929.472889
1473	2282.414
1478	1673.170778
1483	2301.021444
1488	1400.713556
1493	1470.569222
1498	1993.407333
1503	2067.456
1508	2024.498333
1513	2441.848111
1518	1666.822667
1523	1933.262222
1528	1970.963
1533	1818.159111
1538	1662.956889
1543	1479.245111
1548	1322.461444
1553	2027.595889
1558	1526.393111
1563	2195.420889
1568	1396.801889
1573	1399.640333
1578	1876.491222
1583	1595.628444
1588	1842.471556
1593	2007.659222
1598	1669.356889
1603	1881.364667
1608	1811.772444
1613	1816.232667
1618	1613.835778
1623	2160.338889
1628	1350.78
1633	2135.653222
1638	2040.202889
1643	1529.466111
1648	2168.19
1653	1579.529222
1658	1889.329556
1663	1524.858
1668	2310.432
1673	1817.994333
1678	1469.675
1683	1401.483667
1688	1610.149667
1693	1549.303333
1698	1926.048111
1703	1547.654889
1708	1817.158333
1713	2157.846556
1718	1509.984667
1723	923.5602222
1728	1719.508333
1733	1753.621
1738	1349.950556
1743	1756.706778
1748	1286.610556
1753	1263.772889
1758	1653.238556
1763	2164.767444
1768	1509.069444
1773	1985.387333
1778	1199.434667
1783	1938.976444
1788	1469.501222
1793	1649.822
1798	1704.148889
1803	1757.999
1808	1661.725
1813	1598.985556
1818	1418.257222
1823	1646.347889
1828	2258.374667
1833	1389.711778
1838	2033.755778
1843	1602.090444
1848	2016.455222
1853	968.4311111
1858	1625.529444
1863	1313.203556
1868	1601.683667
1873	1488.767444
1878	1921.708778
1883	2110.875889
1888	2577.395444
1893	1574.176333
1898	1709.488111
1903	1702.392667
1908	2177.075
1913	2353.887556
1918	1652.633444
1923	2084.633
