# Supplementary material for: DNArepairK: An Interactive Database for Exploring the Impact of Anticancer Drugs onto the Dynamics of DNA Repair Proteins
Source: Biomedicines. 2021 Sep 16;9(9):1238. doi: 10.3390/biomedicines9091238 (PMC8470695; doi:10.3390/biomedicines9091238)
Supplement: Supplementary file 1 [file biomedicines-09-01238-s001.zip › Fit and Raw data/PARP1/PARP1.txt]

2
1
A54*(1-Math.exp(-k54*t))+B54*(1-Math.exp(-k54*t))
00b0f0
A54=12172.6184732837;k54=0.26405544520041;l54=0.0116177170507101;d54=29.0686031820944;B54=0
PARP1
if:t>=d54
A54*((k54/(k54-l54))*Math.exp(l54*(d54-t))-(l54/(k54-l54))*Math.exp(k54*(d54-t))-Math.exp(-k54*t))+B54*(1-Math.exp(-k54*t))

A55*(1-Math.exp(-k55*t))+B55*(1-Math.exp(-m55*t))
00b050
A55=11904.7090020138;k55=0.0215595374853272;l55=0.000822869997030791;d55=680.695927560766;m55=8.33280166634238;B55=1127.31611085354
PARP1_I
if:t>=d55
A55*((k55/(k55-l55))*Math.exp(l55*(d55-t))-(l55/(k55-l55))*Math.exp(k55*(d55-t))-Math.exp(-k55*t))+B55*(1-Math.exp(-m55*t))
