# Supplementary material for: DNArepairK: An Interactive Database for Exploring the Impact of Anticancer Drugs onto the Dynamics of DNA Repair Proteins
Source: Biomedicines. 2021 Sep 16;9(9):1238. doi: 10.3390/biomedicines9091238 (PMC8470695; doi:10.3390/biomedicines9091238)
Supplement: Supplementary file 1 [file biomedicines-09-01238-s001.zip › Fit and Raw data/PARP1/PARP1/PARP1.txt]

PARP1	bdd7ee
0	0
1	4166.9944
2	5550.2312
3	6628.1322
4	8061.8874
5	9231.4898
6	9367.5632
7	9860.6944
8	10094.0698
9	10221.9578
10	10913.1104
11	11671.089
12	12155.3746
13	11009.385
14	11959.839
15	11561.5486
16	12321.0994
17	12636.144
18	11830.5074
19	12338.8414
21	11529.8904
23	12317.38
25	12700.6142
27	12494.8006
29	12250.1158
31	12921.8814
33	11540.606
35	11894.5868
37	11261.9426
39	10912.6994
41	11412.0006
43	10965.2752
45	10977.0998
47	9712.3548
49	10865.8294
51	10147.12
53	9968.4346
55	9618.6388
57	9880.7294
59	8414.0762
61	8408.521
63	7766.5242
65	9079.0696
67	8943.1332
69	7914.0128
71	6993.157
73	7143.8806
75	7694.7046
77	7164.446
79	7635.2548
81	7047.3414
83	6961.1122
85	6300.2928
87	5590.7258
89	6265.6158
91	6618.8062
93	6090.9444
95	5761.8802
97	5618.3394
99	4961.728
101	5529.9614
103	5452.0808
105	5351.53
107	4740.6242
109	4898.9948
111	4297.856
113	5479.9004
115	4935.2544
117	4735.6156
119	4101.8932
121	3969.9244
123	4090.2288
125	3322.7988
127	4215.751
129	4670.4484
131	4237.9956
133	4292.3124
135	3707.4066
137	3785.2198
139	3356.4278
141	3082.0742
143	3706.6004
145	3186.2568
147	3487.9466
149	2855.003
151	3849.58
153	2742.273
155	2958.701
157	3209.2802
159	3444.1476
161	2428.3084
163	2627.2524
165	2341.6028
167	2628.9884
169	2384.836
171	2371.4164
173	3454.052
175	2038.1208
177	2217.3648
179	2123.7224
181	2521.945
183	1428.0906
185	2601.9686
187	1754.9892
189	1893.1764
191	2169.8928
193	1748.7758
195	1876.379
197	1490.8166
199	1199.8072
201	2322.7882
203	1790.195
205	1974.5522
207	777.3756
209	1375.2362
211	1041.281
213	1641.7986
215	1526.0724
217	1248.262
219	733.454
221	1964.7114
223	836.919
225	321.7146
227	511.3198
229	672.206
231	1418.011
233	222.3788
235	1350.1128
237	1346.8768
239	2125.8776
241	1506.4596
243	1299.2058
245	1887.6682
247	1653.2868
249	1420.988
251	599.7974
253	811.2324
255	521.6888
257	1368.6676
259	896.1758
261	920.3982
263	1232.1492
265	1440.0884
267	1483.957
269	783.8832
271	912.7288
273	414.2898
275	836.1248
277	624.5546
279	483.2614
281	754.3672
283	38.8256
285	312.9096
287	712.209
289	660.2612
291	345.4682
293	713.4942
295	628.7584
297	517.7832
299	525.0814
301	1078.3786
303	638.4624
305	913.5684
307	459.1246
309	238.7574
311	984.7454
313	966.0516
315	347.6864
317	545.2016
319	421.4132
321	111.8662
323	1192.5162
325	303.3808
327	371.843
329	605.8078
331	708.4378
333	785.8494
335	857.7682
337	24.8226
339	810.9868
341	201.0314
343	269.1342
345	1662.7134
347	-83.3456
349	214.7608
351	695.3402
353	328.4
355	-153.6168
357	59.945
359	780.5986
361	-82.2492
363	-32.5042
365	-460.701
367	4.641
369	691.4714
371	96.6418
373	6.1176
375	119.1622
377	936.1864
379	249.61
381	549.2618
383	-287.5982
385	884.7856
387	1176.8464
389	568.9062
391	558.8642
393	845.5396
395	-316.865
397	-118.4608
399	-217.5822
401	148.7802
403	-244.8468
405	-86.0852
407	264.9646
409	-1047.5952
411	-593.2804
413	450.9756
415	-177.6148
417	-402.2614
419	-788.6956
421	294.3816
423	148.4956
425	-238.0448
427	-988.4668
429	442.621
431	-168.9228
433	-156.4462
435	-77.3688
437	22.7238
439	571.2196
441	-630.4862
443	360.2242
445	-769.0486
447	97.582
449	403.8084
451	484.3654
453	-456.7508
455	-398.24
457	-64.7948
459	-440.2124
461	-1320.8628
463	-310.5612
465	-477.3882
467	-567.3452
469	-217.5636
471	-762.668
473	-594.4494
475	-858.1894
477	-159.6892
479	-4.5502
481	-694.2466
483	-609.675
485	-1240.0052
487	-846.326
489	-923.9442
491	-179.055
493	-464.6554
495	-418.2068
