# Supplementary material for: DNArepairK: An Interactive Database for Exploring the Impact of Anticancer Drugs onto the Dynamics of DNA Repair Proteins
Source: Biomedicines. 2021 Sep 16;9(9):1238. doi: 10.3390/biomedicines9091238 (PMC8470695; doi:10.3390/biomedicines9091238)
Supplement: Supplementary file 1 [file biomedicines-09-01238-s001.zip › Fit and Raw data/PARP1/PARP1/PARP1_I.txt]

PARP1_I	c5e0b4
0	0
1	813.244
2	1819.2278
3	2780.3114
4	3182.1998
5	4188.835
6	4094.7886
7	4365.471
8	3743.5486
9	3203.2528
10	4427.2616
11	5494.0418
12	5875.9782
13	4550.7012
14	4771.3716
15	5318.3576
16	4579.4304
17	5310.2776
18	7031.2754
19	7114.4804
21	5451.9864
23	6794.7496
25	6501.1898
27	7411.4352
29	9196.9922
31	8814.2628
33	7912.9994
35	7444.2478
37	6856.0886
39	7706.7344
41	8344.5748
43	8890.5134
45	9784.6282
47	7338.9852
49	10085.5492
51	10134.3628
53	9953.014
55	9656.4826
57	9787.6124
59	10013.0568
61	10882.7214
63	9124.1002
65	10621.6946
67	9337.5564
69	8856.9992
71	9724.6506
73	10763.3134
75	10931.2676
77	9316.7964
79	10524.5782
81	10505.8596
83	9444.285
85	11662.1358
87	10967.548
89	11160.8696
91	9504.864
93	10168.0886
95	10293.3292
97	10851.734
99	10745.105
101	10221.1904
103	10898.5576
105	12088.722
107	11964.9474
109	11204.4332
111	10158.798
113	11266.4998
115	10819.8904
117	12493.5038
119	10626.8946
121	11927.7392
123	10713.9188
125	12615.2656
127	10995.7788
129	11922.9942
131	11877.4586
133	12979.1264
135	11175.0208
137	13071.9424
139	11517.3544
141	11548.6948
143	11406.548
145	13519.8982
147	11791.142
149	12410.9836
151	12950.5584
153	11617.4584
155	12060.783
157	12508.7042
159	12832.2176
161	12013.5764
163	12133.3488
165	11414.2358
167	12532.6276
169	12025.045
171	12634.79
173	11271.2514
175	12784.055
177	13004.3996
179	12272.205
181	12336.3836
183	13531.7782
185	11540.2114
187	12158.601
189	12145.8826
191	13095.2514
193	12722.9832
195	11883.9778
197	12798.9332
199	12136.9942
201	12242.1576
203	10780.6668
205	12522.341
207	11985.298
209	12809.3934
211	12678.751
213	13226.385
215	12607.626
217	12391.897
219	11224.536
221	12960.4462
223	11668.874
225	12040.3282
227	12594.589
229	12955.7448
231	11821.8886
233	12257.5724
235	13249.2974
237	12668.9628
239	13943.8432
241	13162.5156
243	12770.9998
245	13989.6048
247	11890.7066
249	13344.7154
251	14204.306
253	12064.936
255	12714.64
257	15234.9802
259	13618.9248
261	13203.9718
263	13215.3936
265	12014.471
267	12211.8206
269	14481.3316
271	13725.74
273	13497.369
275	13981.0602
277	13483.623
279	13012.0096
281	12924.4024
283	13346.1154
285	14136.5026
287	13221.775
289	13112.1886
291	13602.8564
293	13625.6788
295	13235.4758
297	12511.1852
299	13742.7432
301	13992.144
303	13009.5218
305	14056.5342
307	13684.1756
309	12729.2076
311	13148.4292
313	13301.7826
315	13256.831
317	13247.028
319	12478.5496
321	13958.5704
323	13023.1998
325	13730.9146
327	11704.6654
329	13791.7588
331	14434.9816
333	13752.892
335	12529.0608
337	14052.9876
339	15421.0012
341	12903.4496
343	13091.8664
345	13477.6124
347	13073.4304
349	13986.798
351	13006.4538
353	12752.1792
355	13636.4012
357	14149.1704
359	14477.0428
361	12890.9024
363	13921.6898
365	12410.813
367	14144.7114
369	14026.3736
371	14290.925
373	13028.256
375	12823.6488
377	14085.9942
379	13398.5184
381	13147.6334
383	12747.0712
385	15632.3626
387	13199.6774
389	12670.9816
391	12807.3636
393	13983.179
395	12421.2368
397	13011.1222
399	14292.1074
401	14521.3876
403	12950.568
405	14332.5504
407	12292.0534
409	14518.6882
411	14221.4646
413	12513.3604
415	13565.7654
417	12423.8768
419	13440.2248
421	13413.3554
423	11207.636
425	13627.2814
427	12978.6572
429	11347.4524
431	13094.2788
433	13612.9408
435	13048.9572
437	12671.8064
439	12727.4612
441	11915.6846
443	12494.8414
445	14091.6324
447	13921.2374
449	13221.5706
451	13296.785
453	13005.192
455	15205.0176
457	13372.976
459	12677.707
461	13348.145
463	12400.728
465	12306.1732
467	13116.621
469	12403.528
471	12582.9004
473	11655.8858
475	13850.1572
477	14328.3478
479	13334.1666
481	13279.0466
483	12131.7576
485	14017.021
487	12460.131
489	14702.814
491	12540.3076
493	14474.2702
495	13147.8174
497	13759.253
499	13760.3274
501	14154.3418
503	13773.2936
505	12920.4898
507	13174.0622
509	13240.1172
511	12171.5702
513	12845.728
515	12862.1088
517	13698.2146
519	12628.6416
521	14531.0514
523	14219.4718
525	13045.0924
527	13064.7866
529	13051.3792
531	14796.1846
533	13085.7384
535	13467.5252
537	13821.5822
539	13481.375
541	12356.9222
543	12786.3612
545	13353.4416
547	14521.5458
549	14416.3908
551	12324.9844
553	12832.433
555	13821.038
557	12892.0948
559	13025.249
561	12132.1268
563	11598.0106
565	13241.1116
567	13091.5316
569	11550.1904
571	11478.1852
573	13118.6264
575	13202.6354
577	12085.4758
579	13021.9742
581	12563.1134
583	12401.6954
585	12896.355
587	12071.9856
589	11161.2532
591	14508.2364
593	12695.6084
595	12952.4882
597	13195.8764
599	13508.2784
601	11844.8274
603	11746.592
605	12929.9158
607	13451.9228
609	12395.6782
611	13250.3056
613	11950.7834
615	12029.6668
617	12310.4958
619	12573.7016
624	13587.4906
629	14466.7222
634	13452.4802
639	12714.5932
644	12238.5168
649	12181.724
654	13500.0678
659	13262.7648
664	12356.0976
669	12799.4254
674	12941.9102
679	12796.0258
684	12886.1182
689	13072.2188
694	13305.0178
699	12293.0568
704	13582.1278
709	12686.4916
714	12466.151
719	12470.2834
724	12153.455
729	12057.3914
734	12355.6208
739	12188.9742
744	14157.0654
749	11495.9286
754	12841.4442
759	12597.0816
764	12374.657
769	12038.9626
774	12307.6388
779	11654.919
784	12381.3846
789	11651.0782
794	11075.4494
799	10512.8718
804	11654.1974
809	11214.7608
814	12422.061
819	13531.5942
824	12718.8626
829	10645.2582
834	11399.2656
839	13163.5766
844	12441.8912
849	12013.4932
854	12565.8922
859	9981.0952
864	10891.5564
869	12451.1578
874	11021.287
879	13072.665
884	10969.6336
889	11672.6126
894	11217.9106
899	10717.2226
904	12038.8682
909	11529.6644
914	12485.1288
919	10334.8346
924	10366.7544
929	11146.0584
934	9895.6948
939	9847.5902
944	9998.6984
949	13063.6636
954	10372.9682
959	10560.1146
964	12158.4048
969	10512.8342
974	10398.5448
979	10835.7736
984	11453.5416
989	10781.946
994	10011.718
999	10349.0652
1004	10264.4652
1009	9737.6868
1014	10741.034
1019	9891.3832
1024	9774.5544
1029	10300.881
1034	11845.409
1039	9643.2194
1044	10890.451
1049	10249.9396
1054	8716.6312
1059	9563.9344
1064	11598.4618
1069	10176.155
1074	10057.6264
1079	10125.5374
1084	10775.3662
1089	11324.03
1094	10842.2658
1099	10331.0836
1104	10117.3318
1109	10657.1376
1114	10228.3636
1119	9931.6456
1124	10725.7474
1129	8496.8696
1134	9566.2648
1139	9665.4104
1144	10372.9976
1149	9625.1066
1154	8947.476
1159	9284.1172
1164	9627.2172
1169	8965.7032
1174	10341.7182
1179	9225.5832
1184	9016.0972
1189	10919.08
1194	9572.3288
1199	9730.242
1204	8651.6134
1209	9840.7804
1214	8736.499
1219	9268.2204
1224	8551.0922
1229	8878.9752
1234	10115.681
1239	8032.8122
1244	8597.4858
1249	8977.4464
1254	8991.4752
1259	8981.316
1264	9074.0714
1269	9877.338
1274	8976.0458
1279	8171.8812
1284	7743.8588
1289	7903.7512
1294	9936.9168
1299	9539.569
1304	8490.9016
1309	9710.5662
1314	8503.8684
1319	8450.5036
1324	8234.8054
1329	7643.3932
1334	7951.688
1339	9360.9674
1344	8278.2928
1349	6440.1474
1354	7622.4192
1359	7647.818
1364	7797.554
1369	7808.1862
1374	7824.7358
1379	7066.3998
1384	6719.169
1389	7811.248
1394	8087.514
1399	7491.3332
1404	9514.3402
1409	7947.1282
1414	6896.2348
1419	6682.6018
1424	7599.7882
1429	8017.63
1434	8594.6292
1439	7597.036
1444	7240.135
1449	7416.1718
1454	7929.8748
1459	7169.1018
1464	6963.4114
1469	6893.7802
1474	7015.4484
1479	8008.028
1484	8270.2866
1489	7331.9386
1494	8956.9192
1499	7122.1842
1504	7085.1236
1509	8139.3724
1514	9367.5432
1519	6841.0912
1524	7256.1918
1529	7345.2398
1534	9039.3022
1539	7370.706
1544	7104.5224
1549	8086.1716
1554	7291.5388
1559	8654.3746
1564	8004.9848
1569	7330.6036
1574	6640.779
1579	7287.7656
1584	8574.0038
1589	8245.0232
1594	7254.1506
1599	7542.199
1604	6809.252
1609	8130.1716
1614	6507.3044
1619	6453.7812
1624	6023.0504
1629	5988.2458
1634	7164.0996
1639	5509.0556
1644	7280.0664
1649	6006.2742
1654	6935.831
1659	8463.1708
1664	7170.6614
1669	7279.9612
1674	7407.77
1679	4886.1584
1684	6933.6512
1689	6187.589
1694	8188.304
1699	5822.332
1704	7792.4322
1709	6925.138
1714	5220.8436
1719	6073.1862
1724	6683.177
1729	7346.722
1734	6555.9994
1739	7243.5956
1744	7469.9228
1749	5962.0108
1754	7107.199
1759	5577.688
1764	6434.2598
1769	7306.0768
1774	6877.0506
1779	5419.5226
1784	6658.9476
1789	6348.018
1794	6511.2308
1799	5906.6906
1804	6577.579
1809	6764.9052
1814	5690.007
1819	5895.2766
1824	6593.687
1829	6680.249
1834	6476.4542
1839	5633.814
1844	4997.7004
1849	5924.3828
1854	6130.129
1859	5139.6104
1864	5432.5304
1869	5200.6158
1874	4985.1646
1879	4969.9712
1884	5771.9812
1889	6988.0032
1894	6279.7458
1899	6461.9124
1904	6137.4306
1909	6422.5258
1914	6739.0514
1919	6285.33
1924	6891.5352
1929	7006.5596
1934	7281.4856
1939	6490.516
1944	6160.1756
1949	6187.2136
1954	7499.0936
1959	6221.436
1964	7390.1058
1969	5116.5764
1974	4938.3564
1979	5440.0284
1984	5268.2738
1989	5317.9426
1994	5641.819
1999	5093.783
2004	4560.2766
2009	6167.6604
2014	6092.2312
2019	4692.3042
2024	5929.3244
2029	6323.2012
2034	7141.474
2039	4763.334
2044	6810.4142
2049	4734.2884
2054	6060.4748
2059	5729.2716
2064	5797.3572
2069	4725.6652
2074	6049.835
2079	4619.4018
2084	5688.6674
2089	4879.0126
2094	4534.6098
2099	4598.6268
2104	5370.9892
2109	5127.5304
2114	4448.9012
2119	3874.718
2124	4115.2226
2129	5468.6608
2134	4638.76
2139	5109.5746
2144	5498.5144
2149	5621.6344
2154	6200.0676
2159	3915.2218
2164	3769.7822
2169	4487.0882
2174	5520.6826
2179	5176.1588
2184	4433.6992
2189	4258.2382
2194	4024.5702
2199	3451.8882
2204	2533.4476
2209	5604.3124
2214	5195.7062
2219	4911.4662
2224	5400.006
2229	4557.4282
2234	5271.3814
2239	3603.5744
2244	4466.4556
2249	4106.8172
2254	4798.9166
2259	2765.7888
2264	4507.516
2269	3717.5812
2274	4000.9036
2279	4443.9256
2284	4758.1228
2289	5153.7172
2294	3255.1774
2299	3465.3308
2304	1877.8642
2309	3178.0666
2314	3419.4454
2319	4130.9716
2324	3270.446
2329	4365.045
2334	4174.3378
2339	5178.9266
2344	4519.388
2349	3735.1396
2354	3076.555
2359	5170.2778
2364	4457.0454
2369	3347.5682
2374	4829.1176
2379	3885.6394
2384	2619.932
2389	5044.0988
2394	2739.9042
2399	3844.9236
2404	4485.4862
2409	1870.4922
2414	3227.1242
2419	3447.5674
2424	4589.4776
2429	3905.107
2434	4262.8204
2439	4578.3876
2444	4894.8318
2449	4310.1614
2454	4771.8776
2459	4615.7252
2464	5007.6254
2469	3787.2134
2474	2983.2252
2479	4898.3262
2484	4883.7102
2489	3918.9514
2494	4879.0872
2499	3842.5612
2504	5444.432
2509	3766.5728
2514	5121.154
2519	3039.18
2524	4110.6178
2529	4131.4602
2534	4267.5846
2539	5579.075
2544	3986.2724
2549	4541.6158
2554	3526.7188
2559	2931.5922
2564	4339.0398
2569	2891.358
2574	4239.582
2579	3286.6642
2584	4569.5008
2589	4786.9326
2594	3936.3914
2599	3133.598
2604	4574.825
2609	3395.3948
2614	5446.697
2619	3085.8608
2624	4993.4158
2629	4202.6062
2634	3614.2216
2639	4013.1978
2644	3345.8634
2649	4192.0178
2654	3706.468
2659	4410.108
2664	3569.2638
2669	3255.4034
2674	3539.707
2679	3956.2232
2684	3825.9556
2689	3001.6722
2694	3360.3416
2699	2487.6764
2704	3515.347
2709	2745.335
2714	2839.0042
2719	2543.0436
2724	3750.4918
2729	2900.2454
2734	2600.7694
2739	2870.7026
2744	2928.9376
2749	3618.7702
2754	2951.29
2759	2499.7578
2764	2955.7192
2769	3041.0324
2774	4071.7276
2779	3991.2796
2784	3879.0488
2789	2997.4662
2794	3389.4618
2799	3210.6004
2804	3906.613
2809	3744.2858
2814	1853.2
2819	2122.0562
2824	3399.5218
2829	3845.6572
2834	4931.16
2839	1901.2866
2844	2619.082
2849	4577.4608
2854	2181.146
2859	3331.6034
2864	923.6286
2869	3358.2088
2874	3255.9598
2879	2858.3476
2884	1610.4686
2889	2457.4248
2894	3155.1412
2899	2245.616
2904	3145.1598
2909	3124.0708
2914	2445.0976
2919	2968.7506
2924	1609.0942
2929	2912.545
2934	1648.4724
2939	2695.3452
2944	1942.3142
2949	2592.8028
2954	2641.2346
2959	2631.9218
2964	3486.1586
2969	2759.1684
2974	2038.2016
2979	2055.1192
2984	3623.0606
2989	1311.8676
2994	2392.6614
2999	2140.962
3004	3175.8584
3009	2312.5784
3014	2007.6072
3019	1871.8044
3024	2778.5714
3029	2328.3832
3034	2547.5106
3039	1584.7848
3044	1554.2008
3049	1579.3518
3054	3595.019
3059	1970.1626
3064	3623.6608
3069	2925.7064
3074	2262.2476
3079	3137.7974
3084	2792.6116
3089	1562.0332
3094	2893.1066
3099	1612.3438
3104	2623.3334
3109	1457.943
3114	1973.1368
3119	2788.5882
3124	3275.9896
3129	3979.4452
3134	2898.1262
3139	2972.2184
3144	3070.0708
3149	1721.318
3154	2978.0802
3159	1219.8434
3164	2577.404
3169	2152.523
3174	3979.5794
3179	1848.2656
3184	2777.3754
3189	1548.044
3194	2799.532
3199	2606.6726
3204	1840.4012
3209	1157.258
3214	1692.0586
3219	879.8144
3224	2092.412
3229	2123.5508
3234	2745.9134
3239	2799.3362
3244	1765.5736
3249	2917.2448
3254	1970.9232
3259	1887.8806
3264	1539.9366
3269	2210.2274
3274	2118.4786
3279	2180.559
3284	3216.9154
3289	2058.4194
3294	3638.7458
3299	2394.3992
3304	2352.2816
3309	1323.9688
3314	2841.9218
3319	1255.9258
3324	1520.9594
3329	1595.9574
3334	2997.0232
3339	4074.0914
3344	2520.7808
3349	3109.319
3354	2461.1748
3359	2562.6168
3364	2817.4298
3369	1189.3238
3374	2377.6086
3379	2217.6484
3384	2619.894
3389	2621.554
3394	2335.0352
3399	2276.0146
3404	1859.1078
