# Supplementary material for: DNArepairK: An Interactive Database for Exploring the Impact of Anticancer Drugs onto the Dynamics of DNA Repair Proteins
Source: Biomedicines. 2021 Sep 16;9(9):1238. doi: 10.3390/biomedicines9091238 (PMC8470695; doi:10.3390/biomedicines9091238)
Supplement: Supplementary file 1 [file biomedicines-09-01238-s001.zip › Fit and Raw data/PARP2/PARP2.txt]

1
1
A57*(1-Math.exp(-k57*t))+B57*(1-Math.exp(-m57*t))
00b0f0
A57=4885.67967683453;k57=0.132033168264779;l57=0.0107348859509545;m57=1.03380029325648;d57=20.7840717989757;B57=1439.66346238013
PARP2
if:t>=d57
A57*((k57/(k57-l57))*Math.exp(l57*(d57-t))-(l57/(k57-l57))*Math.exp(k57*(d57-t))-Math.exp(-k57*t))+B57*(1-Math.exp(-m57*t))
