# Supplementary material for: DNArepairK: An Interactive Database for Exploring the Impact of Anticancer Drugs onto the Dynamics of DNA Repair Proteins
Source: Biomedicines. 2021 Sep 16;9(9):1238. doi: 10.3390/biomedicines9091238 (PMC8470695; doi:10.3390/biomedicines9091238)
Supplement: Supplementary file 1 [file biomedicines-09-01238-s001.zip › Fit and Raw data/PARP2/PARP2/PARP2.txt]

PARP2	bdd7ee
0	0
0.4	763.91475
0.8	1552.525688
1.2	1960.524125
1.6	2211.326563
2	1268.1355
2.4	2574.931563
2.8	3557.77975
3.2	2747.214125
3.6	3002.610063
4	3910.318125
4.4	4010.629625
4.8	3666.272688
5.2	3965.571688
5.6	3975.317813
6	3741.889063
6.4	3914.369313
6.8	4776.84425
7.2	4044.105938
7.6	3874.308625
8	4984.040813
8.4	4716.559938
8.8	4566.324063
9.2	3934.810688
9.6	5406.130188
10	5188.6615
10.4	4930.564688
10.8	5928.109063
11.2	5239.71875
11.6	4464.801813
12	6026.039813
12.4	4490.59725
12.8	5528.647938
13.2	5711.266875
13.6	6102.749875
14	5245.348
14.4	5512.815188
14.8	5699.111063
15.2	4255.454313
15.6	5587.636
16	6101.986688
16.4	4762.719063
16.8	5991.776313
17.2	5408.909813
17.6	6054.994
18	5563.447063
18.4	5615.182813
18.8	5947.6995
19.2	6220.585375
19.6	6301.899563
20	6506.335938
20.4	5744.820063
20.8	6593.743563
21.2	6439.91825
21.6	4688.491375
22	6383.48475
22.4	5796.24575
22.8	5710.193063
23.2	6741.792688
23.6	5645.082063
24	5726.09
24.4	5863.49175
24.8	5950.347063
25.2	6581.18975
25.6	6531.663688
26	7080.408125
26.4	5875.559313
26.8	7100.358063
27.2	6214.765
27.6	5820.812875
28	6323.659313
28.4	6655.49775
28.8	5851.589125
29.2	6973.264563
29.6	6431.31875
30	6001.700375
30.4	7134.271375
30.8	5817.206313
31.2	6119.587688
31.6	5751.410125
32	6369.312875
32.4	6622.742375
32.8	6291.835188
33.2	6287.205188
33.6	6105.988563
34	5603.626
34.4	6895.057
34.8	5803.247813
35.2	5922.087063
35.6	6708.783125
36	5337.959375
36.4	5419.998375
36.8	6194.10925
37.2	6387.842563
37.6	5416.588625
38	6101.25475
38.4	5753.054688
38.8	6706.053125
39.2	5271.425188
39.6	5301.121938
40	5703.749125
40.4	5930.081813
40.8	6458.338875
41.2	5491.478
41.6	4914.396563
42	5707.323688
42.4	6736.580438
42.8	6854.116375
43.2	5147.290313
43.6	6687.184
44	6516.944563
44.4	5780.982563
44.8	5817.625875
45.2	5248.508563
45.6	6286.975063
46	5372.422
46.4	5020.550375
46.8	5009.794188
47.2	5349.063813
47.6	4868.998625
48	5246.656188
48.4	4905.571625
48.8	5476.810125
49.2	4422.418875
49.6	5245.592938
50	4688.1305
50.4	4484.160688
50.8	5451.567938
51.2	4940.365563
51.6	4872.78075
52	5286.709188
52.4	5201.098875
52.8	5595.453875
53.2	5270.828313
53.6	5234.111125
54	5092.261938
54.4	4700.475188
54.8	5510.4445
55.2	4068.139625
55.6	5063.800938
56	4919.508063
56.4	5906.456313
56.8	5301.775688
57.2	4477.488625
57.6	5277.66575
58	4703.116438
58.4	4787.71025
58.8	4828.423813
59.2	4521.523375
59.6	4440.517313
60	4186.044625
60.4	5907.166125
60.8	5026.110375
61.2	5078.067375
61.6	4629.10025
62	4752.462063
62.4	5918.323813
62.8	5178.134
63.2	4083.112
63.6	4584.623688
64	4806.443
64.4	4328.81425
64.8	5069.740813
65.2	4909.377438
65.6	4512.171375
66	5189.123188
66.4	4039.77225
66.8	4726.794125
67.2	4547.705188
67.6	4275.566938
68	4680.896938
68.4	4455.722313
68.8	3943.572688
69.2	4269.432375
69.6	5057.450625
70	5230.859563
70.4	4403.348938
70.8	4002.74675
71.2	4857.930813
71.6	5046.13825
72	4705.322
72.4	4216.419063
72.8	3997.866063
73.2	4835.394688
73.6	4154.01075
74	3883.890813
74.4	4399.543188
74.8	4237.645063
75.2	4110.029125
75.6	3068.716188
76	4284.559813
76.4	4037.57675
76.8	5629.424563
77.2	3752.85975
77.6	3266.8105
78	4288.47525
78.4	4010.86125
78.8	3616.546875
79.2	4036.4385
79.6	3128.922125
80	4199.590688
80.4	4201.8655
80.8	3897.914
81.2	4789.840188
81.6	3775.255875
82	4325.643125
82.4	3741.795875
82.8	4274.634063
83.2	3350.2285
83.6	3581.925063
84	4219.699125
84.4	3592.527938
84.8	4281.829688
85.2	3700.491
85.6	3052.738563
86	3452.850688
86.4	4453.46525
86.8	4084.636313
87.2	3650.83875
87.6	3525.901625
88	4302.62325
88.4	4209.933688
88.8	3588.813
89.2	4176.10025
89.6	3727.104313
90	4494.2935
90.4	4220.039438
90.8	4100.671563
91.2	3632.318688
91.6	4768.6705
92	4096.679813
92.4	3323.376938
92.8	3668.732563
93.2	4995.817
93.6	3318.501375
94	3960.848063
94.4	3398.802563
94.8	3124.32175
95.2	3953.6185
95.6	3338.30375
96	3508.842438
96.4	4555.281
96.8	3396.359313
97.2	3057.35775
97.6	3522.876063
98	4484.256875
98.4	3300.488
98.8	4803.593125
99.2	3208.081938
99.6	2676.801313
100	2828.5195
100.4	3557.210125
100.8	3991.535313
101.2	4767.492938
101.6	3654.582188
102	4043.91775
102.4	4022.57325
102.8	3235.548438
103.2	3514.033813
103.6	3022.450188
104	3076.438938
104.4	3912.448063
104.8	3886.52775
105.2	3119.990375
105.6	3695.495813
106	3523.181813
106.4	3467.477688
106.8	4446.190813
107.2	3208.73725
107.6	2784.225375
108	3152.887813
108.4	3523.235875
108.8	3943.476125
109.2	3515.85125
109.6	3478.462813
110	3566.487063
110.4	3713.466375
110.8	3545.64225
111.2	3006.1225
111.6	3561.781625
112	3597.724563
112.4	3495.668125
112.8	3734.4645
113.2	3632.639688
113.6	3047.380875
114	3432.007
114.4	3016.8845
114.8	2919.813938
115.2	4397.007063
115.6	3117.091375
116	3666.30425
116.4	3026.790813
116.8	3197.528813
117.2	3140.758375
117.6	2754.4825
118	3271.3625
118.4	3810.293188
118.8	3593.813688
119.2	4238.56425
119.6	3024.657813
120	2944.616625
120.4	3034.0655
120.8	3197.428188
121.2	4274.093063
121.6	2653.081938
122	3129.7235
122.4	2898.432188
122.8	3770.535563
123.2	2785.597938
123.6	3282.810688
124	3064.225875
124.4	3099.544188
124.8	3460.089375
125.2	3611.472188
125.6	2428.408
126	2609.779438
126.4	3720.467438
126.8	3406.160938
127.2	2504.4605
127.6	3541.181313
128	2282.170563
128.4	2737.646
128.8	3356.621
129.2	2279.954688
129.6	2922.210875
130	2835.52875
130.4	2443.059813
130.8	3136.114813
131.2	3356.751063
131.6	2619.107875
132	2661.91275
132.4	3124.835188
132.8	2912.89825
133.2	3403.877563
133.6	4140.168813
134	3572.13
134.4	3579.469563
134.8	3020.381375
135.2	3058.91025
135.6	3268.29375
136	2750.084188
136.4	3792.3385
136.8	3294.8345
137.2	2915.7285
137.6	2826.453375
138	2497.922563
138.4	2306.5385
138.8	3328.631313
139.2	2492.52925
139.6	2484.626063
140	2860.12225
140.4	3021.638938
140.8	2190.813
141.2	3467.081
141.6	3087.072438
142	1856.5925
142.4	2793.134063
142.8	2712.440563
143.2	2403.753938
143.6	3666.90675
144	2595.802688
144.4	3406.993
144.8	3087.580063
145.2	2449.465
145.6	4002.579875
146	2557.128875
146.4	1983.135438
146.8	1796.337125
147.2	2627.647688
147.6	2417.713188
148	3215.8875
148.4	3082.863563
148.8	2824.58975
149.2	2757.733188
149.6	3169.112688
150	3022.178063
150.4	1909.779688
150.8	3286.628625
151.2	3313.1725
151.6	3158.24925
152	2568.559625
152.4	2280.742938
152.8	2535.889875
153.2	2354.455875
153.6	2476.88375
154	3151.396563
154.4	3173.58975
154.8	2247.718125
155.2	2107.319063
155.6	2585.4735
156	3255.277563
156.4	2658.255
156.8	2822.896875
157.2	3122.978813
157.6	2674.04625
158	3410.256938
158.4	2820.937063
158.8	2324.796813
159.2	2716.281625
159.6	2765.324063
160	2700.8725
160.4	3141.286
160.8	2634.258875
161.2	2419.968063
161.6	1969.243125
162	1749.25825
162.4	2102.18825
162.8	3224.303375
163.2	2144.676688
163.6	2107.11975
164	2751.283
164.4	2378.12025
164.8	2903.764813
165.2	2349.143063
165.6	1822.241188
166	4025.683938
166.4	3586.68475
166.8	2410.514063
167.2	2291.641063
167.6	1408.34975
168	3016.66575
168.4	3013.713688
168.8	2848.223438
169.2	1988.57475
169.6	2725.002813
170	2309.35275
170.4	1883.802
170.8	2408.539688
171.2	3581.413125
171.6	1899.881563
172	2633.649438
172.4	1618.1805
172.8	2906.392938
173.2	2713.08525
173.6	2219.233875
174	2853.81525
174.4	1650.405375
174.8	2689.693563
175.2	2009.355
175.6	2890.970813
176	2676.475813
176.4	3308.83275
176.8	2701.349
177.2	2470.472375
177.6	3162.873625
178	1936.849188
178.4	2328.882813
178.8	1968.881875
179.2	2078.259063
179.6	2390.399375
180	2825.546813
180.4	2861.039563
180.8	2752.182625
181.2	2145.782063
181.6	2462.592125
182	2592.8045
182.4	3208.972688
182.8	2701.0925
183.2	2291.490563
183.6	2715.196375
184	2338.457438
184.4	2243.317938
184.8	3279.17075
185.2	2646.814938
185.6	2178.46525
186	2401.14075
186.4	1497.327188
186.8	1551.558375
187.2	2069.09375
187.6	3120.739625
188	2347.825688
188.4	2445.816875
188.8	2365.85
189.2	1533.9245
189.6	2490.038875
190	2267.918375
190.4	3477.194813
190.8	3038.353563
191.2	2519.929813
191.6	1966.202
192	1703.382938
192.4	3447.957375
192.8	2838.544438
193.2	1814.799563
193.6	2749.20825
194	2566.933563
194.4	2824.511
194.8	2816.425
195.2	2607.411438
195.6	1431.63
196	2477.645188
196.4	2858.11275
196.8	2057.863875
197.2	2043.106375
197.6	2751.72575
198	2437.159
198.4	2484.582313
198.8	2589.27025
199.2	2461.575438
199.6	2487.142688
200	2528.374063
200.4	2716.300625
200.8	2086.400688
201.2	1608.616188
201.6	2186.599813
202	1916.327625
202.4	2632.92825
202.8	2285.61625
203.2	3073.60275
203.6	2995.742875
204	1824.826875
204.4	2297.314625
204.8	2116.149938
205.2	2339.703938
205.6	2973.527938
206	2669.220313
206.4	2710.311063
206.8	2517.947438
207.2	1785.617
207.6	2219.486
208	2702.007125
208.4	2601.884688
208.8	2483.457375
209.2	2921.12875
209.6	1568.189188
210	2967.290375
210.4	2612.830438
210.8	2428.264
211.2	2108.895313
211.6	1825.365563
212	2333.1625
212.4	2262.359938
212.8	2541.577563
213.2	1746.76725
213.6	2292.626813
214	2139.868688
214.4	2366.676563
214.8	2250.76075
215.2	1931.608813
215.6	2332.539625
216	1915.31775
216.4	1895.957
216.8	2233.927188
217.2	3068.965375
217.6	2367.51525
218	3073.032438
218.4	2168.033188
218.8	1249.356625
219.2	1651.90575
219.6	2394.673938
220	2373.399125
220.4	2258.165438
220.8	2584.754688
221.2	2519.106125
221.6	2819.856813
222	2255.927625
222.4	2215.760375
222.8	2665.132688
223.2	2101.2195
223.6	2417.555563
224	2188.474375
224.4	2155.122938
224.8	1298.271875
225.2	1538.1795
225.6	2344.352
226	3028.700188
226.4	2310.945688
226.8	919.9031875
227.2	2831.266813
227.6	2205.5375
228	1973.43575
228.4	1404.889688
228.8	2254.923438
229.2	2224.203375
229.6	1990.275438
230	1993.02425
230.4	2654.668
230.8	1946.186313
231.2	2672.393063
231.6	1570.6235
232	3076.824125
232.4	2225.990563
232.8	2938.560438
233.2	1911.965563
233.6	1997.034188
234	2448.243813
234.4	2156.747188
234.8	2606.579375
235.2	3423.279563
235.6	1975.848688
236	2015.38725
236.4	2187.788188
236.8	1494.988813
237.2	2184.719625
237.6	1859.563063
238	1807.327938
238.4	2555.861313
238.8	2038.387563
239.2	1211.997125
239.6	2702.455875
240	224.6371875
240.4	1642.388438
240.8	1515.73225
241.2	2172.83825
241.6	2390.88775
242	1443.5745
242.4	2675.409438
242.8	2412.552188
243.2	2030.652938
243.6	1446.265688
244	1645.276313
244.4	2477.72775
244.8	2278.261063
245.2	1712.242563
245.6	2184.889063
246	1973.965063
246.4	1935.800188
246.8	2718.791938
247.2	2239.402625
247.6	1994.536688
248	1918.007063
248.4	1978.45225
248.8	1655.881188
249.2	1186.23
249.6	2435.830063
250	995.157375
250.4	2563.703313
250.8	2489.246375
251.2	2342.335813
251.6	1544.052375
252	1615.616438
252.4	1792.1855
252.8	2002.533813
253.2	1749.814063
253.6	1284.745063
254	1357.215
254.4	1703.889688
254.8	2445.622188
255.2	2137.079375
255.6	2186.046938
256	2258.236875
256.4	1833.226563
256.8	2337.112
257.2	2465.727125
257.6	1419.344813
258	1775.464188
258.4	2547.05475
258.8	1772.37775
259.2	2171.591188
259.6	1666.218625
260	2008.597375
260.4	1572.99225
260.8	2862.915375
261.2	2221.651938
261.6	2417.947813
262	1723.479875
262.4	1958.743438
262.8	1814.768875
263.2	1451.752
263.6	3177.715313
264	1689.736125
264.4	1301.361688
264.8	1568.729313
265.2	2065.532125
265.6	1717.476625
266	1410.773375
266.4	2143.83275
266.8	2334.51125
267.2	1980.2835
267.6	2233.674063
268	2066.0095
268.4	2362.048875
268.8	2059.653313
269.2	1741.28525
269.6	1757.202125
270	1306.900063
270.4	1455.474875
270.8	851.9646875
271.2	1634.038188
271.6	1345.410813
272	1561.492438
272.4	1277.939063
272.8	1420.601563
273.2	1325.88125
273.6	1457.0745
274	1640.366
274.4	1067.8925
274.8	1829.888063
275.2	2156.682063
275.6	1067.849938
276	1996.09175
276.4	1790.932688
276.8	1911.504313
277.2	1398.263625
277.6	1380.261063
278	2107.294
278.4	810.5884375
278.8	2110.759688
279.2	2261.266
279.6	2333.985625
280	2409.861063
280.4	1704.488375
280.8	2975.363
281.2	1652.201313
281.6	1745.155125
282	2003.59175
282.4	2472.942688
282.8	1998.036563
283.2	2330.033313
283.6	1551.760313
284	1846.719938
284.4	1341.751313
284.8	2474.302
285.2	1870.06225
285.6	1713.609
286	1430.09175
286.4	1770.323875
286.8	1373.158625
287.2	1947.589938
287.6	801.7229375
288	983.2884375
288.4	1500.102563
288.8	1737.47175
289.2	1872.97175
289.6	1404.092813
290	884.0535625
290.4	1523.73375
290.8	1913.641125
291.2	1492.61925
291.6	1556.380438
292	1852.845563
292.4	2839.665625
292.8	1445.376688
293.2	1522.886
293.6	834.475
294	1927.6225
294.4	2135.989063
294.8	2603.0785
295.2	1971.959
295.6	2180.971438
296	1365.079938
296.4	1536.45575
296.8	1922.109188
297.2	1575.624375
297.6	1481.64025
298	2563.091875
298.4	1348.546375
298.8	1723.856875
299.2	795.6693125
299.6	1699.654063
300	1609.800563
300.4	1586.177438
300.8	1303.3065
301.2	1407.755625
301.6	1633.791688
302	1876.226375
302.4	1895.325188
302.8	974.077625
303.2	2035.250563
303.6	1625.303813
304	2625.387438
304.4	2091.607938
304.8	1786.337438
305.2	2128.556625
305.6	2104.678438
306	1053.43225
306.4	1536.256875
306.8	1964.267313
307.2	603.0913125
307.6	2059.048813
308	750.1798125
308.4	2354.997938
308.8	1434.445625
309.2	1844.459
309.6	2497.346063
310	1875.721563
310.4	1064.785625
310.8	1938.276875
311.2	732.8963125
311.6	1386.022438
312	1666.09425
312.4	1942.747625
312.8	1200.505313
313.2	1003.678063
313.6	2024.13475
314	2190.0205
314.4	1893.327375
314.8	956.583125
315.2	1515.821188
315.6	1616.027563
316	1195.3965
316.4	1184.78125
316.8	1544.726063
317.2	1315.520813
317.6	1659.490563
318	1523.016688
318.4	1679.321875
318.8	829.7048125
319.2	1623.423563
319.6	2039.064125
320	841.8298125
320.4	2068.706375
320.8	893.676125
321.2	1430.35
321.6	821.4708125
322	1015.12025
322.4	1580.574688
322.8	1767.910813
323.2	1213.870063
323.6	1035.829875
324	978.9830625
324.4	1498.761625
324.8	1927.806438
325.2	956.6389375
325.6	475.339
326	2074.912688
326.4	1898.0475
326.8	590.8944375
327.2	1314.104625
327.6	1407.61325
328	1510.488625
328.4	1078.934125
328.8	2055.557063
329.2	1219.954938
329.6	2427.823938
330	524.6121875
330.4	1721.437938
330.8	1422.77325
331.2	1864.572938
331.6	542.50775
332	398.713125
332.4	1487.352563
332.8	1299.889125
333.2	1555.52425
333.6	1329.980813
334	1767.943875
334.4	1245.615688
334.8	765.372625
335.2	1457.001
335.6	2253.869125
336	668.6770625
336.4	1829.01125
336.8	1021.003375
337.2	492.9735625
337.6	724.3178125
338	1466.30025
338.4	1365.565813
338.8	560.244125
339.2	1447.394313
339.6	684.24875
340	1480.199938
340.4	1601.404875
340.8	1980.908063
341.2	1017.481938
341.6	1497.9915
342	1680.878563
342.4	783.6104375
342.8	1427.1745
343.2	1283.300375
343.6	1811.233688
344	1863.497938
344.4	740.1236875
344.8	1276.243375
345.2	721.91975
345.6	2281.719188
346	1464.585125
346.4	1445.618813
346.8	1746.79125
347.2	2383.869188
347.6	1363.93125
348	1768.518188
348.4	1366.310438
348.8	1454.800188
349.2	941.009
349.6	1263.331125
350	1073.01275
350.4	2007.27875
350.8	2239.678313
351.2	1987.971688
351.6	1587.989938
352	2150.190563
352.4	2150.437375
352.8	292.84725
353.2	2011.241875
353.6	1322.721125
354	1830.095688
354.4	737.7885625
354.8	1953.532313
355.2	1920.819625
355.6	1926.120875
356	1091.802688
356.4	1725.639313
356.8	1904.30325
357.2	1773.53075
357.6	979.7655
358	1069.4705
358.4	1251.834688
358.8	1819.289563
359.2	2417.061813
359.6	1850.902125
360	1269.180438
360.4	2103.946688
360.8	1177.773625
361.2	1715.404938
361.6	1568.968438
362	1719.16825
362.4	1601.475563
362.8	1801.4815
363.2	2004.447875
363.6	505.9370625
364	1815.80525
364.4	1087.401938
364.8	1835.228938
365.2	1597.248875
365.6	729.8581875
366	1592.516
366.4	1920.870063
366.8	2499.330188
367.2	1483.028063
367.6	1909.256563
368	1848.297188
368.4	1926.436375
368.8	139.667125
369.2	780.15925
369.6	1598.237625
370	1332.522
370.4	1146.4635
370.8	963.93325
371.2	1155.892063
371.6	1746.956625
372	1398.364438
372.4	1053.281125
372.8	1935.6685
373.2	1328.152875
373.6	1040.49725
374	2176.1025
374.4	1838.587625
374.8	1509.9475
375.2	1788.14625
375.6	1859.0355
376	1617.5145
376.4	599.9549375
376.8	1520.374063
377.2	1339.249563
377.6	1834.213
378	1747.887438
378.4	692.4183125
378.8	2142.278
379.2	1407.360625
379.6	1564.48775
380	1468.758188
380.4	2192.651125
380.8	1736.264125
381.2	1189.230438
381.6	2016.376813
382	1867.342438
382.4	1628.501313
382.8	1305.58175
383.2	1919.636
383.6	2233.344375
384	1129.40275
384.4	808.9823125
384.8	1781.426938
385.2	1962.1135
385.6	1459.271563
386	1244.191563
386.4	1332.822688
386.8	2219.012875
387.2	1676.7825
387.6	744.3508125
388	751.9615
388.4	1589.54975
388.8	1572.929188
389.2	1490.503063
389.6	1811.251625
390	1092.488563
390.4	1023.249813
390.8	1387.6895
391.2	1305.899188
391.6	1614.246375
392	2058.550313
392.4	2369.474
392.8	661.118625
393.2	2374.19475
393.6	291.64875
394	1005.1805
394.4	1485.710938
394.8	774.9990625
395.2	2034.163563
395.6	1351.657375
396	1331.914875
396.4	1550.003125
396.8	1943.019313
397.2	1858.8825
397.6	1281.147688
398	1628.108813
398.4	1810.788688
398.8	1094.7925
399.2	1635.439
399.6	1358.648625
400	1006.55675
400.4	926.4289375
400.8	1347.517313
401.2	1481.825063
401.6	1332.991563
402	1243.2345
402.4	1607.681313
402.8	861.156625
403.2	1259.2315
403.6	630.282625
404	2450.543313
404.4	1244.8035
404.8	1245.153625
405.2	1324.222063
405.6	2446.333063
406	415.07875
406.4	1485.410375
406.8	1653.179313
407.2	1270.071375
407.6	795.5775625
408	779.505875
408.4	1511.325688
408.8	1436.967188
409.2	1696.660563
409.6	1266.786125
410	574.7258125
410.4	1711.3615
410.8	394.28525
411.2	1659.336125
411.6	2659.341188
412	1536.520375
412.4	1083.461563
412.8	1165.909313
413.2	1861.408063
413.6	1441.098313
414	1178.242563
414.4	1659.727813
414.8	430.43625
415.2	1572.991313
415.6	1024.499313
416	2098.525063
416.4	2049.284625
416.8	2106.364188
417.2	878.927375
417.6	1139.607625
418	2030.454188
418.4	1025.077188
418.8	1872.409063
419.2	597.9108125
419.6	1506.222188
420	2164.582813
420.4	1062.978
420.8	1006.064688
421.2	1537.641375
421.6	1966.916
422	962.9765
422.4	1658.374563
422.8	1153.882438
423.2	1514.953688
423.6	1129.773375
424	1385.9025
424.4	1384.005875
424.8	787.4061875
425.2	1576.164375
425.6	1723.107188
426	1269.364688
426.4	2079.31775
426.8	1129.10075
427.2	1368.700688
427.6	1573.169938
428	1636.442188
428.4	1938.421938
428.8	1323.676813
429.2	1725.95525
429.6	1277.446563
430	1757.630875
430.4	1052.358625
430.8	1839.350438
431.2	2105.162688
431.6	1434.747313
432	1449.620313
432.4	2301.174438
432.8	1484.750438
433.2	2354.380625
433.6	2238.449
434	1916.415375
434.4	2212.634625
434.8	2061.692813
435.2	1179.340688
435.6	540.51075
436	1462.391188
436.4	956.4461875
436.8	1765.565625
437.2	1420.660563
437.6	1895.608
438	1408.424875
438.4	2150.945875
438.8	1494.348438
439.2	1621.013938
439.6	1585.867625
440	978.860375
440.4	1635.2875
440.8	1922.705188
441.2	2036.413625
441.6	2398.821875
442	1664.742813
442.4	1035.533375
442.8	1806.956188
443.2	1147.573375
443.6	1375.603813
444	1445.908313
444.4	2199.769438
444.8	1612.807375
445.2	1907.254938
445.6	1518.679813
446	1682.149438
446.4	2322.609188
446.8	1343.65375
447.2	1085.833938
447.6	805.5930625
448	1531.996625
448.4	1919.79775
448.8	1974.368813
449.2	2253.2295
449.6	404.00225
450	1119.4465
450.4	986.6606875
450.8	1760.0065
451.2	1887.632
451.6	1835.465688
452	1433.101
452.4	1826.279063
452.8	2122.235188
453.2	721.3765625
453.6	1016.153938
454	1505.011375
454.4	2064.785813
454.8	2252.472125
455.2	1923.457313
455.6	1234.750063
456	1258.5415
456.4	1524.528375
456.8	1207.562
457.2	865.16725
457.6	1718.941438
458	1572.580875
458.4	1674.066063
458.8	1308.340438
459.2	1152.038688
459.6	1349.280625
460	1428.814188
460.4	677.3898125
460.8	762.0785625
461.2	2086.15325
461.6	1516.9165
462	1754.468875
462.4	1329.298875
462.8	539.4088125
463.2	1699.6265
463.6	2074.380125
464	1182.334813
464.4	1081.431625
464.8	2143.224875
465.2	1756.045813
465.6	2148.723
466	1189.366875
466.4	1654.619438
466.8	1172.842375
467.2	1700.146875
467.6	1425.55725
468	2369.403688
468.4	1613.722
468.8	1753.00925
469.2	1271.805063
469.6	1633.368438
470	1339.581125
470.4	1853.14625
470.8	1120.126063
471.2	2143.691375
471.6	2159.356813
472	2066.0665
472.4	1099.6545
472.8	2318.450563
473.2	1753.768688
473.6	816.47625
474	2303.084375
474.4	1770.124563
474.8	1528.708563
475.2	978.0355625
475.6	1542.45125
476	1405.204563
476.4	1945.150625
476.8	1321.549188
477.2	1004.502688
477.6	2372.396313
478	2240.513875
478.4	1902.22825
478.8	1776.858375
479.2	1167.315813
479.6	742.6135
480	1555.164875
480.4	1750.0335
480.8	1156.173875
481.2	1798.798813
481.6	1547.322375
482	1021.18
482.4	1835.605313
482.8	2771.0545
483.2	2106.991563
483.6	1567.973063
484	1500.559
484.4	1958.009
484.8	1629.166938
485.2	1136.309438
485.6	1229.626
486	1753.99225
486.4	2570.0535
486.8	2150.2375
487.2	1520.402563
487.6	1276.91175
488	1364.267125
488.4	1827.410563
488.8	764.4318125
489.2	1035.092875
489.6	841.6455625
490	1634.13975
490.4	1463.991688
490.8	1009.429938
491.2	1791.929438
491.6	1796.399688
492	1683.453938
492.4	1742.66675
492.8	1543.75375
493.2	1208.3465
493.6	1200.950438
494	1962.60125
494.4	1045.042625
494.8	1342.508188
495.2	2224.857438
495.6	2087.394375
496	1210.641
496.4	1812.32575
496.8	1464.983375
497.2	1722.285188
497.6	2406.466188
498	2302.207625
498.4	2047.453625
498.8	2084.64525
499.2	1649.787188
499.6	1215.8565
