# Supplementary material for: DNArepairK: An Interactive Database for Exploring the Impact of Anticancer Drugs onto the Dynamics of DNA Repair Proteins
Source: Biomedicines. 2021 Sep 16;9(9):1238. doi: 10.3390/biomedicines9091238 (PMC8470695; doi:10.3390/biomedicines9091238)
Supplement: Supplementary file 1 [file biomedicines-09-01238-s001.zip › Fit and Raw data/PAXIP1/PAXIP1.txt]

2
1
(A58*k58*l58*m58)*((1/((l58-k58)*(m58-k58)*(n58-k58)))*Math.exp(-k58*t)+(1/((k58-l58)*(m58-l58)*(n58-l58)))*Math.exp(-l58*t)+(1/((k58-m58)*(l58-m58)*(n58-m58)))*Math.exp(-m58*t)+(1/((k58-n58)*(l58-n58)*(m58-n58)))*Math.exp(-n58*t))+B58*(1-Math.exp(-p58*t))
00b0f0
A58=72796.7917515219;k58=0.0551458180544927;l58=0.00608324211494711;m58=0.00625574287887186;n58=0.0000273678494311159;p58=0.399942004297677;B58=2162.56493734781
PAXIP1
if:t>=0
(A58*k58*l58*m58)*((1/((l58-k58)*(m58-k58)*(n58-k58)))*Math.exp(-k58*t)+(1/((k58-l58)*(m58-l58)*(n58-l58)))*Math.exp(-l58*t)+(1/((k58-m58)*(l58-m58)*(n58-m58)))*Math.exp(-m58*t)+(1/((k58-n58)*(l58-n58)*(m58-n58)))*Math.exp(-n58*t))+B58*(1-Math.exp(-p58*t))

(A59*k59*l59*m59)*((1/((l59-k59)*(m59-k59)*(n59-k59)))*Math.exp(-k59*t)+(1/((k59-l59)*(m59-l59)*(n59-l59)))*Math.exp(-l59*t)+(1/((k59-m59)*(l59-m59)*(n59-m59)))*Math.exp(-m59*t)+(1/((k59-n59)*(l59-n59)*(m59-n59)))*Math.exp(-n59*t))+B59*(1-Math.exp(-p59*t))
00b050
A59=71708.1889206222;k59=0.0288797278525616;l59=0.0131030759155544;m59=0.00499516971135437;n59=0;p59=0.399942004297677;B59=0
PAXIP1_I
if:t>=0
(A59*k59*l59*m59)*((1/((l59-k59)*(m59-k59)*(n59-k59)))*Math.exp(-k59*t)+(1/((k59-l59)*(m59-l59)*(n59-l59)))*Math.exp(-l59*t)+(1/((k59-m59)*(l59-m59)*(n59-m59)))*Math.exp(-m59*t)+(1/((k59-n59)*(l59-n59)*(m59-n59)))*Math.exp(-n59*t))+B59*(1-Math.exp(-p59*t))
