# Supplementary material for: DNArepairK: An Interactive Database for Exploring the Impact of Anticancer Drugs onto the Dynamics of DNA Repair Proteins
Source: Biomedicines. 2021 Sep 16;9(9):1238. doi: 10.3390/biomedicines9091238 (PMC8470695; doi:10.3390/biomedicines9091238)
Supplement: Supplementary file 1 [file biomedicines-09-01238-s001.zip › Fit and Raw data/PAXIP1/PAXIP1/PAXIP1.txt]

PAXIP1	bdd7ee
0	0
5	1237.321824
10	1825.227941
15	2237.991529
20	2956.308353
25	2733.264176
30	2987.825471
35	2777.214118
40	3449.352471
45	3703.358294
50	3503.347118
55	3831.193647
60	4082.049176
65	4586.421471
70	4666.197706
75	5107.583059
80	6184.622059
85	6120.176412
90	7064.847471
95	7467.954647
100	7942.589882
105	8775.818118
110	9630.336412
115	9776.304765
120	10924.71588
125	12082.82371
130	12402.31
135	13063.13018
140	13485.59412
145	15208.39365
150	15715.94147
155	15799.61035
160	16683.03665
165	17965.95482
170	18719.52182
175	19733.94447
180	20569.97188
185	21114.28424
190	22577.54594
195	22813.28059
200	24641.25847
205	24713.69824
210	25906.05147
215	26655.20141
220	28100.25929
225	29603.89724
230	29153.47229
235	30743.48182
240	31315.42888
245	31872.92906
250	32899.23712
255	34848.25059
260	35155.188
265	35459.63265
270	36433.38018
275	38031.20135
280	38753.91647
285	38564.11653
290	39778.40612
295	40009.53641
300	41313.23653
305	41568.14941
310	41587.769
315	42679.89065
320	44078.51129
325	44544.29053
330	44577.27429
335	46347.48676
340	46122.19141
345	46207.51988
350	46593.27612
355	46259.85153
360	48160.88435
365	48436.57759
370	49427.46259
375	49709.83476
380	49365.13418
385	50356.97229
390	51055.52841
395	51320.62212
400	51596.647
405	51216.14335
410	52205.29329
415	53206.95594
420	54088.39565
425	55386.90971
430	54358.94912
435	55056.10635
440	55388.26188
445	55858.25747
450	56294.50676
455	56037.43718
460	56012.83618
465	56957.39671
470	57483.42406
475	58057.79794
480	57309.85718
485	57968.52806
490	58804.97476
495	58552.81929
500	59454.67624
505	59285.85618
510	60125.00788
515	59358.99465
520	59893.90471
525	59942.59565
530	60962.90647
535	61980.22353
540	61768.84153
545	61573.144
550	62586.93018
555	62147.01076
560	61795.39965
565	61935.79082
570	62401.37206
575	63227.30253
580	63113.11088
585	64051.80635
590	64373.11618
595	64481.46994
600	64955.22412
605	64466.26288
610	64541.38547
615	64799.68506
620	65314.02412
625	66616.14718
630	66305.13518
635	66563.22006
640	67001.45059
645	67757.71988
650	67387.42112
655	67280.60259
660	67344.09835
665	68181.12771
670	67549.102
675	68319.02976
680	68325.07853
685	68397.05076
690	68867.37741
695	68633.90694
700	67903.61312
705	68155.04188
710	68962.72712
715	68086.03724
720	67468.16776
725	68313.80453
730	68123.186
735	68244.31724
740	67756.65035
745	69314.67729
750	69570.77018
755	70597.70194
760	69504.76724
765	70357.82624
770	70286.93976
775	71735.27241
780	70264.60982
785	72155.98618
790	71428.261
795	71472.71647
800	70775.67188
805	70601.16194
810	71461.23571
815	71266.05688
820	71281.10276
825	72282.96318
830	71253.64135
835	71595.49076
840	72207.88647
845	71404.84818
850	69114.04435
855	70452.06312
860	70872.21659
865	69678.45159
870	70023.636
875	71123.04694
880	71334.79382
885	71496.88453
890	71006.28988
895	71091.67876
900	70465.87618
905	70697.57682
910	71246.08312
915	70789.86665
920	71095.16547
925	71480.369
930	71186.478
935	71894.65582
940	71634.38024
945	71395.00547
950	70847.64265
955	70678.90276
960	72289.13159
965	71236.75771
970	72080.05812
975	71953.20153
980	71607.73641
985	72187.33135
990	72348.67371
995	72264.62847
1000	72190.33329
1005	72563.89471
1010	71731.06588
1015	71936.25859
1020	71643.71288
1025	72607.65512
1030	72399.96618
1035	72939.18918
1040	72288.96729
1045	72529.43218
1050	72184.64441
1055	72976.58594
1060	72599.34659
1065	72545.13624
1070	72143.65959
1075	73541.01982
1080	73006.64512
1085	73224.17712
1090	73623.93212
1095	73347.88871
1100	73066.44288
1105	72420.82406
1110	74063.87412
1115	72673.53276
1120	73641.14676
1125	74717.24271
1130	72979.09329
1135	72696.87459
1140	73509.79476
1145	72937.88141
1150	72275.93024
1155	72237.955
1160	72009.74447
1165	72713.755
1170	72442.86835
1175	73733.04047
1180	71766.24859
1185	72271.48476
1190	73595.35665
1195	72908.80941
1200	72294.56424
1205	71851.38965
1210	73075.40094
1215	72320.27147
1220	72526.54447
1225	73477.16494
1230	71819.238
1235	72295.85765
1240	72003.47829
1245	72143.83494
1250	72478.83047
1255	72570.337
1260	71717.31535
1265	71885.23588
1270	71529.92553
1275	72359.70588
1280	72757.94376
1285	72796.29159
1290	72925.32365
1295	72454.19259
1300	72868.62312
1305	72216.64812
1310	71286.15818
1315	72509.00082
1320	72283.85376
1325	73962.12065
1330	73124.27494
1335	73351.03482
1340	73617.14459
1345	72787.65059
1350	72879.23888
1355	73192.30153
1360	72657.16676
1365	73104.846
1370	72469.85994
1375	73201.00853
1380	72680.04382
1385	73085.67024
1390	73786.55688
1395	73555.28518
1400	74192.76047
1405	74020.99565
1410	74508.49418
1415	74157.79635
1420	73307.21341
1425	73693.78612
1430	73832.92676
1435	74319.53065
1440	72683.80135
1445	73327.17335
1450	73101.72824
1455	73674.003
1460	73996.52365
1465	73642.78941
1470	72919.01671
1475	73306.66147
1480	73403.26659
1485	72868.48841
1490	72126.86735
1495	71913.16671
1500	72551.27735
