# Supplementary material for: DNArepairK: An Interactive Database for Exploring the Impact of Anticancer Drugs onto the Dynamics of DNA Repair Proteins
Source: Biomedicines. 2021 Sep 16;9(9):1238. doi: 10.3390/biomedicines9091238 (PMC8470695; doi:10.3390/biomedicines9091238)
Supplement: Supplementary file 1 [file biomedicines-09-01238-s001.zip › Fit and Raw data/PAXIP1/PAXIP1/PAXIP1_I.txt]

PAXIP1_I	c5e0b4
0	0
5	-18.15418182
10	793.2765455
15	834.8865455
20	1273.482
25	1153.983818
30	1352.833545
35	1799.214909
40	2890.119182
45	1758.278909
50	3278.340455
55	2629.825182
60	3202.604273
65	3022.693636
70	4630.987818
75	4635.882636
80	5070.582
85	4983.443091
90	6134.567545
95	7483.479455
100	7175.707273
105	7038.556
110	8744.362636
115	10207.58791
120	11962.36782
125	12269.91736
130	13146.80064
135	14634.46909
140	13591.79773
145	15161.53155
150	16829.43991
155	16807.17036
160	16573.70282
165	18982.04564
170	20932.62309
175	21336.79636
180	21335.96736
185	22291.13036
190	23278.84709
195	24321.05218
200	25461.51355
205	26848.74627
210	27357.20518
215	28389.92927
220	29779.98564
225	30663.31364
230	31416.43836
235	33732.90955
240	33956.73918
245	33451.95664
250	34367.92545
255	35715.57736
260	36824.35273
265	38162.21182
270	39070.629
275	39984.40582
280	40374.23518
285	39740.65518
290	41103.7
295	41594.99691
300	41687.92982
305	42095.83427
310	44181.35418
315	43620.629
320	45972.05791
325	46492.43273
330	47350.34991
335	46376.28464
340	47580.32682
345	48307.75655
350	48736.28364
355	49219.213
360	49968.38445
365	50115.55336
370	50998.32173
375	50125.18964
380	51965.45109
385	51936.76218
390	51867.81991
395	53407.17191
400	53572.71927
405	53670.53127
410	54207.92609
415	54258.03782
420	55225.69464
425	54998.90427
430	54443.05645
435	55289.42164
440	56250.45682
445	56240.26882
450	56239.09882
455	55280.61836
460	57705.40709
465	55645.68545
470	56125.30982
475	57698.61173
480	58088.27364
485	58427.55945
490	58709.39827
495	59972.51564
500	59931.95209
505	59372.40273
510	61489.29027
515	61807.21509
520	60828.90309
525	61282.11082
530	60708.03655
535	61365.45636
540	63445.37345
545	60873.30991
550	62338.22327
555	61066.588
560	61943.08664
565	62304.24618
570	61430.18491
575	63922.40745
580	63096.98018
585	64052.00164
590	62629.74009
595	64438.19964
600	64319.38064
605	64892.82691
610	64725.33782
615	64402.38145
620	64899.50764
625	65654.89345
630	65992.62864
635	66284.78591
640	66982.35282
645	66395.18891
650	66890.18582
655	65673.99655
660	65864.15736
665	67684.68191
670	66210.51891
675	67441.79155
680	67013.333
685	67300.22709
690	66821.25073
695	65897.16309
700	68497.70627
705	66866.74745
710	67400.12909
715	69133.62727
720	67484.91118
725	67457.94627
730	66533.581
735	69354.92255
740	67063.63336
745	66672.24736
750	67323.23555
755	68322.84982
760	68602.16936
765	67966.67545
770	68392.24464
775	69857.85582
780	68600.44882
785	69769.81636
790	68849.50082
795	67499.00309
800	69530.42836
805	68317.13491
810	70044.33318
815	68418.50264
820	68417.12273
825	67567.38545
830	68445.17891
835	69789.68
840	69215.60418
845	69530.96773
850	70810.42091
855	69984.233
860	71397.84736
865	70513.99936
870	70855.499
875	70798.91809
880	69968.65927
885	70418.473
890	71138.10873
895	70224.09073
900	72732.47864
905	72505.36827
910	70449.08309
915	70259.49173
920	70567.963
925	71145.03664
930	71375.33964
935	72759.84791
940	72459.21936
945	72224.63545
950	71215.33282
955	72130.06218
960	73481.59045
965	70882.59218
970	72012.40636
975	72504.08836
980	72127.93818
985	74174.35455
990	73845.27436
995	72788.71482
1000	73951.69836
1005	73786.379
1010	73662.35982
1015	72803.08318
1020	72081.61482
1025	72054.71991
1030	71920.95945
1035	72527.92327
1040	73119.21064
1045	71519.42491
1050	71219.24609
1055	71635.00009
1060	72574.35955
1065	71647.361
1070	71407.96564
1075	73944.15691
1080	72072.12182
1085	73187.85455
1090	72237.125
1095	72451.605
1100	72566.95673
1105	71982.06264
1110	72254.24191
1115	73938.88091
1120	73383.53836
1125	73487.35255
1130	71979.96591
1135	71699.62664
1140	72418.70782
1145	72408.91373
1150	72772.94045
1155	70803.94618
1160	71402.70545
1165	71827.85036
1170	69936.57409
1175	72424.54836
1180	71728.07991
1185	71065.70464
1190	71378.15973
1195	69869.71082
1200	70351.13627
1205	70196.53173
1210	70649.26773
1215	71021.22836
1220	70942.34027
1225	71804.52555
1230	72461.16918
1235	72963.572
1240	72108.26191
1245	71572.63964
1250	71992.82736
1255	72593.00091
1260	71308.74873
1265	72126.41418
1270	71383.34173
1275	71723.75345
1280	71594.54982
1285	71580.616
1290	72963.05209
1295	71070.79091
1300	70361.54791
1305	70483.30164
1310	70202.58855
1315	70831.68509
1320	71971.73927
1325	70825.11655
1330	70616.90527
1335	71389.73327
1340	71200.90418
1345	71044.71836
1350	70164.286
1355	70882.37073
1360	69862.31036
1365	69735.59227
1370	71752.12473
1375	72093.10564
1380	71447.93118
1385	71963.43309
1390	70711.91255
1395	71287.74773
1400	71550.13527
1405	71508.75918
1410	72277.92127
1415	70787.92009
1420	70759.74036
1425	70599.45182
1430	69658.571
1435	70755.68055
1440	71456.60182
1445	70757.01755
1450	72219.76845
1455	71504.07036
1460	71571.77727
1465	72005.59
1470	70399.77882
1475	69747.04845
1480	71186.00945
1485	73098.96782
1490	71428.29855
1495	70222.26891
1500	70673.57545
