# Supplementary material for: DNArepairK: An Interactive Database for Exploring the Impact of Anticancer Drugs onto the Dynamics of DNA Repair Proteins
Source: Biomedicines. 2021 Sep 16;9(9):1238. doi: 10.3390/biomedicines9091238 (PMC8470695; doi:10.3390/biomedicines9091238)
Supplement: Supplementary file 1 [file biomedicines-09-01238-s001.zip › Fit and Raw data/PCGF6/PCGF6.txt]

2
1
A60*(1-Math.exp(-k60*t))+B60*(1-Math.exp(-k60*t))
00b0f0
A60=8853.54125346451;k60=0.379487695533191;l60=0.0416939162776363;d60=20.0574207586477;B60=139.461845610585
PCGF6
if:t>=d60
A60*((k60/(k60-l60))*Math.exp(l60*(d60-t))-(l60/(k60-l60))*Math.exp(k60*(d60-t))-Math.exp(-k60*t))+B60*(1-Math.exp(-k60*t))

A61*(1-Math.exp(-k61*t))+B61*(1-Math.exp(-k61*t))
00b050
A61=754.728583321823;k61=0.397937869476088;l61=0.00678304470444025;d61=0;B61=0
PCGF6_I
if:t>=d61
A61*((k61/(k61-l61))*Math.exp(l61*(d61-t))-(l61/(k61-l61))*Math.exp(k61*(d61-t))-Math.exp(-k61*t))+B61*(1-Math.exp(-k61*t))
