# Supplementary material for: DNArepairK: An Interactive Database for Exploring the Impact of Anticancer Drugs onto the Dynamics of DNA Repair Proteins
Source: Biomedicines. 2021 Sep 16;9(9):1238. doi: 10.3390/biomedicines9091238 (PMC8470695; doi:10.3390/biomedicines9091238)
Supplement: Supplementary file 1 [file biomedicines-09-01238-s001.zip › Fit and Raw data/PCGF6/PCGF6/PCGF6.txt]

PCGF6	bdd7ee
0	0
0.2	1922.372
0.4	2663.904788
0.6	3202.889576
0.8	3511.711515
1	4288.528242
1.2	2940.68903
1.4	4118.42
1.6	5154.015758
1.8	4508.333879
2	4440.455333
2.2	4949.051394
2.4	5847.978667
2.6	5894.484545
2.8	5407.310121
3	6172.812727
3.2	6252.451394
3.4	7384.141212
3.6	5843.808424
3.8	6802.949273
4	7286.955152
4.2	6875.498364
4.4	6790.283515
4.6	7520.108667
4.8	6789.610121
5	7418.086606
5.2	6966.584303
5.4	7874.46503
5.6	6865.144
5.8	7635.810121
6	7346.893455
6.2	8051.490848
6.4	8320.191152
6.6	7317.329333
6.8	8403.456061
7	7567.946424
7.2	8005.519333
7.4	9130.669152
7.6	8071.276242
7.8	8128.253091
8	8515.539697
8.2	8298.348545
8.4	8250.966242
8.6	8460.107939
8.8	8641.205818
9	9125.598
9.2	8958.365515
9.4	8878.313758
9.6	8222.395636
9.8	9701.972121
10	9708.966848
10.2	9362.009273
10.4	8673.254061
10.6	7706.98897
10.8	9086.734545
11	9196.772303
11.2	8557.727455
11.4	9453.396727
11.6	8236.925212
11.8	8238.204606
12	8857.506545
12.2	8441.213212
12.4	8891.297333
12.6	9423.244242
12.8	10215.40461
13	10036.45285
13.2	8942.869515
13.4	8242.535394
13.6	9386.510909
13.8	9300.938242
14	10607.53376
14.2	8436.192242
14.4	9090.429879
14.6	9768.866909
14.8	8990.699576
15	8154.268424
15.2	10501.71442
15.4	8366.727879
15.6	9013.976303
15.8	9049.753152
16	10276.84467
16.2	8300.125879
16.4	9042.413818
16.6	9053.321273
16.8	9751.180667
17	8746.533576
17.2	9087.558667
17.4	8549.086485
17.6	9682.402848
17.8	8230.074303
18	8801.501455
18.2	9298.876182
18.4	8921.225636
18.6	8646.400242
18.8	9220.32503
19	8704.668242
19.2	8296.80097
19.4	9273.525636
19.6	9747.773394
19.8	9169.115515
20	8304.334303
20.2	8581.757152
20.4	8588.014848
20.6	8486.536909
20.8	9891.458909
21	8176.866909
21.2	9891.395212
21.4	8782.680545
21.6	9254.810848
21.8	7528.915818
22	8430.27297
22.2	8816.945091
22.4	8834.117576
22.6	8665.090909
22.8	8368.61
23	7377.062909
23.2	8174.764788
23.4	8371.401879
23.6	8403.413515
23.8	8629.356848
24	7949.401939
24.2	8343.932303
24.4	8563.654727
24.6	8393.589333
24.8	9435.591394
25	7881.415636
25.2	7685.970364
25.4	7503.519515
25.6	8502.512909
25.8	8398.230606
26	6846.522606
26.2	8016.822303
26.4	6833.41
26.6	7217.744727
26.8	8023.071636
27	8106.337152
27.2	7370.423697
27.4	7632.618545
27.6	8028.166424
27.8	6763.672788
28	6692.831697
28.2	7534.18497
28.4	6303.403636
28.6	6846.789273
28.8	6610.933152
29	7611.264848
29.2	6468.473394
29.4	6687.876364
29.6	6821.161333
29.8	7501.236242
30	6838.363515
30.2	6748.563939
30.4	7084.666788
30.6	6620.250727
30.8	6790.446364
31	6313.966424
31.2	6316.262485
31.4	5932.859333
31.6	5509.825879
31.8	7568.394848
32	6314.521394
32.2	7153.985455
32.4	6763.635333
32.6	6319.818061
32.8	6052.162061
33	6192.312727
33.2	5199.941576
33.4	6325.032303
33.6	6492.27097
33.8	5171.272909
34	5340.650242
34.2	5143.92503
34.4	5569.785636
34.6	5141.904788
34.8	5735.847515
35	4618.123879
35.2	5901.508788
35.4	4892.163273
35.6	5066.045758
35.8	5283.993576
36	5504.292
36.2	3750.000909
36.4	4269.053818
36.6	5288.406606
36.8	5421.496242
37	5508.985394
37.2	5363.398727
37.4	4388.847697
37.6	4966.99303
37.8	5207.128121
38	5403.410909
38.2	4424.770485
38.4	5531.327879
38.6	4011.288788
38.8	5191.126242
39	4855.498545
39.2	3981.833515
39.4	3643.953818
39.6	3817.118545
39.8	5068.354788
40	5707.95497
40.2	4633.138303
40.4	5121.366485
40.6	4409.715273
40.8	4055.088303
41	4930.697091
41.2	4036.869455
41.4	4203.401394
41.6	3929.917152
41.8	4786.611455
42	4740.133152
42.2	4913.407394
42.4	4032.229455
42.6	3790.35297
42.8	4461.527939
43	4112.929273
43.2	4045.153273
43.4	4025.44297
43.6	3933.353636
43.8	2749.834061
44	4215.592727
44.2	2480.089515
44.4	3913.102242
44.6	3160.029818
44.8	3855.853939
45	2906.205576
45.2	3689.471273
45.4	4106.198606
45.6	3317.305394
45.8	3320.863576
46	4571.550303
46.2	3362.699455
46.4	3946.314182
46.6	2429.674121
46.8	3695.335091
47	4203.506545
47.2	3181.017091
47.4	2782.785394
47.6	3044.653152
47.8	3740.704909
48	3192.120121
48.2	3209.409333
48.4	3409.501273
48.6	2912.116242
48.8	3602.671091
49	3387.647939
49.2	3249.45903
49.4	2874.076364
49.6	2394.107273
49.8	3203.364424
50	2820.811515
50.2	2639.036606
50.4	2524.772364
50.6	1747.793333
50.8	3373.626121
51	2856.48103
51.2	2793.265758
51.4	2479.135576
51.6	3010.586364
51.8	2610.084303
52	2082.024848
52.2	2286.318545
52.4	1944.994
52.6	3295.251758
52.8	1883.572242
53	1709.892727
53.2	3232.592424
53.4	2598.714364
53.6	2396.746667
53.8	3416.623939
54	3260.52
54.2	2599.898424
54.4	2608.744061
54.6	2755.053333
54.8	2766.305758
55	3256.732
55.2	2431.280606
55.4	2876.546788
55.6	2342.295636
55.8	3166.753273
56	3075.831515
56.2	2028.877758
56.4	2337.061636
56.6	2366.293455
56.8	2043.027333
57	536.5207879
57.2	2245.340364
57.4	2119.479939
57.6	2137.309515
57.8	3122.835515
58	1642.569818
58.2	2117.487576
58.4	2339.262364
58.6	1784.798303
58.8	1995.899939
59	1303.358
59.2	2537.215212
59.4	2146.361879
59.6	1338.174909
59.8	2494.991758
60	2764.905758
60.2	2243.545697
60.4	1570.43903
60.6	2249.383455
60.8	952.5704242
61	1698.308606
61.2	2983.659697
61.4	2468.083818
61.6	2190.275212
61.8	1444.875273
62	2148.324424
62.2	1876.458667
62.4	2099.741758
62.6	1394.472061
62.8	1379.161576
63	2031.651091
63.2	2458.632121
63.4	2402.939697
63.6	2108.309273
63.8	1236.581636
64	1800.74
64.2	1539.643394
64.4	1779.008909
64.6	1367.139333
64.8	473.9626061
65	1683.813818
65.2	1055.242606
65.4	1959.857394
65.6	2428.584364
65.8	1774.025394
66	1021.819455
66.2	859.961697
66.4	1281.610242
66.6	1288.100242
66.8	2127.480667
67	1812.716667
67.2	1314.292909
67.4	2086.947152
67.6	2337.772727
67.8	872.7240606
68	1213.976364
68.2	2257.248727
68.4	1624.686909
68.6	1161.866121
68.8	905.9561212
69	821.1892121
69.2	1775.293273
69.4	1244.315818
69.6	1849.90903
69.8	1561.110848
70	915.1987879
70.2	1210.589091
70.4	464.3349091
70.6	1458.674485
70.8	1341.389515
71	670.6922424
71.2	920.0449697
71.4	1995.732909
71.6	917.5204848
71.8	1443.285455
72	1390.109394
72.2	1433.832
72.4	675.833697
72.6	1807.354485
72.8	2014.134667
73	2147.765212
73.2	2018.716848
73.4	764.0486061
73.6	1400.143758
73.8	1975.555091
74	1683.816242
74.2	1080.57303
74.4	1094.680121
74.6	-59.22066667
74.8	890.4554545
75	1090.275576
75.2	1346.291879
75.4	1130.325576
75.6	339.1587879
75.8	1880.360485
76	432.9584848
76.2	2103.156667
76.4	1731.67297
76.6	1393.472667
76.8	576.7371515
77	1348.379818
77.2	648.0230909
77.4	999.8261818
77.6	1329.233879
77.8	385.7847879
78	1481.387636
78.2	1000.513152
78.4	864.2016364
78.6	716.8946061
78.8	1394.994121
79	514.919697
79.2	876.458303
79.4	829.8269697
79.6	789.1676364
79.8	1421.763455
80	1366.024242
80.2	335.8646667
80.4	1216.063273
80.6	710.6495152
80.8	941.9658788
81	1317.092121
81.2	306.4277576
81.4	1969.340242
81.6	804.6632121
81.8	1082.548545
82	1970.402061
82.2	538.4946061
82.4	993.490303
82.6	1529.436
82.8	1004.574606
83	1991.351939
83.2	1107.553879
83.4	401.0602424
83.6	964.9130303
83.8	1502.47
84	1269.852182
84.2	1411.209879
84.4	1284.651394
84.6	1201.688242
84.8	782.0401818
85	866.2247273
85.2	959.6741212
85.4	428.7333939
85.6	950.9998182
85.8	-323.5710303
86	602.8001212
86.2	526.8073333
86.4	514.7895152
86.6	-690.7563636
86.8	1415.086848
87	1452.839394
87.2	1563.686606
87.4	815.7261818
87.6	458.9733333
87.8	1085.792788
88	612.5906061
88.2	347.6431515
88.4	487.3444848
88.6	878.6195152
88.8	1037.795394
89	57.54551515
89.2	594.9601818
89.4	837.8907273
89.6	944.9012727
89.8	-14.86539394
90	655.9823636
90.2	473.5678788
90.4	662.3365455
90.6	622.3531515
90.8	742.7702424
91	1084.086303
91.2	581.6947879
91.4	393.7550909
91.6	1035.855091
91.8	-439.2749091
92	711.8876364
92.2	720.9632727
92.4	353.4267879
92.6	36.82145455
92.8	1181.024121
93	754.4865455
93.2	74.60848485
93.4	11.81981818
93.6	1047.323091
93.8	882.5246667
94	880.0224848
94.2	313.1987273
94.4	482.3135758
94.6	1090.157152
94.8	497.9787273
95	774.6641818
95.2	230.6041818
95.4	559.4242424
95.6	145.6782424
95.8	754.328303
96	498.4727879
96.2	514.5723636
96.4	-230.0402424
96.6	546.4973939
96.8	412.431697
97	-193.517697
97.2	-303.2822424
97.4	-274.1281818
97.6	1533.114545
97.8	433.8968485
98	-327.2798182
98.2	557.3673333
98.4	1519.13503
98.6	618.372
98.8	912.132303
99	366.6634545
99.2	972.7924848
99.4	-112.4353333
99.6	127.6484242
99.8	-118.8684242
100	347.3804848
100.2	246.5384242
100.4	1085.794727
100.6	711.1007273
100.8	828.3486061
101	116.4459394
101.2	481.7225455
101.4	936.0076364
101.6	535.7325455
101.8	197.0977576
102	972.5258788
102.2	583.6761818
102.4	298.2391515
102.6	109.4287879
102.8	176.6978182
103	1654.698303
103.2	-479.7328485
103.4	-87.94733333
103.6	342.832303
103.8	-138.2947273
104	1458.208909
104.2	-369.624303
104.4	1142.154182
104.6	351.0788485
104.8	774.2024848
105	674.4353939
105.2	746.3258788
105.4	-718.2015152
105.6	167.8349697
105.8	-819.4115152
106	1029.156182
106.2	215.1727879
106.4	-165.2559394
106.6	-51.02375758
106.8	322.1783636
107	617.1550303
107.2	778.2956364
107.4	192.4370909
107.6	-431.0553333
107.8	918.3221212
108	310.7773333
108.2	148.918303
108.4	660.8413333
108.6	339.1490303
108.8	156.6681212
109	476.3818182
109.2	-82.83618182
109.4	-63.97
109.6	-163.8078182
109.8	-11.57606061
110	47.82866667
110.2	469.1634545
110.4	-390.9614545
110.6	617.407697
110.8	328.5070909
111	25.70466667
111.2	-443.2902424
111.4	243.8726061
111.6	594.6850909
111.8	990.3984848
112	297.2802424
112.2	1124.899455
112.4	931.3629091
112.6	742.9358788
112.8	340.8960606
113	-32.56527273
113.2	615.7710303
113.4	477.9293939
113.6	-357.1014545
113.8	-61.19733333
114	805.253697
114.2	55.53745455
114.4	-130.1944848
114.6	29.8630303
114.8	428.3122424
115	-206.6315152
115.2	-73.51921212
115.4	-490.5250303
115.6	978.4561818
115.8	193.2158788
116	466.3653333
116.2	405.5199394
116.4	450.6883636
116.6	592.6299394
116.8	-156.3081818
117	326.2877576
117.2	382.6844242
117.4	680.2947879
117.6	313.8612121
117.8	-130.2762424
118	789.3624848
118.2	122.1966667
118.4	204.7293333
118.6	112.1346667
118.8	-389.6006667
119	793.0368485
119.2	406.0120606
119.4	1267.922121
119.6	977.8161818
119.8	721.136
120	494.6115758
120.2	978.3062424
120.4	-23.754
120.6	519.8404242
120.8	201.6575152
121	398.9459394
121.2	361.7392727
121.4	657.1460606
121.6	-4.666181818
121.8	-110.4676364
122	1197.714545
122.2	-300.01
122.4	-161.7053939
122.6	60.98418182
122.8	167.0392727
123	36.02327273
123.2	1203.333394
123.4	821.9435758
123.6	653.0534545
123.8	1210.768848
124	-608.4752727
124.2	95.28981818
124.4	488.3970303
124.6	-115.53
124.8	-917.6478788
125	1149.517455
125.2	415.9630909
125.4	-146.0506061
125.6	118.4853333
125.8	-382.0008485
126	-579.786303
126.2	333.9533333
126.4	962.2616364
126.6	183.590303
126.8	298.1854545
127	223.5721212
127.2	584.8567273
127.4	467.6287273
127.6	141.318303
127.8	-565.4188485
128	602.6343636
128.2	568.7761212
128.4	53.91157576
128.6	225.7790909
128.8	8.408787879
129	-867.7423636
129.2	-243.1942424
129.4	72.02490909
129.6	213.7496364
129.8	315.4153939
130	488.6625455
130.2	683.5168485
130.4	-270.6607879
130.6	148.8663636
130.8	-223.7834545
131	718.4078788
131.2	-80.80248485
131.4	-711.0187273
131.6	354.9948485
131.8	268.3138182
132	-152.7385455
132.2	-714.118
132.4	286.3552727
132.6	648.1330909
132.8	132.238303
133	917.9319394
133.2	465.8151515
133.4	273.1405455
133.6	-245.030303
133.8	290.8838182
134	-269.7785455
134.2	72.22709091
134.4	844.8702424
134.6	-115.4721212
134.8	580.4207273
135	-412.3243636
135.2	-230.0932121
135.4	-123.1429091
135.6	150.558303
135.8	-219.7118788
136	817.0983636
136.2	-62.44018182
136.4	849.2464242
136.6	628.8744848
136.8	-315.2913939
137	-116.7623636
137.2	341.1712121
137.4	-113.6893939
137.6	648.7140606
137.8	1009.185273
138	900.4609091
138.2	1648.957152
138.4	-451.301697
138.6	91.85090909
138.8	543.1868485
139	1009.898182
139.2	-547.2573333
139.4	905.4468485
139.6	716.8894545
139.8	635.4704242
140	420.964303
140.2	222.9527879
140.4	571.7383636
140.6	364.8004242
140.8	985.1244848
141	1098.67
141.2	-574.9144242
141.4	961.5844242
141.6	533.4475152
141.8	202.7021212
142	410.0898182
142.2	344.5562424
142.4	-217.0504848
142.6	1430.728788
142.8	426.6413333
143	117.6886667
143.2	1255.168909
143.4	498.3220606
143.6	-465.6723636
143.8	74.70133333
144	-567.5053939
144.2	-92.33
144.4	951.4547273
144.6	-407.0229091
144.8	996.9985455
145	668.7973333
145.2	-474.8173333
145.4	746.7123636
145.6	-11.07478788
145.8	969.3338182
146	670.707697
146.2	-514.5715152
146.4	-25.31121212
146.6	261.4595152
146.8	-514.6930303
147	-193.7749697
147.2	487.2705455
147.4	-372.6296364
147.6	-607.8909697
147.8	907.7931515
148	174.8253333
148.2	806.6493939
148.4	179.6880606
148.6	-82.19121212
148.8	-298.3231515
149	294.9866061
149.2	127.1370303
149.4	840.022303
149.6	1147.094303
149.8	607.8229091
150	513.9749091
150.2	-247.5523636
150.4	40.37860606
150.6	-321.0280606
150.8	326.896
151	83.53090909
151.2	-103.3285455
151.4	1001.765697
151.6	41.06709091
151.8	-122.3345455
152	-40.33115152
152.2	86.75
152.4	540.9599394
152.6	387.0400606
152.8	516.9564848
153	731.9510303
153.2	-75.62618182
153.4	-1000.937576
153.6	8.611575758
153.8	672.6667273
154	233.7215758
154.2	-942.870303
154.4	455.4105455
154.6	757.8667879
154.8	16.84787879
