# Supplementary material for: DNArepairK: An Interactive Database for Exploring the Impact of Anticancer Drugs onto the Dynamics of DNA Repair Proteins
Source: Biomedicines. 2021 Sep 16;9(9):1238. doi: 10.3390/biomedicines9091238 (PMC8470695; doi:10.3390/biomedicines9091238)
Supplement: Supplementary file 1 [file biomedicines-09-01238-s001.zip › Fit and Raw data/PCGF6/PCGF6/PCGF6_I.txt]

PCGF6_I	c5e0b4
0	0
0.2	444.4586667
0.4	207.4036364
0.6	616.9803636
0.8	297.2993939
1	202.9798788
1.2	366.6404848
1.4	867.9146667
1.6	457.3410909
1.8	-29.71345455
2	421.0443636
2.2	582.9294545
2.4	365.5127273
2.6	612.265697
2.8	634.8179394
3	728.9192727
3.2	644.8804848
3.4	723.7032727
3.6	122.7500606
3.8	-199.8991515
4	725.5010909
4.2	1088.085333
4.4	605.4545455
4.6	669.3546667
4.8	684.7204848
5	319.6741818
5.2	729.6145455
5.4	465.7522424
5.6	761.6746667
5.8	667.1883636
6	309.6795152
6.2	71.38618182
6.4	723.4889697
6.6	1586.923636
6.8	459.5064242
7	746.3825455
7.2	331.9961212
7.4	294.0596364
7.6	1221.507879
7.8	526.0712727
8	378.3835152
8.2	688.9328485
8.4	666.0790303
8.6	1073.681455
8.8	338.4630303
9	969.3818182
9.2	731.4317576
9.4	263.7100606
9.6	928.2307879
9.8	694.8421818
10	575.7469091
10.2	795.8555152
10.4	657.4933333
10.6	717.1636364
10.8	563.7527273
11	356.3151515
11.2	575.7692121
11.4	560.8475152
11.6	884.3966061
11.8	349.2732121
12	548.1018182
12.2	636.918303
12.4	391.1612121
12.6	938.2138182
12.8	832.0746667
13	725.8637576
13.2	691.8128485
13.4	373.5728485
13.6	328.8504242
13.8	1130.666667
14	419.4133333
14.2	1079.913697
14.4	928.8378182
14.6	458.5124848
14.8	179.7711515
15	123.9835152
15.2	583.9631515
15.4	401.1733333
15.6	698.3699394
15.8	493.3789091
16	612.4460606
16.2	350.3660606
16.4	703.3512727
16.6	1131.336727
16.8	256.745697
17	541.0162424
17.2	517.8404848
17.4	731.3299394
17.6	554.6850909
17.8	827.4113939
18	-114.4077576
18.2	742.6492121
18.4	689.5107879
18.6	1348.150303
18.8	686.5658182
19	495.7672727
19.2	-167.7246061
19.4	370.2235152
19.6	568.8950303
19.8	537.7987879
20	370.3166061
20.2	544.6661818
20.4	441.2305455
20.6	676.768
20.8	1353.356606
21	306.9090909
21.2	602.3214545
21.4	910.0489697
21.6	931.0690909
21.8	921.0346667
22	835.177697
22.2	1006.085818
22.4	918.3098182
22.6	965.1170909
22.8	883.2446061
23	964.7398788
23.2	644.2181818
23.4	712.2094545
23.6	930.5250909
23.8	643.8962424
24	431.4666667
24.2	357.3275152
24.4	1141.53503
24.6	761.2964848
24.8	1012.512
25	962.4872727
25.2	377.0327273
25.4	189.8608485
25.6	716.6458182
25.8	1229.817212
26	534.8499394
26.2	626.9275152
26.4	605.8404848
26.6	638.7675152
26.8	1097.63297
27	1025.927758
27.2	12.65066667
27.4	1019.338667
27.6	1066.803394
27.8	895.5229091
28	683.9563636
28.2	336.5391515
28.4	854.5086061
28.6	428.3015758
28.8	786.710303
29	733.5806061
29.2	615.2921212
29.4	35.66545455
29.6	730.2962424
29.8	493.984
30	464.2065455
30.2	547.9621818
30.4	634.8286061
30.6	726.7471515
30.8	260.3791515
31	560.3801212
31.2	1014.205091
31.4	436.6031515
31.6	395.7827879
31.8	371.6673939
32	435.5054545
32.2	420.7427879
32.4	883.5849697
32.6	706.0072727
32.8	705.6446061
33	1155.223273
33.2	926.3379394
33.4	217.5883636
33.6	782.2409697
33.8	414.0043636
34	821.3866667
34.2	437.7047273
34.4	345.5544242
34.6	276.6370909
34.8	536.2821818
35	522.6647273
35.2	790.1187879
35.4	965.0094545
35.6	480.0707879
35.8	333.9015758
36	332.0853333
36.2	728.704
36.4	685.3401212
36.6	103.2135758
36.8	546.8848485
37	697.3750303
37.2	633.9898182
37.4	705.6523636
37.6	405.0579394
37.8	545.0075152
38	511.2184242
38.2	151.0089697
38.4	279.4812121
38.6	639.0884848
38.8	407.6712727
39	551.8264242
39.2	598.6249697
39.4	395.5684848
39.6	895.6722424
39.8	538.3951515
40	844.224
40.2	573.1374545
40.4	759.3881212
40.6	461.7968485
40.8	529.5408485
41	635.2756364
41.2	818.4911515
41.4	401.632
41.6	1234.424242
41.8	979.4540606
42	834.7888485
42.2	581.9248485
42.4	730.6036364
42.6	6.193454545
42.8	551.0807273
43	0.437333333
43.2	163.8962424
43.4	627.6974545
43.6	111.4230303
43.8	582.9372121
44	560.5915152
44.2	706.1624242
44.4	671.2853333
44.6	335.9524848
44.8	694.6996364
45	701.0482424
45.2	587.7071515
45.4	799.7061818
45.6	944.6390303
45.8	429.0618182
46	601.6591515
46.2	1249.179152
46.4	419.2019394
46.6	1280.661333
46.8	515.3425455
47	174.3292121
47.2	827.0341818
47.4	393.6746667
47.6	580.5556364
47.8	1192.933818
48	1524.474182
48.2	979.2688485
48.4	577.0967273
48.6	550.5047273
48.8	224.3384242
49	604.5818182
49.2	772.0009697
49.4	-12.46836364
49.6	273.4739394
49.8	462.9430303
50	627.9166061
50.2	618.048
50.4	818.208
50.6	884.2433939
50.8	535.2203636
51	213.2838788
51.2	645.8695758
51.4	626.4698182
51.6	729.3352727
51.8	903.4947879
52	333.193697
52.2	539.8584242
52.4	112.8407273
52.6	1059.478303
52.8	390.7781818
53	433.2082424
53.2	275.0826667
53.4	326.6744242
53.6	599.6101818
53.8	396.1939394
54	254.6453333
54.2	444.0892121
54.4	774.3253333
54.6	33.51563636
54.8	404.5207273
55	565.0705455
55.2	648.9687273
55.4	1059.418182
55.6	976.2007273
55.8	860.4741818
56	510.9546667
56.2	322.0450909
56.4	658.505697
56.6	418.7355152
56.8	596.5304242
57	745.718303
57.2	770.4911515
57.4	631.1311515
57.6	794.1798788
57.8	421.8472727
58	874.2584242
58.2	128.9231515
58.4	691.2067879
58.6	449.7793939
58.8	373.0366061
59	622.4678788
59.2	79.10690909
59.4	316.1270303
59.6	1192.106667
59.8	612.6933333
60	946.1081212
60.2	190.3030303
60.4	685.5204848
60.6	673.0259394
60.8	508.4373333
61	848.9221818
61.2	859.3832727
61.4	483.8972121
61.6	178.2904242
61.8	614.5018182
62	1075.877818
62.2	923.0545455
62.4	394.624
62.6	798.4572121
62.8	766.9042424
63	-210.6307879
63.2	712.8950303
63.4	387.3842424
63.6	426.0460606
63.8	529.984
64	698.0538182
64.2	333.2441212
64.4	736.470303
64.6	1092.870788
64.8	453.238303
65	910.4901818
65.2	833.3178182
65.4	620.6778182
65.6	516.9658182
65.8	781.5466667
66	254.368
66.2	493.065697
66.4	777.5689697
66.6	241.910303
66.8	323.4055758
67	308.4276364
67.2	47.72460606
67.4	234.6666667
67.6	194.7452121
67.8	735.4850909
68	522.9643636
68.2	807.3105455
68.4	298.9672727
68.6	531.369697
68.8	699.2106667
69	615.0749091
69.2	206.7258182
69.4	80.82230303
69.6	820.0853333
69.8	568.3869091
70	117.8046061
70.2	1145.125818
70.4	565.8511515
70.6	598.7898182
70.8	523.8913939
71	897.6804848
71.2	742.8460606
71.4	254.0189091
71.6	511.8952727
71.8	494.4184242
72	1050.504727
72.2	850.8373333
72.4	481.1665455
72.6	4.91830303
72.8	544.3665455
73	686.9246061
73.2	505.1112727
73.4	158.7510303
73.6	250.0412121
73.8	816.1726061
74	920.3432727
74.2	279.2892121
74.4	351.2155152
74.6	671.2116364
74.8	296.6109091
75	348.022303
75.2	263.0438788
75.4	578.7258182
75.6	369.2838788
75.8	392.4683636
76	313.0404848
76.2	482.1808485
76.4	254.6007273
76.6	471.4627879
76.8	890.6986667
77	786.0421818
77.2	893.6911515
77.4	831.9932121
77.6	957.9898182
77.8	286.0305455
78	945.334303
78.2	192.7699394
78.4	852.4858182
78.6	142.6753939
78.8	703.0884848
79	970.6424242
79.2	348.6787879
79.4	1071.658667
79.6	232.8756364
79.8	24.65260606
80	675.0826667
80.2	345.161697
80.4	-34.54739394
80.6	649.8385455
80.8	99.62763636
81	176.7185455
81.2	-357.8511515
81.4	331.606303
81.6	369.1597576
81.8	679.6683636
82	-2.612363636
82.2	858.9459394
82.4	1130.002424
82.6	439.8681212
82.8	446.5532121
83	698.624
83.2	636.4635152
83.4	100.2598788
83.6	259.5151515
83.8	205.7076364
84	383.1156364
84.2	948.9473939
84.4	582.4950303
84.6	371.3551515
84.8	560.8174545
85	236.3830303
85.2	488.8290909
85.4	469.7803636
85.6	460.9357576
85.8	82.71418182
86	382.5939394
86.2	238.1401212
86.4	384.6690909
86.6	318.2991515
86.8	835.6315152
87	546.1527273
87.2	-47.94181818
87.4	816.192
87.6	187.7420606
87.8	96.16387879
88	763.8477576
88.2	551.0632727
88.4	417.9161212
88.6	312.8203636
88.8	290.4475152
89	709.6746667
89.2	193.2528485
89.4	793.8366061
89.6	603.3968485
89.8	189.7454545
90	366.9478788
90.2	535.4385455
90.4	555.6208485
90.6	570.5444848
90.8	216.2589091
91	533.4526061
91.2	274.0208485
91.4	530.3466667
91.6	411.6237576
91.8	747.4424242
92	414.1129697
92.2	791.7052121
92.4	66.05381818
92.6	805.1238788
92.8	454.9585455
93	299.2853333
93.2	322.761697
93.4	544.0921212
93.6	286.9653333
93.8	1124.251152
94	207.5054545
94.2	606.8586667
94.4	-68.57793939
94.6	871.9922424
94.8	328.6933333
95	58.73454545
95.2	372.4955152
95.4	506.4281212
95.6	290.1168485
95.8	254.8499394
96	441.3924848
96.2	12.08727273
96.4	420.9221818
96.6	139.1709091
96.8	644.4509091
97	398.4116364
97.2	430.4106667
97.4	0.001939394
97.6	479.1825455
97.8	375.1146667
98	567.6470303
98.2	426.1139394
98.4	355.8671515
98.6	-7.718787879
98.8	85.91418182
99	-202.4407273
99.2	280.8300606
99.4	338.0286061
99.6	410.1265455
99.8	678.3873939
100	-279.9728485
100.2	484.5071515
100.4	-1.164606061
100.6	-57.952
100.8	268.361697
101	206.4717576
101.2	109.1500606
101.4	184.9774545
101.6	261.1335758
101.8	278.4620606
102	120.4509091
102.2	611.5597576
102.4	588.2627879
102.6	382.0538182
102.8	114.454303
103	260.6652121
103.2	807.7798788
103.4	280.6981818
103.6	245.1878788
103.8	526.3728485
104	375.4870303
104.2	273.8773333
104.4	324.1939394
104.6	-102.7170909
104.8	140.2627879
105	252.265697
105.2	324.1522424
105.4	660.6661818
105.6	358.4523636
105.8	367.5646061
106	250.7326061
106.2	499.1486061
106.4	363.0283636
106.6	316.8387879
106.8	70.54739394
107	294.3893333
107.2	346.8567273
107.4	888.3762424
107.6	475.2698182
107.8	540.5197576
108	244.3073939
108.2	131.0380606
108.4	230.528
108.6	433.2683636
108.8	175.2058182
109	504.5963636
109.2	756.9561212
109.4	783.9844848
109.6	368.7505455
109.8	171.8574545
110	792.0795152
110.2	704.2181818
110.4	488.5255758
110.6	704.0610909
110.8	519.7827879
111	959.4647273
111.2	777.0075152
111.4	143.0972121
111.6	263.4540606
111.8	703.7255758
112	672.8242424
112.2	-223.2310303
112.4	155.3105455
112.6	155.5015758
112.8	452.2802424
113	506.6259394
113.2	236.6690909
113.4	332.4926061
113.6	487.6732121
113.8	300.1939394
114	192.726303
114.2	-47.89236364
114.4	483.5626667
114.6	424.0669091
114.8	-225.2693333
115	218.1692121
115.2	539.798303
115.4	100.0329697
115.6	291.4181818
115.8	140.6787879
116	669.8133333
116.2	221.8540606
116.4	-211.9806061
116.6	162.0266667
116.8	217.5912727
117	499.4530909
117.2	181.3139394
117.4	123.209697
117.6	84.512
117.8	53.79393939
118	563.4075152
118.2	448.1435152
118.4	465.4671515
118.6	89.31006061
118.8	280.3665455
119	415.6528485
119.2	242.646303
119.4	239.5684848
119.6	9.821090909
119.8	477.9432727
120	-10.60654545
120.2	718.4261818
120.4	-282.7859394
120.6	648.6380606
120.8	155.0118788
121	70.71224242
121.2	524.1910303
121.4	145.7939394
121.6	-79.92630303
121.8	506.4029091
122	52.63515152
122.2	191.7886061
122.4	27.83224242
122.6	64.4809697
122.8	334.9546667
123	-26.78690909
123.2	478.7781818
123.4	552.5158788
123.6	377.3517576
123.8	180.5430303
124	445.2615758
124.2	470.2884848
124.4	75.424
124.6	305.8501818
124.8	451.3396364
125	394.8945455
125.2	432.384
125.4	365.2130909
125.6	296.118303
125.8	159.3609697
126	780.6458182
126.2	643.8593939
126.4	-93.54569697
126.6	-34.70448485
126.8	615.3192727
127	546.6036364
127.2	488.2356364
127.4	600.9629091
127.6	292.9173333
127.8	62.32242424
128	188.4072727
128.2	231.1476364
128.4	174.5425455
128.6	-115.2620606
128.8	312.662303
129	861.0288485
129.2	-248.608
129.4	213.5175758
129.6	601.7522424
129.8	988.8882424
130	84.34812121
130.2	532.150303
130.4	618.2138182
130.6	240.768
130.8	284.9522424
131	220.0038788
131.2	175.6993939
131.4	471.8332121
131.6	108.9493333
131.8	393.3275152
132	430.6802424
132.2	607.7129697
132.4	45.21890909
132.6	395.4812121
132.8	451.4511515
133	160.5401212
133.2	496.4121212
133.4	580.2831515
133.6	459.7469091
133.8	-128.9260606
134	-213.737697
134.2	38.01115152
134.4	358.0887273
134.6	471.8981818
134.8	274.0402424
135	205.5340606
135.2	438.313697
135.4	-237.5728485
135.6	290.3951515
135.8	787.4249697
136	-183.0749091
136.2	-243.0244848
136.4	296.8009697
136.6	-136.1115152
136.8	155.5791515
137	562.3505455
137.2	517.3362424
137.4	333.6930909
137.6	459.6770909
137.8	44.44121212
138	242.4940606
138.2	154.4601212
138.4	-114.8218182
138.6	620.2511515
138.8	152.9144242
139	204.3141818
139.2	55.44339394
139.4	250.7219394
139.6	113.7444848
139.8	523.0690909
140	193.28
140.2	499.1321212
140.4	287.2824242
140.6	9.468121212
140.8	329.8850909
141	1051.090424
141.2	300.6836364
141.4	723.0409697
141.6	-195.7478788
141.8	40.22884848
142	441.7706667
142.2	8.448969697
142.4	62.42327273
142.6	369.6707879
142.8	264.9745455
143	-33.91418182
143.2	349.4380606
143.4	100.9978182
143.6	-25.82109091
143.8	167.8700606
144	99.71878788
144.2	-259.9524848
144.4	372.4722424
144.6	391.3134545
144.8	51.39878788
145	348.1027879
145.2	190.4824242
145.4	56.26084848
145.6	223.9524848
145.8	148.7980606
146	493.7551515
146.2	452.0077576
146.4	165.4235152
146.6	428.0766061
146.8	960.7049697
147	353.2208485
147.2	-22.22739394
147.4	466.5939394
147.6	412.8184242
147.8	393.9006061
148	632.7573333
148.2	153.0259394
148.4	219.1912727
148.6	322.7374545
148.8	-214.0140606
149	-157.7764848
149.2	271.3318788
149.4	272.2172121
149.6	346.1944242
149.8	799.5529697
150	-29.29066667
150.2	98.42036364
150.4	244.7844848
150.6	594.4950303
150.8	78.31369697
151	905.7997576
151.2	410.2991515
151.4	82.04024242
151.6	244.2327273
151.8	81.4729697
152	671.6412121
152.2	543.6489697
152.4	-74.26715152
152.6	577.2819394
152.8	277.2993939
153	846.1566061
153.2	450.9847273
153.4	61.00072727
153.6	221.1568485
153.8	740.4266667
154	181.3391515
154.2	239.2814545
154.4	174.4475152
154.6	601.9626667
154.8	817.1820606
155	447.8070303
155.2	-178.5658182
155.4	194.5250909
155.6	25.09769697
155.8	655.264
156	309.0036364
156.2	247.3493333
156.4	726.0906667
156.6	623.7798788
156.8	315.6509091
157	26.94787879
157.2	467.4947879
157.4	295.1592727
157.6	319.2155152
157.8	99.40751515
158	501.1646061
158.2	669.2644848
158.4	334.1168485
158.6	-49.65042424
158.8	437.2790303
159	332.566303
159.2	418.6724848
159.4	-112.0649697
159.6	331.3784242
159.8	108.8562424
160	262.7713939
160.2	170.6443636
160.4	247.8099394
160.6	625.2198788
160.8	489.7124848
161	101.3934545
161.2	202.2021818
161.4	459.7052121
161.6	-116.8649697
161.8	628.6962424
162	312.2705455
162.2	281.2606061
162.4	-186.6569697
162.6	-71.62763636
162.8	272.6972121
163	61.57478788
163.2	677.3168485
163.4	449.152
163.6	164.5246061
163.8	258.4213333
164	75.95830303
164.2	125.8579394
164.4	119.0099394
164.6	164.8252121
164.8	624.3306667
165	452.7495758
165.2	141.1442424
165.4	365.0763636
165.6	45.38860606
165.8	219.36
166	164.0707879
166.2	367.2930909
166.4	17.75515152
166.6	479.1602424
166.8	380.4654545
167	138.6773333
167.2	-80.32969697
167.4	171.9912727
167.6	202.4475152
167.8	282.9430303
168	422.7093333
168.2	153.4118788
168.4	-308.0077576
168.6	166.0237576
168.8	154.3195152
169	-281.3226667
169.2	425.6572121
169.4	419.625697
169.6	153.7153939
169.8	561.6610909
170	52.20363636
170.2	517.4109091
170.4	80.18618182
170.6	531.0875152
170.8	405.8288485
171	317.1258182
171.2	376.2996364
171.4	541.6504242
171.6	221.6281212
171.8	571.1389091
172	180.2521212
172.2	357.2557576
172.4	536.8727273
172.6	-6.623030303
172.8	158.6433939
173	-123.3173333
173.2	237.2538182
173.4	28.91442424
173.6	340.3946667
173.8	378.5570909
174	327.1699394
174.2	579.8768485
174.4	104.5207273
174.6	436.6972121
174.8	457.3837576
175	439.9747879
175.2	314.5541818
175.4	461.6455758
175.6	495.8700606
175.8	408.4606061
176	237.1335758
176.2	-6.588121212
176.4	561.3992727
176.6	-166.2264242
176.8	311.2252121
177	577.0472727
177.2	583.766303
177.4	414.5192727
177.6	179.5956364
177.8	-121.5592727
178	-108.4033939
178.2	189.0104242
178.4	34.47466667
178.6	579.0147879
178.8	73.504
179	157.7512727
179.2	227.593697
179.4	637.5796364
179.6	-31.76436364
179.8	-97.58254545
180	425.929697
180.2	133.4361212
180.4	458.8470303
180.6	381.1025455
180.8	-52.73890909
181	561.0705455
181.2	155.8361212
181.4	325.3701818
181.6	255.7556364
181.8	651.9389091
182	382.8431515
182.2	662.4252121
182.4	-207.7701818
182.6	262.3030303
182.8	-60.19878788
183	283.6809697
183.2	331.7837576
183.4	-74.09648485
183.6	371.1127273
183.8	599.0157576
184	-217.8113939
184.2	-332.8824242
184.4	359.2475152
184.6	264.9813333
184.8	393.5204848
185	126.0014545
185.2	135.0467879
185.4	-51.09430303
185.6	841.7386667
185.8	160.3170909
186	438.6094545
186.2	-1.292606061
186.4	357.3178182
186.6	281.2741818
186.8	42.77721212
187	-217.6465455
187.2	294.5638788
187.4	353.6989091
187.6	93.29745455
187.8	338.0072727
188	476.3083636
188.2	365.9626667
188.4	81.04727273
188.6	-407.0467879
188.8	312.5711515
189	115.5209697
189.2	-103.1117576
189.4	388.3791515
189.6	419.4899394
189.8	457.4574545
190	34.92072727
190.2	588.5789091
190.4	256.4586667
190.6	253.3517576
190.8	-184.7398788
191	41.69018182
191.2	426.7345455
191.4	186.784
191.6	474.3767273
191.8	422.5435152
192	373.9762424
192.2	239.3250909
192.4	531.4899394
192.6	89.31490909
192.8	-163.0225455
193	380.9231515
193.2	-1.702787879
193.4	404.1842424
193.6	737.2101818
193.8	223.1922424
194	507.8749091
194.2	-166.0092121
194.4	407.7517576
194.6	-19.69842424
194.8	485.5592727
195	151.2029091
195.2	539.2067879
195.4	-89.91515152
195.6	-13.71345455
195.8	99.52484848
196	264.7961212
196.2	325.5204848
196.4	339.081697
196.6	154.2273939
196.8	172.1900606
197	332.224
