# Supplementary material for: DNArepairK: An Interactive Database for Exploring the Impact of Anticancer Drugs onto the Dynamics of DNA Repair Proteins
Source: Biomedicines. 2021 Sep 16;9(9):1238. doi: 10.3390/biomedicines9091238 (PMC8470695; doi:10.3390/biomedicines9091238)
Supplement: Supplementary file 1 [file biomedicines-09-01238-s001.zip › Fit and Raw data/PCNA/PCNA.txt]

2
1
A62*(1-(l62/(l62-k62))*Math.exp(-k62*t)-(k62/(k62-l62))*Math.exp(-l62*t))+B62*(1-l62*Math.exp(-k62*t)/(l62-k62)-k62*Math.exp(-l62*t)/(k62-l62))
00b0f0
A62=66786.0468333005;k62=0.027092644251686;l62=0.26279770527696;m62=0.0011697923193172;d62=146.787029845239;B62=10674.9253541665
PCNA
if:t>=d62
A62*(-(l62/(l62-k62))*Math.exp(-k62*t)-(k62/(k62-l62))*Math.exp(-l62*t)+(l62*m62/((l62-k62)*(m62-k62)))*Math.exp(k62*(d62-t))+(k62*m62/((k62-l62)*(m62-l62)))*Math.exp(l62*(d62-t))+(k62*l62/((k62-m62)*(l62-m62)))*Math.exp(m62*(d62-t)))+B62*(1-l62*Math.exp(-k62*t)/(l62-k62)-k62*Math.exp(-l62*t)/(k62-l62))
A63*(1-(l63/(l63-k63))*Math.exp(-k63*t)-(k63/(k63-l63))*Math.exp(-l63*t))+B63*(1-l63*Math.exp(-k63*t)/(l63-k63)-k63*Math.exp(-l63*t)/(k63-l63))
00b050
A63=53689.6469131029;k63=0.00616909537294073;l63=0.00616786555733171;m63=0.000419189386358088;d63=349.78801972412;B63=0
PCNA_I
if:t>=d63
A63*(-(l63/(l63-k63))*Math.exp(-k63*t)-(k63/(k63-l63))*Math.exp(-l63*t)+(l63*m63/((l63-k63)*(m63-k63)))*Math.exp(k63*(d63-t))+(k63*m63/((k63-l63)*(m63-l63)))*Math.exp(l63*(d63-t))+(k63*l63/((k63-m63)*(l63-m63)))*Math.exp(m63*(d63-t)))+B63*(1-l63*Math.exp(-k63*t)/(l63-k63)-k63*Math.exp(-l63*t)/(k63-l63))
