# Supplementary material for: DNArepairK: An Interactive Database for Exploring the Impact of Anticancer Drugs onto the Dynamics of DNA Repair Proteins
Source: Biomedicines. 2021 Sep 16;9(9):1238. doi: 10.3390/biomedicines9091238 (PMC8470695; doi:10.3390/biomedicines9091238)
Supplement: Supplementary file 1 [file biomedicines-09-01238-s001.zip › Fit and Raw data/PCNA/PCNA/PCNA.txt]

PCNA	bdd7ee
0	0
5	4916.986333
10	12856.83814
15	19302.51357
20	27141.617
25	33638.99805
30	39089.43886
35	44859.48781
40	49281.80067
45	51114.1889
50	56335.04076
55	57208.83224
60	60177.73324
65	60814.62271
70	64299.50919
75	66808.32633
80	67056.57043
85	69257.65057
90	69631.97138
95	69136.97205
100	71410.64924
105	71751.6051
110	73319.70686
115	74333.46895
120	73386.20957
125	74169.99657
130	73949.83086
135	74452.27633
140	75886.0071
145	76360.38433
150	74582.64533
155	75016.83357
160	77144.29738
165	77118.9181
170	76103.43238
175	77255.50362
180	76847.20986
185	77619.53957
190	77990.58995
195	74770.25233
200	77635.5959
205	76792.56286
210	78135.42176
215	76298.52938
220	76650.5539
225	75040.73586
230	74974.43643
235	74943.90538
240	74554.78581
245	72504.72295
250	73192.35576
255	73502.4629
260	71849.00995
265	73423.87386
270	72962.4901
275	72389.93714
280	71669.4589
285	72598.40867
290	70762.48176
295	70906.24238
300	71402.52443
305	69944.41267
310	70695.75786
315	70309.66962
320	68972.80786
325	69259.63524
330	69873.071
335	68105.57395
340	67897.419
345	68587.66686
350	67682.42581
355	67123.23276
360	65974.11243
365	67115.45557
370	66751.69133
375	65313.23762
380	64744.55076
385	63993.10833
390	64365.00657
395	64247.1431
400	63724.12762
405	63307.4549
410	63230.75052
415	61989.4321
420	62001.60043
425	61337.77619
430	61128.35924
435	60960.411
440	60311.73086
445	60691.71976
450	60596.67524
455	60934.88114
460	59854.5429
465	57840.226
470	56724.93681
475	56713.52605
480	57700.6451
485	57218.75424
490	57487.27138
495	57922.80443
500	56571.16771
505	56239.88805
510	56071.801
515	55885.59533
520	54851.68348
525	54667.0849
530	54204.53524
535	55773.229
540	54371.63576
545	54495.01267
550	54330.09171
555	53724.17671
560	53384.02081
565	52930.1139
570	52556.09657
575	50951.05638
580	51713.48519
585	52003.61357
590	51626.14386
595	51132.03029
600	50545.28643
605	50378.60048
610	51246.67648
615	51644.18257
620	48793.96533
625	49072.85952
630	47338.39943
635	48714.62533
640	48422.3
645	47473.747
650	48036.6389
655	46950.46333
660	48598.36862
665	46184.18076
670	47713.709
675	47309.61081
680	47008.6539
685	46166.32462
690	45575.1109
695	44956.02143
700	46016.42238
705	46110.07533
710	44851.70648
715	45409.23314
720	44556.15438
725	45243.554
730	45927.08152
735	45262.23095
740	44142.12319
745	43496.25029
750	45165.43633
755	43314.73681
760	42284.96833
765	42889.40676
770	43604.15757
775	43017.73148
780	42895.77919
785	42500.75871
790	41441.35819
795	41258.45229
800	42104.90533
805	42217.29686
810	42188.0821
815	43001.31833
820	41522.29157
825	42139.85471
830	40604.70638
835	40638.08814
840	41274.65557
845	41153.2161
850	39705.02286
855	39877.50386
860	38413.54614
865	40246.80048
870	39539.40581
875	39730.89362
880	38810.70424
885	38812.76433
890	38765.04071
895	38882.26629
900	38513.79971
905	38540.85086
910	37674.41076
915	38067.21705
920	37988.83752
925	36766.07943
930	36427.33114
935	35123.17714
940	35801.22581
945	36225.15738
950	37458.30676
955	37255.30319
960	35496.29371
965	36391.77071
970	36635.98524
975	35034.95548
980	35605.27967
985	36253.72405
990	34947.3901
995	33758.98624
1000	34194.09919
1005	35527.24676
1010	35131.0629
1015	34548.7889
1020	35254.95352
1025	33314.609
1030	33225.23267
1035	33501.76757
1040	32704.63986
1045	33140.01333
1050	33370.08476
1055	33726.15805
1060	33259.99381
1065	33034.19995
1070	34107.6019
1075	33646.3429
1080	34379.392
1085	34497.86952
1090	33472.03605
1095	32809.16405
1100	33029.05914
1105	33698.99076
1110	32732.68933
1115	33402.81338
1120	33124.94748
1125	32323.17452
1130	32120.15333
1135	31659.39219
1140	32307.43824
1145	31534.82743
1150	31122.94833
1155	32219.43343
1160	32366.66186
1165	31147.40614
1170	31781.52895
1175	31243.15843
1180	31723.06262
1185	31816.61267
1190	31767.62933
1195	31805.80762
1200	30866.35238
1205	31392.8809
1210	31359.79552
1215	30806.787
1220	30703.92167
1225	30383.52771
1230	30583.33176
1235	29974.45719
1240	30140.53743
1245	30402.46786
1250	29611.63048
1255	30113.18133
1260	29652.54614
1265	29542.80343
1270	28507.4191
1275	29154.00962
1280	29479.23343
1285	28658.61695
1290	29520.30776
1295	28175.51181
1300	29001.01333
1305	28351.86395
1310	28625.49862
1315	28587.53124
1320	27672.91157
1325	28582.94986
1330	28346.47833
1335	28030.17271
1340	27319.20471
1345	26836.17962
1350	27575.13819
1355	28354.80286
1360	26958.93205
1365	27266.02681
1370	28054.5979
1375	27731.38767
1380	27599.3871
1385	27392.22343
1390	27051.78052
1395	26995.17152
1400	26963.4869
1405	26973.06567
1410	25455.83705
1415	26491.58948
1420	27107.15824
1425	26619.97238
1430	26142.85671
1435	25927.39124
1440	25043.55576
1445	25726.496
1450	25986.46067
1455	25966.8651
1460	24861.11667
1465	25433.31219
1470	25852.7389
1475	25588.46576
1480	23825.58771
1485	25424.92838
1490	24262.17076
1495	24469.70324
1500	25007.82067
1505	25858.41157
1510	26076.43976
1515	26007.8399
1520	26115.13381
1525	25832.92552
1530	24801.65843
1535	24537.14033
1540	24294.44962
1545	24914.0541
1550	24593.16862
1555	24584.77638
1560	25862.8351
1565	25186.65719
1570	25513.55757
1575	25037.61633
1580	25588.63257
1585	25018.50195
1590	24160.32971
1595	24421.91324
1600	23109.18895
1605	24326.01438
1610	23829.45152
1615	23725.83505
1620	23545.69624
1625	25794.19824
1630	24422.7689
1635	24110.47852
1640	23485.60348
1645	25063.60195
1650	24012.99962
1655	24134.51019
1660	23555.09252
1665	23637.01205
1670	23095.98381
1675	23506.19314
1680	23762.621
1685	23252.12614
1690	23293.97352
1695	23099.30014
1700	23260.02605
1705	23582.07038
1710	23214.63343
1715	22226.31576
1720	22562.90905
1725	22631.27281
1730	22626.372
1735	22236.43262
1740	23100.89733
1745	22814.72905
1750	22284.63819
1755	22255.31267
1760	21897.1649
1765	22611.14019
1770	21011.79843
1775	22716.77857
1780	22186.37771
1785	22256.97057
1790	22109.2639
1795	22204.55581
1800	21960.43157
1805	21866.54386
1810	22172.19995
1815	21784.53962
1820	22582.9049
1825	21752.61567
1830	20970.81
1835	21509.7511
1840	22215.24024
1845	21514.86214
1850	21421.21462
1855	22037.10905
1860	21145.82081
1865	21190.66176
1870	20493.66595
1875	21357.07671
1880	21792.93133
1885	21695.25614
1890	21953.02771
1895	21885.19833
1900	21039.39705
1905	20791.82848
1910	21113.46238
1915	20190.18738
1920	21109.05162
1925	21198.84776
1930	20154.78348
1935	20592.575
1940	21053.40333
1945	19459.88786
1950	20785.9611
1955	19571.33
1960	19883.72762
1965	20309.2969
1970	20245.5321
1975	20733.07957
1980	20304.38495
1985	20364.41548
1990	20624.33233
1995	19660.8441
2000	19604.72552
2005	20073.82552
2010	19653.05938
2015	19461.79824
2020	20460.47257
2025	20491.78438
2030	19093.3269
2035	20601.19824
2040	19593.21748
2045	19795.49348
2050	18985.97062
2055	19562.3109
2060	19598.71324
2065	18913.402
2070	18912.81205
2075	19700.13005
2080	19565.28657
2085	18958.90029
2090	18803.38171
2095	19177.93676
2100	19204.26019
2105	18595.15738
2110	19058.66443
2115	18472.45629
2120	18918.82095
2125	18944.07743
2130	17904.33581
2135	18568.27081
2140	18807.29571
2145	18497.91495
2150	18673.75952
2155	19912.55152
2160	19820.53448
2165	18440.52338
2170	18386.01438
2175	19226.18324
2180	18906.29638
2185	19069.50562
2190	18337.73652
2195	19058.12662
2200	17239.31333
2205	17970.941
2210	18924.08714
2215	17971.40876
2220	18434.30419
2225	18265.30343
2230	18374.4771
2235	17757.05957
2240	17149.29276
2245	17591.5339
2250	17447.43529
2255	18307.75905
2260	17908.36081
2265	17886.2499
2270	17884.06324
2275	18567.99667
2280	17242.716
2285	18434.76167
2290	17990.98281
2295	17899.2589
2300	17871.96186
2305	18025.31619
2310	17749.21857
2315	18102.00557
2320	18434.40005
2325	18338.07871
2330	17979.20614
2335	17821.10871
2340	17413.94462
2345	17436.01862
2350	17786.49557
2355	17282.23586
2360	16686.21129
2365	16488.93614
2370	18052.13895
2375	16909.25376
2380	17097.59552
2385	16935.40438
2390	16919.05886
2395	17671.03743
2400	17634.16643
2405	17130.85314
2410	16614.0219
2415	18052.54819
2420	17069.11005
2425	16993.9879
2430	17050.97652
2435	16628.27333
2440	17136.96571
2445	17403.97429
2450	16068.21343
2455	16156.52329
2460	15665.29076
2465	15846.75729
2470	16347.33233
2475	16092.5721
2480	16490.63195
2485	16300.14881
2490	15847.24529
2495	15782.78805
2500	16602.86514
2505	15485.5251
2510	15826.50786
2515	16356.26429
2520	15404.81429
2525	15368.3559
2530	15605.23171
2535	15336.81071
2540	15790.96867
2545	14981.74652
2550	16115.03919
2555	14872.9999
2560	14970.19652
2565	14569.57667
2570	15909.092
2575	16243.2709
2580	15598.36305
2585	14578.28519
2590	15296.9831
2595	15298.98748
2600	15234.82829
2605	15288.87781
2610	15742.868
2615	15169.94376
2620	15174.6859
2625	15146.80314
2630	14365.35357
2635	15393.61819
2640	14566.64714
2645	14692.72257
2650	15125.94248
2655	14227.76376
2660	14477.7711
2665	13785.9219
2670	14161.63043
2675	14872.25795
2680	14479.87043
2685	14191.46252
2690	13410.79467
2695	14197.9831
2700	14549.9009
2705	13699.35757
2710	15272.26043
2715	14988.1251
2720	14471.60052
2725	15128.64238
2730	14694.16233
2735	14605.79243
2740	14093.78638
2745	14387.06733
2750	14148.18133
2755	13207.48348
2760	13922.836
2765	13497.7949
2770	14077.04338
2775	13909.39771
2780	13947.6039
2785	13774.9961
2790	13040.73033
2795	14829.65162
2800	13686.78857
2805	12928.26886
2810	13087.3171
2815	12271.16762
2820	13064.92676
2825	14295.52486
2830	13636.92457
2835	13463.46186
2840	13631.29738
2845	13595.27238
2850	14022.95433
2855	13393.98295
2860	12547.35995
2865	12844.76652
2870	12934.84757
2875	13490.18429
2880	12555.64971
2885	13298.91814
2890	13596.11667
2895	12869.25224
2900	14291.08305
2905	13483.64076
2910	14032.23667
2915	13534.16419
2920	13597.61438
2925	13071.09686
2930	13632.15671
2935	13285.7481
2940	13155.87276
2945	13249.50876
2950	13856.98938
2955	13598.17905
2960	13323.43414
2965	13753.49776
2970	12356.29452
2975	13745.37424
2980	13572.01314
2985	13214.18505
2990	13999.90367
2995	14092.06443
3000	14007.49276
3005	13056.5481
3010	13080.94748
3015	13055.32071
3020	13834.46629
3025	13762.07857
3030	13029.8859
3035	11985.53348
3040	12903.08576
3045	11840.86062
3050	12831.13148
3055	12854.1439
3060	13582.70543
3065	12544.56248
3070	12569.516
3075	12891.87881
3080	12694.56833
3085	13149.55605
3090	13454.37062
3095	13105.74286
3100	12161.63029
3105	12674.11229
3110	13362.10429
3115	12275.89357
3120	12517.22486
3125	11784.35205
3130	11815.78195
3135	13228.28267
3140	11821.3221
3145	12255.49124
3150	12266.66443
3155	12488.05195
3160	11899.19276
3165	11654.47029
3170	11989.34505
3175	12831.27686
3180	12220.58267
3185	12105.28124
3190	12081.92814
3195	12176.76686
3200	12821.64481
3205	11322.68762
3210	12294.47833
3215	13145.84929
3220	11758.82576
3225	11384.38424
3230	12247.02471
3235	12081.00252
3240	12115.99119
3245	12449.05614
3250	11919.96805
3255	11758.96714
3260	11217.6781
3265	11834.01833
3270	12651.35076
3275	11824.19771
3280	12227.80481
3285	11910.58829
3290	11405.362
3295	11743.22729
3300	11690.02443
3305	11541.36148
3310	11564.15667
3315	11163.94414
3320	12051.9181
3325	11626.06371
3330	11786.55852
3335	11497.052
3340	11294.74629
3345	11466.07795
3350	11199.899
3355	11381.00667
3360	10766.46648
3365	11116.10829
3370	10634.74643
3375	11152.52571
3380	11104.14948
3385	11165.93938
3390	11932.65895
3395	11791.04262
3400	10997.8189
3405	10817.69081
3410	10760.92871
3415	10397.08381
3420	10282.20362
3425	10325.30148
3430	11332.94495
3435	11328.30357
3440	10647.33024
3445	9863.347381
3450	11141.51719
3455	10315.45371
3460	11560.41295
3465	11211.84852
3470	11113.15695
3475	10136.11557
3480	10713.89714
3485	10749.3271
3490	10321.62548
3495	10790.18276
3500	10291.10352
3505	10683.27286
3510	10113.30805
3515	10593.55829
3520	10281.81571
3525	11292.72081
3530	10527.541
3535	10863.74662
3540	10584.11286
3545	10822.50362
3550	10619.93024
3555	10804.09886
3560	10122.32967
3565	9982.955095
3570	10114.78743
3575	9769.948762
3580	10334.17143
3585	9778.734762
3590	10606.71924
3595	10088.98019
3600	10343.977
3605	10919.10995
3610	10418.41471
3615	9937.525143
3620	9799.960905
3625	9655.895905
3630	9235.271905
3635	9478.199667
3640	10190.51833
3645	10525.6829
3650	9635.800857
3655	10072.30705
3660	10574.03143
3665	10011.13629
3670	9674.148333
3675	9526.205905
3680	9626.903952
3685	9754.251762
3690	9409.289762
3695	9180.99681
3700	9365.60381
3705	9700.846
3710	10034.49071
3715	9681.018905
3720	9573.528333
3725	9461.535286
