# Supplementary material for: DNArepairK: An Interactive Database for Exploring the Impact of Anticancer Drugs onto the Dynamics of DNA Repair Proteins
Source: Biomedicines. 2021 Sep 16;9(9):1238. doi: 10.3390/biomedicines9091238 (PMC8470695; doi:10.3390/biomedicines9091238)
Supplement: Supplementary file 1 [file biomedicines-09-01238-s001.zip › Fit and Raw data/PCNA/PCNA/PCNA_I.txt]

PCNA_I	c5e0b4
0	0
5	-1246.787
10	-219.9846154
15	-725.9076923
20	708.6892308
25	1052.008846
30	1262.113538
35	1815.643615
40	3143.354385
45	2924.633538
50	3004.845538
55	2362.869692
60	4162.829154
65	5231.81
70	3826.312385
75	5448.091923
80	4743.793
85	7126.710462
90	5899.847615
95	7328.150385
100	8215.790615
105	9202.981846
110	8683.764385
115	9613.145
120	10671.71469
125	12309.71008
130	10252.81615
135	12503.62154
140	10685.40946
145	11111.22415
150	12737.16354
155	14245.66046
160	14196.58692
165	15269.591
170	14369.44808
175	15585.023
180	16431.003
185	16769.19408
190	18361.95054
195	18166.52069
200	20121.55015
205	19423.44992
210	20334.39569
215	19860.40992
220	21548.61808
225	20328.23962
230	21297.22838
235	21813.67954
240	22742.57785
245	21979.63992
250	23092.12931
255	24165.64492
260	24816.23015
265	25863.24631
270	25722.07708
275	26968.97146
280	26840.66777
285	27397.17331
290	27383.53546
295	27445.29754
300	30005.19746
305	29582.73969
310	30052.97831
315	29116.58015
320	31238.15738
325	32896.862
330	32457.31431
335	32309.948
340	31669.62985
345	30886.47362
350	33537.60492
355	33192.37362
360	34851.70385
365	35120.02762
370	34763.67254
375	34015.97823
380	36542.19408
385	35270.71338
390	35997.20831
395	35912.47477
400	37600.72062
405	37049.14762
410	38209.48677
415	38549.73054
420	41221.80146
425	38960.40931
430	39965.18762
435	40782.70638
440	41683.63677
445	41049.29469
450	42595.67054
455	41337.49192
460	41139.84123
465	40846.99369
470	40958.65862
475	42345.31392
480	41913.48908
485	42901.05969
490	43250.72885
495	43324.75746
500	42374.65592
505	43037.34962
510	42948.67615
515	45506.59946
520	45558.41492
525	45248.98369
530	45617.83723
535	46277.29538
540	46172.42008
545	46149.761
550	46360.48162
555	45938.31208
560	46491.627
565	47006.29492
570	47003.40108
575	47246.13938
580	46672.66846
585	46751.85862
590	45963.54115
595	47073.25285
600	46908.995
605	47225.569
610	45928.85592
615	48572.25885
620	47902.67069
625	47829.00238
630	47266.81985
635	47247.96185
640	45799.31462
645	48670.23023
650	47412.21108
655	47175.82654
660	48395.94238
665	47752.35038
670	47464.26315
675	46996.23715
680	46575.12585
685	48606.26892
690	47757.80923
695	49812.28938
700	49782.59608
705	48889.44562
710	49788.00838
715	47975.21515
720	48304.40777
725	49068.18985
730	48585.23869
735	50399.04285
740	49865.85485
745	48887.83592
750	48293.00708
755	47373.85631
760	47710.51508
765	47971.67031
770	48192.14415
775	47559.80338
780	46561.31431
785	49435.25262
790	47327.96854
795	47863.24638
800	47528.58215
805	47705.87315
810	47518.11062
815	48076.10715
820	47165.19677
825	47477.13546
830	47780.44685
835	47695.17708
840	48151.94238
845	47500.32923
850	47354.49662
855	48587.19277
860	46380.15023
865	46936.58192
870	47493.403
875	47798.85408
880	48015.12946
885	49276.76
890	47917.14508
895	47766.87138
900	47048.30892
905	46997.08523
910	46072.36369
915	46905.94
920	47750.847
925	46828.23277
930	45912.90815
935	47007.41077
940	45752.74108
945	45483.82
950	46296.74462
955	44883.17392
960	44976.92815
965	45489.863
970	45774.59008
975	44598.14385
980	44958.209
985	46110.46915
990	45921.93038
995	44103.019
1000	45266.22815
1005	44830.47238
1010	44883.33138
1015	44512.12108
1020	43188.48485
1025	44492.97454
1030	44222.17885
1035	44795.06254
1040	44970.35446
1045	44518.33338
1050	44230.06785
1055	43965.32469
1060	44887.87354
1065	45253.02146
1070	44061.54792
1075	43062.25469
1080	44409.17354
1085	43398.63362
1090	44334.06062
1095	43538.12823
1100	42257.17446
1105	43734.60231
1110	44177.26954
1115	44169.28377
1120	43601.37346
1125	43046.76846
1130	43759.35754
1135	44062.59938
1140	44345.07331
1145	42614.69485
1150	43580.94731
1155	43433.92562
1160	43638.63808
1165	43954.03438
1170	43021.09092
1175	43884.06908
1180	43415.40931
1185	43290.83538
1190	42545.744
1195	42228.13415
1200	43012.25731
1205	43296.66746
1210	41869.65454
1215	42435.60377
1220	42445.64323
1225	42289.51408
1230	42202.24077
1235	41854.86085
1240	41436.784
1245	42389.87931
1250	42003.41285
1255	43256.12638
1260	41248.83308
1265	40194.62269
1270	41774.02938
1275	40673.69023
1280	40242.675
1285	42100.211
1290	40421.37946
1295	41074.87162
1300	40072.47562
1305	40188.10192
1310	40985.43485
1315	39156.76154
1320	40351.98708
1325	40436.45885
1330	39215.88508
1335	41025.65054
1340	40268.76431
1345	39415.54138
1350	40289.72508
1355	39143.16608
1360	40433.13931
1365	39275.49538
1370	39526.31069
1375	39114.81238
1380	39221.05762
1385	38317.08315
1390	39329.10254
1395	39162.39831
1400	40525.89192
1405	39380.80769
1410	38637.25738
1415	38595.36154
1420	37803.77762
1425	39722.06223
1430	38589.15846
1435	38119.97162
1440	39280.70423
1445	38345.21123
1450	38778.98977
1455	37331.98185
1460	36999.71585
1465	37933.21438
1470	36967.96038
1475	37757.552
1480	37926.00577
1485	36940.98762
1490	36501.42931
1495	37853.273
1500	37343.10885
1505	38079.903
1510	36488.14323
1515	36951.59092
1520	36892.22946
1525	36773.466
1530	38217.31146
1535	37977.39669
1540	37411.55815
1545	37007.00546
1550	35631.32269
1555	36490.21223
1560	36265.427
1565	35683.55154
1570	36288.07515
1575	36680.78731
1580	36969.19469
1585	34693.85708
1590	37019.67523
1595	35328.09762
1600	35276.34185
1605	34586.25392
1610	35430.37954
1615	36250.73908
1620	34621.59277
1625	36516.216
1630	35334.58523
1635	36149.22369
1640	35139.87908
1645	36417.06392
1650	34235.30754
1655	36426.24715
1660	36241.63023
1665	35179.00631
1670	35378.487
1675	34649.25277
1680	34422.653
1685	35528.73492
1690	34538.87277
1695	35335.93515
1700	35097.96662
1705	35661.75469
1710	36299.18692
1715	34323.619
1720	34916.77615
1725	35297.11938
1730	33843.17877
1735	33943.188
1740	35810.31738
1745	34685.68223
1750	34757.47815
1755	34397.67985
1760	34024.118
1765	35514.80662
1770	35050.04454
1775	34105.80508
1780	33709.08231
1785	34558.74562
1790	34867.11185
1795	34614.98738
1800	35318.77062
1805	34695.98285
1810	32857.41346
1815	33609.944
1820	34714.91277
1825	33640.164
1830	33478.47654
1835	33325.73746
1840	33024.32138
1845	33973.54923
1850	32519.96538
1855	32699.61777
1860	32552.23838
1865	31689.21077
1870	32924.33877
1875	32337.75977
1880	33159.42823
1885	32028.95331
1890	32936.96869
1895	33243.51092
1900	33496.34415
1905	32683.47323
1910	32518.80746
1915	32246.98508
1920	32764.21077
1925	32537.86869
1930	33961.167
1935	32766.45454
1940	32450.63192
1945	31670.45662
1950	33639.74008
1955	32121.22354
1960	31357.39985
1965	30770.833
1970	30939.03254
1975	31614.32677
1980	30698.903
1985	30571.26577
1990	31594.53062
1995	29696.97223
2000	29769.18677
2005	30993.19562
2010	30271.76631
2015	30263.84238
2020	31740.42038
2025	31381.17138
2030	29240.21823
2035	29735.89046
2040	29400.20038
2045	29978.66162
2050	29301.04138
2055	29887.92608
2060	30997.68308
2065	30152.17985
2070	30621.09777
2075	29633.87646
2080	29019.76215
2085	31177.04631
2090	29660.17146
2095	30898.60346
2100	31454.06423
2105	30790.14238
2110	30722.44454
2115	30782.27831
2120	31024.19531
2125	29982.61408
2130	29780.13731
2135	29320.91708
2140	28729.53377
2145	28930.42131
2150	29273.44223
2155	28067.31031
2160	31190.18515
2165	30040.507
2170	29284.21246
2175	30121.34646
2180	31021.31231
2185	30301.69238
2190	29000.79131
2195	28951.28231
2200	30368.275
2205	28901.43623
2210	29429.431
2215	30086.97669
2220	29795.96869
2225	30532.44123
2230	30347.00446
2235	29020.75631
2240	29380.17146
2245	29290.201
2250	29723.65415
2255	30219.61062
2260	29246.37954
2265	29400.52662
2270	29811.07977
2275	29597.66715
2280	30021.78385
2285	29692.05777
2290	29322.79362
2295	28983.57146
2300	28535.94515
2305	29456.33838
2310	28555.36931
2315	27976.27023
2320	27647.09777
2325	29131.54608
2330	29563.30054
2335	28298.42331
2340	26834.61946
2345	28594.74885
2350	27826.97331
2355	26397.744
2360	27342.67246
2365	27028.39869
2370	27887.45985
2375	27840.43646
2380	26930.40215
2385	27493.55008
2390	26332.79662
2395	25784.84062
2400	27519.90608
2405	25240.05562
2410	26655.52162
2415	26981.71262
2420	25726.65569
2425	28027.27438
2430	25844.15708
2435	26283.734
2440	26169.04177
2445	26247.12869
2450	26811.15354
2455	26037.28538
2460	25688.60738
2465	25914.51269
2470	26300.94454
2475	26441.14223
2480	25304.15631
2485	26742.72285
2490	26536.756
2495	25080.55192
2500	26067.676
2505	24866.20223
2510	24803.07546
2515	24876.22608
2520	24233.51362
2525	25132.66808
2530	26087.43962
2535	25357.243
2540	24691.17815
2545	25412.08738
2550	24551.02346
2555	24456.88331
2560	26028.88985
2565	25180.22346
2570	24172.97385
2575	25527.56515
2580	23679.09454
2585	24269.04408
2590	23464.86823
2595	24007.18123
2600	23758.36115
2605	23994.89877
2610	22985.333
2615	23074.59023
2620	24345.30785
2625	24316.46369
2630	23834.44231
2635	24599.856
2640	24000.24469
2645	23016.37154
2650	24099.44546
2655	23692.86623
2660	24741.38146
2665	22576.01346
2670	23597.58354
2675	23691.34638
2680	21772.73608
2685	22271.88069
2690	23782.34531
2695	23092.10515
2700	23222.43
2705	22614.14423
2710	22561.44123
2715	22893.10662
2720	22732.679
2725	22924.981
2730	22351.84992
2735	22708.36131
2740	22372.43046
2745	23178.16969
2750	23917.54985
2755	22553.43777
2760	22723.83031
2765	21863.759
2770	23107.403
2775	22874.20085
2780	22284.27338
2785	23494.73162
2790	23203.43608
2795	23421.20554
2800	24294.05277
2805	21985.28362
2810	23752.10423
2815	23605.11723
2820	23052.83346
2825	24056.25185
2830	22768.16462
2835	23269.20369
2840	22439.94715
2845	21799.87177
2850	22397.61231
2855	22063.45846
2860	21704.48762
2865	22162.16231
2870	22326.08192
2875	23458.41046
2880	22740.93315
2885	21639.45585
2890	22445.06831
2895	23228.97762
2900	22005.15023
2905	22383.24554
2910	23012.02823
2915	21769.57085
2920	21673.44808
2925	22425.57062
2930	21108.34162
2935	22360.89069
2940	21939.33231
2945	22213.96938
2950	21515.94292
2955	21225.42185
2960	21548.92885
2965	21265.81046
2970	19948.54362
2975	21111.05169
2980	20502.11092
2985	20426.28738
2990	20372.14554
2995	20551.94562
3000	19269.61408
3005	20639.45846
3010	20904.82092
3015	19248.68762
3020	19617.33077
3025	18514.73823
3030	19673.94523
3035	17392.54738
3040	19584.01877
3045	18746.88108
3050	19724.33823
3055	18963.61254
3060	18644.99238
3065	17245.23138
3070	19719.14954
3075	19875.51062
3080	19247.57662
3085	19967.122
3090	18889.16162
3095	19784.32315
3100	19229.15969
3105	18513.69146
3110	18548.18246
3115	18547.29777
3120	18901.52477
3125	19255.23362
3130	18014.90977
3135	18250.07631
3140	17573.38654
3145	19549.16577
3150	17587.92223
3155	17744.90923
3160	17982.583
3165	18232.70562
3170	18225.27762
3175	17919.27477
3180	18523.30262
3185	18367.30223
3190	18813.55062
3195	19586.98485
3200	18176.14669
3205	17042.722
3210	17650.38915
3215	17726.21685
3220	19242.88285
3225	17305.86846
3230	18169.54585
3235	16844.48215
3240	16858.97608
3245	17678.17392
3250	17105.11315
3255	17015.85715
3260	17222.19969
3265	17196.73962
3270	15387.26654
3275	17322.66508
3280	18347.80608
3285	16957.52938
3290	17122.99785
3295	16579.96377
3300	15708.48015
3305	17387.53485
3310	16362.83131
3315	16753.44908
3320	17426.76246
3325	17421.75854
3330	18129.55769
3335	17866.64808
3340	17821.63608
3345	17597.38931
3350	16204.65131
3355	16553.48669
3360	16214.16138
3365	15938.14638
3370	17526.05762
3375	15800.36554
3380	17326.89385
3385	16422.58485
3390	16571.86946
3395	16494.65592
3400	16051.825
3405	17193.45854
3410	17643.26954
3415	15007.55308
3420	16181.17308
3425	16374.67192
3430	15902.57162
3435	16197.79323
3440	16186.09923
3445	16794.94562
3450	16930.95969
3455	15484.68185
3460	15940.35138
3465	16479.75738
3470	15248.52892
3475	14635.23723
3480	14856.65623
3485	14872.02262
3490	14802.89015
3495	16167.33346
3500	15480.64277
3505	15410.91785
3510	16288.20169
3515	14218.24423
3520	15472.07908
3525	15391.56162
3530	14798.02169
3535	14940.38931
3540	15583.11669
3545	14543.90792
3550	16009.98746
3555	15730.66238
3560	14549.27323
3565	16859.30054
3570	17189.78438
3575	16309.35938
3580	15779.53938
3585	14841.69685
3590	14076.86154
3595	15316.89085
3600	16198.30738
3605	15842.58315
3610	15690.13477
3615	14347.61408
