# Supplementary material for: DNArepairK: An Interactive Database for Exploring the Impact of Anticancer Drugs onto the Dynamics of DNA Repair Proteins
Source: Biomedicines. 2021 Sep 16;9(9):1238. doi: 10.3390/biomedicines9091238 (PMC8470695; doi:10.3390/biomedicines9091238)
Supplement: Supplementary file 1 [file biomedicines-09-01238-s001.zip › Fit and Raw data/POLA2/POLA2.txt]

2
1
A64*(k64/(l64-k64))*(Math.exp(-k64*t)-Math.exp(-l64*t))
00b0f0
A64=487.135089614543;k64=0.0120444645138368;l64=0.000146233004329693
POLA2
if:t>=0
A64*(k64/(l64-k64))*(Math.exp(-k64*t)-Math.exp(-l64*t))

A142*(1-(l142/(l142-k142))*Math.exp(-k142*t)-(k142/(k142-l142))*Math.exp(-l142*t))+B142*(1-l142*Math.exp(-k142*t)/(l142-k142)-k142*Math.exp(-l142*t)/(k142-l142))
ff0000
A142=37188.801496707;k142=0.143719649499203;l142=1.30684003282132E-02;m142=1.12811952203323E-03;d142=0;B142=6439.00086530593
PCNA
if:t>=d142
A142*(-(l142/(l142-k142))*Math.exp(-k142*t)-(k142/(k142-l142))*Math.exp(-l142*t)+(l142*m142/((l142-k142)*(m142-k142)))*Math.exp(k142*(d142-t))+(k142*m142/((k142-l142)*(m142-l142)))*Math.exp(l142*(d142-t))+(k142*l142/((k142-m142)*(l142-m142)))*Math.exp(m142*(d142-t)))+B142*(1-l142*Math.exp(-k142*t)/(l142-k142)-k142*Math.exp(-l142*t)/(k142-l142))
