# Supplementary material for: DNArepairK: An Interactive Database for Exploring the Impact of Anticancer Drugs onto the Dynamics of DNA Repair Proteins
Source: Biomedicines. 2021 Sep 16;9(9):1238. doi: 10.3390/biomedicines9091238 (PMC8470695; doi:10.3390/biomedicines9091238)
Supplement: Supplementary file 1 [file biomedicines-09-01238-s001.zip › Fit and Raw data/POLA2/POLA2/PCNAPOLA2_PCNA.txt]

PCNA	f4b183
0	0
5	1167.627008
10	4291.616638
15	5648.483183
20	7416.310917
25	10029.84041
30	11202.23337
35	13231.82038
40	14691.55236
45	16280.35338
50	18041.92887
55	19386.0027
60	20563.90401
65	21649.01253
70	22761.16173
75	24524.24732
80	25257.8923
85	25803.04611
90	26787.18482
95	27862.57684
100	28510.98971
105	29055.24662
110	29998.77517
115	30916.50805
120	31149.91133
125	32092.84317
130	32225.14702
135	32654.75494
140	33162.00002
145	33242.38586
150	34621.77698
155	33530.63234
160	34877.29378
165	34498.32398
170	34939.30723
175	34388.43973
180	35102.52296
185	35355.20345
190	35444.87115
195	35345.29635
200	36236.3891
205	35688.23203
210	36101.56302
215	36023.41133
220	36013.18569
225	35875.49773
230	35359.90912
235	35782.55696
240	36183.11344
245	36264.10293
250	35278.13671
255	35994.87874
260	35711.09562
265	35410.15113
270	35934.12159
275	35997.91218
280	35930.88302
285	35521.7737
290	35688.8179
295	35526.39033
300	34559.42863
305	35181.18883
310	34788.67753
315	35232.2025
320	35007.16351
325	34936.8688
330	34249.0653
335	34214.20468
340	33829.10488
345	33942.45011
350	33841.75996
355	34312.97567
360	33320.30373
365	33547.69311
370	33479.8872
375	33226.82208
380	33374.70643
385	32787.21476
390	33406.10295
395	32378.50968
400	32602.35414
405	32365.67107
410	32407.93845
415	32405.06241
420	31499.86497
425	32205.56493
430	31684.28798
435	31669.17278
440	31157.5427
445	31308.1481
450	30913.30837
455	31085.94231
460	31366.64142
465	30531.20823
470	30564.5715
475	29947.98391
480	30826.56587
485	30369.40846
490	30459.95414
495	30074.91866
500	29644.59618
505	29411.09175
510	29955.8705
515	29225.56055
520	28921.91413
525	29105.20934
530	28783.12472
535	28846.79666
540	28039.1761
545	28683.63066
550	28675.89686
555	28736.13091
560	27957.00788
565	27975.87171
570	27864.00066
575	27730.68206
580	27528.58337
585	27553.39607
590	27947.20823
595	27235.64008
600	27433.54395
605	26592.38522
610	26796.61996
615	26745.03743
620	26907.21389
625	26569.64354
630	26832.681
635	27097.6464
640	26165.49008
645	26225.27178
650	26785.55063
655	26297.38642
660	26036.50824
665	25791.01705
670	26034.51605
675	25243.30623
680	25077.7047
685	24985.51051
690	24949.24378
695	24871.23311
700	25047.81608
705	25101.62937
710	25139.06315
715	24853.20865
720	24768.63379
725	24491.28042
730	23956.97531
735	23882.80403
740	24064.93381
745	23654.81419
750	23260.10763
755	23349.28233
760	23194.24134
765	22787.46661
770	23119.601
775	23210.13095
780	22849.01936
785	22760.19592
790	22451.24408
795	22260.49594
800	22518.13745
805	22197.74667
810	22084.70553
815	22173.74274
820	21958.00375
825	21851.76118
830	21730.03098
835	21512.53405
840	21369.46339
845	21333.09118
850	21541.93611
855	21793.33792
860	21055.18035
865	21461.31269
870	20844.36711
875	20739.12351
880	20513.66583
885	20992.66455
890	21082.80606
895	20643.20391
900	21046.42635
905	20377.99803
910	20475.11918
915	20713.23803
920	20239.2706
925	20227.50667
930	19791.02345
935	20099.63288
940	19764.98696
945	20119.38872
950	20209.6879
955	19523.182
960	20089.43812
965	19795.88878
970	19689.63835
975	19536.72994
980	19268.81554
985	19084.84366
990	19644.62937
995	19512.57988
1000	19254.13101
1005	19453.10694
1010	19143.24844
1015	18880.49113
1020	19254.78912
1025	18991.21985
1030	19000.42506
1035	18667.4336
1040	18712.34625
1045	18634.38453
1050	18892.02754
1055	18463.52639
1060	18237.72382
1065	18534.77452
1070	18752.47574
1075	18206.1075
1080	18187.8211
1085	17748.31719
1090	18530.09463
1095	17970.8042
1100	17929.05333
1105	17539.4768
1110	17512.74925
1115	17664.97632
1120	17532.05077
1125	16774.38245
1130	17436.88838
1135	17391.36189
1140	17033.1947
1145	17202.1334
1150	17296.74074
1155	17267.1414
1160	16685.21341
1165	16827.96156
1170	17263.46706
1175	17120.46328
1180	16706.78542
1185	16659.6838
1190	17123.02333
1195	16869.18514
1200	16329.61322
1205	16332.71777
1210	16541.24374
1215	16146.16005
1220	16090.59888
1225	16719.59803
1230	16638.83663
1235	16425.0158
1240	15911.54383
1245	16175.90205
1250	16157.23095
1255	15980.85652
1260	16252.39079
1265	16063.36949
1270	16157.17053
1275	15846.98612
1280	15697.38053
1285	15613.93489
1290	16021.65397
1295	15826.35783
1300	16187.88578
1305	15520.64413
1310	15314.24019
1315	16069.22691
1320	15505.64248
1325	15977.54931
1330	15381.72984
1335	15760.80505
1340	15246.15873
1345	15482.7743
1350	15607.19588
1355	15331.49732
1360	15213.85215
1365	14997.69226
1370	14992.17795
1375	15330.02271
1380	15279.20808
1385	14955.47524
1390	15764.90545
1395	15384.86209
1400	15007.95594
1405	15225.50685
1410	14959.22381
1415	14566.52076
1420	14184.56838
1425	14842.33301
1430	13888.72991
1435	14493.28979
1440	14195.86346
1445	14438.4854
1450	14483.79062
1455	14295.51271
1460	13883.09739
1465	13997.4782
1470	14098.49454
1475	14631.44766
1480	13906.11957
1485	14484.50717
1490	13999.68672
1495	13953.80464
1500	13825.2755
1505	13844.91057
1510	13873.92504
1515	13571.7166
1520	13632.97844
1525	13961.72317
1530	13743.97952
1535	13435.4672
1540	13789.12018
1545	13672.09048
1550	13805.42226
1555	13686.04373
1560	13783.92045
1565	13388.10194
1570	13224.09657
1575	13503.69082
1580	13303.21875
1585	13072.69336
1590	13117.78041
1595	13421.30408
1600	13233.88488
1605	12937.24763
1610	13528.34266
1615	13190.65905
1620	13207.81659
1625	13157.10417
1630	12825.25765
1635	12904.89869
1640	12686.2121
1645	13070.10773
1650	13028.51851
1655	12875.95307
1660	13099.31593
1665	12518.5445
1670	13120.23223
1675	13317.54691
1680	12527.00873
1685	13192.69913
1690	13137.75583
1695	12828.36972
1700	12544.2745
1705	13019.60718
1710	12309.89699
1715	12415.5097
1720	12561.50216
1725	12931.75911
1730	12826.1979
1735	12315.7406
1740	12607.06258
1745	12793.367
1750	12382.20528
1755	12544.06207
1760	12223.28829
1765	12170.8185
1770	12480.7574
1775	11912.181
1780	12425.9715
1785	12018.82809
1790	12145.3938
1795	12209.16611
1800	12261.42432
1805	12224.3119
1810	12231.36945
1815	12075.87825
1820	12376.24438
1825	12278.34414
1830	12412.6933
1835	12592.43777
1840	11981.06337
1845	12175.8765
1850	11962.7628
1855	12468.81582
1860	12090.79723
1865	11974.1773
1870	11769.73077
1875	12014.13531
1880	11911.92479
1885	12146.34941
1890	11714.7039
1895	11842.77368
1900	11448.71736
1905	11810.08346
1910	11616.43816
1915	12271.97105
1920	11542.21078
1925	11635.68924
1930	11609.96378
1935	11258.80661
1940	10801.20401
1945	11248.49696
1950	11328.25324
1955	11734.74293
1960	11530.43126
1965	11661.32765
1970	11250.83382
1975	11001.73027
1980	11451.86392
1985	11087.18927
1990	11441.18119
1995	11153.27741
2000	11582.93428
2005	11477.86556
2010	10912.62109
2015	11128.15134
2020	11217.04342
2025	11393.49718
2030	11191.25938
2035	10641.51387
2040	11088.80151
2045	10772.34226
2050	10813.8462
2055	10809.94208
2060	11102.01355
2065	10374.84153
2070	10792.06198
2075	10689.27679
2080	11014.00675
2085	10707.14067
2090	11022.01481
2095	10572.19722
2100	11342.55534
2105	10748.34088
2110	10971.51128
2115	10909.36538
2120	10824.3709
2125	10847.13425
2130	10587.65667
2135	10736.78322
2140	10882.8674
2145	10346.45337
2150	10213.13264
2155	10123.64918
2160	10564.49027
2165	10561.03368
2170	10461.73335
2175	10711.4285
2180	10422.00612
2185	10729.86053
2190	10954.92339
2195	10538.9193
2200	10802.98391
2205	10298.42596
2210	10406.68919
2215	10364.76315
2220	10231.79234
2225	10296.92373
2230	10909.01907
2235	9977.960096
2240	10051.58809
2245	9925.080746
2250	10612.0732
2255	10047.37251
2260	9900.996421
2265	9552.768067
2270	10352.46698
2275	9630.141229
2280	9989.658079
2285	9982.445688
2290	10191.09937
2295	10174.54222
2300	9962.333838
2305	10414.85549
2310	9626.666075
2315	9951.493788
2320	9644.185354
2325	10015.12705
2330	9692.588888
2335	9775.154629
2340	9500.283542
2345	9506.242042
2350	9689.130946
2355	9709.181808
2360	9993.332488
2365	9354.468946
2370	9707.036904
2375	9565.087471
2380	9095.465446
2385	9371.934817
2390	10185.51444
2395	9689.090642
2400	9826
2405	9653.351825
2410	9739.481404
2415	9428.293429
2420	9270.873146
2425	9630.615458
2430	9717.326296
2435	9232.706446
2440	9749.272838
2445	9378.617092
2450	9732.3827
2455	9235.363263
2460	9265.381863
2465	9611.137779
2470	9878.264729
2475	9825.435954
2480	9270.147388
2485	9341.257679
2490	9436.535383
2495	9321.907642
2500	9713.961004
2505	9819.248592
2510	9375.626863
2515	9079.391804
2520	9569.999125
2525	8982.673563
2530	9300.583479
2535	9203.179217
2540	9198.513
2545	9008.794842
2550	8654.110242
2555	8945.134446
2560	9015.857775
2565	9087.764942
2570	8925.615896
2575	8777.836383
2580	8681.145483
2585	9107.930625
2590	8842.109275
2595	8841.428708
2600	8831.258954
2605	8811.937392
2610	9010.263925
2615	8868.580683
2620	9275.841042
2625	8430.071917
2630	8555.740025
2635	8772.952708
2640	8647.92295
2645	8582.104192
2650	8818.593742
2655	8843.54195
2660	9045.2784
2665	9151.697196
2670	9058.963967
2675	8559.927621
2680	8515.052508
2685	8657.25
2690	8891.302529
2695	8538.292571
2700	8631.768842
2705	8748.938225
2710	8658.819454
2715	8721.772367
2720	8170.302708
2725	8917.299283
2730	8634.727267
2735	8549.345758
2740	8502.854583
2745	8864.083829
2750	8282.303808
2755	8640.258996
2760	8419.386496
2765	8696.513413
2770	8293.687221
2775	8552.627608
2780	8462.057417
2785	8462.38665
2790	8394.006063
2795	8109.449013
2800	8471.123729
2805	8398.761388
2810	8654.628671
2815	8341.832213
2820	8496.1104
2825	8315.184217
2830	8151.45325
2835	8566.944654
2840	8212.356458
2845	8015.640392
2850	8483.569217
2855	8614.795475
2860	7992.42505
2865	8181.766588
2870	8402.357808
2875	8234.022392
2880	8265.203579
2885	8455.804888
2890	8047.046617
2895	7849.604579
2900	8156.859321
2905	7902.7628
2910	7661.953904
2915	7721.150596
2920	8272.948992
2925	8380.796
2930	7919.084925
2935	8210.102613
2940	8327.985146
2945	8087.2944
2950	8052.252088
2955	8045.006971
2960	8207.86605
2965	8330.127642
2970	8203.003271
2975	8319.884504
2980	7732.440296
2985	8062.441958
2990	7763.537617
2995	7905.342267
3000	7794.406146
3005	7906.70595
3010	7711.1847
3015	7895.456483
3020	7808.96615
3025	8016.022538
3030	8264.96395
3035	7830.46945
3040	7866.684975
3045	7693.697013
3050	7937.909592
3055	7470.404563
3060	7601.680475
3065	7879.345442
3070	7487.37545
3075	7762.028088
3080	7379.991621
3085	7658.068625
3090	7466.360333
3095	7660.257163
3100	7094.4587
3105	7738.795958
3110	7512.951383
3115	7784.796967
3120	7482.803158
3125	7468.517563
3130	8076.777846
3135	7679.542742
3140	7037.324888
3145	7158.865467
3150	7327.860413
3155	7369.023221
3160	7819.729417
3165	7535.726496
3170	7257.959388
3175	7296.431804
3180	7848.538254
3185	7596.866642
3190	7471.899358
3195	7391.15885
3200	7235.738617
3205	7147.081067
3210	7393.687317
3215	7246.346971
3220	7272.937521
3225	6953.899017
3230	7717.119967
3235	6916.529829
3240	7314.020713
3245	7613.180125
3250	6805.017267
3255	7153.974496
3260	7085.928171
3265	6652.697975
3270	7180.715
3275	7539.229346
3280	7523.418071
3285	7037.332821
3290	7205.3582
3295	7292.295917
3300	6931.21535
3305	7058.399079
3310	6944.227646
3315	7055.000071
3320	7198.027446
3325	7419.084821
3330	7057.310513
3335	7345.379125
3340	6911.909513
3345	7256.580688
3350	7028.450392
3355	6696.525179
3360	7193.45905
3365	7007.584592
3370	7268.772379
3375	7163.101725
3380	7044.327258
3385	6589.013992
3390	6735.211654
3395	6591.789242
3400	7066.867204
3405	6937.950254
3410	6887.322625
3415	6344.074379
3420	6826.203233
3425	6695.035554
3430	6802.776879
3435	6574.391867
3440	6662.525321
3445	6667.044417
3450	7083.100433
3455	6268.550817
3460	6866.858946
3465	6301.754933
3470	6547.269996
3475	6466.742625
3480	6284.726104
3485	6652.02775
3490	6607.3458
3495	6587.013942
3500	6693.382092
3505	6493.732038
3510	6340.052746
3515	6560.635254
3520	6085.501758
3525	6486.761258
3530	7052.881588
3535	6669.082008
3540	6363.628204
3545	6505.201513
3550	6295.744017
3555	6615.464646
3560	6320.060746
3565	6419.276075
3570	6715.018771
3575	6330.108808
3580	6554.214496
3585	6630.803038
3590	6281.306483
3595	6387.650479
3600	6133.662758
3605	6255.947229
3610	5904.12805
3615	6139.450904
3620	6643.816892
3625	6230.618292
3630	6460.251317
3635	6330.106542
3640	6508.94215
3645	6462.870379
3650	6110.614938
3655	6643.137246
3660	5863.664933
3665	6366.790275
3670	6366.104396
3675	6044.413396
3680	6090.265938
3685	6075.756508
3690	6044.635813
3695	6302.434013
3700	5898.516633
3705	6097.334608
3710	5995.116583
