# Supplementary material for: DNArepairK: An Interactive Database for Exploring the Impact of Anticancer Drugs onto the Dynamics of DNA Repair Proteins
Source: Biomedicines. 2021 Sep 16;9(9):1238. doi: 10.3390/biomedicines9091238 (PMC8470695; doi:10.3390/biomedicines9091238)
Supplement: Supplementary file 1 [file biomedicines-09-01238-s001.zip › Fit and Raw data/POLA2/POLA2/POLA2.txt]

POLA2	bdd7ee
0	0
5	57.24692
10	47.40637333
15	93.54444
20	103.2362
25	60.10878667
30	204.7751733
35	147.41196
40	185.81976
45	196.5664
50	290.3465867
55	259.20976
60	244.4304533
65	201.9750667
70	236.3062
75	280.4177067
80	306.8898133
85	319.8092
90	354.211
95	368.8397333
100	300.68716
105	327.9529333
110	342.4667733
115	353.2394933
120	430.1106933
125	415.1625067
130	405.15972
135	410.5910267
140	370.53548
145	318.4446667
150	480.2444267
155	370.3550133
160	445.72044
165	394.81916
170	347.3715067
175	409.6825733
180	458.3709333
185	438.22508
190	404.5633467
195	421.4317067
200	456.0828267
205	414.56604
210	453.1642533
215	360.328
220	486.0817467
225	409.74896
230	493.1965333
235	418.11716
240	481.2449333
245	481.2761467
250	484.73676
255	444.9470133
260	491.1411733
265	485.7795467
270	470.0458133
275	488.0436267
280	418.85024
285	412.5300133
290	403.9476133
295	443.3872933
300	474.31584
305	461.5989733
310	441.9755867
315	353.4714133
320	488.6458533
325	452.0543067
330	450.40336
335	397.28308
340	484.9414133
345	473.9303467
350	380.3092
355	482.0770533
360	492.6724533
365	473.6782667
370	421.4064267
375	448.9843467
380	509.1595333
385	478.54768
390	454.6232667
395	447.80148
400	505.9562933
405	445.7646133
410	414.9329733
415	446.98188
420	464.2864133
425	490.4503333
430	469.5958
435	370.3375867
440	451.9165867
445	402.71492
450	433.6536
455	526.3284
460	420.53624
465	422.05532
470	423.5960267
475	478.5843733
480	419.1452533
485	479.2005467
490	546.2236
495	419.71332
500	481.2257467
505	540.5894533
510	461.1706133
515	449.3074
520	471.21596
525	452.7877333
530	473.6929067
535	553.6058133
540	495.5984533
545	390.4956133
550	425.4025067
555	411.94544
560	507.33172
565	433.2548933
570	417.7070533
575	375.7889867
580	421.19796
585	393.68092
590	440.05404
595	419.7995067
600	406.1191467
605	416.30716
610	458.4466933
615	471.7645733
620	441.8862133
625	448.2042133
630	447.73312
635	474.27316
640	436.63628
645	429.4198267
650	411.78172
655	447.1334533
660	419.0453067
665	416.2476
670	411.8103067
675	428.7405467
680	432.15384
685	361.07624
690	399.96828
695	387.0644
700	450.1037867
705	499.83264
710	461.2050533
715	516.0873333
720	427.4761067
725	364.84624
730	484.71856
735	384.7820133
740	396.58452
745	393.18772
750	454.5433333
755	334.79512
760	433.00756
765	417.0946133
770	431.5492
775	451.5074267
780	464.71684
785	453.4022
790	362.3528933
795	477.8569333
800	421.0684667
805	495.0600133
810	385.1762933
815	491.79072
820	362.2295333
825	434.43616
830	440.3487067
835	457.3680133
840	447.9625733
845	425.7773333
850	392.6170667
855	494.8134133
860	453.8295867
865	482.27292
870	462.45748
875	396.36912
880	383.1050533
885	442.79644
890	451.1422533
895	458.3295067
900	366.25492
905	390.5765333
910	487.0898933
915	437.11356
920	385.0747467
925	413.2481067
930	413.9554267
935	454.1479067
940	443.2522533
945	407.27072
950	511.1746
955	432.6943333
960	378.2572267
965	473.1315467
970	436.75224
975	475.36644
980	474.6265467
985	451.8318533
990	441.50152
995	372.33804
1000	460.3341867
1005	447.8596
1010	443.44568
1015	363.9383067
1020	363.60072
1025	464.2248133
1030	439.08632
1035	440.739
1040	441.5928533
1045	442.1415067
1050	443.17736
1055	341.2501067
1060	331.1912133
1065	380.1648267
1070	353.3500133
1075	363.76024
1080	406.81832
1085	367.2582267
1090	427.8842533
1095	401.4417467
1100	383.0274133
1105	523.8695867
1110	386.4597067
1115	465.8902267
1120	396.76556
1125	329.79012
1130	419.3606933
1135	390.36284
1140	464.8975467
1145	492.10808
1150	433.3899467
1155	402.4478267
1160	399.01168
1165	341.98184
1170	283.2783733
1175	426.3237733
1180	401.4371867
1185	451.3112667
1190	270.47012
1195	385.0472533
1200	466.64536
1205	339.3864
1210	402.0035067
1215	381.4983067
1220	345.4566667
1225	511.9234533
1230	456.9841733
1235	429.86212
1240	387.0753733
1245	439.1158
1250	351.6519867
1255	407.5589867
1260	353.9421733
1265	383.5336933
1270	421.5045867
1275	394.18316
1280	380.7786133
1285	405.91012
1290	366.5752533
1295	405.0067333
1300	415.4764
1305	380.3986267
1310	404.7603333
1315	419.9372267
1320	430.96384
1325	489.0067867
1330	296.0862667
1335	344.9563867
1340	414.5908667
1345	440.3222133
1350	433.4423067
1355	411.3842133
1360	344.1881733
1365	465.3807067
1370	426.9494667
1375	399.73308
1380	473.85504
1385	388.7488533
1390	480.16324
1395	405.5282
1400	477.91044
1405	406.58852
1410	401.39568
1415	351.93656
1420	450.6066667
1425	392.983
1430	419.3441467
1435	406.49288
1440	425.80836
1445	392.91072
1450	403.7046
1455	444.41192
1460	391.1102667
1465	400.2491067
1470	458.5659467
1475	426.8442667
1480	346.1549467
1485	400.76256
1490	384.9388
1495	380.3899467
1500	402.6499067
1505	406.3114933
1510	472.0827733
1515	446.75672
1520	466.4152
1525	484.6840267
1530	413.6310667
1535	527.5516
1540	450.8737333
1545	470.0452
1550	442.7180933
1555	475.2208267
1560	422.4798667
1565	429.0946133
1570	439.9162267
1575	367.90196
1580	427.44088
1585	382.6684533
1590	305.5119333
1595	463.4573067
1600	363.1253467
1605	451.1089467
1610	378.2599733
1615	350.2898533
1620	374.1556667
1625	410.03136
1630	296.6091467
1635	412.9344933
1640	444.2411067
1645	287.4029867
1650	397.3642533
1655	462.3701733
1660	357.23028
1665	361.7474933
1670	407.37912
1675	435.2181333
1680	404.3209733
1685	347.51832
1690	464.9452933
1695	429.8207467
1700	363.1350933
1705	337.0062667
1710	440.7456267
1715	391.1413467
1720	318.7316667
1725	424.7208533
1730	326.1201867
1735	336.2716933
1740	428.0881733
1745	363.7924133
1750	419.5738133
1755	433.41148
1760	415.5328267
1765	351.3518267
1770	406.4788
1775	426.4725733
1780	364.67168
1785	351.1638933
1790	404.2014533
1795	426.7746533
1800	292.4207067
1805	426.4269067
1810	457.16704
1815	353.3769867
1820	362.1463467
1825	372.1384533
1830	410.7593333
1835	378.5960667
1840	388.11904
1845	441.9714133
1850	433.46848
1855	327.48568
1860	433.9068533
1865	315.1534133
1870	342.6168933
1875	404.0933867
1880	372.2024933
1885	349.3590533
1890	395.8992933
1895	433.0893733
1900	337.17212
1905	386.2157733
1910	380.0289333
1915	393.23948
1920	337.3154667
1925	336.0966
1930	357.6998267
1935	411.19284
1940	349.8138133
1945	429.1586
1950	317.48964
1955	406.2863867
1960	391.4591333
1965	432.2365733
1970	452.6009467
1975	433.9312533
1980	376.2841333
1985	392.6710133
1990	414.6811333
1995	412.16804
2000	446.8113333
2005	457.67444
2010	339.4103467
2015	485.24476
2020	396.1391733
2025	358.7505333
2030	406.13892
2035	388.3293333
2040	355.1182533
2045	338.74352
2050	453.3431733
2055	406.55568
2060	371.5379333
2065	378.26532
2070	399.6762133
2075	297.6312
2080	396.6970667
2085	410.6961067
2090	370.0513333
2095	382.80812
2100	354.51796
2105	410.3142533
2110	407.4812933
2115	415.4174533
2120	392.0937467
2125	307.6360667
2130	341.8579067
2135	369.2710267
2140	371.1780667
2145	445.30548
2150	359.1930533
2155	365.7132267
2160	357.8208933
2165	419.1866267
2170	361.7379867
2175	378.22704
2180	398.6569733
2185	443.70124
2190	386.8029867
2195	385.2245333
2200	308.5270933
2205	280.9040133
2210	301.83164
2215	384.7794133
2220	356.5060267
2225	326.35848
2230	312.6729467
2235	356.1081067
2240	340.7924533
2245	402.8286267
2250	336.8350267
2255	321.3157867
2260	346.7128533
2265	329.9783333
2270	264.159
2275	334.00832
2280	275.7204133
2285	309.12004
2290	389.06524
2295	350.68676
2300	293.3572133
2305	287.2234667
2310	372.1119467
2315	328.8059333
2320	369.6371733
2325	354.8699867
2330	350.18532
2335	374.91896
2340	340.20904
2345	409.0295333
2350	362.5028267
2355	394.52768
2360	329.5393867
2365	293.3405733
2370	280.9031467
2375	407.2413467
2380	428.49828
2385	337.70684
2390	431.0800533
2395	389.5047067
2400	395.2885867
2405	388.58856
2410	314.01164
2415	380.4263333
2420	350.5610267
2425	410.04848
2430	430.3422267
2435	418.9564267
2440	379.7715333
2445	332.1260533
2450	394.35708
2455	331.9196
2460	442.3817467
2465	362.5770533
2470	334.9287333
2475	354.0348
2480	386.2705067
2485	328.8875867
2490	311.6073733
2495	373.8742133
2500	420.32756
2505	370.7593467
2510	352.4548133
2515	396.0153333
2520	377.8357067
2525	364.95368
2530	332.5710533
2535	420.6380667
2540	382.6062933
2545	368.1019067
2550	365.59824
2555	317.6932933
2560	437.8631867
2565	339.5463867
2570	344.5781733
2575	262.9346133
2580	339.1753067
2585	353.1693333
2590	288.77096
2595	393.6806
2600	299.5242933
2605	352.685
2610	338.66308
2615	347.7253733
2620	303.92752
2625	267.5344267
2630	360.8854267
2635	408.8682
2640	334.4754667
2645	350.0679333
2650	296.7620533
2655	282.1413733
2660	403.6421733
2665	363.3137733
2670	278.0323067
2675	240.9576
2680	315.9847733
2685	246.9167067
2690	332.5934
2695	281.79216
2700	305.1197733
2705	348.7771733
2710	374.2578533
2715	348.4974
2720	317.3643467
2725	375.3058133
2730	354.9466133
2735	293.98164
2740	357.6713467
2745	283.11144
2750	306.5768267
2755	302.4888133
2760	385.7410667
2765	335.8737467
2770	303.15672
2775	323.2634667
2780	209.1350933
2785	257.7492933
2790	299.2515867
2795	280.93252
2800	348.4740533
2805	379.21912
2810	306.6980133
2815	311.5914
2820	349.68984
2825	409.3288133
2830	355.2579467
2835	251.6164267
2840	333.0437867
2845	422.2792933
2850	371.5250267
2855	361.42064
2860	324.58288
2865	396.0344
2870	333.4189733
2875	351.32736
2880	280.6023867
2885	375.9952667
2890	279.7251867
2895	359.0039333
2900	309.2054933
2905	372.0702667
2910	333.9732
2915	283.7413733
2920	414.1831867
2925	391.9294267
2930	344.3957467
2935	321.3243333
2940	344.3078667
2945	380.9545067
2950	336.9592
2955	327.3366533
2960	266.51376
2965	306.83512
2970	347.0495733
2975	348.2185867
2980	377.41228
2985	292.8572933
2990	384.0928133
2995	195.6394133
3000	263.745
3005	327.9422667
3010	250.3108933
3015	285.68512
3020	170.4694933
3025	334.0985333
3030	292.5098267
3035	272.53124
3040	282.6485067
3045	315.6813333
3050	369.0953467
3055	334.50468
3060	315.81992
3065	333.7642533
3070	292.0787067
3075	245.2439867
3080	296.90968
3085	295.14268
3090	376.17876
3095	221.72092
3100	283.09668
3105	267.1400533
3110	399.3033467
3115	305.2025067
3120	331.3735467
3125	308.1095867
3130	263.4344933
3135	334.15128
3140	301.5294667
3145	270.2970533
3150	362.2476933
3155	310.8648667
3160	329.11276
3165	273.14784
3170	318.5786267
3175	352.37504
3180	280.8010667
3185	299.3782
3190	223.81288
3195	246.7816267
3200	204.5899333
3205	284.9792133
3210	347.0276533
3215	302.44556
3220	251.7372533
3225	318.1187733
3230	336.5872267
3235	304.2372933
3240	201.46552
3245	322.8270933
3250	324.8822667
3255	285.9563733
3260	243.63368
3265	270.1521867
3270	218.3539733
3275	290.5057333
3280	326.3076267
3285	364.4087067
3290	260.8767733
3295	337.4420267
3300	366.76892
3305	340.0408533
3310	218.7531333
3315	308.46068
3320	270.6254933
3325	315.9349867
3330	361.7651467
3335	268.2676667
3340	213.8282267
3345	241.60408
3350	338.70924
3355	294.75796
3360	272.9307467
3365	282.1293067
3370	304.0010933
3375	233.83368
3380	307.99716
3385	294.7226267
3390	226.59076
3395	325.7672533
3400	281.2867733
3405	260.3461333
3410	275.6588667
3415	213.0203867
3420	242.0847467
3425	261.9480133
3430	334.9563467
3435	302.0570933
3440	269.5177733
3445	302.2814133
3450	212.5742667
3455	285.6414
3460	266.6853467
3465	304.0322133
3470	229.43876
3475	331.0646267
3480	311.1417333
3485	221.329
3490	366.39108
3495	348.8942133
3500	212.8393067
3505	309.03508
3510	210.6293733
3515	203.4044933
3520	291.01952
3525	344.43244
3530	288.3414533
3535	275.3788
3540	161.00868
3545	254.2176
3550	327.1624667
3555	238.15644
3560	290.10188
3565	277.88648
3570	317.4930267
3575	266.9224133
3580	259.1271733
3585	304.0236667
3590	285.3874667
3595	230.1506933
3600	352.58048
3605	303.1020667
3610	280.92824
3615	313.90216
3620	319.19944
3625	290.19676
3630	321.7407467
3635	280.4959733
3640	292.1059733
3645	346.5131067
3650	240.03784
3655	254.1158
3660	325.2060933
3665	242.5089467
3670	254.6655333
3675	250.14828
3680	265.5224
3685	349.2149333
3690	347.1460533
3695	291.5646933
3700	272.90856
3705	218.37272
3710	242.26864
3715	342.2256533
3720	264.3568933
