# Supplementary material for: DNArepairK: An Interactive Database for Exploring the Impact of Anticancer Drugs onto the Dynamics of DNA Repair Proteins
Source: Biomedicines. 2021 Sep 16;9(9):1238. doi: 10.3390/biomedicines9091238 (PMC8470695; doi:10.3390/biomedicines9091238)
Supplement: Supplementary file 1 [file biomedicines-09-01238-s001.zip › Fit and Raw data/POLD1/POLD1.txt]

2
1
A65*(1-(l65/(l65-k65))*Math.exp(-k65*t)-(k65/(k65-l65))*Math.exp(-l65*t))+B65*(1-l65*Math.exp(-k65*t)/(l65-k65)-k65*Math.exp(-l65*t)/(k65-l65))
00b0f0
A65=1066.83161194319;k65=0.0349662723622407;l65=0.353371735399935;m65=0.000996893148825551;d65=60.8899073073808;B65=0
POLD1
if:t>=d65
A65*(-(l65/(l65-k65))*Math.exp(-k65*t)-(k65/(k65-l65))*Math.exp(-l65*t)+(l65*m65/((l65-k65)*(m65-k65)))*Math.exp(k65*(d65-t))+(k65*m65/((k65-l65)*(m65-l65)))*Math.exp(l65*(d65-t))+(k65*l65/((k65-m65)*(l65-m65)))*Math.exp(m65*(d65-t)))+B65*(1-l65*Math.exp(-k65*t)/(l65-k65)-k65*Math.exp(-l65*t)/(k65-l65))

A143*(1-(l143/(l143-k143))*Math.exp(-k143*t)-(k143/(k143-l143))*Math.exp(-l143*t))+B143*(1-l143*Math.exp(-k143*t)/(l143-k143)-k143*Math.exp(-l143*t)/(k143-l143))
ff0000
A143=36232.8341059499;k143=1.2220452904953;l143=2.04640168220752E-02;m143=0.001112081603015;d143=169.391012015851;B143=1981.69770694822
PCNA
if:t>=d143
A143*(-(l143/(l143-k143))*Math.exp(-k143*t)-(k143/(k143-l143))*Math.exp(-l143*t)+(l143*m143/((l143-k143)*(m143-k143)))*Math.exp(k143*(d143-t))+(k143*m143/((k143-l143)*(m143-l143)))*Math.exp(l143*(d143-t))+(k143*l143/((k143-m143)*(l143-m143)))*Math.exp(m143*(d143-t)))+B143*(1-l143*Math.exp(-k143*t)/(l143-k143)-k143*Math.exp(-l143*t)/(k143-l143))
