# Supplementary material for: DNArepairK: An Interactive Database for Exploring the Impact of Anticancer Drugs onto the Dynamics of DNA Repair Proteins
Source: Biomedicines. 2021 Sep 16;9(9):1238. doi: 10.3390/biomedicines9091238 (PMC8470695; doi:10.3390/biomedicines9091238)
Supplement: Supplementary file 1 [file biomedicines-09-01238-s001.zip › Fit and Raw data/POLD1/POLD1/PCNAPOLD1_PCNA.txt]

PCNA	f4b183
0	0
5	3336.210384
10	5551.917223
15	8843.126179
20	13290.59302
25	14662.27354
30	17865.33081
35	19869.25833
40	21266.18127
45	23383.78247
50	25323.37395
55	26432.10226
60	26596.75257
65	27540.16788
70	27680.79233
75	30127.68596
80	28882.25701
85	30571.33618
90	29271.94194
95	32206.54599
100	34522.03494
105	33745.15315
110	34964.75516
115	34740.04855
120	34509.71267
125	35632.63978
130	36538.07678
135	36972.46412
140	36227.74026
145	38072.05523
150	37348.96281
155	36214.84697
160	36713.40005
165	37334.47259
170	36599.86753
175	37109.23458
180	36602.29215
185	36919.83576
190	36693.37937
195	36599.11831
200	37106.58349
205	36495.72204
210	35898.63954
215	36256.96963
220	35768.32922
225	36327.62558
230	36724.26245
235	37181.29166
240	35549.34357
245	36370.44554
250	36440.34727
255	37008.93731
260	36788.33909
265	36685.75077
270	35371.21636
275	36550.85789
280	35542.03281
285	36412.86237
290	35464.98836
295	35177.27125
300	35002.72557
305	35063.33846
310	34728.3779
315	34394.58169
320	35181.20387
325	35190.77365
330	33783.42471
335	33629.60339
340	32758.6726
345	32982.68949
350	34297.27384
355	33326.60435
360	34156.17338
365	32897.26631
370	33536.83121
375	32869.82467
380	33143.53666
385	32149.00843
390	32153.46926
395	31786.33377
400	31759.75533
405	31860.01162
410	30946.84478
415	31269.66036
420	30781.73653
425	31771.65943
430	29067.9644
435	31626.77921
440	30339.4492
445	30145.66331
450	30052.11095
455	30541.42179
460	28575.65108
465	28894.88057
470	28715.76068
475	29601.30237
480	29020.52924
485	28577.05495
490	28450.45139
495	27424.82394
500	28147.61172
505	28230.47261
510	27859.21431
515	27684.34154
520	28134.67336
525	28233.30508
530	28567.78038
535	28123.05689
540	27885.56917
545	29268.36116
550	26655.57986
555	26203.48292
560	27636.22182
565	27487.95404
570	26823.72094
575	27700.1145
580	27759.12013
585	26206.04354
590	26424.8554
595	25853.72188
600	26039.30132
605	25106.47034
610	25910.65625
615	25092.33378
620	26140.49291
625	26288.73063
630	25200.35937
635	25012.64734
640	25297.26893
645	24344.80659
650	25747.57601
655	25650.63776
660	24507.03091
665	23363.1762
670	23242.24973
675	23080.16475
680	22968.97716
685	23849.04075
690	22471.20608
695	23404.4443
700	22696.00998
705	22874.35956
710	22922.84736
715	22960.67813
720	22734.24086
725	22911.23848
730	22232.77987
735	21551.75319
740	22964.50267
745	22670.12672
750	21612.17331
755	21912.97921
760	22840.13735
765	22156.23737
770	20660.1554
775	19893.99561
780	20221.24242
785	19740.78053
790	19072.10146
795	19950.45898
800	18747.31282
805	20983.57388
810	20065.21399
815	20571.03321
820	20112.82644
825	19097.69618
830	20250.84564
835	19008.1719
840	18061.33171
845	17696.24426
850	19124.35643
855	20184.37898
860	20513.95707
865	18856.50443
870	19268.55468
875	20520.8357
880	17845.20251
885	18398.31648
890	18059.13218
895	18418.83563
900	20300.68661
905	19473.72859
910	19186.92204
915	19637.84446
920	18251.79879
925	18100.64147
930	18301.53245
935	17709.69566
940	17303.33464
945	17940.44364
950	18893.93585
955	17885.91888
960	17789.32791
965	17853.70023
970	16948.24563
975	17360.06288
980	17027.62029
985	16442.17354
990	17704.10069
995	18188.84081
1000	15968.47567
1005	17180.7144
1010	16062.97275
1015	16731.75609
1020	17247.12688
1025	18151.42427
1030	15800.66017
1035	15746.27793
1040	18146.61691
1045	16934.63333
1050	16906.08229
1055	17278.22079
1060	16679.51615
1065	16984.22552
1070	17033.46253
1075	15660.73271
1080	15378.80957
1085	17798.61583
1090	15681.74669
1095	15796.927
1100	15936.15715
1105	16794.13638
1110	16062.68815
1115	14874.54813
1120	15560.65827
1125	15751.51104
1130	15178.57917
1135	14542.51096
1140	12834.23136
1145	15452.35719
1150	14854.45231
1155	15300.28566
1160	14898.02028
1165	15614.08866
1170	15429.52907
1175	13129.77454
1180	15313.31768
1185	15208.79652
1190	14870.76472
1195	14579.22747
1200	14543.35444
1205	15974.90486
1210	14893.36015
1215	15490.59155
1220	14652.09858
1225	14063.69822
1230	15092.21538
1235	13357.76017
1240	14908.42124
1245	13994.13013
1250	14204.06252
1255	13569.26385
1260	13901.27096
1265	15520.8127
1270	15145.83611
1275	11575.80985
1280	13398.60161
1285	12110.60313
1290	11015.04633
1295	12699.77062
1300	12488.97805
1305	12973.24203
1310	13981.21832
1315	13172.50662
1320	13187.80571
1325	12910.12755
1330	12600.66638
1335	12343.74948
1340	11334.84198
1345	12546.85531
1350	11917.93454
1355	13253.17738
1360	12654.58598
1365	13081.12813
1370	11804.35299
1375	11681.21486
1380	12768.97534
1385	10934.74486
1390	11920.28358
1395	11095.21681
1400	10920.77101
1405	10250.39301
1410	12051.26797
1415	11247.47549
1420	10771.51647
1425	9597.93908
1430	11470.92971
1435	10985.19767
1440	11215.65741
1445	11120.98851
1450	10368.74321
1455	10838.41087
1460	11536.22004
1465	10998.11129
1470	10463.41424
1475	11223.40698
1480	11317.77246
1485	9919.787786
1490	10162.18198
1495	9573.14458
1500	10995.11322
1505	11258.63053
1510	10591.89933
1515	9685.634491
1520	9479.154313
1525	9884.487438
1530	9143.331304
1535	8809.549813
1540	10088.8669
1545	10591.94623
1550	9688.862214
1555	9019.91692
1560	9745.192321
1565	10127.86187
1570	9529.347116
1575	9525.390366
1580	9737.176214
1585	9783.632813
1590	8361.465786
1595	9950.944688
1600	10331.55344
1605	9896.151259
1610	8957.022991
1615	9810.32858
1620	10913.92062
1625	10095.57416
1630	9834.371741
1635	9727.099009
1640	8644.075911
1645	7787.081473
1650	8971.244554
1655	9550.807946
1660	8819.215223
1665	9874.679652
1670	8529.680938
1675	8961.203473
1680	9378.495946
1685	8020.294152
1690	7884.957455
1695	7117.922161
1700	9236.093929
1705	8954.549795
1710	8302.50675
1715	9379.841527
1720	9230.333509
1725	8712.197188
1730	8434.51008
1735	8296.501348
1740	9773.143357
1745	9333.276402
1750	8127.041705
1755	9045.828714
1760	8015.063009
1765	8432.13858
1770	8323.176929
1775	9856.062982
1780	8798.134768
1785	9533.15375
1790	7806.700688
1795	9298.584714
1800	8823.204455
1805	7633.692902
1810	8525.574679
1815	9079.000571
1820	6698.545063
1825	9644.022589
1830	8287.146795
1835	6850.636018
1840	7544.733723
1845	9027.25075
1850	7628.66758
1855	8283.847429
1860	7061.345857
1865	9072.639688
1870	8743.480982
1875	7627.600071
1880	7170.557804
1885	7551.345509
1890	7653.920777
1895	6951.789205
1900	7137.091938
1905	8638.073393
1910	6905.861884
1915	7428.643455
1920	6865.731563
1925	6355.772089
1930	6315.62158
1935	6810.698616
1940	6954.119571
1945	6715.071795
1950	7029.408321
1955	7094.481893
1960	6226.64692
1965	6649.671732
1970	5879.122598
1975	7286.398384
1980	6982.027045
1985	7148.579384
1990	7513.312411
1995	6386.640598
2000	6105.457411
2005	6554.56842
2010	6864.134018
2015	5420.16525
2020	7325.378929
2025	6274.849357
2030	6493.316509
2035	6499.741598
2040	7087.306527
2045	6364.386688
2050	6630.957313
2055	5827.592866
2060	6652.090893
2065	6932.336955
2070	6281.155295
2075	6855.003196
2080	6125.347866
2085	6945.19017
2090	6193.74175
2095	5650.005554
2100	5012.515571
2105	5819.587839
2110	6640.441036
2115	6363.000429
2120	6188.259554
2125	6178.07883
2130	6398.904429
2135	5895.023518
2140	6320.735696
2145	6808.662259
2150	5649.190009
2155	6759.222313
2160	7139.561036
2165	7992.692375
2170	6625.959161
2175	7214.538929
2180	6193.322973
2185	7261.560777
2190	6690.39675
2195	7195.122348
2200	6341.814482
2205	6330.706804
2210	7718.897813
2215	5326.209589
2220	7135.802821
2225	6765.500777
2230	6420.230777
2235	5677.743938
2240	5269.943232
2245	5752.031813
2250	7195.893875
2255	5966.624179
2260	6155.289571
2265	6884.562857
2270	4204.531527
2275	6190.312304
2280	6666.024063
2285	6954.019089
2290	5885.528714
2295	5299.590625
2300	5907.986473
2305	4591.964563
2310	4852.387866
2315	5711.318786
2320	4705.951839
2325	5839.460536
2330	5749.035714
2335	5646.093884
2340	5701.439813
2345	5130.111554
2350	4553.601786
2355	6693.758955
2360	5626.321214
2365	5543.673134
2370	4786.021839
2375	5984.983116
2380	6702.355795
2385	5973.914446
2390	5337.623723
2395	7041.483938
2400	4815.423643
2405	6510.843661
2410	5797.530188
2415	5228.008786
2420	6821.653598
2425	6530.848563
2430	6399.565455
2435	6219.256777
2440	5302.942813
2445	6204.547982
2450	6409.741018
2455	6290.290063
2460	5202.735705
2465	5369.113339
2470	6513.471223
2475	5555.527446
2480	6258.779348
2485	4914.443482
2490	5215.523045
2495	5989.715188
2500	5477.052259
2505	4866.554634
2510	5086.255348
2515	4529.753518
2520	4407.846821
2525	5599.926286
2530	4473.585821
2535	5025.617411
2540	4819.016714
2545	5398.861366
2550	5369.117741
2555	4345.035161
2560	4461.474839
2565	6318.185089
2570	5645.240089
2575	4130.373125
2580	5711.343679
2585	4371.016321
2590	3850.316339
2595	3630.576313
2600	4276.931491
2605	5778.834134
2610	4896.880357
2615	5159.509714
2620	4513.270804
2625	4673.989259
2630	5389.000152
2635	5613.205107
2640	4683.334098
2645	4136.954402
2650	5812.228964
2655	4462.820268
2660	4674.102339
2665	5265.492723
2670	6361.384518
2675	4827.875839
2680	5188.850804
2685	5729.78367
2690	5139.296259
2695	4979.130911
2700	3982.222071
2705	4302.21383
2710	4077.449241
2715	3592.918429
2720	3309.543455
2725	4582.169375
2730	4821.949518
2735	3507.821438
2740	3738.020107
2745	3470.62225
2750	4292.048741
2755	4665.337018
2760	3759.210304
2765	4387.166625
2770	4593.393625
2775	3590.532054
2780	4750.526143
2785	4843.407161
2790	5077.717857
2795	5335.026821
2800	4498.82642
2805	3771.519973
2810	3824.367661
2815	5060.034214
2820	3980.329911
2825	4057.992741
2830	4300.909232
2835	4165.406179
2840	5418.387536
2845	3503.240545
2850	5160.231152
2855	3437.539491
2860	3828.160634
2865	4085.845116
2870	3699.46092
2875	3791.820098
2880	3430.102295
2885	3505.853232
2890	3868.790482
2895	4954.255509
2900	4203.333482
2905	4368.80708
2910	3149.721295
2915	3981.672607
2920	3933.615429
2925	4620.815991
2930	4291.877071
2935	4168.173688
2940	3028.283313
2945	3873.915071
2950	3826.876982
2955	3938.475607
2960	4221.587232
2965	3915.168455
2970	3748.608679
2975	5017.428571
2980	2494.163955
2985	3046.025696
2990	2417.931705
2995	3321.230955
3000	3272.769268
3005	3568.742759
3010	4086.51267
3015	4936.524357
3020	3353.160143
3025	2872.415625
3030	3179.364134
3035	3043.728571
3040	3598.981964
3045	3267.083223
3050	2960.636063
3055	2369.37333
3060	3200.819348
3065	2889.627821
3070	4249.979509
3075	2783.542813
3080	2702.44583
3085	2200.476813
3090	2646.830634
3095	3809.060527
3100	2217.611446
3105	3230.791107
3110	3661.044866
3115	2148.076741
3120	3218.937705
3125	1207.407696
3130	2985.553509
3135	2598.434821
3140	1891.757116
3145	2069.948688
3150	1792.775223
3155	2215.563402
3160	4021.009089
3165	1773.979598
3170	3631.571875
3175	3753.866991
3180	3304.682973
3185	3890.22475
3190	2406.479473
3195	3028.343116
3200	4175.557304
3205	2961.684143
3210	3117.903821
3215	4137.688438
3220	3281.705955
3225	2932.345786
3230	2986.846723
3235	3398.369518
3240	4232.473455
3245	2584.612
3250	3651.87367
3255	2340.644848
3260	3650.586223
3265	3971.829152
3270	3161.418661
3275	3135.925188
3280	2006.188821
3285	3128.269875
3290	3271.559839
3295	2180.329688
3300	3032.135634
3305	3405.372
3310	3501.492429
3315	2041.723679
3320	2624.522232
3325	3299.940429
3330	3273.60075
3335	2915.235134
3340	2516.470688
3345	2204.210589
3350	1841.081786
3355	3433.69658
3360	2893.242143
3365	3208.26717
3370	2457.562955
3375	3350.630482
3380	3115.606696
3385	2966.549482
3390	2749.015357
3395	2100.260598
3400	3346.780589
3405	2605.225411
3410	2448.670589
3415	2523.076098
3420	2407.086616
3425	1315.433893
3430	2748.359643
3435	1258.475089
3440	2886.243759
3445	3126.555
3450	3354.406759
3455	2834.2315
3460	3118.898321
3465	1824.725357
3470	2717.776946
3475	3192.708527
3480	2451.802991
3485	2961.642554
3490	2760.254027
3495	3297.838045
3500	3200.776089
3505	3095.272875
3510	2673.031732
3515	2880.725286
3520	1975.875241
3525	2958.453232
3530	3081.155741
3535	3142.538643
3540	3346.036688
3545	2301.422964
3550	3049.621955
3555	1798.124304
3560	2829.316982
3565	2339.520116
3570	2752.185402
3575	1874.458705
3580	2464.508063
3585	2138.035964
3590	2515.684286
3595	2575.419554
3600	3798.279188
3605	2660.594563
3610	2526.50175
3615	2398.802911
