# Supplementary material for: DNArepairK: An Interactive Database for Exploring the Impact of Anticancer Drugs onto the Dynamics of DNA Repair Proteins
Source: Biomedicines. 2021 Sep 16;9(9):1238. doi: 10.3390/biomedicines9091238 (PMC8470695; doi:10.3390/biomedicines9091238)
Supplement: Supplementary file 1 [file biomedicines-09-01238-s001.zip › Fit and Raw data/POLD1/POLD1/POLD1.txt]

POLD1	bdd7ee
0	0
5	92.03357143
10	297.6545357
15	426.1803929
20	365.6174643
25	586.3207857
30	611.7615714
35	775.4734286
40	787.8723214
45	632.6196429
50	736.8113929
55	1012.919
60	961.1191071
65	1059.058214
70	757.5401071
75	1012.695821
80	1114.327071
85	1019.90725
90	1047.324643
95	1044.44125
100	1187.60325
105	876.6142857
110	991.9306786
115	1054.546214
120	1011.078679
125	937.8965
130	1012.145286
135	1181.315464
140	1057.740857
145	1039.34525
150	1035.245214
155	1049.579071
160	947.4596071
165	1039.861643
170	1000.215179
175	1037.262036
180	1006.062214
185	988.0699643
190	1025.013679
195	997.8218571
200	1068.237857
205	1047.820893
210	1048.128857
215	911.0289286
220	1066.765464
225	1058.464357
230	1021.013393
235	1069.302464
240	997.7107857
245	909.2730357
250	850.7063214
255	915.2077857
260	887.229
265	1062.5505
270	803.74125
275	913.1020714
280	929.3037143
285	937.1114286
290	805.89575
295	824.2253929
300	726.1015357
305	826.9795
310	763.0427857
315	725.7767143
320	859.1562857
325	687.3871429
330	842.0470357
335	907.6720357
340	683.3286786
345	813.8033571
350	795.2342143
355	735.1752143
360	884.7633571
365	785.0618929
370	835.6502143
375	976.2698929
380	794.1850714
385	773.8739643
390	854.82875
395	853.4039643
400	767.3925714
405	735.6569643
410	823.6979286
415	723.4177857
420	822.7646786
425	814.107
430	761.4518929
435	725.2570357
440	731.9275714
445	669.9908571
450	667.5203214
455	575.7636071
460	692.3235714
465	620.0302143
470	753.9452857
475	820.3468929
480	696.756
485	616.5155714
490	698.6906429
495	734.4835714
500	695.26525
505	835.6557143
510	705.7039286
515	755.521
520	607.6311071
525	803.1722857
530	864.8781786
535	887.7156429
540	626.3318571
545	654.1314643
550	835.8019286
555	721.6956429
560	583.1952143
565	627.8296786
570	662.7582857
575	624.6412857
580	678.49575
585	605.66975
590	717.0005
595	731.9798929
600	593.3943929
605	779.41025
610	505.4598929
615	676.6591071
620	624.1014286
625	408.3382143
630	691.7918214
635	650.8818214
640	662.7555714
645	711.0615
650	537.0136071
655	711.55075
660	680.8786786
665	500.5546429
670	432.9272857
675	551.5546786
680	586.0510714
685	717.6189643
690	610.0868571
695	656.3616429
700	627.1000714
705	662.4080357
710	566.4457857
715	474.3206786
720	511.6764643
725	554.4508929
730	616.9802143
735	532.63225
740	623.4097857
745	497.8077857
750	461.5935714
755	618.0249643
760	570.6708571
765	462.0791786
770	544.9731786
775	447.9483214
780	544.1662857
785	501.0115357
790	528.5301071
795	532.4238571
800	418.4716429
805	414.1195714
810	403.6035357
815	366.3641786
820	408.3475714
825	384.778
830	414.1684286
835	431.3983571
840	439.2352143
845	292.4230714
850	403.2558214
855	297.0829643
860	438.0477143
865	365.7565357
870	418.0181429
875	545.7788929
880	378.496
885	531.4438214
890	431.1561071
895	542.3291786
900	599.9798571
905	397.0882857
910	526.50175
915	553.9713571
920	414.2328571
925	402.04975
930	519.4651071
935	463.3761786
940	324.5896786
945	477.9257857
950	452.7698929
955	559.8936071
960	274.9464286
965	531.8472857
970	355.9588571
975	421.1306071
980	398.7023571
985	484.4801429
990	485.6039643
995	384.7636071
1000	389.3721071
1005	291.66775
1010	367.8614286
1015	313.7658214
1020	395.3231786
1025	293.976
1030	180.19575
1035	326.1105714
1040	369.7338214
1045	180.7538571
1050	446.9273214
1055	386.0809286
1060	382.7237143
1065	390.0403571
1070	349.0025714
1075	295.9843214
1080	322.5190714
1085	472.5241071
1090	303.4052857
1095	298.8416786
1100	426.5346429
1105	414.7762143
1110	503.7461429
1115	360.0244286
1120	409.8937143
1125	481.5779286
1130	636.8683929
1135	323.5038214
1140	400.0508929
1145	251.18475
1150	298.0320357
1155	363.4586071
1160	344.2501786
1165	394.4919643
1170	253.9092143
1175	429.4785
1180	342.9106786
1185	371.7651786
1190	369.2046071
1195	229.0585714
1200	360.6123214
1205	343.5815714
1210	390.4075
1215	403.8123929
1220	238.2040714
1225	416.6150357
1230	421.68775
1235	304.3761786
1240	464.8025357
1245	388.497
1250	336.6497143
1255	411.1830357
1260	230.6676786
1265	285.9149643
1270	338.4627857
1275	410.2527857
1280	393.7508214
1285	280.9954643
1290	488.9559286
1295	356.5595714
1300	393.4548571
1305	386.5675714
1310	540.1637143
1315	334.0424286
1320	327.9084286
1325	417.5008214
1330	294.1221786
1335	417.6658571
1340	371.8385
1345	365.1838571
1350	278.4366071
1355	346.26575
1360	280.5278929
1365	556.59075
1370	526.1251071
1375	401.5999643
1380	332.9692143
1385	282.2513929
1390	312.1464643
1395	296.0678571
1400	350.5449643
1405	299.6106786
1410	337.70375
1415	304.0526786
1420	286.0603214
1425	431.989
1430	239.3653214
1435	326.7614286
1440	224.3305714
1445	312.0184286
1450	257.0617857
1455	338.7842143
1460	423.6944286
1465	209.5097857
1470	54.91067857
1475	203.0237143
1480	261.12725
1485	204.8825
1490	301.0946071
1495	95.2035
1500	182.02425
1505	254.6146071
1510	206.6405
1515	313.7967857
1520	279.2721429
1525	139.1482857
1530	211.1828214
1535	261.3530357
1540	261.4031071
1545	276.2383571
1550	236.8895
1555	65.71942857
1560	303.0392857
1565	332.0607143
1570	201.5164286
1575	168.3800357
1580	323.8901786
1585	213.1146786
1590	273.5033571
1595	147.2031786
1600	233.0848214
1605	456.8087143
1610	152.2290357
1615	171.6198571
1620	262.4491071
1625	301.9139643
1630	240.9923929
1635	62.84210714
1640	199.7111786
1645	186.9554643
1650	162.7783929
1655	217.7713929
1660	173.3220357
1665	242.3570357
1670	347.5848214
1675	249.9950357
1680	145.9250714
1685	131.9334643
1690	-2.857464286
1695	208.2732143
1700	34.96260714
1705	116.70375
1710	114.3722143
1715	79.14425
1720	125.53725
1725	171.5691429
1730	-66.15767857
1735	198.7962857
1740	57.13346429
1745	135.2995357
1750	95.948
1755	138.5606071
1760	125.6105
1765	90.31182143
1770	183.1801786
1775	136.0989286
1780	72.40478571
1785	128.02475
1790	141.4415
1795	38.7475
1800	-13.07178571
1805	173.9376786
1810	120.0702143
1815	-63.91675
1820	256.4958214
1825	81.36778571
1830	47.27146429
1835	54.07821429
1840	145.9550357
1845	78.70632143
1850	118.5
1855	194.1660357
1860	154.0018571
1865	171.5540357
1870	127.2918571
1875	197.7831429
1880	213.1634643
1885	150.99525
1890	37.90257143
1895	123.0011071
1900	255.3009643
1905	225.3765357
1910	124.2261071
1915	205.0062857
1920	142.8802857
1925	228.8528929
1930	122.2249286
1935	74.06657143
1940	164.609
1945	286.3058571
1950	167.2933214
1955	258.0063929
1960	271.1893929
1965	152.1137857
1970	111.9481071
1975	172.8469286
1980	195.4928214
1985	204.4798214
1990	174.6270357
1995	258.42875
2000	170.3910357
2005	255.2835714
2010	116.2526071
2015	92.22282143
2020	168.439
2025	97.26985714
2030	230.6508214
2035	193.9816429
2040	226.6029643
2045	73.36510714
2050	355.5333571
2055	122.8116071
2060	70.63503571
2065	270.2185
2070	129.3210714
2075	328.5438929
2080	189.6835714
2085	281.1882143
2090	94.14067857
2095	166.1849643
2100	230.6376786
2105	195.2768571
2110	228.0033571
2115	95.58721429
2120	172.81025
2125	112.2787143
2130	87.78471429
2135	93.09821429
2140	106.5188214
2145	192.6445357
2150	146.7273214
2155	202.3798929
2160	149.0211071
2165	114.1465
2170	19.61357143
2175	266.6286071
2180	130.4382857
2185	190.17225
2190	76.52539286
2195	88.33878571
2200	89.80246429
2205	353.8886429
2210	265.9050714
2215	107.2828214
2220	235.5279643
2225	33.71278571
2230	120.1032857
2235	128.1492143
2240	246.9410714
2245	330.4747143
2250	138.1750714
2255	47.85171429
2260	90.76175
2265	209.5833929
2270	152.7652857
2275	245.6708214
2280	234.9603571
2285	115.4459643
2290	47.82157143
2295	223.8031429
2300	135.8524643
2305	261.1638214
2310	195.3406786
2315	96.07110714
2320	69.08328571
2325	163.2053929
2330	213.8729286
2335	191.8844643
2340	178.3924286
2345	103.2743214
2350	195.6141071
2355	47.34707143
2360	67.35875
2365	190.4040714
2370	138.0770357
2375	218.55075
2380	209.0529286
2385	165.0165
2390	105.1242143
2395	161.8738214
2400	123.15975
2405	62.11060714
2410	363.4056071
2415	173.9221786
2420	221.9073929
2425	243.17875
2430	101.2961786
2435	192.7947857
2440	209.94725
2445	184.81475
2450	137.8318571
2455	184.8444286
2460	187.4859643
2465	147.1708571
2470	307.9425714
2475	95.00946429
2480	112.4760714
2485	115.4515
2490	115.4944286
2495	195.1633214
2500	129.9063929
2505	161.9186786
2510	272.3013571
2515	307.6547143
2520	167.8485
2525	343.9298929
2530	213.9037143
2535	43.744
2540	204.8094286
2545	143.6760357
2550	131.6438214
2555	177.6945
2560	162.8073571
2565	240.0563214
2570	10.72175
2575	2.325071429
2580	-26.48457143
2585	76.15917857
2590	219.7625357
2595	190.3976071
2600	161.9663571
2605	72.41457143
2610	93.23814286
2615	109.2448214
2620	199.7533214
2625	71.24675
2630	135.6863214
2635	53.69042857
2640	130.8978929
2645	214.3041429
2650	99.84828571
2655	78.34160714
2660	76.79475
2665	202.8044286
2670	90.25196429
2675	60.96614286
2680	85.73182143
2685	161.3606429
2690	210.8737857
2695	115.0824643
2700	145.5993571
2705	42.76717857
2710	120.6875714
2715	115.7248929
2720	145.8878571
2725	131.1869643
2730	154.6121071
2735	141.7541071
2740	165.1061071
2745	177.3967143
2750	52.69796429
2755	96.24675
2760	221.2756071
2765	121.4206429
2770	-31.57792857
2775	22.53217857
2780	68.83764286
2785	131.7643214
2790	-33.01589286
2795	103.139
2800	-90.85853571
2805	-13.81742857
2810	-48.74589286
2815	58.12653571
2820	175.0664286
2825	152.1464286
2830	4.178464286
2835	32.25203571
2840	71.25503571
2845	81.70657143
2850	80.02707143
2855	116.0642143
2860	68.09857143
2865	142.8164643
2870	150.3741071
2875	73.62796429
2880	135.7521786
2885	4.741857143
2890	119.7840357
2895	122.1630714
2900	154.7446429
2905	105.4724643
2910	102.5025
2915	-25.97867857
2920	-2.728428571
2925	241.892
2930	121.9305
2935	208.7507143
2940	90.67335714
2945	244.262
2950	20.08335714
2955	140.9207857
2960	-9.59225
2965	25.17864286
2970	56.37082143
2975	96.01782143
2980	88.52321429
2985	37.34803571
2990	113.8151786
2995	-172.7676071
3000	9.620464286
3005	99.86760714
3010	39.866
3015	29.39667857
3020	138.3312857
3025	108.7642143
3030	-27.76621429
3035	38.54285714
3040	205.0299643
3045	84.71614286
3050	-89.41253571
3055	32.23539286
3060	-98.32914286
3065	80.602
3070	54.30392857
3075	85.83578571
3080	30.71232143
3085	-12.72557143
3090	181.0571071
3095	72.68696429
3100	32.92667857
3105	-92.544
3110	-6.72725
3115	-181.6090714
3120	30.2685
3125	-33.44607143
3130	54.15167857
3135	55.05735714
3140	-2.832928571
3145	60.44117857
3150	-49.3365
3155	-31.00160714
3160	60.09317857
3165	70.24135714
3170	-59.88907143
3175	-13.17639286
3180	7.963535714
3185	-9.573
3190	-79.21989286
3195	45.92339286
3200	7.277607143
3205	-139.0519643
3210	121.8937143
3215	6.177964286
3220	97.48346429
3225	-78.68228571
3230	135.4433929
3235	-46.57564286
3240	56.46803571
3245	-9.409071429
3250	64.9765
3255	129.6862857
3260	-6.164
3265	72.18807143
3270	-17.37553571
3275	10.6615
3280	35.378
3285	195.2407143
3290	18.8055
3295	99.12957143
3300	125.02125
3305	89.49371429
3310	-107.9754286
3315	24.72710714
3320	158.9733929
3325	94.12192857
3330	-96.60546429
3335	48.59382143
3340	77.51510714
3345	64.50535714
3350	151.8004643
3355	149.7485714
3360	204.7687143
3365	116.9942857
3370	29.65360714
3375	71.91892857
3380	85.77189286
3385	74.04075
3390	175.51875
3395	193.3358929
3400	154.1115357
3405	106.1829643
3410	-46.105
3415	226.1877143
3420	-104.59
3425	20.20964286
3430	157.1621786
3435	163.4901071
3440	117.838
3445	144.3600714
3450	117.3843571
3455	294.2054643
3460	23.76478571
3465	-34.22464286
3470	82.62660714
3475	44.706
3480	30.02014286
3485	18.63335714
3490	40.89014286
3495	47.4195
3500	117.8626786
3505	79.32257143
3510	-22.24425
3515	-124.708
3520	-39.13292857
3525	70.57789286
3530	94.50725
3535	-47.68728571
3540	105.4635
3545	98.74310714
3550	104.7084286
3555	38.94382143
3560	6.461821429
3565	57.44957143
3570	72.67617857
3575	56.49085714
3580	19.51528571
3585	38.37103571
3590	147.9262857
3595	63.88921429
3600	9.709714286
3605	-3.369071429
3610	-60.88639286
3615	20.103
