# Supplementary material for: DNArepairK: An Interactive Database for Exploring the Impact of Anticancer Drugs onto the Dynamics of DNA Repair Proteins
Source: Biomedicines. 2021 Sep 16;9(9):1238. doi: 10.3390/biomedicines9091238 (PMC8470695; doi:10.3390/biomedicines9091238)
Supplement: Supplementary file 1 [file biomedicines-09-01238-s001.zip › Fit and Raw data/POLD2/POLD2.txt]

4
1
A67*(1-(l67/(l67-k67))*Math.exp(-k67*t)-(k67/(k67-l67))*Math.exp(-l67*t))+B67*(1-l67*Math.exp(-k67*t)/(l67-k67)-k67*Math.exp(-l67*t)/(k67-l67))
00b0f0
A67=8031.77958844084;k67=0.174727079550491;l67=0.0292732623719615;m67=0.001538331160441;d67=76.2827345372837;B67=1469.51647547548
POLD2
if:t>=d67
A67*(-(l67/(l67-k67))*Math.exp(-k67*t)-(k67/(k67-l67))*Math.exp(-l67*t)+(l67*m67/((l67-k67)*(m67-k67)))*Math.exp(k67*(d67-t))+(k67*m67/((k67-l67)*(m67-l67)))*Math.exp(l67*(d67-t))+(k67*l67/((k67-m67)*(l67-m67)))*Math.exp(m67*(d67-t)))+B67*(1-l67*Math.exp(-k67*t)/(l67-k67)-k67*Math.exp(-l67*t)/(k67-l67))

A68*(1-(l68/(l68-k68))*Math.exp(-k68*t)-(k68/(k68-l68))*Math.exp(-l68*t))+B68*(1-l68*Math.exp(-k68*t)/(l68-k68)-k68*Math.exp(-l68*t)/(k68-l68))
00b050
A68=2761.81141422447;k68=0.00490097777556812;l68=0.0526983432526267;m68=0.000861131616139302;d68=313.311664588524;B68=573.511053602081
POLD2_I
if:t>=d68
A68*(-(l68/(l68-k68))*Math.exp(-k68*t)-(k68/(k68-l68))*Math.exp(-l68*t)+(l68*m68/((l68-k68)*(m68-k68)))*Math.exp(k68*(d68-t))+(k68*m68/((k68-l68)*(m68-l68)))*Math.exp(l68*(d68-t))+(k68*l68/((k68-m68)*(l68-m68)))*Math.exp(m68*(d68-t)))+B68*(1-l68*Math.exp(-k68*t)/(l68-k68)-k68*Math.exp(-l68*t)/(k68-l68))

A145*(1-(l145/(l145-k145))*Math.exp(-k145*t)-(k145/(k145-l145))*Math.exp(-l145*t))+B145*(1-l145*Math.exp(-k145*t)/(l145-k145)-k145*Math.exp(-l145*t)/(k145-l145))
ff0000
A145=56772.5748261978;k145=0.103074217895296;l145=2.42007664683824E-02;m145=1.6482423837181E-03;d145=163.341212449303;B145=8060.48229626007
PCNA
if:t>=d145
A145*(-(l145/(l145-k145))*Math.exp(-k145*t)-(k145/(k145-l145))*Math.exp(-l145*t)+(l145*m145/((l145-k145)*(m145-k145)))*Math.exp(k145*(d145-t))+(k145*m145/((k145-l145)*(m145-l145)))*Math.exp(l145*(d145-t))+(k145*l145/((k145-m145)*(l145-m145)))*Math.exp(m145*(d145-t)))+B145*(1-l145*Math.exp(-k145*t)/(l145-k145)-k145*Math.exp(-l145*t)/(k145-l145))

A146*(1-(l146/(l146-k146))*Math.exp(-k146*t)-(k146/(k146-l146))*Math.exp(-l146*t))+B146*(1-l146*Math.exp(-k146*t)/(l146-k146)-k146*Math.exp(-l146*t)/(k146-l146))
cc00cc
A146=18138.4141065178;k146=8.38277092857706E-03;l146=8.38181794627078E-03;m146=7.33900928292056E-04;d146=352.689211027195;B146=4260.34042743033
PCNA_I
if:t>=d146
A146*(-(l146/(l146-k146))*Math.exp(-k146*t)-(k146/(k146-l146))*Math.exp(-l146*t)+(l146*m146/((l146-k146)*(m146-k146)))*Math.exp(k146*(d146-t))+(k146*m146/((k146-l146)*(m146-l146)))*Math.exp(l146*(d146-t))+(k146*l146/((k146-m146)*(l146-m146)))*Math.exp(m146*(d146-t)))+B146*(1-l146*Math.exp(-k146*t)/(l146-k146)-k146*Math.exp(-l146*t)/(k146-l146))
