# Supplementary material for: DNArepairK: An Interactive Database for Exploring the Impact of Anticancer Drugs onto the Dynamics of DNA Repair Proteins
Source: Biomedicines. 2021 Sep 16;9(9):1238. doi: 10.3390/biomedicines9091238 (PMC8470695; doi:10.3390/biomedicines9091238)
Supplement: Supplementary file 1 [file biomedicines-09-01238-s001.zip › Fit and Raw data/POLD2/POLD2/PCNAPOLD2BMN673_PCNA_I.txt]

PCNA_I	fbe5d6
0	0
5	-1200.880531
10	407.8382344
15	104.9727422
20	87.41147656
25	100.9883672
30	934.9050391
35	494.1510859
40	1299.411867
45	1691.74132
50	1435.810172
55	2170.365695
60	2021.582625
65	1942.334336
70	3617.205414
75	4231.323773
80	4025.389094
85	3566.6935
90	4823.27918
95	4634.105305
100	5143.309625
105	5655.75882
110	5631.309367
115	5944.259977
120	6383.128258
125	6239.745344
130	6868.810422
135	7567.132703
140	6727.167352
145	8352.763398
150	7739.104438
155	8073.261219
160	8744.25082
165	8690.147922
170	9191.515375
175	10353.57428
180	10124.62824
185	9953.674781
190	11228.89671
195	10359.749
200	10609.30435
205	11502.85078
210	11027.26516
215	12120.91248
220	12949.63645
225	13255.17054
230	12013.16714
235	12703.66398
240	13352.52569
245	13431.10965
250	13854.05265
255	13556.84723
260	13602.79584
265	14784.13473
270	14829.55674
275	14609.36929
280	14231.39594
285	14271.02466
290	15308.88516
295	14871.6607
300	16375.14335
305	15799.69574
310	16259.25302
315	16363.32158
320	15715.26816
325	16732.3087
330	16344.88136
335	16830.24517
340	16675.45605
345	17883.44445
350	17051.62183
355	16935.03941
360	18404.5323
365	17671.64145
370	18652.8072
375	19173.23604
380	19187.98208
385	18687.6418
390	19089.13704
395	18938.73246
400	18856.72898
405	19741.13366
410	19515.71127
415	19958.15884
420	19633.35605
425	19558.07314
430	19747.93512
435	19378.16413
440	20180.90772
445	19648.05055
450	19942.02863
455	19802.33658
460	19906.94156
465	20757.21502
470	20496.26383
475	20561.21166
480	20348.22198
485	20210.65373
490	20697.07819
495	20211.0199
500	20804.65087
505	20103.19129
510	19407.98545
515	20415.43919
520	19949.64437
525	20089.22672
530	20366.84137
535	20947.15669
540	21967.59736
545	21374.75344
550	20142.42676
555	20589.10614
560	20363.02314
565	20214.22719
570	21303.57922
575	20624.05389
580	20606.26007
585	20502.76606
590	19446.10835
595	20355.43769
600	20897.68084
605	20282.64741
610	19831.04095
615	20673.30873
620	20524.51305
625	21265.4518
630	21193.3394
635	21011.5151
640	20738.87428
645	20937.66511
650	21036.92041
655	21439.91749
660	21235.70194
665	20611.44706
670	20885.7325
675	20769.10294
680	20637.07483
685	19887.1687
690	21535.702
695	19621.7817
700	19953.85439
705	20584.05741
710	20782.57982
715	19838.31522
720	21437.67216
725	20616.91535
730	20378.13455
735	20047.4698
740	20188.30591
745	20989.95352
750	20457.07644
755	20151.31098
760	20588.48909
765	21026.14679
770	20377.01042
775	21393.69476
780	20455.40924
785	18699.45361
790	20407.65398
795	20330.75063
800	19844.3813
805	20433.91739
810	19343.29806
815	18999.39523
820	19875.70433
825	18927.4932
830	19601.00133
835	19629.63942
840	19592.71861
845	18855.02964
850	18358.19362
855	19355.53673
860	18786.80731
865	18941.87839
870	18431.02122
875	18287.92266
880	19486.24761
885	18536.42932
890	19427.58791
895	19082.07367
900	18988.6782
905	17963.22452
910	18051.49197
915	17785.59444
920	18602.22384
925	18176.84598
930	18429.52495
935	18553.24604
940	17859.71284
945	17670.49766
950	18527.85216
955	18656.54388
960	18377.7654
965	18290.90655
970	17592.39223
975	17573.56778
980	17218.71563
985	16813.57163
990	17632.81557
995	17619.71216
1000	17635.25002
1005	17963.1597
1010	17447.87138
1015	16040.29395
1020	16346.2059
1025	16847.85651
1030	17464.34916
1035	16547.50861
1040	17123.25704
1045	16823.63735
1050	16343.61247
1055	16268.82004
1060	16598.38828
1065	16615.55629
1070	16452.44448
1075	15876.81505
1080	16805.75242
1085	16438.91832
1090	15620.29501
1095	16756.69773
1100	16582.13708
1105	16445.19159
1110	16603.58523
1115	16195.12119
1120	15612.3398
1125	16434.67084
1130	16539.42312
1135	16452.27275
1140	16288.3889
1145	17107.6861
1150	16315.1125
1155	16379.51195
1160	15840.34713
1165	15862.62948
1170	16064.70343
1175	15486.92071
1180	15698.55052
1185	15773.95309
1190	15240.62591
1195	16037.70119
1200	15296.50384
1205	15691.61758
1210	14509.90866
1215	15393.31539
1220	15028.52182
1225	15260.18414
1230	15769.04009
1235	15695.10152
1240	15187.24245
1245	15712.57526
1250	15294.55429
1255	14469.72491
1260	15618.78254
1265	14891.05438
1270	15488.49467
1275	14687.19051
1280	15175.60622
1285	15270.63449
1290	14415.39902
1295	15100.84261
1300	14694.68791
1305	15388.51302
1310	14748.19713
1315	14398.35652
1320	14881.71181
1325	14890.87096
1330	14563.61751
1335	15204.53849
1340	14856.60281
1345	14482.46774
1350	15187.26716
1355	14957.65108
1360	14807.17611
1365	14441.36825
1370	14641.73902
1375	15306.13142
1380	14730.50823
1385	15256.7872
1390	13571.01327
1395	14450.21237
1400	14485.29598
1405	13885.02731
1410	14261.1976
1415	15126.26252
1420	14531.43531
1425	14289.93039
1430	13562.45271
1435	13444.71841
1440	14198.09958
1445	14369.96506
1450	13788.85659
1455	14239.25698
1460	14658.7013
1465	14826.61986
1470	14252.64793
1475	13877.14795
1480	14022.65573
1485	13334.20354
1490	13639.20944
1495	14655.04948
1500	13487.85671
1505	13275.27848
1510	14260.95256
1515	13450.35644
1520	13844.95313
1525	13662.64447
1530	12888.46513
1535	13806.67949
1540	12977.99749
1545	14146.85414
1550	13438.06438
1555	12888.64058
1560	12997.19248
1565	13055.98008
1570	12990.81284
1575	12675.69287
1580	13086.79298
1585	13245.14771
1590	12489.00604
1595	12425.08896
1600	13091.07857
1605	12999.24351
1610	13170.11409
1615	12138.87059
1620	13208.45627
1625	13469.81931
1630	12805.48986
1635	12617.41023
1640	12399.86827
1645	12678.50584
1650	13444.15555
1655	13222.12613
1660	12826.57172
1665	12272.69153
1670	12861.32848
1675	12525.78222
1680	12801.21569
1685	13353.68235
1690	13256.7874
1695	13471.99505
1700	12305.91737
1705	12436.86452
1710	12063.43043
1715	12354.5124
1720	11420.17434
1725	13345.53391
1730	12304.06556
1735	12292.25866
1740	12140.46234
1745	11968.66459
1750	11740.74028
1755	12185.56972
1760	12238.98611
1765	11991.46266
1770	12226.22243
1775	11805.75957
1780	11385.78188
1785	11248.69573
1790	12258.52455
1795	11308.80242
1800	10705.41452
1805	12020.12386
1810	12260.93005
1815	11208.07238
1820	11925.45856
1825	11739.60925
1830	11178.62107
1835	11695.13101
1840	11425.75658
1845	11942.68023
1850	11208.67574
1855	11534.41606
1860	12218.2238
1865	11524.05948
1870	11614.78476
1875	11472.07879
1880	11488.97387
1885	11450.40379
1890	11154.24705
1895	11105.2662
1900	10825.29798
1905	10621.45829
1910	11040.61919
1915	11089.73737
1920	10883.80468
1925	10801.10778
1930	10923.05356
1935	11079.90738
1940	11267.11643
1945	10968.73602
1950	10307.17942
1955	10742.68569
1960	11165.46254
1965	11036.25072
1970	11102.66255
1975	10336.56073
1980	10545.56232
1985	10641.91394
1990	11264.25087
1995	10235.49905
2000	10539.8049
2005	11819.63489
2010	11017.43955
2015	10777.41164
2020	9525.753703
2025	10351.65501
2030	10432.1172
2035	10448.98359
2040	10318.64074
2045	10681.69792
2050	9521.257469
2055	9782.526883
2060	10128.06224
2065	10217.63657
2070	9175.773773
2075	10319.17545
2080	10270.20256
2085	9675.808852
2090	9630.473836
2095	10109.77662
2100	9713.65975
2105	10304.3468
2110	10036.41777
2115	10264.96829
2120	9839.555641
2125	9622.423141
2130	10108.7347
2135	10071.57377
2140	10336.39698
2145	9616.193172
2150	9332.2435
2155	10129.8074
2160	10199.8377
2165	9652.14618
2170	10268.42022
2175	10789.37831
2180	9709.068953
2185	10037.22646
2190	9989.309969
2195	10426.46351
2200	9450.695516
2205	10476.40845
2210	9851.042461
2215	8887.180844
2220	9485.572078
2225	9704.662898
2230	9769.381367
2235	9582.619234
2240	9965.69657
2245	10519.04445
2250	9935.812031
2255	11747.88546
2260	9576.281422
2265	9455.188164
2270	10860.76158
2275	9965.207688
2280	9546.093273
2285	9891.408297
2290	9816.434578
2295	9632.127352
2300	10330.81752
2305	9735.830805
2310	11124.07086
2315	9397.287891
2320	9906.221008
2325	9449.21107
2330	10309.91722
2335	9542.783586
2340	9671.978539
2345	9475.290797
2350	9747.239664
2355	10453.58727
2360	9850.205609
2365	10522.00205
2370	9405.339117
2375	9751.538938
2380	9766.615414
2385	9516.898563
2390	9508.269602
2395	9864.575391
2400	9316.135336
2405	8935.898727
2410	9630.369844
2415	9427.161406
2420	9518.925016
2425	9637.863391
2430	9054.765516
2435	9468.915664
2440	10234.16973
2445	9239.286305
2450	9917.081352
2455	9401.535102
2460	9332.058094
2465	9727.637469
2470	9083.580781
2475	9540.026531
2480	8798.629172
2485	9919.218703
2490	8678.879578
2495	8941.389594
2500	9192.029227
2505	8686.978617
2510	8309.774516
2515	9192.79582
2520	8930.108633
2525	9332.677398
2530	8442.880398
2535	8270.114445
2540	8347.671898
2545	8994.435703
2550	8053.390742
2555	8349.960656
2560	8472.906781
2565	8849.076672
2570	7634.594945
2575	8726.833523
2580	8058.520227
2585	9153.761164
2590	8232.245086
2595	8523.261578
2600	8973.292883
2605	8068.869906
2610	8313.98268
2615	8384.266523
2620	8715.473805
2625	9005.030289
2630	8773.693492
2635	8320.24532
2640	8469.134906
2645	8354.366977
2650	8647.416961
2655	8136.113008
2660	9382.157492
2665	8409.055844
2670	8768.678891
2675	8536.194594
2680	8869.717461
2685	8613.119859
2690	9103.225211
2695	7817.691586
2700	7612.574234
2705	8446.612828
2710	8576.784484
2715	8838.96632
2720	8554.870023
2725	8240.835133
2730	8017.062805
2735	8160.315695
2740	7646.29493
2745	8297.684461
2750	8793.53568
2755	8661.068891
2760	8571.482875
2765	8372.404773
2770	7766.198188
2775	8369.713063
2780	8004.725719
2785	8241.861906
2790	8069.588289
2795	8585.347039
2800	8674.720953
2805	8144.327992
2810	7699.004492
2815	8727.066211
2820	8198.417742
2825	8542.611563
2830	7386.906539
2835	7569.844734
2840	7291.889289
2845	8324.317883
2850	7790.498891
2855	7252.229617
2860	7468.540406
2865	8080.422734
2870	7540.664367
2875	7483.522719
2880	7666.148938
2885	8056.352195
2890	7573.86457
2895	7348.110016
2900	7291.429094
2905	6542.035758
2910	7445.563047
2915	7839.717078
2920	7734.091695
2925	7227.565406
2930	7615.103383
2935	7322.482781
2940	6398.19318
2945	7038.874039
2950	7539.944391
2955	6924.226305
2960	7631.066117
2965	7757.293773
2970	7120.495156
2975	7558.58157
2980	7689.537086
2985	6346.148609
2990	6501.746156
2995	6248.695313
3000	6906.730516
3005	6943.273609
3010	7105.939703
3015	7062.198438
3020	6984.980188
3025	6730.693258
3030	6177.423609
3035	6992.383688
3040	7130.321023
3045	6969.445641
3050	7171.419852
3055	6472.905125
3060	7370.961469
3065	7023.137219
3070	6746.694375
3075	6959.883273
3080	6524.109656
3085	6651.624133
3090	6826.658258
3095	6571.228875
3100	6810.973898
3105	6714.498766
3110	6033.016313
3115	7148.226672
3120	7580.363086
3125	6642.690633
3130	6637.952281
3135	7450.403531
3140	6827.925688
3145	7149.448281
3150	7111.465633
3155	6767.067281
3160	7599.046883
3165	6764.351398
3170	6995.993398
3175	6626.488172
3180	6385.4465
3185	6381.657492
3190	7013.421055
3195	6140.893
3200	6880.214102
3205	6241.698086
3210	6620.124594
3215	6253.340961
3220	7411.696656
3225	7038.321672
3230	6827.687422
3235	6896.079883
3240	7004.014344
3245	7619.807602
3250	6518.355289
3255	7436.932891
3260	6044.935703
3265	7385.221945
3270	7098.131922
3275	7007.005547
3280	6748.728398
3285	7353.32543
3290	6926.527148
3295	7254.860766
3300	6870.334844
3305	6419.479836
3310	6499.897539
3315	6627.317719
3320	6521.962344
3325	6584.293508
3330	6232.27132
3335	7483.012586
3340	7175.953672
3345	6624.952063
3350	5957.982164
3355	7324.20257
3360	6493.409117
3365	6092.161969
3370	7074.089539
3375	6835.013891
3380	5803.500109
3385	6437.730266
3390	6124.359172
3395	6905.669477
3400	6339.183125
3405	6502.591109
3410	6392.284352
3415	6614.731609
3420	6052.037453
3425	6828.444453
3430	7144.412961
3435	7250.408891
3440	6126.204867
3445	6130.723813
3450	5760.264727
3455	6498.066453
3460	5902.573984
3465	6552.591031
3470	6763.030445
3475	6542.756266
3480	6414.641609
3485	6260.104305
3490	6585.270477
3495	6555.08007
3500	6922.529891
3505	5894.91482
3510	6817.15725
3515	6509.357375
3520	6212.01343
3525	6278.302273
3530	6189.048953
3535	6744.685984
3540	6375.576938
3545	6279.613266
3550	6927.140609
3555	7138.647039
3560	5678.224055
3565	6252.160125
3570	5894.720781
3575	6933.328477
3580	5848.775227
3585	6565.723133
3590	6137.278508
3595	5874.033242
3600	6454.235938
3605	6313.373938
3610	5933.626211
3615	6206.695617
3620	5620.106102
3625	5749.318188
3630	6399.565398
3635	5708.181773
3640	6115.395391
3645	5555.544883
3650	6623.774547
3655	6249.879867
3660	6688.041719
3665	5561.143195
3670	6209.439258
3675	5954.420797
3680	6096.25007
3685	5561.340422
3690	6287.342688
