# Supplementary material for: DNArepairK: An Interactive Database for Exploring the Impact of Anticancer Drugs onto the Dynamics of DNA Repair Proteins
Source: Biomedicines. 2021 Sep 16;9(9):1238. doi: 10.3390/biomedicines9091238 (PMC8470695; doi:10.3390/biomedicines9091238)
Supplement: Supplementary file 1 [file biomedicines-09-01238-s001.zip › Fit and Raw data/POLD2/POLD2/PCNAPOLD2_PCNA.txt]

PCNA	f4b183
0	0
5	3066.0265
10	6859.280913
15	10606.93325
20	14929.07424
25	20983.1102
30	24314.80399
35	29925.24174
40	33629.71195
45	35114.40674
50	39744.9358
55	40730.55033
60	43936.03101
65	47835.87373
70	48238.73739
75	51156.14543
80	51021.92533
85	55622.5788
90	55646.73623
95	56144.39146
100	56967.10073
105	58923.61861
110	59532.45364
115	60437.53598
120	60933.72836
125	61153.12293
130	61437.47215
135	60734.41951
140	62566.46446
145	62246.67321
150	61359.00461
155	61657.82913
160	62984.96791
165	62480.42343
170	62459.42715
175	65099.67909
180	63969.25963
185	65151.65744
190	62548.9721
195	63719.85964
200	61271.33774
205	62953.78694
210	62067.05844
215	62869.37323
220	64666.86993
225	62186.69105
230	63935.91731
235	62036.97821
240	62840.45049
245	62504.44995
250	61420.1364
255	60915.14991
260	59396.31806
265	59821.94218
270	59974.77494
275	60238.45939
280	60009.40436
285	60940.11314
290	60056.26869
295	59603.35256
300	60695.53839
305	57684.33179
310	56966.99596
315	57385.00599
320	55958.74063
325	55700.25541
330	55904.92224
335	56244.06756
340	53373.16536
345	55448.6705
350	54113.45438
355	55539.53338
360	53656.35498
365	53748.28609
370	53411.07345
375	53282.97909
380	52479.32215
385	52348.43341
390	50160.04764
395	52262.22323
400	49870.28583
405	50249.50334
410	49143.64739
415	49573.29965
420	48099.37373
425	47905.65894
430	47548.81576
435	47541.58418
440	47406.37468
445	46515.3796
450	43627.39835
455	45837.19159
460	46136.48063
465	47075.39828
470	46106.84283
475	45259.10468
480	45391.4008
485	45874.211
490	45190.74449
495	44617.45221
500	42825.006
505	45194.38334
510	43759.34385
515	44251.93245
520	42565.73433
525	42738.90865
530	42631.15479
535	42585.19231
540	40384.38719
545	41304.21363
550	42126.45411
555	41490.48156
560	42156.2923
565	41130.83084
570	40139.6588
575	39552.31496
580	40039.6563
585	40584.26511
590	38895.34635
595	38893.41834
600	38181.20398
605	36401.40364
610	36577.76164
615	36685.95941
620	35867.68205
625	35025.59704
630	34820.75745
635	35195.65973
640	33589.46445
645	34692.02261
650	32790.66399
655	33130.14698
660	33203.29458
665	32681.83211
670	32577.88158
675	33169.79501
680	30888.12153
685	31435.03618
690	31264.77374
695	30605.8616
700	30714.27421
705	31497.02306
710	30821.40673
715	30406.09821
720	31725.74616
725	30170.12249
730	30423.11564
735	29276.08739
740	30683.36928
745	30084.68006
750	29942.29656
755	30034.07298
760	29394.22528
765	30028.87183
770	30331.46715
775	29091.50033
780	28584.12491
785	27635.5468
790	28232.00753
795	28594.87826
800	28237.49385
805	25932.89204
810	29384.69465
815	27432.76549
820	28294.67888
825	25399.80009
830	25910.24315
835	25480.53649
840	26373.74348
845	26391.27388
850	26154.74098
855	25342.74979
860	26467.91285
865	26709.1556
870	26493.42858
875	25901.43524
880	27784.02586
885	25350.87536
890	25474.55228
895	25479.1563
900	24840.73193
905	25450.82431
910	25331.56464
915	25797.21355
920	25375.94718
925	25498.50655
930	24450.20495
935	22996.32606
940	25086.37916
945	23073.50691
950	24541.92441
955	24164.99298
960	24465.89765
965	23768.56169
970	24468.09788
975	22946.18626
980	24903.51866
985	24070.40583
990	23696.85675
995	23707.65133
1000	23732.0034
1005	23468.91799
1010	21213.54903
1015	23041.37033
1020	22358.0192
1025	21992.37024
1030	22542.41395
1035	22676.11449
1040	21682.62238
1045	22582.47891
1050	21189.56606
1055	22079.73961
1060	20387.19029
1065	22302.45088
1070	21671.39048
1075	21281.03563
1080	21284.68744
1085	21850.68161
1090	22080.15441
1095	21738.43678
1100	22648.00839
1105	20051.34254
1110	22912.73048
1115	21098.33556
1120	19623.63996
1125	20919.52085
1130	20316.39485
1135	20155.73805
1140	19665.48568
1145	20710.90769
1150	19712.12624
1155	19041.0404
1160	20948.68414
1165	19607.67973
1170	19903.96614
1175	19897.35484
1180	19054.77343
1185	19203.89721
1190	19507.14045
1195	18891.51754
1200	20525.47955
1205	18243.01578
1210	18692.24694
1215	18375.55479
1220	16909.07508
1225	17689.91206
1230	17988.97521
1235	16970.20219
1240	16909.68644
1245	19074.57503
1250	18546.99851
1255	18943.69713
1260	17536.50895
1265	17442.7327
1270	18620.21093
1275	17610.68463
1280	18972.38824
1285	18245.32438
1290	18514.70701
1295	18389.4508
1300	18494.19311
1305	17761.54964
1310	18509.7479
1315	18990.90783
1320	18907.03429
1325	18025.77299
1330	17561.48301
1335	17561.1836
1340	19342.8431
1345	17576.25304
1350	17099.07685
1355	17857.53738
1360	17814.4292
1365	18286.42719
1370	17161.58373
1375	17196.22803
1380	16972.48295
1385	14736.60725
1390	15781.70626
1395	16261.57801
1400	17519.57844
1405	16688.25379
1410	16130.4347
1415	16266.78256
1420	16414.95244
1425	17400.76013
1430	16356.43313
1435	16897.5036
1440	16913.86079
1445	16759.72476
1450	17108.81764
1455	16764.86811
1460	16800.55685
1465	15412.8749
1470	16827.54796
1475	15443.66445
1480	16547.78045
1485	16373.85175
1490	14527.47708
1495	16792.65674
1500	14481.50143
1505	15598.99388
1510	15110.68354
1515	14852.7725
1520	15595.33165
1525	16221.05533
1530	15182.92249
1535	16597.85416
1540	15854.00726
1545	16712.8411
1550	16335.05796
1555	14654.47409
1560	15546.83894
1565	16506.5512
1570	16846.42264
1575	14981.86753
1580	15275.06079
1585	13914.72908
1590	14861.19961
1595	14412.96593
1600	15980.37251
1605	16064.98916
1610	15837.9021
1615	14766.32686
1620	14774.1169
1625	14435.25654
1630	15451.80171
1635	15647.49254
1640	14604.48474
1645	15778.3902
1650	12725.76013
1655	13285.976
1660	14114.17541
1665	14963.43379
1670	14466.83765
1675	15040.76849
1680	14432.30215
1685	14838.43661
1690	13280.14564
1695	14413.48953
1700	14692.36135
1705	14261.94813
1710	14118.11283
1715	13570.68584
1720	13243.35828
1725	13066.74655
1730	13761.38674
1735	12419.53445
1740	12923.23404
1745	12753.72364
1750	13139.69228
1755	13961.20814
1760	11877.6824
1765	14506.04858
1770	12811.96096
1775	13410.51928
1780	12626.59105
1785	13297.57213
1790	13020.73733
1795	13915.27265
1800	13649.10748
1805	14119.40206
1810	13237.84688
1815	13362.26924
1820	14523.67843
1825	12765.7284
1830	13903.45064
1835	13061.09193
1840	13946.06326
1845	12942.90941
1850	13141.80368
1855	14149.81846
1860	12957.81119
1865	14092.80429
1870	13457.13391
1875	12094.47256
1880	11802.70305
1885	13200.50765
1890	12878.53764
1895	11669.51676
1900	12070.67724
1905	12686.23789
1910	12442.11279
1915	11910.99411
1920	11935.8717
1925	11579.98393
1930	13082.33598
1935	10449.94654
1940	12561.0586
1945	12679.14591
1950	12416.25175
1955	12565.22743
1960	11051.61734
1965	12340.37693
1970	12647.98045
1975	13092.69344
1980	12374.47914
1985	12914.17453
1990	12258.07185
1995	12312.50649
2000	12064.22829
2005	12834.8674
2010	12911.48746
2015	11919.86259
2020	12073.20748
2025	12116.47035
2030	12407.06049
2035	11459.11648
2040	11472.55774
2045	13049.74804
2050	11751.71559
2055	11776.62208
2060	12067.40134
2065	12507.5052
2070	12179.84571
2075	12557.00963
2080	12351.54571
2085	11035.89744
2090	11682.69474
2095	13358.20518
2100	11383.03106
2105	12076.76898
2110	11119.83026
2115	11409.85898
2120	11726.02009
2125	10108.16728
2130	11135.57226
2135	11394.13355
2140	12027.04695
2145	10946.844
2150	10177.77611
2155	10776.68548
2160	10823.78036
2165	10053.59855
2170	11117.2078
2175	12789.08236
2180	10587.99185
2185	11614.60974
2190	12136.13893
2195	13025.81523
2200	10656.24366
2205	11271.17234
2210	12267.37
2215	11694.74285
2220	10471.0412
2225	9584.1291
2230	9613.27985
2235	10472.47366
2240	11203.54931
2245	10188.51586
2250	11621.01321
2255	11123.17395
2260	10619.88428
2265	11548.01904
2270	11655.37914
2275	11570.21126
2280	10500.38703
2285	10644.94674
2290	12322.4007
2295	11751.82141
2300	10775.47253
2305	12417.90054
2310	11300.70198
2315	9390.321025
2320	9961.459188
2325	11212.62859
2330	11507.90626
2335	10147.54331
2340	9553.747338
2345	11456.57455
2350	12118.69926
2355	10907.91188
2360	11956.56134
2365	11990.84354
2370	10937.60981
2375	12816.81468
2380	11298.0555
2385	11045.27549
2390	11708.37218
2395	10667.73885
2400	10510.41469
2405	9187.651488
2410	11031.30383
2415	10476.36603
2420	9332.905863
2425	10956.57225
2430	10056.35255
2435	10781.65224
2440	9419.836213
2445	9501.810425
2450	10997.64744
2455	10012.48235
2460	11482.86675
2465	10150.9788
2470	10473.34491
2475	10750.38201
2480	10616.1328
2485	9760.326025
2490	9073.328613
2495	10792.8699
2500	10190.25624
2505	8973.222625
2510	10832.12588
2515	10674.40306
2520	10446.61199
2525	10317.2949
2530	8860.050013
2535	9529.280938
2540	9603.56265
2545	9739.58475
2550	11030.27809
2555	9084.0418
2560	10220.94358
2565	8027.822025
2570	9256.390988
2575	9585.679288
2580	9803.4631
2585	9940.171363
2590	8741.232338
2595	9475.058163
2600	9061.430738
2605	8832.178088
2610	7968.061288
2615	9610.65335
2620	9424.901575
2625	8899.451763
2630	8620.432675
2635	8763.74395
2640	7425.950625
2645	8279.219938
2650	7394.673175
2655	7994.027513
2660	8507.772188
2665	7583.26565
2670	9090.310763
2675	8865.542925
2680	8891.252238
2685	7298.192863
2690	8802.172875
2695	9643.928513
2700	8575.8438
2705	9449.0862
2710	8612.3768
2715	8825.058063
2720	8922.232613
2725	7943.203038
2730	7585.343688
2735	8980.705388
2740	7186.76445
2745	7304.692175
2750	8713.104563
2755	8974.063488
2760	8507.293638
2765	9285.129913
2770	7626.606513
2775	9379.561088
2780	9212.623425
2785	8947.492063
2790	8207.003725
2795	8633.431513
2800	10170.08064
2805	8616.829738
2810	9012.4599
2815	8010.937838
2820	8475.173625
2825	8600.167825
2830	8758.000075
2835	8833.522575
2840	6580.138575
2845	6768.326875
2850	8850.684288
2855	8823.780938
2860	8836.205813
2865	9580.215488
2870	7116.000675
2875	7766.5741
2880	7552.259775
2885	9277.675625
2890	7432.0413
2895	9821.381313
2900	9014.280175
2905	7743.020813
2910	8730.977513
2915	7505.035475
2920	9418.175525
2925	8226.084525
2930	8393.555775
2935	9695.093838
2940	9944.730975
2945	6890.118913
2950	8461.0632
2955	8839.811725
2960	9188.501488
2965	8770.452788
2970	8992.223525
2975	9051.172513
2980	8898.122788
2985	8951.734625
2990	9064.625038
2995	9285.934438
3000	8164.767013
3005	7586.5458
3010	8207.224088
3015	7798.4967
3020	7261.173875
3025	7292.056713
3030	6602.571138
3035	8940.190775
3040	8628.644525
3045	8351.008175
3050	6973.422525
3055	8492.827488
3060	7867.083838
3065	6283.122225
3070	8967.2127
3075	9294.024525
3080	9530.422488
3085	9177.556038
3090	7984.792475
3095	7933.53025
3100	8356.69
3105	8134.877613
3110	6935.52995
3115	8114.296138
3120	8439.165925
3125	9057.887938
3130	7682.765375
3135	8297.262888
3140	8755.437538
3145	7869.017163
3150	8261.289613
3155	8270.84935
3160	8294.600688
3165	8457.993638
3170	7922.822588
3175	7856.776313
3180	8258.734938
3185	7204.64165
3190	9463.844113
3195	7897.284338
3200	9100.757688
3205	6999.498188
3210	6903.320688
3215	7652.665813
3220	6826.026363
3225	6608.648
3230	7793.082838
3235	8517.544638
3240	7273.92345
3245	7564.598375
3250	7209.292425
3255	8158.658488
3260	6419.879363
3265	5969.328363
3270	6162.385463
3275	8104.9676
3280	8707.0549
3285	8130.481838
3290	7357.514363
3295	7318.699538
3300	6868.118788
3305	5829.236038
3310	8098.834638
3315	6074.97465
3320	5890.703788
3325	6397.918975
3330	6554.388038
3335	7382.7056
3340	7025.456338
3345	6183.121213
3350	5932.131513
3355	6891.239425
3360	6576.696713
3365	6677.55325
3370	5717.63805
3375	7614.683775
3380	6137.842775
3385	6695.424713
3390	6355.244725
3395	5864.935188
3400	6746.640825
3405	7375.598113
3410	6316.847888
3415	5080.232825
3420	5595.859188
3425	6111.921813
3430	6448.148025
3435	5449.775213
3440	7090.039125
3445	8231.819263
3450	6700.8696
3455	7124.364888
3460	6915.18605
3465	7260.605438
3470	5100.230775
3475	7073.52065
3480	7177.126725
3485	8191.29275
3490	6171.4658
3495	7045.612388
3500	6102.803225
3505	6765.117275
3510	7085.629113
3515	6442.009963
3520	5981.291688
3525	8082.502525
3530	5538.069813
3535	7857.094
3540	6645.500813
3545	7687.217038
3550	5801.030913
3555	5620.537875
3560	5756.254613
3565	6959.555625
3570	7226.447975
3575	6951.129575
3580	5885.019625
3585	5337.704838
3590	6664.698913
3595	7365.1344
3600	7586.189438
3605	6597.558475
3610	8316.945913
3615	7156.248813
3620	8950.821938
3625	7030.710188
