# Supplementary material for: DNArepairK: An Interactive Database for Exploring the Impact of Anticancer Drugs onto the Dynamics of DNA Repair Proteins
Source: Biomedicines. 2021 Sep 16;9(9):1238. doi: 10.3390/biomedicines9091238 (PMC8470695; doi:10.3390/biomedicines9091238)
Supplement: Supplementary file 1 [file biomedicines-09-01238-s001.zip › Fit and Raw data/POLD2/POLD2/POLD2.txt]

POLD2	bdd7ee
0	0
5	698.8744
10	1627.5818
15	3159.4108
20	2749.9293
25	4119.5605
30	4325.8068
35	5438.6158
40	5753.8585
45	6208.726
50	6330.384
55	7139.4317
60	7495.2896
65	8105.9866
70	7823.5911
75	8146.6895
80	8396.3781
85	8757.068
90	8836.5865
95	8900.3191
100	9075.6811
105	8861.3757
110	8775.4232
115	9184.9642
120	8617.2015
125	9596.901
130	9103.553
135	8785.9614
140	9387.3314
145	8982.9111
150	9300.4082
155	8855.2195
160	8965.8392
165	9350.3895
170	8596.6747
175	9148.4292
180	9621.6081
185	8715.2728
190	8555.4866
195	8636.1322
200	8354.9472
205	8648.7078
210	9250.0669
215	8364.6566
220	7877.6156
225	8166.9549
230	8751.1942
235	8999.8055
240	8326.4998
245	8123.5539
250	8357.5994
255	7639.4752
260	8334.6262
265	8667.5212
270	7519.7896
275	7903.0897
280	7475.5938
285	7363.0639
290	7552.4573
295	7468.9555
300	7693.7199
305	7383.9439
310	7980.1847
315	7371.6163
320	7731.6152
325	8397.1422
330	6996.4136
335	7201.2876
340	7755.7399
345	7540.0419
350	6780.9226
355	6567.4316
360	7082.8085
365	7507.5501
370	7083.1364
375	5863.333
380	6533.7621
385	7286.0798
390	6364.6335
395	6693.807
400	6930.9881
405	6982.8808
410	6760.1786
415	6470.2509
420	6926.2952
425	6530.3292
430	6563.4352
435	6597.5777
440	6959.551
445	6216.6896
450	6270.716
455	6417.5746
460	5818.2616
465	6598.7848
470	6696.0998
475	5672.7659
480	6056.325
485	6022.0993
490	5778.9703
495	6171.1397
500	5810.6129
505	5203.5309
510	6381.4162
515	5512.5621
520	5603.9784
525	5958.7336
530	5870.7469
535	6064.414
540	5635.5578
545	6265.9588
550	5760.1192
555	5388.4523
560	5806.0053
565	5112.2435
570	5241.1652
575	6107.7985
580	5140.2417
585	5237.6036
590	5451.1107
595	5141.7181
600	5661.2153
605	4706.4837
610	5174.5716
615	4943.1468
620	4403.2415
625	4268.7277
630	4822.7528
635	4782.7004
640	4787.9775
645	4465.4773
650	4910.9912
655	4331.4008
660	5313.6091
665	4456.4954
670	4634.2086
675	3975.0721
680	3673.2649
685	4308.0893
690	4291.922
695	4762.1487
700	3694.6983
705	3969.7503
710	4334.3479
715	4179.2067
720	4086.0214
725	4531.59
730	3359.0949
735	3562.7683
740	4360.1042
745	4557.5576
750	3941.5125
755	4226.4062
760	3684.0055
765	3821.6676
770	3754.0772
775	3980.0365
780	3719.2318
785	4406.1733
790	4075.622
795	4305.4542
800	3525.0181
805	3636.4586
810	3864.4328
815	3681.5752
820	2751.6174
825	3602.707
830	3433.4463
835	3795.7187
840	3473.3437
845	3494.4027
850	3409.6513
855	4152.4151
860	3935.7219
865	4413.6192
870	3634.9163
875	2905.2635
880	3325.4087
885	3797.4493
890	3516.4666
895	2899.6063
900	3402.9478
905	3506.9298
910	3002.1758
915	3747.3997
920	3519.138
925	3310.7136
930	3746.2672
935	2773.3774
940	3156.1992
945	3589.0117
950	3157.8263
955	3200.0105
960	3461.1809
965	3496.9877
970	3052.8366
975	3535.2119
980	3587.8677
985	2857.3721
990	4021.9265
995	3232.0788
1000	3664.7877
1005	3765.5989
1010	3281.6784
1015	3305.3244
1020	3503.7069
1025	3442.0471
1030	3962.6415
1035	3885.9169
1040	3839.9289
1045	2993.1452
1050	3088.4015
1055	2934.777
1060	3254.5657
1065	3436.6017
1070	3666.2526
1075	3297.1622
1080	2909.726
1085	3141.0096
1090	3066.8611
1095	3756.9838
1100	3321.6051
1105	3505.3889
1110	3467.6113
1115	3101.0378
1120	2832.5046
1125	3317.0631
1130	3180.0259
1135	2617.1634
1140	3535.4022
1145	3281.8867
1150	3243.6207
1155	2843.1172
1160	2946.4642
1165	3525.968
1170	3264.0135
1175	3223.8304
1180	1986.4185
1185	3382.1551
1190	3370.8103
1195	3052.5317
1200	3416.3782
1205	3229.3698
1210	3811.2704
1215	2398.4877
1220	2976.2546
1225	2890.8413
1230	2422.4205
1235	2814.0162
1240	2613.3789
1245	3077.0126
1250	3009.3841
1255	3098.3603
1260	2021.4154
1265	2937.5636
1270	2678.845
1275	2422.1802
1280	3015.9208
1285	2947.9973
1290	2455.6325
1295	2414.0454
1300	2484.0534
1305	2696.7333
1310	2943.8016
1315	3291.3057
1320	2660.5083
1325	2788.9882
1330	3141.23
1335	2628.1529
1340	2200.838
1345	3022.3041
1350	3086.4891
1355	2722.5872
1360	3380.5288
1365	2469.7721
1370	2745.5719
1375	3308.8113
1380	2524.5701
1385	2622.124
1390	2986.1409
1395	2224.5571
1400	2624.6402
1405	2651.0278
1410	3141.9894
1415	2345.5245
1420	3286.7903
1425	2550.6613
1430	2829.5505
1435	2755.4232
1440	3134.1899
1445	3155.9407
1450	3189.3415
1455	2900.5216
1460	2503.7509
1465	2411.2055
1470	2792.5582
1475	2967.0261
1480	2494.8855
1485	2268.4498
1490	3154.0189
1495	2591.5617
1500	2625.6671
1505	2382.5882
1510	2951.8009
1515	2488.0572
1520	2380.1799
1525	2431.8354
1530	2696.7719
1535	2625.6941
1540	2941.2434
1545	3222.3375
1550	2331.046
1555	2611.0611
1560	3363.9849
1565	2758.8587
1570	2912.0233
1575	2617.3082
1580	2582.9003
1585	2341.7528
1590	2833.8616
1595	2691.5126
1600	2936.1972
1605	2224.3631
1610	2390.9254
1615	2795.6139
1620	2599.6614
1625	2858.6239
1630	2599.5394
1635	2779.1748
1640	2989.8872
1645	2808.5755
1650	2662.4739
1655	3092.2883
1660	2531.86
1665	2540.8254
1670	2907.5189
1675	3062.1442
1680	2476.383
1685	2893.0754
1690	2052.276
1695	3008.606
1700	3030.5842
1705	2577.8063
1710	2422.565
1715	2167.0939
1720	2430.5648
1725	2473.3412
1730	2431.29
1735	2716.0338
1740	2825.7234
1745	2854.2941
1750	2151.0273
1755	2680.3974
1760	2526.4382
1765	2890.517
1770	2352.7113
1775	2676.5106
1780	2466.5932
1785	3009.7213
1790	2346.578
1795	3055.8936
1800	2586.6467
1805	2699.0395
1810	2497.8475
1815	2277.4711
1820	2312.2489
1825	1954.8465
1830	2182.685
1835	2846.1017
1840	2505.1649
1845	2654.3896
1850	2785.6448
1855	2336.5993
1860	2080.5869
1865	2703.6427
1870	2334.0352
1875	2456.5196
1880	2553.9522
1885	2444.8614
1890	2449.3666
1895	2039.1013
1900	2572.922
1905	3008.4085
1910	1810.7245
1915	1839.8489
1920	2380.7704
1925	2427.862
1930	2075.6561
1935	2518.8944
1940	2295.2834
1945	2061.4915
1950	2212.0254
1955	2204.3014
1960	2392.2561
1965	2072.827
1970	2566.4828
1975	2002.7025
1980	3018.4905
1985	2447.6961
1990	2163.664
1995	2791.9528
2000	2004.8031
2005	2113.2908
2010	2040.2659
2015	2831.9489
2020	2410.9773
2025	1927.0253
2030	1989.4555
2035	1475.3667
2040	1828.8178
2045	2551.5804
2050	2099.6399
2055	1868.6381
2060	2266.3919
2065	2052.4271
2070	2021.3334
2075	2248.6603
2080	2132.5718
2085	1959.8065
2090	2245.8762
2095	1664.8266
2100	1870.2632
2105	2484.0264
2110	2679.2883
2115	1574.3119
2120	2098.2234
2125	2126.4662
2130	2002.6787
2135	1993.5385
2140	2116.1939
2145	1674.815
2150	1609.4717
2155	2055.6268
2160	1694.6
2165	1786.7033
2170	2222.8698
2175	2005.9141
2180	2646.0639
2185	1750.6972
2190	2347.4505
2195	1644.4769
2200	2114.6445
2205	2173.3712
2210	2402.016
2215	2017.3423
2220	2092.2899
2225	2238.2931
2230	2286.8495
2235	2204.7019
2240	2016.7676
2245	1955.767
2250	2310.4938
2255	1838.8702
2260	1821.0287
2265	1637.4625
2270	1838.4767
2275	1864.276
2280	1680.0119
2285	2529.1493
2290	1515.6259
2295	1349.3956
2300	1556.6764
2305	2044.0786
2310	1700.668
2315	1892.2938
2320	2278.1104
2325	2255.9395
2330	1788.3526
2335	1890.9867
2340	1534.247
2345	2279.8482
2350	2244.5852
2355	1912.2613
2360	1937.1445
2365	1839.7782
2370	2197.9475
2375	1934.3705
2380	2274.6358
2385	1494.0929
2390	1626.9626
2395	1702.5282
2400	1290.0468
2405	2089.3856
2410	1808.002
2415	1739.2113
2420	2080.1713
2425	1998.8976
2430	2177.2843
2435	2453.5527
2440	2375.1964
2445	1868.2127
2450	1520.4137
2455	1667.8179
2460	2112.7183
2465	2022.975
2470	1600.3604
2475	1757.1104
2480	1850.2124
2485	1754.7771
2490	1597.4951
2495	1809.5746
2500	1550.9026
2505	1660.3222
2510	1672.0212
2515	1610.8873
2520	1634.7847
2525	1597.1912
2530	1446.7228
2535	1297.6164
2540	1383.8512
2545	1321.8448
2550	1370.1023
2555	1924.2309
2560	1928.5516
2565	1734.1304
2570	1060.2193
2575	1651.6153
2580	1755.6247
2585	1436.6861
2590	1579.594
2595	1611.8689
2600	1432.2867
2605	987.5961
2610	1276.8076
2615	1452.6559
2620	1503.5335
2625	1102.6832
2630	1673.3619
2635	1164.4761
2640	956.7616
2645	1308.5903
2650	1068.5994
2655	1792.7674
2660	1920.5241
2665	1061.2409
2670	1507.386
2675	1758.6141
2680	1305.3039
2685	1549.4007
2690	1081.09
2695	1472.885
2700	1344.7938
2705	1637.2353
2710	893.6894
2715	1397.2897
2720	1464.1597
2725	1261.5528
2730	797.1389
2735	1476.6105
2740	1238.3677
2745	1510.6269
2750	1654.7166
2755	1515.833
2760	1016.3074
2765	1301.4499
2770	1792.672
2775	2170.2469
2780	1043.3289
2785	1447.6988
2790	886.0513
2795	1676.9618
2800	2069.7072
2805	1861.524
2810	1271.6862
2815	1729.628
2820	1679.6259
2825	1295.4422
2830	1260.0875
2835	1178.4184
2840	1011.1484
2845	1282.871
2850	1562.4191
2855	1188.8993
2860	1479.7664
2865	1179.4475
2870	1279.4881
2875	1087.6358
2880	1555.9592
2885	1760.643
2890	1756.0971
2895	1541.2861
2900	873.2614
2905	1571.4378
2910	1485.7747
2915	1540.3584
2920	1491.4625
2925	1301.882
2930	1585.3975
2935	1615.4559
2940	1918.7199
2945	982.264
2950	1792.4807
2955	1423.7488
2960	1395.8422
2965	1200.6952
2970	1707.0104
2975	1885.3588
2980	786.028
2985	941.6616
2990	1411.3791
2995	1817.2126
3000	1042.3734
3005	1497.5114
3010	1435.1806
3015	1251.8277
3020	1535.5435
3025	1697.9928
3030	1480.1644
3035	1713.4914
3040	1342.7694
3045	1052.8624
3050	1491.9434
3055	1885.0356
3060	1539.3092
3065	1221.389
3070	1474.5761
3075	1524.013
3080	1254.0287
3085	915.1241
3090	662.2416
3095	934.8327
3100	1602.0079
3105	1047.1762
3110	1749.7726
3115	1403.2726
3120	1106.8026
3125	748.7603
3130	1482.7314
3135	1050.101
3140	1134.7013
3145	1291.456
3150	1474.8056
3155	1140.542
3160	1211.1645
3165	1718.2701
3170	1145.0681
3175	1552.1932
3180	2028.2447
3185	1410.8805
3190	1151.4979
3195	1342.4687
3200	1503.8925
3205	1566.4455
3210	439.9051
3215	1340.5684
3220	1395.0312
3225	1925.769
3230	1720.727
3235	1341.6412
3240	1753.0697
3245	1209.9935
3250	1006.0711
3255	1348.754
3260	1237.0762
3265	1247.201
3270	1403.224
3275	813.6008
3280	1572.8438
3285	1061.406
3290	832.9209
3295	1376.9737
3300	1437.9134
3305	1223.1558
3310	1091.5201
3315	1447.4948
3320	871.7736
3325	1225.978
3330	982.5778
3335	1692.7447
3340	1329.7637
3345	1355.0305
3350	1403.9863
3355	691.8667
3360	1373.3783
3365	1269.8264
3370	926.5859
3375	1389.7339
3380	1292.1484
3385	1619.6858
3390	1326.2177
3395	879.5003
3400	803.6094
3405	1323.121
3410	1373.0953
3415	682.8131
3420	559.8638
3425	1560.5873
3430	1059.603
3435	1240.9839
3440	1309.1297
3445	1500.7083
3450	751.4777
3455	1565.2071
3460	1059.545
3465	912.6942
3470	1213.9589
3475	1711.124
3480	637.3029
3485	1182.5164
3490	1047.2282
3495	1895.8786
3500	1491.075
3505	1637.1117
3510	1802.82
3515	1546.5785
3520	1171.5215
3525	1552.0338
3530	1320.8017
3535	1259.6956
3540	1339.9779
3545	1223.7208
3550	1199.6672
3555	1333.6713
3560	1602.7203
3565	1446.1176
3570	1850.5402
3575	1026.5646
3580	2112.8577
3585	1385.7636
3590	1287.0357
3595	1830.7841
3600	1338.4087
3605	1742.5005
3610	1199.1592
3615	1213.1168
3620	1395.2959
3625	1495.2475
