# Supplementary material for: DNArepairK: An Interactive Database for Exploring the Impact of Anticancer Drugs onto the Dynamics of DNA Repair Proteins
Source: Biomedicines. 2021 Sep 16;9(9):1238. doi: 10.3390/biomedicines9091238 (PMC8470695; doi:10.3390/biomedicines9091238)
Supplement: Supplementary file 1 [file biomedicines-09-01238-s001.zip › Fit and Raw data/POLD2/POLD2/POLD2_I.txt]

POLD2_I	c5e0b4
0	0
5	296.972125
10	63.1871875
15	308.54525
20	84.3103125
25	333.5949375
30	204.885375
35	638.466625
40	331.0453125
45	514.8578125
50	793.947375
55	333.2055625
60	615.8934375
65	543.5893125
70	685.57
75	1143.412563
80	703.3525
85	1059.0955
90	763.6491875
95	695.2453125
100	1008.096625
105	1122.0975
110	1432.589875
115	1134.374875
120	1221.000188
125	1312.942563
130	1400.997563
135	1692.696813
140	1621.6385
145	1522.520375
150	1475.8485
155	1731.203188
160	1383.36725
165	1556.902438
170	1877.987938
175	1643.795
180	1647.809563
185	1976.555375
190	1983.70525
195	2055.650625
200	2147.230938
205	2032.165313
210	1962.718188
215	2224.449125
220	1709.244
225	1596.654375
230	2072.312625
235	1994.824438
240	2146.614313
245	2167.50025
250	2015.938813
255	2063.747625
260	2238.110063
265	2948.397688
270	2362.196938
275	2691.641813
280	2218.017
285	2617.860125
290	2103.630438
295	2187.180813
300	2371.87025
305	2399.929125
310	2425.982188
315	2338.425438
320	2715.53925
325	2589.985563
330	2662.381563
335	2799.110063
340	2895.818813
345	2959.351313
350	3033.086938
355	2587.802313
360	2789.876125
365	3134.657688
370	2538.808188
375	2494.132813
380	2994.335688
385	2476.570563
390	3087.69375
395	2877.487
400	2819.672563
405	2898.98275
410	2752.762938
415	3024.683563
420	2692.42875
425	2984.350313
430	2712.881563
435	2766.956625
440	2720.725438
445	3318.483438
450	2772.175875
455	2891.807813
460	2925.7025
465	3144.571813
470	2850.280125
475	2794.697188
480	2717.4075
485	3047.010375
490	2691.295625
495	3072.996
500	2866.7255
505	2821.310813
510	2750.271938
515	2549.446438
520	2946.4965
525	2762.410125
530	2829.256625
535	2756.220563
540	3079.376875
545	2869.810938
550	2544.674063
555	2883.045563
560	2655.76075
565	2531.978938
570	2802.3285
575	2959.816688
580	2824.8565
585	2734.695938
590	3050.974875
595	2908.12125
600	2871.11425
605	2720.634625
610	3137.3815
615	2816.995375
620	3048.844
625	2405.454375
630	2954.111563
635	2996.937313
640	2693.10675
645	3060.099688
650	2273.72775
655	2736.393438
660	2850.249438
665	3192.246188
670	3320.326188
675	2491.061875
680	3048.528938
685	2898.582875
690	2844.181563
695	3038.756813
700	2580.239125
705	2564.5845
710	2768.87425
715	2869.979625
720	3018.706375
725	2750.500125
730	2998.362125
735	3177.842
740	3048.390313
745	2909.106375
750	2943.722813
755	2770.793125
760	3000.040438
765	2619.019125
770	3013.099063
775	2921.956813
780	2713.760938
785	2691.918063
790	2861.066563
795	2676.267938
800	2904.65525
805	2983.291313
810	2509.329938
815	2803.581
820	2705.5985
825	2754.389625
830	2527.920625
835	2812.250188
840	2644.0245
845	2616.997
850	2281.645063
855	2398.546813
860	3323.359938
865	3145.623938
870	2276.680938
875	2266.295688
880	2523.133188
885	2502.69925
890	2574.087875
895	2480.504813
900	2477.11475
905	2645.076188
910	2696.488
915	2612.997125
920	2598.546563
925	2489.043125
930	2675.53375
935	2556.696375
940	2192.688
945	2250.570813
950	2225.350563
955	2436.913625
960	2604.718438
965	2266.701
970	2454.90925
975	2235.162813
980	2606.997813
985	2497.030688
990	2725.3045
995	2411.54675
1000	2332.11
1005	2298.088813
1010	2430.308375
1015	2190.402563
1020	2384.672188
1025	2236.124938
1030	2239.126188
1035	2357.893938
1040	2339.795
1045	2494.543625
1050	2281.9265
1055	2373.654563
1060	2120.551813
1065	2393.223188
1070	2460.10325
1075	2352.419313
1080	2068.644875
1085	2161.588313
1090	2285.83325
1095	1917.975688
1100	1971.483938
1105	2614.679438
1110	2126.735438
1115	1996.071063
1120	2135.101188
1125	2043.77875
1130	2136.6135
1135	2189.728375
1140	2384.762063
1145	2334.140875
1150	2440.162375
1155	2057.922688
1160	1918.703125
1165	2173.828188
1170	2429.400063
1175	2354.5685
1180	1941.247688
1185	2177.7055
1190	2192.049313
1195	2427.931188
1200	1654.9515
1205	1631.697188
1210	2152.818813
1215	2524.574
1220	1923.459688
1225	1731.69275
1230	1939.157563
1235	1733.352313
1240	1846.254875
1245	2245.38
1250	2168.731625
1255	2237.319563
1260	2168.821688
1265	2197.774125
1270	1677.503
1275	1955.36575
1280	1977.73725
1285	1911.016125
1290	2322.6655
1295	2026.68875
1300	1820.726438
1305	2186.788063
1310	2196.204313
1315	2115.705438
1320	2040.064875
1325	1940.239188
1330	1782.5915
1335	2310.442813
1340	1845.144813
1345	1828.045938
1350	2127.800063
1355	2043.101188
1360	1925.019813
1365	1915.120438
1370	1579.25325
1375	2083.33825
1380	2149.798813
1385	2233.205125
1390	2126.61425
1395	1750.107375
1400	2019.75175
1405	2375.453313
1410	1696.499875
1415	1809.044188
1420	1856.82175
1425	2024.144
1430	2111.489188
1435	1742.806
1440	1846.289688
1445	2179.094125
1450	2234.589375
1455	1890.534438
1460	2101.663563
1465	1956.636063
1470	1828.5995
1475	1845.050063
1480	1648.116313
1485	1296.54025
1490	1737.911813
1495	2041.846938
1500	1776.868813
1505	1577.011625
1510	1959.229938
1515	1734.178813
1520	1750.81275
1525	1742.384375
1530	1664.491938
1535	1534.807688
1540	1660.44025
1545	1890.645125
1550	1947.9555
1555	1503.564375
1560	2111.007563
1565	1730.603438
1570	1379.321813
1575	1349.89025
1580	1762.14125
1585	1746.034688
1590	1700.729
1595	1499.002313
1600	1543.365563
1605	1729.657938
1610	1783.625125
1615	1783.793125
1620	1706.450875
1625	1394.435563
1630	1492.567875
1635	1315.171125
1640	2039.057375
1645	1491.600438
1650	1703.670125
1655	1713.871813
1660	1949.8595
1665	1757.268125
1670	1595.583375
1675	1118.040563
1680	1777.396063
1685	1615.279438
1690	1937.196063
1695	1437.436063
1700	1534.579438
1705	1404.870063
1710	1369.50675
1715	1564.448813
1720	1587.455875
1725	1545.85975
1730	1457.335063
1735	1422.998688
1740	1339.843063
1745	1285.754313
1750	1245.78225
1755	1809.56925
1760	1353.663563
1765	1666.23575
1770	1509.350813
1775	1511.3515
1780	1195.877125
1785	1114.284063
1790	1465.555375
1795	1416.277563
1800	1375.821688
1805	1863.268375
1810	1609.969438
1815	1678.47075
1820	1764.211125
1825	1376.143313
1830	1030.758375
1835	1665.492563
1840	1232.621813
1845	1119.242875
1850	994.9575625
1855	1535.08375
1860	1203.909813
1865	1201.67875
1870	1446.625438
1875	1364.594063
1880	1510.64225
1885	1548.31275
1890	1377.031188
1895	1486.79375
1900	1717.273125
1905	1376.419938
1910	1361.093875
1915	1270.33975
1920	1421.595625
1925	1693.498875
1930	1359.459813
1935	1305.397625
1940	1722.698938
1945	1630.993625
1950	1123.985063
1955	1490.903563
1960	1330.172938
1965	1496.281
1970	1472.256313
1975	1110.595438
1980	1467.236063
1985	1464.558188
1990	1235.646188
1995	1419.765938
2000	1410.946125
2005	1280.518813
2010	665.005125
2015	1469.913563
2020	1507.323375
2025	1657.483875
2030	1237.701313
2035	1223.162688
2040	1048.937688
2045	1385.75275
2050	829.042
2055	1162.324938
2060	1226.796
2065	1022.497875
2070	1075.38475
2075	1407.039125
2080	1615.052
2085	1298.859563
2090	1282.410625
2095	1170.558688
2100	1228.3355
2105	1569.335438
2110	1187.158
2115	957.15775
2120	1084.120438
2125	1368.76425
2130	1045.172375
2135	1252.95225
2140	1079.720063
2145	1052.120563
2150	915.67925
2155	1209.594
2160	1458.68525
2165	1355.055313
2170	1194.403875
2175	1339.554688
2180	1677.203375
2185	1275.360875
2190	1034.394313
2195	1586.469563
2200	1666.67275
2205	992.467375
2210	1458.678688
2215	1717.178313
2220	1294.495375
2225	1152.547438
2230	1617.102875
2235	982.261625
2240	1711.244813
2245	1532.133063
2250	1358.8355
2255	1287.708063
2260	1066.218375
2265	1601.967
2270	1307.862188
2275	1241.074125
2280	1675.115875
2285	1330.614375
2290	1218.22125
2295	1349.37325
2300	1014.100063
2305	1232.242813
2310	1230.36825
2315	1526.870375
2320	1347.708438
2325	842.410875
2330	1282.409563
2335	1096.728875
2340	1127.434125
2345	1246.064563
2350	1428.297125
2355	1208.112813
2360	1362.246563
2365	1361.992
2370	1668.359125
2375	1638.713813
2380	861.008625
2385	1514.943063
2390	1284.558625
2395	778.8570625
2400	961.62775
2405	1285.068875
2410	1392.66975
2415	1465.539125
2420	1093.077813
2425	1302.997313
2430	832.8026875
2435	1644.377938
2440	748.6614375
2445	899.0319375
2450	1420.579563
2455	585.1904375
2460	1125.263313
2465	1272.04375
2470	1151.352625
2475	1058.89575
2480	1540.875125
2485	1050.975875
2490	1354.7275
2495	1096.438563
2500	736.978625
2505	1201.388313
2510	1314.502938
2515	929.417625
2520	1001.994875
2525	987.9738125
2530	937.963125
2535	1153.02925
2540	997.5728125
2545	1257.962375
2550	950.65625
2555	1104.007688
2560	902.0495625
2565	802.830125
2570	1258.835938
2575	1347.12725
2580	1201.338125
2585	1003.591875
2590	1036.534875
2595	1128.66825
2600	1044.354125
2605	1140.40275
2610	1481.620188
2615	904.31725
2620	1083.152625
2625	1158.863125
2630	1132.59
2635	1174.494813
2640	1255.374688
2645	834.6101875
2650	1159.810438
2655	1144.637125
2660	1281.614063
2665	993.4539375
2670	1223.448438
2675	1232.687813
2680	1203.613
2685	1011.761
2690	1077.585125
2695	1152.73425
2700	1001.427625
2705	1185.600563
2710	1381.007188
2715	1373.70875
2720	1286.364875
2725	1626.152313
2730	974.18275
2735	1057.961188
2740	1181.06225
2745	1271.102813
2750	1099.260188
2755	1404.942938
2760	1426.289125
2765	984.041
2770	719.912
2775	1030.516875
2780	825.2295
2785	693.4455625
2790	911.2089375
2795	1095.010438
2800	625.9536875
2805	1186.6525
2810	1099.097063
2815	881.456125
2820	904.65925
2825	824.889
2830	993.1284375
2835	1163.643875
2840	686.26775
2845	624.760375
2850	995.9815
2855	1221.331
2860	912.7985
2865	775.50375
2870	1069.753625
2875	1273.975375
2880	1020.572625
2885	880.7376875
2890	1021.629
2895	1215.756
2900	614.332625
2905	987.140875
2910	1254.394063
2915	893.4751875
2920	886.13625
2925	745.9868125
2930	1045.274938
2935	1448.257188
2940	959.588625
2945	867.679625
2950	693.096
2955	700.0416875
2960	930.2646875
2965	927.8665625
2970	654.166
2975	536.5179375
2980	813.1995
2985	931.696625
2990	1198.007313
2995	769.9016875
3000	685.8773125
3005	418.6576875
3010	1081.697938
3015	501.636625
3020	970.355375
3025	609.0136875
3030	781.4503125
3035	973.4950625
3040	875.0921875
3045	388.64675
3050	806.8641875
3055	797.9305
3060	794.3381875
3065	946.6155625
3070	925.9826875
3075	1043.603313
3080	896.0546875
3085	895.098125
3090	1243.593125
3095	682.8186875
3100	1135.472375
3105	951.579375
3110	878.6948125
3115	723.7850625
3120	1020.820625
3125	782.5629375
3130	1097.514375
3135	982.2345
3140	1038.079938
3145	935.515125
3150	689.0411875
3155	1027.509813
3160	1067.679875
3165	1088.92275
3170	419.2804375
3175	940.26175
3180	842.9976875
3185	600.91025
3190	920.8961875
3195	703.470375
3200	530.26275
3205	858.2409375
3210	853.359625
3215	645.561125
3220	854.06475
3225	706.0518125
3230	1238.6655
3235	1029.511938
3240	608.1231875
3245	801.875375
3250	696.3018125
3255	813.1148125
3260	887.67
3265	817.73975
3270	1017.468188
3275	989.469625
3280	767.354625
3285	937.4834375
3290	558.4905625
3295	881.1040625
3300	936.2450625
3305	553.3955625
3310	658.308125
3315	928.930375
3320	767.5529375
3325	910.857875
3330	942.1195
3335	839.5440625
3340	895.8289375
3345	690.945375
3350	667.773625
3355	621.0489375
3360	927.85525
3365	334.1576875
3370	687.66025
3375	1210.210125
3380	760.3493125
3385	823.783
3390	846.190875
3395	663.5439375
3400	736.7608125
3405	336.11875
3410	839.9345625
3415	661.3713125
3420	779.6433125
3425	469.80375
3430	935.00875
3435	774.956125
3440	521.768875
3445	958.691
3450	914.6713125
3455	758.323125
3460	983.0368125
3465	118.6884375
3470	1198.040625
3475	613.9605625
3480	846.9173125
3485	1097.903188
3490	933.9433125
3495	889.1518125
3500	863.3305625
3505	704.41925
3510	1311.901688
3515	805.2460625
3520	735.93975
3525	961.9015
3530	1011.555063
3535	546.069
3540	892.380625
3545	554.6018125
3550	532.775875
3555	721.993375
3560	642.2376875
3565	614.85
3570	725.040875
3575	840.9441875
3580	922.0686875
3585	712.0425625
3590	583.02625
3595	462.14525
3600	845.4008125
3605	514.2645
3610	576.238375
3615	934.1301875
3620	547.625625
3625	549.977
3630	651.428375
3635	706.857875
3640	497.196125
3645	916.349375
3650	928.5275
3655	712.1244375
3660	557.353375
3665	930.009125
3670	513.7895
3675	585.660125
3680	790.850125
3685	665.1506875
