# Supplementary material for: DNArepairK: An Interactive Database for Exploring the Impact of Anticancer Drugs onto the Dynamics of DNA Repair Proteins
Source: Biomedicines. 2021 Sep 16;9(9):1238. doi: 10.3390/biomedicines9091238 (PMC8470695; doi:10.3390/biomedicines9091238)
Supplement: Supplementary file 1 [file biomedicines-09-01238-s001.zip › Fit and Raw data/POLH/POLH.txt]

4
1
A69*(1-(l69/(l69-k69))*Math.exp(-k69*t)-(k69/(k69-l69))*Math.exp(-l69*t))+B69*(1-l69*Math.exp(-k69*t)/(l69-k69)-k69*Math.exp(-l69*t)/(k69-l69))
00b0f0
A69=12162.0786220818;k69=0.0132468354649918;l69=0.0132427333585502;m69=0.000980132605160321;d69=91.7511427477131;B69=3286.44493585432
POLH
if:t>=d69
A69*(-(l69/(l69-k69))*Math.exp(-k69*t)-(k69/(k69-l69))*Math.exp(-l69*t)+(l69*m69/((l69-k69)*(m69-k69)))*Math.exp(k69*(d69-t))+(k69*m69/((k69-l69)*(m69-l69)))*Math.exp(l69*(d69-t))+(k69*l69/((k69-m69)*(l69-m69)))*Math.exp(m69*(d69-t)))+B69*(1-l69*Math.exp(-k69*t)/(l69-k69)-k69*Math.exp(-l69*t)/(k69-l69))

A70*(1-(l70/(l70-k70))*Math.exp(-k70*t)-(k70/(k70-l70))*Math.exp(-l70*t))+B70*(1-l70*Math.exp(-k70*t)/(l70-k70)-k70*Math.exp(-l70*t)/(k70-l70))
00b050
A70=11197.2581485481;k70=0.0055394477361438;l70=0.0106952928988456;m70=0.000906098381551371;d70=436.720522638235;B70=3574.58934249379
POLH_I
if:t>=d70
A70*(-(l70/(l70-k70))*Math.exp(-k70*t)-(k70/(k70-l70))*Math.exp(-l70*t)+(l70*m70/((l70-k70)*(m70-k70)))*Math.exp(k70*(d70-t))+(k70*m70/((k70-l70)*(m70-l70)))*Math.exp(l70*(d70-t))+(k70*l70/((k70-m70)*(l70-m70)))*Math.exp(m70*(d70-t)))+B70*(1-l70*Math.exp(-k70*t)/(l70-k70)-k70*Math.exp(-l70*t)/(k70-l70))

A147*(1-(l147/(l147-k147))*Math.exp(-k147*t)-(k147/(k147-l147))*Math.exp(-l147*t))+B147*(1-l147*Math.exp(-k147*t)/(l147-k147)-k147*Math.exp(-l147*t)/(k147-l147))
ff0000
A147=57264.2338207066;k147=0.209874591632385;l147=0.029605811985764;m147=0.00121463374378253;d147=297.517725582423;B147=8969.56657123564
PCNA
if:t>=d147
A147*(-(l147/(l147-k147))*Math.exp(-k147*t)-(k147/(k147-l147))*Math.exp(-l147*t)+(l147*m147/((l147-k147)*(m147-k147)))*Math.exp(k147*(d147-t))+(k147*m147/((k147-l147)*(m147-l147)))*Math.exp(l147*(d147-t))+(k147*l147/((k147-m147)*(l147-m147)))*Math.exp(m147*(d147-t)))+B147*(1-l147*Math.exp(-k147*t)/(l147-k147)-k147*Math.exp(-l147*t)/(k147-l147))

A148*(1-(l148/(l148-k148))*Math.exp(-k148*t)-(k148/(k148-l148))*Math.exp(-l148*t))+B148*(1-l148*Math.exp(-k148*t)/(l148-k148)-k148*Math.exp(-l148*t)/(k148-l148))
cc00cc
A148=43934.1755934157;k148=0.0058804456183162;l148=0.00588082599827175;m148=0.00106858622657287;d148=321.841548823947;B148=7018.11534910545
PCNA_I
if:t>=d148
A148*(-(l148/(l148-k148))*Math.exp(-k148*t)-(k148/(k148-l148))*Math.exp(-l148*t)+(l148*m148/((l148-k148)*(m148-k148)))*Math.exp(k148*(d148-t))+(k148*m148/((k148-l148)*(m148-l148)))*Math.exp(l148*(d148-t))+(k148*l148/((k148-m148)*(l148-m148)))*Math.exp(m148*(d148-t)))+B148*(1-l148*Math.exp(-k148*t)/(l148-k148)-k148*Math.exp(-l148*t)/(k148-l148))
