# Supplementary material for: DNArepairK: An Interactive Database for Exploring the Impact of Anticancer Drugs onto the Dynamics of DNA Repair Proteins
Source: Biomedicines. 2021 Sep 16;9(9):1238. doi: 10.3390/biomedicines9091238 (PMC8470695; doi:10.3390/biomedicines9091238)
Supplement: Supplementary file 1 [file biomedicines-09-01238-s001.zip › Fit and Raw data/POLH/POLH/POLH.txt]

POLH	bdd7ee
0	0
5	77.02655
10	81.2881
15	69.19495
20	459.0318
25	580.29015
30	765.3842
35	1424.31795
40	1493.14
45	1558.1816
50	2052.76605
55	2531.9094
60	2260.5242
65	3063.18565
70	3570.8505
75	4025.94095
80	4264.64885
85	4494.66385
90	5050.1546
95	5164.8809
100	5923.02785
105	6606.6666
110	6376.7737
115	6783.19215
120	7367.0237
125	7609.9252
130	8221.13985
135	8552.8078
140	8664.5635
145	8844.54425
150	9490.3418
155	9329.2523
160	9743.13945
165	9585.1216
170	10363.6329
175	10424.72945
180	10300.56245
185	10373.1904
190	11082.69495
195	11200.35295
200	11284.28155
205	11402.28565
210	11218.135
215	11386.0605
220	11870.37565
225	12323.9793
230	12209.6138
235	11726.3836
240	12412.66025
245	12383.8773
250	12752.74245
255	12857.8816
260	12882.79295
265	13133.28375
270	12930.485
275	12843.4164
280	12793.0615
285	12901.82475
290	12932.94085
295	12813.50585
300	12980.5214
305	13682.29725
310	13317.73435
315	12864.76905
320	12973.91115
325	13643.7525
330	12971.8814
335	13369.4288
340	12876.00595
345	13179.97
350	12798.50715
355	13104.19455
360	13381.6521
365	13199.2935
370	13444.2871
375	13333.8631
380	13295.67025
385	13206.29025
390	13456.538
395	13175.8054
400	12991.6536
405	12986.6011
410	12715.8967
415	13153.18475
420	12739.56745
425	12974.2101
430	13460.75255
435	13217.82145
440	12878.06775
445	12650.7275
450	12828.6852
455	13172.90875
460	12727.6655
465	13056.8661
470	13135.03835
475	13013.7446
480	12914.82175
485	12893.45695
490	12899.61795
495	12731.64435
500	12801.78325
505	12864.2564
510	12513.03275
515	12530.5527
520	12699.8707
525	12819.54635
530	12384.56745
535	12646.3315
540	12050.04765
545	12007.85335
550	12466.2607
555	12176.5593
560	12025.41745
565	12010.3858
570	12210.4605
575	12229.6581
580	12309.63415
585	12026.8034
590	11685.5823
595	11713.4461
600	12067.1748
605	11925.5671
610	11680.11215
615	11582.44275
620	11998.17075
625	11435.7031
630	11450.50905
635	11762.4882
640	11964.9463
645	11632.5962
650	11752.6136
655	11457.0221
660	11638.86325
665	11425.5765
670	11507.3675
675	11610.64935
680	11441.2694
685	11326.2725
690	11546.82695
695	11357.6237
700	11008.20455
705	11049.68005
710	10739.70065
715	10745.03465
720	10954.9541
725	10740.7923
730	10893.02305
735	10877.3945
740	10625.97795
745	10618.95505
750	10754.0555
755	11025.87735
760	10635.0972
765	10363.6322
770	10605.25475
775	10719.5021
780	10279.1186
785	9947.7441
790	10545.35095
795	10686.02435
800	10103.58805
805	10292.6218
810	10199.5596
815	10502.9785
820	10434.8081
825	10226.1177
830	10109.0712
835	10549.397
840	10173.9641
845	10163.547
850	9949.25665
855	9995.22635
860	10056.6647
865	9975.2091
870	9978.0052
875	9975.04895
880	9971.30505
885	9850.72775
890	9526.94375
895	9436.30415
900	9704.42205
905	9548.01695
910	10162.074
915	9770.76035
920	9806.78565
925	10059.9603
930	9802.2771
935	9489.3275
940	9543.19155
945	9098.7732
950	9316.5328
955	9256.1248
960	9425.93135
965	9576.3894
970	9439.7934
975	9176.4133
980	9331.80305
985	8987.64765
990	9382.01245
995	9294.5824
1000	8984.64565
1005	9008.448
1010	9234.34915
1015	9377.7112
1020	9188.26025
1025	8897.9776
1030	9154.99235
1035	8988.00745
1040	8716.68325
1045	8472.37205
1050	8544.2184
1055	8789.1115
1060	8503.46535
1065	8632.40895
1070	8136.6283
1075	8617.7711
1080	8355.14135
1085	8256.75875
1090	7996.47935
1095	8398.56525
1100	8596.84325
1105	8474.97405
1110	8296.13865
1115	8380.9153
1120	8487.1671
1125	8442.4296
1130	8205.80555
1135	7652.49695
1140	7970.7971
1145	8031.1975
1150	7814.7459
1155	8010.51755
1160	7874.06245
1165	7660.8641
1170	7871.04565
1175	8247.2597
1180	7845.9184
1185	7467.8095
1190	8073.26305
1195	7879.8363
1200	7609.7463
1205	7632.80255
1210	7721.21215
1215	7346.4755
1220	7744.0799
1225	7180.77365
1230	7460.0094
1235	7533.74
1240	7767.87865
1245	7523.61265
1250	7852.81165
1255	7465.38165
1260	7817.27305
1265	7438.40735
1270	7517.68925
1275	7603.6357
1280	7667.3871
1285	7803.4567
1290	7987.02435
1295	7660.857
1300	7593.89575
1305	7540.5625
1310	7687.2823
1315	7423.93155
1320	7793.77805
1325	7620.4586
1330	7367.7331
1335	7125.887
1340	7292.69565
1345	7404.61335
1350	7145.93
1355	7192.51
1360	7102.6327
1365	7252.61015
1370	7456.38885
1375	6910.3031
1380	6996.4666
1385	7020.34025
1390	7219.4777
1395	7265.002
1400	6986.8647
1405	7306.46815
1410	7146.8462
1415	7192.66505
1420	7026.24455
1425	7015.5804
1430	6990.5273
1435	6606.10785
1440	6678.87725
1445	6800.25635
1450	7167.92115
1455	7197.5262
1460	6653.0001
1465	7034.66735
1470	6857.86345
1475	6901.87325
1480	6797.3997
1485	6777.09365
1490	7005.9304
1495	6725.0229
1500	7008.4309
1505	6972.49845
1510	7035.7844
1515	6803.54825
1520	6774.7308
1525	6989.43335
1530	6776.9312
1535	6830.5872
1540	6643.95385
1545	6816.9128
1550	6786.48255
1555	6926.6952
1560	6600.894
1565	6662.75395
1570	6445.10615
1575	6237.9123
1580	6764.16725
1585	6479.23585
1590	6769.6712
1595	6605.7366
1600	6900.5293
1605	6446.13805
1610	6494.33985
1615	6469.39515
1620	6419.69715
1625	6574.5219
1630	6257.0366
1635	6451.01015
1640	6195.90615
1645	6671.83815
1650	6439.2815
1655	6610.4525
1660	6437.9729
1665	6100.1132
1670	6206.95745
1675	6086.85775
1680	6564.71625
1685	6533.9787
1690	6173.9097
1695	5833.51835
1700	6127.60145
1705	6284.09035
1710	5941.41125
1715	6402.43725
1720	6134.87355
1725	6665.53445
1730	6675.9017
1735	6074.6284
1740	6007.393
1745	6124.32695
1750	6141.2847
1755	5777.15945
1760	6343.547
1765	6091.7447
1770	5990.61135
1775	6195.2088
1780	5944.14315
1785	5852.03955
1790	6121.60855
1795	6183.77405
1800	5957.33315
1805	5773.2755
1810	5561.0749
1815	6103.5123
1820	5906.2357
1825	5951.54635
1830	5549.65165
1835	5904.3616
1840	6134.89815
1845	6103.51685
1850	5916.53905
1855	5818.74955
1860	5804.6123
1865	6194.72175
1870	5875.6457
1875	5824.84115
1880	5845.1056
1885	6079.63245
1890	5750.5178
1895	5978.71065
1900	6088.49175
1905	5809.7322
1910	5817.6458
1915	5758.52375
1920	5782.1356
1925	5700.6711
1930	5371.67445
1935	5736.7505
1940	5554.4574
1945	5671.81075
1950	5642.2646
1955	5901.31235
1960	5395.45555
1965	5746.1154
1970	5721.69895
1975	5601.68555
1980	5465.66245
1985	6002.1477
1990	5362.07775
1995	5510.51805
2000	5401.99985
2005	5425.8107
2010	5758.61785
2015	5326.89555
2020	5712.0687
2025	5220.08985
2030	5339.76355
2035	5349.8278
2040	5469.84995
2045	5065.88275
2050	5346.16015
2055	5265.72015
2060	5379.22785
2065	5302.38295
2070	5542.1895
2075	5310.2959
2080	5602.84965
2085	5758.13795
2090	5424.40055
2095	5322.09405
2100	5499.42775
2105	5585.66455
2110	5492.2805
2115	5352.06115
2120	5384.04265
2125	5557.65835
2130	5745.40865
2135	5409.59085
2140	5279.3707
2145	5406.0961
2150	5331.7405
2155	5170.0734
2160	5347.77475
2165	5152.1965
2170	5069.1671
2175	5147.8325
2180	5272.9928
2185	4898.80435
2190	5244.04475
2195	5084.1186
2200	5280.0207
2205	5242.69805
2210	4994.02095
2215	5354.2419
2220	5090.7378
2225	5009.18095
2230	5059.21805
2235	4970.5448
2240	4930.97365
2245	4771.9828
2250	4855.84055
2255	4840.91705
2260	5119.589
2265	5263.8104
2270	5216.0142
2275	5250.77015
2280	5067.6848
2285	5129.68865
2290	5170.42135
2295	5305.5381
2300	5060.79105
2305	5021.0372
2310	4976.74685
2315	5174.42375
2320	4847.05175
2325	4788.24325
2330	4902.58265
2335	4939.8153
2340	5018.43585
2345	4981.59505
2350	4716.08225
2355	5342.61345
2360	4911.01995
2365	5056.3391
2370	4776.0159
2375	4987.3995
2380	4979.61835
2385	4888.44315
2390	4974.8556
2395	4638.99525
2400	5070.31005
2405	4794.65575
2410	4630.37295
2415	4709.5313
2420	4907.3433
2425	4704.18325
2430	5032.7314
2435	4487.09405
2440	4608.1764
2445	4531.4323
2450	5013.817
2455	4414.77175
2460	4612.6463
2465	4577.8381
2470	4758.0613
2475	4866.563
2480	4411.1898
2485	4553.788
2490	4577.74345
2495	4313.9738
2500	4548.4746
2505	4479.1923
2510	4546.20105
2515	4283.20125
2520	4745.3712
2525	4584.48545
2530	4743.74245
2535	4736.5096
2540	4803.9508
2545	4179.24225
2550	4651.3092
2555	4675.7012
2560	4640.3899
2565	4702.21255
2570	4581.4103
2575	4467.2453
2580	4521.16545
2585	4787.74575
2590	4200.2251
2595	4479.47065
2600	4103.4823
2605	4309.2144
2610	4526.6163
2615	4529.47545
2620	4542.4901
2625	4373.2675
2630	4241.97945
2635	4332.89815
2640	4563.30855
2645	4572.5184
2650	4416.5462
2655	4619.4038
2660	4707.94635
2665	4545.66935
2670	4639.78215
2675	4324.68915
2680	4767.01855
2685	4375.35915
2690	4550.26805
2695	4508.294
2700	4552.1147
2705	4400.58165
2710	4294.2475
2715	4389.68715
2720	4211.16045
2725	4138.0872
2730	4474.05675
2735	4794.23735
2740	4334.21055
2745	4726.1647
2750	4511.16325
2755	4507.71185
2760	4383.1767
2765	4364.16945
2770	4151.3253
2775	4390.80985
2780	4491.544
2785	4409.2075
2790	4231.319
2795	4314.99245
2800	4643.4269
2805	4667.304
2810	4302.589
2815	4066.8741
2820	4675.5715
2825	4306.51965
2830	4249.1413
2835	4229.92575
2840	4314.16235
2845	4289.26215
2850	4521.97845
2855	4660.05
2860	4474.05305
2865	4244.3382
2870	4371.29595
2875	4325.71715
2880	4347.69255
2885	4265.9221
2890	4570.29645
2895	4337.8155
2900	4606.3171
2905	4433.0659
2910	4099.1418
2915	4482.56365
2920	4408.14765
2925	4317.10165
2930	4305.1947
2935	4606.18575
2940	4305.34285
2945	4582.44705
2950	4320.46
2955	4452.0369
2960	4163.53805
2965	4444.3577
2970	4538.00245
2975	4435.03285
2980	4102.83815
2985	4550.59885
2990	4314.3474
2995	4264.9593
3000	4326.4911
3005	3928.701
3010	4500.3326
3015	4096.7143
3020	4466.86665
3025	4303.2951
3030	4058.05755
3035	4206.7837
3040	4263.00745
3045	4107.95485
3050	4072.93605
3055	3955.9256
3060	3788.5251
3065	4073.04665
3070	3795.27505
3075	4107.63095
3080	4459.42405
3085	3698.4677
3090	4069.07915
3095	4086.1982
3100	4052.86265
3105	4090.81575
3110	4165.0426
3115	4099.249
3120	4332.7919
3125	3913.03355
3130	4107.72835
3135	4025.58635
3140	3942.0025
3145	4129.15065
3150	3976.8743
3155	3832.8741
3160	3754.07505
3165	3908.73395
3170	3915.9685
3175	3884.2075
3180	4134.9358
3185	3947.81525
3190	4068.7034
3195	3774.4362
3200	4411.6354
3205	3926.5197
3210	3862.47945
3215	3654.04035
3220	3935.68995
3225	3425.1775
3230	3429.593
3235	4062.5723
3240	3758.24275
3245	4141.1132
3250	3899.8274
3255	3832.0678
3260	4137.28765
3265	3617.09265
3270	3853.74695
3275	4048.2803
3280	4036.67465
3285	3964.44995
3290	3719.2977
3295	3952.2628
3300	3855.0052
3305	4094.3554
3310	4079.30255
3315	3951.63675
3320	3956.86195
3325	3818.55935
3330	3730.18125
3335	3636.92245
3340	3953.80265
3345	3824.6996
3350	3844.47725
3355	4022.6733
3360	3611.6891
3365	3898.1015
3370	3606.35425
3375	3603.15005
3380	3630.0553
3385	3880.74655
3390	3968.7152
3395	4079.4167
3400	3712.7774
3405	3701.86165
3410	3703.58575
3415	3735.16975
3420	3894.3065
3425	3531.835
3430	3635.101
3435	3872.27055
3440	3525.4904
3445	3774.95085
3450	3943.75265
3455	3404.82165
3460	3479.80035
3465	3674.8009
3470	3811.02845
3475	3654.88495
3480	3728.7973
3485	3676.11805
3490	3516.459
3495	3512.18535
3500	3767.97055
3505	3247.6996
3510	3568.44625
3515	3414.4671
3520	3695.61275
3525	3801.7799
3530	3548.3057
3535	3654.17865
3540	3142.2922
3545	3446.21545
3550	3477.9827
3555	3395.20265
3560	3638.65845
3565	3688.1434
3570	3761.0726
3575	3535.46545
3580	3647.5211
3585	3364.06065
3590	3678.11965
3595	3577.2975
3600	3670.99175
3605	3562.20965
3610	3600.11985
3615	3314.7249
3620	3954.7165
3625	3677.6418
3630	3277.92075
3635	3626.8113
3640	3245.5342
3645	3820.5186
3650	3055.1731
3655	3608.5889
3660	3400.633
3665	3595.12735
3670	3500.2086
3675	3511.26705
3680	3523.5725
3685	3398.60525
3690	3472.3835
3695	3460.5495
3700	3383.15505
3705	3504.0204
3710	3229.56085
