# Supplementary material for: DNArepairK: An Interactive Database for Exploring the Impact of Anticancer Drugs onto the Dynamics of DNA Repair Proteins
Source: Biomedicines. 2021 Sep 16;9(9):1238. doi: 10.3390/biomedicines9091238 (PMC8470695; doi:10.3390/biomedicines9091238)
Supplement: Supplementary file 1 [file biomedicines-09-01238-s001.zip › Fit and Raw data/POLH/POLH/POLHPCNA.txt]

PCNA	f4b183
0	0
5	5655.894369
10	10154.14006
15	18136.6421
20	23075.22126
25	27853.29311
30	35066.67031
35	38510.31888
40	42562.57923
45	45938.69572
50	47798.51548
55	52056.47945
60	52557.86088
65	56204.59633
70	57020.6214
75	59041.17138
80	59447.85643
85	59950.66851
90	59639.09177
95	61959.95143
100	61757.00989
105	62083.22193
110	63687.38943
115	63522.68503
120	62810.2264
125	63630.03886
130	64315.11868
135	65864.59972
140	64493.69974
145	65915.75516
150	66022.61153
155	65725.21651
160	66514.91081
165	66056.19822
170	66629.58081
175	66175.7997
180	66386.07121
185	67440.1254
190	67781.16654
195	66655.26186
200	67812.50286
205	65939.12326
210	67115.78134
215	67176.89676
220	67373.85728
225	66477.0329
230	66349.55872
235	66819.87668
240	65718.71719
245	67194.63637
250	66318.38986
255	67167.93404
260	65948.10329
265	65610.84614
270	67531.39798
275	65291.73298
280	65198.03046
285	65156.70697
290	64392.1631
295	64579.85543
300	64977.51539
305	65614.81659
310	65060.88987
315	65696.95167
320	63657.59289
325	63426.34922
330	62375.02204
335	62454.68394
340	63836.0251
345	64295.99931
350	63574.71491
355	64243.70805
360	63023.36921
365	63611.93748
370	64424.0993
375	62935.90666
380	62646.20466
385	62135.26446
390	61779.7
395	61734.5123
400	61556.07775
405	61455.63283
410	62230.29573
415	61413.70073
420	60605.97548
425	59785.67289
430	60049.21762
435	60318.75389
440	60216.40709
445	59507.95749
450	58482.21457
455	59134.50733
460	57956.60336
465	58404.08693
470	58466.23372
475	58864.71723
480	59339.48706
485	57817.35169
490	58435.80032
495	56904.45806
500	56721.15344
505	57373.74498
510	56191.64881
515	57405.49566
520	55188.70671
525	56327.66984
530	56067.35968
535	54624.36866
540	54811.51071
545	54872.70317
550	53015.71986
555	51748.40343
560	52880.62829
565	53256.32755
570	52764.83811
575	52984.48193
580	51339.38736
585	52348.93098
590	52882.79962
595	51466.03949
600	52493.61989
605	49342.31406
610	49819.83981
615	49847.95845
620	50933.52979
625	49759.44413
630	48824.55526
635	48846.94331
640	48338.5106
645	48508.24604
650	46268.53333
655	47922.56831
660	47180.92004
665	47480.69687
670	45548.35638
675	46863.55426
680	45654.05601
685	48207.63578
690	46249.98293
695	47793.71128
700	46503.09434
705	46456.64577
710	46914.19578
715	45825.73624
720	45029.2345
725	46013.65456
730	45383.94704
735	45035.45002
740	43567.64441
745	45083.84519
750	43770.44708
755	43632.36267
760	44143.32721
765	43543.25451
770	42983.09909
775	43223.23259
780	41597.32433
785	41587.59045
790	42200.89276
795	40552.00219
800	42629.19161
805	40780.53181
810	40090.00244
815	41024.92392
820	40387.55673
825	39240.11729
830	39331.41973
835	39844.69265
840	39326.10988
845	38425.95638
850	40664.40237
855	39084.88806
860	38757.22751
865	38164.75669
870	38346.00846
875	38996.55256
880	36974.7008
885	39256.06457
890	36862.79554
895	38223.95834
900	37386.68348
905	38034.42969
910	38587.34184
915	38253.83818
920	38010.77696
925	37181.39966
930	37878.04553
935	36322.75303
940	37164.80861
945	35605.43686
950	36026.72024
955	34712.95758
960	36603.70969
965	35676.06081
970	35362.35769
975	35039.53173
980	35918.84259
985	33654.22861
990	33640.13391
995	34075.50858
1000	34924.23464
1005	33221.88992
1010	33119.5581
1015	33336.74638
1020	31592.44693
1025	32108.16881
1030	32552.54509
1035	33032.36181
1040	32095.71823
1045	32327.65135
1050	31931.34916
1055	31422.07739
1060	32377.09681
1065	31282.71246
1070	30620.32435
1075	30172.43619
1080	30069.57546
1085	32788.73077
1090	29940.96196
1095	30840.32252
1100	30020.90807
1105	30998.03046
1110	29015.21516
1115	29575.15521
1120	29630.25869
1125	29668.54556
1130	30736.72399
1135	30185.69991
1140	30419.10088
1145	29079.51734
1150	29023.7141
1155	28787.70937
1160	29440.62178
1165	28075.96208
1170	29390.33249
1175	29709.4397
1180	29327.46999
1185	28327.42523
1190	28615.70029
1195	27511.33673
1200	27951.91669
1205	28929.24128
1210	28886.05394
1215	28459.49196
1220	28321.93912
1225	27181.15571
1230	27686.74262
1235	27696.09857
1240	26362.92606
1245	26974.93955
1250	27497.31725
1255	26573.19247
1260	26200.41031
1265	25594.87009
1270	26300.26778
1275	25844.60838
1280	27230.11359
1285	26121.20369
1290	26751.65719
1295	26055.40764
1300	27233.52868
1305	26211.61873
1310	26667.30022
1315	26705.91816
1320	26279.97031
1325	25608.86322
1330	26381.36734
1335	25617.26643
1340	25683.83056
1345	25253.24341
1350	24863.06121
1355	25657.65758
1360	24914.10169
1365	25031.07795
1370	24677.65316
1375	24440.91626
1380	25407.68448
1385	23601.57377
1390	24219.37704
1395	23225.48691
1400	25705.12678
1405	24442.94085
1410	23972.99274
1415	22977.63488
1420	24722.2347
1425	24976.43485
1430	24253.17994
1435	23173.10248
1440	24959.86389
1445	24573.30514
1450	24082.95416
1455	23211.92336
1460	24821.33376
1465	24099.71489
1470	23892.9101
1475	25132.29043
1480	23895.16908
1485	22806.71359
1490	24105.03121
1495	24063.42021
1500	23229.78462
1505	23333.99961
1510	23518.31223
1515	22568.00607
1520	22830.85518
1525	23107.32108
1530	22761.40232
1535	24075.57117
1540	22693.75496
1545	23147.58186
1550	23497.43655
1555	22856.03431
1560	23328.00244
1565	22162.58826
1570	22374.68451
1575	20904.50018
1580	21802.33584
1585	21523.94151
1590	22284.67026
1595	22147.36838
1600	21237.45963
1605	20980.75283
1610	21623.75934
1615	21056.07654
1620	21620.95923
1625	21415.76923
1630	21371.56413
1635	21981.02274
1640	20319.27029
1645	21170.15791
1650	20209.19487
1655	21032.54344
1660	21409.05232
1665	20397.00449
1670	20670.46979
1675	20944.05355
1680	21270.86941
1685	19403.18364
1690	20942.07199
1695	21080.05121
1700	19132.60251
1705	19085.20608
1710	19867.49487
1715	19578.99616
1720	19738.72848
1725	19786.74423
1730	20403.24785
1735	18857.40661
1740	20152.10451
1745	19886.58364
1750	19134.81261
1755	19441.99985
1760	18737.21268
1765	19435.43583
1770	19288.29478
1775	18716.27166
1780	19108.60552
1785	19318.80096
1790	20022.651
1795	20730.40998
1800	19708.97338
1805	19614.86956
1810	18434.69513
1815	18633.58026
1820	18850.17789
1825	18241.00489
1830	19502.88833
1835	19201.58139
1840	18553.06879
1845	18421.41633
1850	17485.30198
1855	19968.5111
1860	19655.95866
1865	17921.87324
1870	19435.92883
1875	18481.45469
1880	19152.29658
1885	17476.23279
1890	17364.99128
1895	18575.24688
1900	18199.26766
1905	16796.3043
1910	17632.65596
1915	18022.57975
1920	16868.68499
1925	17566.4808
1930	17947.88313
1935	18394.83258
1940	17049.93198
1945	18606.02241
1950	17361.23364
1955	16928.60138
1960	17668.34204
1965	17596.94523
1970	17375.00746
1975	18390.25873
1980	17253.52026
1985	17421.76522
1990	16583.82321
1995	16426.31269
2000	18026.81233
2005	16895.03467
2010	16012.92836
2015	16016.8101
2020	17132.88475
2025	15823.55474
2030	17130.36301
2035	15431.27304
2040	17533.69237
2045	18105.33745
2050	16593.07642
2055	15846.49316
2060	17637.40501
2065	16569.79641
2070	15746.72653
2075	15647.6143
2080	15105.41768
2085	15266.56228
2090	15948.80946
2095	15612.60875
2100	15687.98378
2105	16524.85478
2110	17167.22507
2115	15910.77547
2120	16362.65842
2125	15197.01899
2130	16328.82183
2135	15607.53595
2140	14934.35805
2145	17034.18743
2150	15130.03974
2155	15016.11275
2160	15720.5171
2165	15379.48095
2170	16304.5419
2175	15802.53381
2180	14480.45678
2185	14865.44791
2190	15136.04754
2195	14653.26369
2200	13762.74185
2205	14822.10493
2210	14756.15321
2215	14332.30358
2220	14056.62255
2225	15108.34423
2230	14424.01338
2235	15515.65053
2240	16014.6647
2245	15398.43372
2250	14339.11431
2255	13716.77683
2260	15590.39336
2265	15394.01723
2270	15702.73733
2275	15799.2271
2280	14814.03418
2285	15703.46472
2290	14737.84421
2295	13974.84766
2300	15520.63227
2305	15848.32321
2310	15482.56109
2315	14776.19345
2320	14169.73258
2325	14423.69919
2330	14641.50883
2335	13272.42828
2340	13296.01248
2345	14153.88678
2350	15009.7896
2355	13763.09949
2360	14818.65807
2365	13421.18242
2370	13477.31206
2375	14618.31148
2380	13903.45988
2385	13506.66968
2390	12531.95237
2395	12968.02936
2400	13904.368
2405	13905.89811
2410	14289.98739
2415	14371.71691
2420	13815.31201
2425	14233.55547
2430	13194.74624
2435	12730.91144
2440	12498.35729
2445	12742.43734
2450	13799.33116
2455	13411.27078
2460	13690.06058
2465	13714.92574
2470	12216.16706
2475	13336.3232
2480	13348.15329
2485	12473.91129
2490	12984.08713
2495	12701.59664
2500	12615.26682
2505	14140.69552
2510	12361.44418
2515	13274.15101
2520	13719.48291
2525	13904.2915
2530	13693.14757
2535	12268.22893
2540	11993.63961
2545	12290.55014
2550	12691.94766
2555	13596.59203
2560	14311.4636
2565	12194.26108
2570	11388.7692
2575	12357.10822
2580	12280.84367
2585	12026.37364
2590	12320.96707
2595	11660.57784
2600	13980.03829
2605	13428.51834
2610	12036.69403
2615	13254.79545
2620	11605.64288
2625	11305.76118
2630	11165.77542
2635	12092.57249
2640	11687.31948
2645	11721.46749
2650	12529.38473
2655	11935.27319
2660	13196.23311
2665	10946.8423
2670	11612.7544
2675	11280.10563
2680	12577.25206
2685	11928.30808
2690	12009.90128
2695	12306.86589
2700	12227.34488
2705	12187.09643
2710	12459.47329
2715	10982.73876
2720	13152.12724
2725	12373.94215
2730	11334.45303
2735	12504.77957
2740	13325.36808
2745	12713.50578
2750	13298.64865
2755	12553.29895
2760	12470.10276
2765	13098.70687
2770	11761.80403
2775	12785.45393
2780	12653.25608
2785	12643.9608
2790	12350.68179
2795	11763.26624
2800	12773.81264
2805	13526.07242
2810	11814.02388
2815	12826.47918
2820	12571.619
2825	13324.52435
2830	11934.66162
2835	12218.87166
2840	12270.64633
2845	12077.94793
2850	11971.58254
2855	11578.25258
2860	12116.21014
2865	11950.90629
2870	12752.46999
2875	12016.63349
2880	10957.61063
2885	12140.42293
2890	11946.25711
2895	12268.02439
2900	12815.86523
2905	12773.99221
2910	12218.82438
2915	11044.29448
2920	10631.10077
2925	11855.60163
2930	11642.85407
2935	12272.4173
2940	12592.17731
2945	11032.47757
2950	11342.16901
2955	11157.00374
2960	11663.21199
2965	10895.22308
2970	10917.40383
2975	11122.04611
2980	11351.83659
2985	10140.79038
2990	11199.48578
2995	10596.1867
3000	11632.44274
3005	12678.18743
3010	11567.35707
3015	11147.34848
3020	10243.92651
3025	10762.61277
3030	11211.42711
3035	11001.61534
3040	10692.96164
3045	11852.90033
3050	11331.12008
3055	11002.59412
3060	10098.6715
3065	11080.75598
3070	10093.14268
3075	10854.30089
3080	10716.0061
3085	10168.76781
3090	10389.70268
3095	11594.88655
3100	10931.09435
3105	11230.36607
3110	10586.85466
3115	11503.1809
3120	11724.20385
3125	10983.6405
3130	10680.38685
3135	11171.99317
3140	10606.98754
3145	10223.59494
3150	11382.53753
3155	11167.50379
3160	11684.49058
3165	10892.75521
3170	9720.164588
3175	10358.14091
3180	10515.95148
3185	10211.88799
3190	11044.37247
3195	10977.94731
3200	10971.09301
3205	10767.55669
3210	10742.87545
3215	11555.68296
3220	12034.83943
3225	10656.10288
3230	12131.90678
3235	9736.521775
3240	10214.45383
3245	10437.65522
3250	10823.21904
3255	10556.98343
3260	11231.04596
3265	10737.43439
3270	11761.68131
3275	9704.259069
3280	11113.22141
3285	10382.01815
3290	9947.358963
3295	10901.01859
3300	10707.05443
3305	10976.5379
3310	10894.40506
3315	10702.26203
3320	11360.36603
3325	11741.47479
3330	10436.16262
3335	9713.576344
3340	11254.99089
3345	10131.7739
3350	10520.40771
3355	10860.68258
3360	10209.24513
3365	10845.92711
3370	9611.417713
3375	8900.832375
3380	11372.95708
3385	10880.06843
3390	10073.77022
3395	8921.66715
3400	9913.283631
3405	9425.491156
3410	9330.746756
3415	9011.773631
3420	10090.40153
3425	9518.942069
3430	9456.485875
3435	8312.638963
3440	8445.420756
3445	10176.36745
3450	9656.320131
3455	9848.983681
3460	8087.185069
3465	8403.2836
3470	9834.3045
3475	9418.262331
3480	8859.782475
3485	8875.586419
3490	9923.935831
3495	9006.676288
3500	9930.514194
3505	8886.522731
3510	10247.59203
3515	10719.11742
3520	9331.7947
3525	9516.851813
3530	9620.346644
3535	9739.007706
3540	9424.817425
3545	10340.75575
3550	9603.708319
3555	9655.130344
3560	8656.717688
3565	9249.476663
3570	9809.599888
3575	10112.16854
3580	9761.585725
3585	9226.686994
3590	9223.800819
3595	9824.216488
3600	8706.264081
3605	8878.457931
3610	10002.39646
3615	9476.992656
3620	10069.79328
3625	8941.19675
3630	9919.756594
3635	10056.18861
3640	9446.916044
3645	9183.357288
3650	10082.85576
3655	8175.438444
3660	8819.156619
3665	10516.23315
3670	10052.78011
3675	10015.59473
3680	9851.68105
3685	9342.751519
3690	9369.561369
3695	9807.437488
3700	9523.876213
3705	9716.055475
3710	9617.341044
