# Supplementary material for: DNArepairK: An Interactive Database for Exploring the Impact of Anticancer Drugs onto the Dynamics of DNA Repair Proteins
Source: Biomedicines. 2021 Sep 16;9(9):1238. doi: 10.3390/biomedicines9091238 (PMC8470695; doi:10.3390/biomedicines9091238)
Supplement: Supplementary file 1 [file biomedicines-09-01238-s001.zip › Fit and Raw data/POLH/POLH/POLHPCNA_I.txt]

PCNA_I	fbe5d6
0	0
5	-338.506125
10	-913.943375
15	-588.2454423
20	-446.4142788
25	-1856.955769
30	-843.173274
35	-25.663625
40	621.7345433
45	-1193.646173
50	1838.149846
55	2530.757389
60	2282.798577
65	905.2267885
70	3019.178178
75	3884.97412
80	2436.124192
85	3523.568587
90	7090.688313
95	4351.856236
100	5506.595212
105	5708.437683
110	5883.180438
115	6670.797793
120	8275.61463
125	9255.774803
130	11151.81562
135	8448.550971
140	10732.37821
145	10992.55978
150	12128.24919
155	10348.75597
160	10777.34599
165	12733.77113
170	12765.85405
175	13090.00973
180	13879.05811
185	14578.50488
190	16202.15747
195	14731.17747
200	17761.72538
205	16331.98157
210	16811.16841
215	17439.16729
220	17418.36583
225	19403.11224
230	19508.26198
235	18795.39681
240	18764.32212
245	21053.89364
250	21341.22731
255	21822.47582
260	20259.87864
265	24870.93756
270	23673.31526
275	25802.72913
280	25502.76871
285	24420.97886
290	24282.27553
295	24628.59005
300	24116.47225
305	25972.62673
310	26589.89109
315	27105.4035
320	27806.51325
325	27838.91476
330	26937.85207
335	28483.25979
340	29529.74408
345	28562.52875
350	28811.24194
355	30716.27395
360	32794.48644
365	32970.48163
370	32024.91703
375	33377.82869
380	33832.94231
385	33557.28028
390	32412.91
395	32178.36982
400	34038.16001
405	35530.16019
410	34344.82064
415	34230.20975
420	37163.7944
425	36398.0419
430	35024.03905
435	37980.27212
440	36565.91331
445	37700.95934
450	38234.97208
455	37410.07495
460	38351.5119
465	38704.1022
470	38982.15477
475	39360.58507
480	40835.84671
485	40048.01546
490	40162.10524
495	39500.0807
500	40522.78239
505	40671.52234
510	40991.2518
515	41164.32373
520	40540.05038
525	40436.30323
530	42776.56213
535	40876.88618
540	40883.08562
545	40145.66869
550	43372.25284
555	43484.967
560	42115.59927
565	42102.31213
570	44062.86084
575	43728.30819
580	39742.87707
585	42894.55251
590	43382.75279
595	43088.27511
600	41801.39546
605	43303.93049
610	40670.97515
615	42440.64033
620	41454.17422
625	42964.614
630	41997.81967
635	45041.83158
640	41680.07292
645	44368.31855
650	40886.46543
655	42717.53159
660	41556.12101
665	42449.62352
670	41946.47673
675	43160.71742
680	44113.74225
685	41023.5925
690	42069.91626
695	44211.83952
700	43279.20824
705	41804.54798
710	41123.00041
715	43237.34116
720	42575.07462
725	43900.39249
730	41723.25954
735	42230.09084
740	41637.12029
745	40211.26417
750	42388.06456
755	43245.82825
760	42301.52516
765	41745.95037
770	42188.06953
775	40981.92288
780	42222.76939
785	40181.00033
790	41173.0896
795	41819.605
800	42518.23798
805	41748.26294
810	41739.53385
815	40214.60647
820	40945.54771
825	39766.778
830	38584.17472
835	38696.2661
840	39598.20625
845	39847.02552
850	39682.19606
855	41046.82562
860	40526.55459
865	40484.32242
870	39769.75807
875	39946.651
880	40268.49222
885	39498.79164
890	39807.62402
895	38697.41834
900	40076.10134
905	38063.61846
910	37412.86213
915	39109.63565
920	37044.38607
925	39237.9787
930	38732.54941
935	37701.93079
940	37742.04425
945	37797.77213
950	37543.45475
955	38043.49552
960	37639.02695
965	38244.40945
970	37360.17881
975	36373.16919
980	38487.76797
985	36500.87188
990	36947.30422
995	35977.92164
1000	37048.06502
1005	36873.78314
1010	36277.28657
1015	36147.06894
1020	36442.86028
1025	34379.30351
1030	35995.40083
1035	33735.8567
1040	35760.59315
1045	35123.45317
1050	36999.97316
1055	35163.1297
1060	35758.47322
1065	34376.91117
1070	34114.13391
1075	34216.28937
1080	33748.21439
1085	33680.27062
1090	32206.17063
1095	32604.9988
1100	33161.30377
1105	34292.77555
1110	32757.36914
1115	31872.51694
1120	32514.54687
1125	31050.08783
1130	32189.59563
1135	32956.58495
1140	33420.34201
1145	32319.11536
1150	32380.51004
1155	31637.34629
1160	31426.21888
1165	29826.47246
1170	30848.03237
1175	31699.97078
1180	30484.19592
1185	32032.80046
1190	30808.12038
1195	30611.09389
1200	30392.3432
1205	30053.84427
1210	31379.51032
1215	30458.37496
1220	29634.68949
1225	30675.72748
1230	31476.32826
1235	29106.33693
1240	29711.97966
1245	29047.04322
1250	29931.26626
1255	30074.45138
1260	31448.65496
1265	29907.17268
1270	30454.74587
1275	29405.63705
1280	29149.913
1285	30364.1465
1290	30686.88308
1295	30559.196
1300	30290.05224
1305	29276.6538
1310	29287.54737
1315	29698.25658
1320	29530.62685
1325	28695.49082
1330	28685.36462
1335	29668.98364
1340	27997.22383
1345	27045.62202
1350	27126.08114
1355	26323.93974
1360	27199.23966
1365	26538.09552
1370	26811.52327
1375	26083.57992
1380	27853.67125
1385	28997.59152
1390	26075.44722
1395	26517.20906
1400	27589.69214
1405	27582.07508
1410	26361.50336
1415	27056.44121
1420	25754.81888
1425	28355.72547
1430	27018.68936
1435	27690.74832
1440	26748.59614
1445	27775.80986
1450	27424.84077
1455	25551.27339
1460	26319.44029
1465	25395.9555
1470	26337.38069
1475	25390.83066
1480	25332.99298
1485	25434.24939
1490	26152.38791
1495	27814.67153
1500	25813.36214
1505	23109.81169
1510	25600.03593
1515	25332.85085
1520	24985.49753
1525	24824.57414
1530	25622.55055
1535	24747.89736
1540	25783.48293
1545	26122.49578
1550	24527.26294
1555	22832.32183
1560	24286.40711
1565	24047.5267
1570	24849.6574
1575	24882.01281
1580	23439.69889
1585	22972.40183
1590	23178.08025
1595	23241.55776
1600	23421.68265
1605	22905.70331
1610	24454.37888
1615	22582.18767
1620	23152.23061
1625	23252.60654
1630	22574.73317
1635	22427.60733
1640	21873.11963
1645	22239.98266
1650	23000.92473
1655	21414.65767
1660	21423.11484
1665	20942.49043
1670	21452.81548
1675	22393.29708
1680	22628.31178
1685	21874.88183
1690	21596.62657
1695	21943.79288
1700	22341.49791
1705	21113.02062
1710	22915.21955
1715	21805.8951
1720	22104.15511
1725	21093.25542
1730	21972.52869
1735	20410.66072
1740	21446.25969
1745	22341.67151
1750	21489.60258
1755	21218.22504
1760	22567.78818
1765	22754.69419
1770	20553.87378
1775	20996.34635
1780	21042.30618
1785	19912.98375
1790	20427.62557
1795	20700.25988
1800	19183.7462
1805	20112.89207
1810	20733.6639
1815	20226.16266
1820	20681.92865
1825	21388.45176
1830	20026.61756
1835	19763.25781
1840	18685.33366
1845	20018.90994
1850	19306.40504
1855	20761.76196
1860	21956.1093
1865	21293.91795
1870	20158.91548
1875	19540.4594
1880	19521.32116
1885	19611.60718
1890	20549.98144
1895	19000.16737
1900	19152.00736
1905	18299.6321
1910	18583.68371
1915	18234.80554
1920	18422.74324
1925	18517.13255
1930	20635.88742
1935	17694.88849
1940	18706.29335
1945	18768.03302
1950	18794.9517
1955	19312.2738
1960	18239.73979
1965	20774.80407
1970	18765.37906
1975	18450.1613
1980	20284.89635
1985	18233.33398
1990	19428.56965
1995	17894.36036
2000	18668.90373
2005	17624.76896
2010	17186.56446
2015	18563.73593
2020	17824.13646
2025	19308.24382
2030	17593.25382
2035	17957.3492
2040	17902.89395
2045	19543.72888
2050	18318.36128
2055	18198.56163
2060	16671.93678
2065	18255.39916
2070	15652.35107
2075	16674.33697
2080	17248.53403
2085	19298.1365
2090	16801.75278
2095	15959.82321
2100	16911.95553
2105	18132.62026
2110	16428.95611
2115	17149.11983
2120	17372.03691
2125	16477.31465
2130	16226.19711
2135	18150.23447
2140	15854.27438
2145	17011.50344
2150	16373.69663
2155	15955.78685
2160	17272.76173
2165	14917.9845
2170	17664.70801
2175	17152.80752
2180	15630.11074
2185	16241.55489
2190	16828.08162
2195	16925.15529
2200	15570.16498
2205	16117.64426
2210	18312.5803
2215	16970.12773
2220	16168.93203
2225	16457.20079
2230	15697.20778
2235	14820.92995
2240	15491.00366
2245	15854.96443
2250	14836.12639
2255	13976.18605
2260	16198.02075
2265	16426.11776
2270	16262.45279
2275	15858.5672
2280	15768.79069
2285	16102.13854
2290	15335.75705
2295	14938.17167
2300	15514.84919
2305	16330.92708
2310	16075.22084
2315	15510.02405
2320	15204.27929
2325	15829.09296
2330	15094.08848
2335	15982.94623
2340	15064.63713
2345	15556.78737
2350	14959.07015
2355	14232.35439
2360	16848.3949
2365	15026.34798
2370	17255.1454
2375	14900.49796
2380	13586.66489
2385	14570.31039
2390	14348.52749
2395	15003.26124
2400	14822.81924
2405	14526.92279
2410	15108.62814
2415	14107.30918
2420	15467.58739
2425	13399.89153
2430	13935.68592
2435	13524.70545
2440	12922.11585
2445	13662.57471
2450	12983.37028
2455	14502.72272
2460	13778.37765
2465	14852.87197
2470	13428.00977
2475	15099.05926
2480	13614.85359
2485	13602.56659
2490	14596.39011
2495	12482.95002
2500	13424.12977
2505	12912.99003
2510	12268.7962
2515	12914.02033
2520	12993.04794
2525	13365.87494
2530	14206.6365
2535	12850.87522
2540	13025.75479
2545	12733.28516
2550	13081.96529
2555	13272.89058
2560	13350.13514
2565	14419.77858
2570	14215.6796
2575	12789.38549
2580	13783.92202
2585	14036.06422
2590	13544.87137
2595	12944.08728
2600	14106.83857
2605	14047.3863
2610	13819.43249
2615	12630.19348
2620	11816.25914
2625	12801.51131
2630	12785.74691
2635	12161.15449
2640	12903.12636
2645	12386.03564
2650	13610.9574
2655	12918.79643
2660	12529.71637
2665	12130.32671
2670	12937.93059
2675	12551.31217
2680	12598.92607
2685	12490.75785
2690	12136.58745
2695	13187.22275
2700	11996.18682
2705	12602.81
2710	12215.20983
2715	10266.32403
2720	12330.04843
2725	11377.9166
2730	10697.26193
2735	11452.39817
2740	10984.67047
2745	12007.37641
2750	11180.34006
2755	11443.66982
2760	13058.25863
2765	10895.15313
2770	9816.68024
2775	10862.96183
2780	11481.8322
2785	14111.12167
2790	11671.94337
2795	11113.96495
2800	10655.36298
2805	9936.401678
2810	10943.63558
2815	11134.78963
2820	11764.05231
2825	11132.79163
2830	12411.5255
2835	9393.213755
2840	11401.71725
2845	11334.91019
2850	9213.027077
2855	12091.87875
2860	11847.06944
2865	10852.30577
2870	10597.25551
2875	11803.71797
2880	12728.94648
2885	10813.37921
2890	12095.03871
2895	11103.01712
2900	12349.33256
2905	11420.47675
2910	11615.8414
2915	11196.46293
2920	11590.76689
2925	11551.72754
2930	10994.98171
2935	10729.30571
2940	10813.97486
2945	10595.88824
2950	10713.38202
2955	9687.992774
2960	11077.10732
2965	11276.90807
2970	10723.43597
2975	10367.9636
2980	10055.98082
2985	11283.24229
2990	11722.87806
2995	10603.77427
3000	10646.38093
3005	11292.50999
3010	12350.12134
3015	11074.80635
3020	12280.3383
3025	11430.19045
3030	11143.03601
3035	12017.32403
3040	11909.31731
3045	12148.47159
3050	8494.124865
3055	11662.4165
3060	10643.47802
3065	9997.876947
3070	12038.90863
3075	11825.56697
3080	13169.53556
3085	12745.03216
3090	11224.33574
3095	12078.68569
3100	9931.778659
3105	12327.49745
3110	11168.996
3115	10757.17067
3120	10206.08273
3125	11454.05265
3130	10557.99074
3135	12046.251
3140	10691.96946
3145	9071.522755
3150	9880.636202
3155	10561.06374
3160	10999.01128
3165	11231.12977
3170	10902.32116
3175	10612.08695
3180	10993.66045
3185	11518.81039
3190	12025.97548
3195	10936.99618
3200	10514.99799
3205	9126.021567
3210	8702.035601
3215	9627.269918
3220	9816.30199
3225	9888.251466
3230	9496.597048
3235	9560.849529
3240	10167.51455
3245	11129.31162
3250	10369.96755
3255	11039.87151
3260	10330.66511
3265	9833.250663
3270	9682.268841
3275	10616.23936
3280	9202.45324
3285	8159.35825
3290	11005.27357
3295	9844.439933
3300	10050.44937
3305	9039.11724
3310	9639.308125
3315	9670.833644
3320	9297.841058
3325	9429.275005
3330	10135.28639
3335	9804.135957
3340	8810.556817
3345	10092.07591
3350	9712.852413
3355	10312.04823
3360	9661.645063
3365	8965.563063
3370	9657.987774
3375	10617.9271
3380	9925.86413
3385	8735.285476
3390	10633.00389
3395	9880.762558
3400	8918.351447
3405	9147.158697
3410	8127.945111
3415	9195.794144
3420	8623.713413
3425	8402.621466
3430	8783.96849
3435	7857.388231
3440	9344.191966
3445	7073.440423
3450	7718.191822
3455	8573.912813
3460	8456.862827
3465	7518.553548
3470	8702.169067
3475	7544.007615
3480	8936.66012
3485	9253.741014
3490	9025.298611
3495	8489.908212
3500	6952.164058
3505	8039.77788
3510	7467.367856
3515	7216.227755
3520	6745.432207
3525	7048.583481
3530	6804.500913
3535	9609.905563
3540	7033.697447
3545	7442.594279
3550	6776.655976
3555	8003.47912
3560	7711.049288
3565	8815.314284
3570	7773.394255
3575	8357.117207
3580	5787.687514
3585	7519.335385
3590	7211.204663
3595	7360.229279
3600	6279.170019
