# Supplementary material for: DNArepairK: An Interactive Database for Exploring the Impact of Anticancer Drugs onto the Dynamics of DNA Repair Proteins
Source: Biomedicines. 2021 Sep 16;9(9):1238. doi: 10.3390/biomedicines9091238 (PMC8470695; doi:10.3390/biomedicines9091238)
Supplement: Supplementary file 1 [file biomedicines-09-01238-s001.zip › Fit and Raw data/POLH/POLH/POLH_I.txt]

POLH_I	c5e0b4
0	0
5	536.8697692
10	157.2618462
15	516.7238462
20	163.87
25	228.5756923
30	630.7943846
35	667.0296923
40	1112.960538
45	984.5130769
50	1300.010462
55	1031.893615
60	1101.132077
65	1660.564615
70	1559.751077
75	1540.446538
80	2672.905846
85	1973.938538
90	2346.900538
95	2780.038154
100	2847.550231
105	3300.652692
110	3401.276923
115	3246.400538
120	3737.388077
125	3206.687
130	4160.272462
135	4440.733231
140	3886.651
145	5010.950462
150	4740.764846
155	5336.842385
160	5050.369462
165	5123.716692
170	5526.586846
175	5568.007923
180	5435.894538
185	5995.409846
190	6058.197615
195	6549.601538
200	6819.42
205	6361.422462
210	6844.796846
215	7326.849077
220	6823.955154
225	7464.080846
230	6993.230846
235	7349.553615
240	7226.919846
245	7558.318
250	8459.837
255	8416.323077
260	8872.560615
265	8195.002154
270	8238.767769
275	8418.067154
280	9288.229769
285	8997.006692
290	8952.856846
295	9066.128231
300	9072.675923
305	9260.338538
310	10842.22562
315	10306.47138
320	10276.04854
325	10332.62038
330	9994.859923
335	10447.902
340	10246.51869
345	10739.74077
350	11034.49938
355	11462.90731
360	11118.58077
365	11306.80631
370	10992.69046
375	11192.95477
380	10844.30677
385	10949.49554
390	11327.35746
395	11342.94023
400	11758.27515
405	11430.83392
410	11671.111
415	11501.60692
420	11456.85408
425	12619.76823
430	12242.95562
435	12040.07623
440	11559.75923
445	11671.44662
450	13025.39392
455	12138.10662
460	12243.07815
465	12678.53769
470	12219.47523
475	12751.138
480	12606.97392
485	12541.00354
490	12582.086
495	11929.48292
500	12857.75538
505	13087.75423
510	12837.33731
515	13242.07154
520	13499.26769
525	13302.00992
530	12662.59092
535	13504.59
540	13354.37262
545	13655.406
550	13063.54715
555	13045.97338
560	13677.39262
565	13682.54023
570	13432.05262
575	14532.148
580	14401.94208
585	13245.92192
590	13775.17315
595	13008.31008
600	14068.44408
605	13591.39554
610	14196.54062
615	14049.97031
620	13987.95438
625	13601.45146
630	13842.55315
635	13933.01462
640	13359.53523
645	14243.06777
650	13425.285
655	13640.95838
660	13115.83208
665	13656.70815
670	14000.113
675	13597.80438
680	13837.68062
685	13751.69592
690	13733.75362
695	13004.70931
700	14100.43792
705	13634.02238
710	13653.54238
715	13286.79977
720	13389.21915
725	12589.97631
730	13482.32323
735	13537.13169
740	13181.22962
745	12999.03846
750	12904.93531
755	13236.21423
760	13109.58808
765	13815.86492
770	12895.37569
775	13454.93108
780	13367.61008
785	13512.669
790	12749.191
795	12760.00262
800	12889.09062
805	12792.30362
810	12896.88185
815	13318.46623
820	13191.22638
825	12797.06485
830	12903.55185
835	12490.98731
840	13035.32154
845	13119.42931
850	13217.97969
855	12616.37715
860	12959.82485
865	12447.53223
870	12794.02038
875	12512.86715
880	12661.31615
885	12637.09423
890	12612.54223
895	13664.811
900	12709.40269
905	11817.51438
910	12685.821
915	12698.57962
920	12678.31769
925	12377.68508
930	12820.55369
935	12072.05569
940	12435.19446
945	12325.57285
950	11864.43146
955	11887.43462
960	12531.77685
965	12397.80177
970	12695.75885
975	12957.93862
980	13232.91246
985	12246.097
990	12081.64208
995	12381.75469
1000	11977.96538
1005	12046.21246
1010	12161.94292
1015	11724.61692
1020	12237.40308
1025	12122.55438
1030	12106.15777
1035	11777.66923
1040	11822.09292
1045	12461.53992
1050	12043.80892
1055	11699.53469
1060	11870.55862
1065	11495.53138
1070	11608.58662
1075	11646.72123
1080	11746.32192
1085	11348.90731
1090	11491.64931
1095	11031.17785
1100	11942.58254
1105	10487.37031
1110	12305.55662
1115	11254.42785
1120	11103.47623
1125	10795.69515
1130	10957.39708
1135	10689.555
1140	10942.95169
1145	10541.25646
1150	11036.69346
1155	10792.24962
1160	10185.70723
1165	10422.29685
1170	10542.03362
1175	10801.62392
1180	10416.68062
1185	10077.61992
1190	10101.68631
1195	10205.91762
1200	10575.93462
1205	9922.486538
1210	10729.25946
1215	10039.64646
1220	11062.24977
1225	10465.72531
1230	10767.00469
1235	10532.31569
1240	10341.70277
1245	10652.42285
1250	10425.03438
1255	10613.49438
1260	10726.50862
1265	10246.30877
1270	10275.76931
1275	10474.10823
1280	10098.64908
1285	10846.33238
1290	9968.729077
1295	10185.88177
1300	10669.12215
1305	9985.929615
1310	9810.919769
1315	10093.86731
1320	9805.105615
1325	9950.716769
1330	10046.71892
1335	10120.64738
1340	9750.398846
1345	10210.72062
1350	10059.70585
1355	10025.81423
1360	9397.266923
1365	10141.53085
1370	10497.51762
1375	10202.98669
1380	9163.804077
1385	9461.272
1390	10103.52892
1395	8965.462077
1400	9418.788308
1405	10099.37323
1410	9307.997538
1415	9081.759769
1420	9851.509923
1425	9463.652308
1430	8960.596462
1435	9693.220308
1440	9682.012615
1445	8971.906154
1450	9444.422
1455	9519.904846
1460	9188.140692
1465	9380.104923
1470	9114.156846
1475	9181.493154
1480	9416.86
1485	9244.755615
1490	9262.961692
1495	9868.265308
1500	8940.189923
1505	8923.126769
1510	9022.250846
1515	8997.926231
1520	9314.045692
1525	8908.001154
1530	8595.407923
1535	9230.281
1540	8480.333231
1545	8604.294308
1550	8666.902692
1555	8614.854462
1560	9555.552538
1565	9224.256846
1570	9079.180462
1575	8606.562615
1580	8873.560923
1585	9655.944846
1590	9041.879308
1595	8308.239769
1600	8917.506231
1605	8528.558308
1610	8466.845846
1615	9036.382923
1620	8654.377923
1625	8712.155385
1630	8877.201462
1635	8738.426154
1640	8458.548231
1645	8410.566308
1650	8641.668308
1655	8815.311
1660	8510.779231
1665	8908.022385
1670	8278.287846
1675	8625.271462
1680	8657.689462
1685	8083.21
1690	8031.468231
1695	8227.615846
1700	8389.808538
1705	8263.571231
1710	7688.075769
1715	8875.445308
1720	7893.514692
1725	7982.635538
1730	8034.403154
1735	8917.800692
1740	8779.815538
1745	8475.014308
1750	8126.809308
1755	7741.594538
1760	7868.386308
1765	7963.468615
1770	8371.204692
1775	8300.839769
1780	7441.221462
1785	7925.751077
1790	7962.198154
1795	8167.646615
1800	7899.37
1805	7848.550154
1810	8310.079846
1815	7728.205
1820	8408.029846
1825	7793.739538
1830	7975.999462
1835	8015.723538
1840	7914.343615
1845	8195.99
1850	7619.528615
1855	7974.669923
1860	7732.711385
1865	7792.724846
1870	7189.099538
1875	8053.754538
1880	7450.718692
1885	7782.449154
1890	7815.27
1895	7481.454385
1900	7152.150538
1905	7717.241
1910	7807.508769
1915	7525.074769
1920	7109.266923
1925	6694.125385
1930	7542.848
1935	7526.753231
1940	7943.833615
1945	6971.511769
1950	6622.474231
1955	6682.548385
1960	7565.553538
1965	6796.461
1970	7282.038077
1975	7417.243462
1980	6622.481923
1985	7003.063154
1990	6794.633923
1995	6640.538385
2000	6978.906385
2005	6472.006385
2010	7208.641231
2015	7616.722385
2020	7131.329231
2025	6869.586308
2030	7467.912615
2035	6755.160231
2040	7307.023462
2045	6445.227923
2050	6847.961077
2055	6451.512154
2060	6884.722923
2065	6703.130692
2070	6332.644769
2075	6074.545846
2080	6437.732538
2085	6739.401769
2090	7267.854231
2095	7270.009615
2100	6399.105615
2105	6526.141615
2110	6375.951846
2115	6581.876846
2120	6155.191923
2125	6235.562308
2130	6691.509692
2135	6173.157846
2140	6635.505462
2145	5825.349923
2150	6261.588846
2155	6281.868615
2160	6567.155077
2165	6344.775
2170	6728.892231
2175	6835.980385
2180	6726.303923
2185	6234.902538
2190	6693.197462
2195	6424.747846
2200	6494.138846
2205	6307.687308
2210	6162.359923
2215	5931.881462
2220	6552.063077
2225	6983.355
2230	6322.128154
2235	6677.697385
2240	6289.942538
2245	6721.142462
2250	6412.626308
2255	6466.126308
2260	6532.343154
2265	6606.234923
2270	5909.594615
2275	5789.092538
2280	6669.622154
2285	6023.691769
2290	5851.004692
2295	6216.085
2300	5636.531
2305	5988.807308
2310	6083.472462
2315	6332.215846
2320	6304.967846
2325	6416.114154
2330	6580.985615
2335	6463.718154
2340	6028.695231
2345	6429.879154
2350	6176.614385
2355	6202.349231
2360	6079.572692
2365	6203.107308
2370	6230.287462
2375	6005.156308
2380	5908.461923
2385	6276.182538
2390	6297.417923
2395	6118.634769
2400	5985.49
2405	5791.560769
2410	6564.678077
2415	5963.811308
2420	6356.267538
2425	5729.992538
2430	6269.658154
2435	5435.198
2440	5663.884692
2445	6420.896462
2450	5796.935923
2455	5319.766538
2460	5775.621538
2465	5945.852462
2470	5959.011923
2475	6017.950846
2480	4984.880769
2485	5535.898923
2490	5312.175154
2495	6070.310077
2500	5732.989615
2505	5569.114154
2510	5262.583769
2515	5940.465538
2520	5958.554385
2525	6197.282077
2530	5566.133231
2535	5046.528154
2540	5662.756692
2545	5228.013308
2550	6505.397923
2555	5864.070077
2560	5402.411923
2565	6166.635
2570	6010.664077
2575	6036.466231
2580	5603.000692
2585	6099.835462
2590	5728.473692
2595	5453.710846
2600	5839.476538
2605	5343.400769
2610	6389.463077
2615	5919.755231
2620	5527.242231
2625	5611.710692
2630	5249.682308
2635	5360.096615
2640	5061.753538
2645	5426.793615
2650	5799.988462
2655	5705.281462
2660	5797.771538
2665	5174.186308
2670	5683.602462
2675	6126.634077
2680	6301.477692
2685	5659.825692
2690	5843.667692
2695	5806.031
2700	5730.862154
2705	5411.130154
2710	5598.830385
2715	6104.255077
2720	4797.655
2725	5298.569769
2730	5779.555846
2735	6001.478
2740	5334.257462
2745	5503.984462
2750	5312.364231
2755	5457.923231
2760	5353.072077
2765	5062.686615
2770	5483.085538
2775	5000.826385
2780	5206.204538
2785	5647.575923
2790	5240.898
2795	5288.082154
2800	5486.252538
2805	4904.598846
2810	5219.627615
2815	5370.908846
2820	5613.828308
2825	4841.037385
2830	5785.373462
2835	5093.975077
2840	5266.004615
2845	5012.239231
2850	5472.911
2855	4806.808538
2860	5482.508462
2865	5044.480077
2870	5481.652154
2875	5331.450692
2880	5021.388692
2885	4355.500231
2890	4941.409769
2895	4961.553615
2900	5626.670615
2905	4974.788308
2910	5730.576692
2915	5367.620154
2920	5680.911
2925	5150.286462
2930	5554.228231
2935	5481.135154
2940	5158.347769
2945	5549.517538
2950	5496.590308
2955	5316.404538
2960	5118.904308
2965	5376.686769
2970	4847.684615
2975	4726.753615
2980	5208.297846
2985	5094.586154
2990	4879.383846
2995	4869.183846
3000	5116.598385
3005	5533.948692
3010	5602.131308
3015	5169.224615
3020	5317.536615
3025	5379.959
3030	5353.710077
3035	5580.916538
3040	4975.804154
3045	4741.526846
3050	5664.710308
3055	5036.543385
3060	5591.831154
3065	5304.929231
3070	5060.676692
3075	5291.508462
3080	5351.062077
3085	5610.326154
3090	5364.085846
3095	5176.488538
3100	5418.198538
3105	5326.903846
3110	5212.784308
3115	5315.242692
3120	5201.805769
3125	4504.892538
3130	5341.402769
3135	5027.379769
3140	5432.7
3145	5253.177846
3150	4653.842923
3155	5191.282154
3160	4672.182462
3165	5040.759
3170	4482.836
3175	4702.912923
3180	4576.574538
3185	4619.506692
3190	4262.309385
3195	4782.333923
3200	4973.866846
3205	4692.169
3210	4939.520846
3215	4622.361923
3220	5055.505462
3225	4529.293846
3230	4424.543
3235	3994.147846
3240	4485.074615
3245	4790.310154
3250	5000.323154
3255	4700.050462
3260	4417.572154
3265	4478.175077
3270	4597.192462
3275	4585.479231
3280	4488.133462
3285	4791.020462
3290	5042.963923
3295	4565.052
3300	4485.344462
3305	5013.847077
3310	4185.576
3315	5101.213308
3320	4515.937538
3325	4176.110308
3330	4939.002308
3335	4623.851846
3340	4651.877615
3345	4635.042615
3350	4333.248692
3355	4268.337615
3360	4656.991538
3365	4425.950846
3370	4626.089769
3375	4133.369462
3380	4377.319077
3385	4706.156385
3390	4447.677077
3395	4947.163462
3400	4737.088615
3405	5098.970538
3410	4652.442154
3415	4081.209769
3420	4181.306385
3425	4598.870846
3430	4168.089692
3435	4365.318385
3440	4643.756
3445	5015.928769
3450	3609.368923
3455	3774.705923
3460	4428.726154
3465	4375.536538
3470	4245.203538
3475	3677.719769
3480	4261.789923
3485	4081.685538
3490	4308.959231
3495	4265.683154
3500	4618.172308
3505	4608.406385
3510	4689.807692
3515	4617.692231
3520	4367.627
3525	3928.546
3530	3939.088692
3535	4731.790231
3540	3878.352
3545	4301.972846
3550	3789.35
3555	4609.205385
3560	3764.017308
3565	4013.955077
3570	4456.192077
3575	3932.755
3580	4118.734615
3585	4398.960615
3590	3797.322385
3595	4707.602923
3600	4387.900231
