# Supplementary material for: DNArepairK: An Interactive Database for Exploring the Impact of Anticancer Drugs onto the Dynamics of DNA Repair Proteins
Source: Biomedicines. 2021 Sep 16;9(9):1238. doi: 10.3390/biomedicines9091238 (PMC8470695; doi:10.3390/biomedicines9091238)
Supplement: Supplementary file 1 [file biomedicines-09-01238-s001.zip › Fit and Raw data/POLK/POLK.txt]

4
1
A71*(1-(l71/(l71-k71))*Math.exp(-k71*t)-(k71/(k71-l71))*Math.exp(-l71*t))+B71*(1-l71*Math.exp(-k71*t)/(l71-k71)-k71*Math.exp(-l71*t)/(k71-l71))
00b0f0
A71=6576.33189578324;k71=0.0161069973747558;l71=0.0161071866565635;m71=0.000539698763589179;d71=461.559127560458;B71=3984.31006869333
POLK
if:t>=d71
A71*(-(l71/(l71-k71))*Math.exp(-k71*t)-(k71/(k71-l71))*Math.exp(-l71*t)+(l71*m71/((l71-k71)*(m71-k71)))*Math.exp(k71*(d71-t))+(k71*m71/((k71-l71)*(m71-l71)))*Math.exp(l71*(d71-t))+(k71*l71/((k71-m71)*(l71-m71)))*Math.exp(m71*(d71-t)))+B71*(1-l71*Math.exp(-k71*t)/(l71-k71)-k71*Math.exp(-l71*t)/(k71-l71))

A72*(1-(l72/(l72-k72))*Math.exp(-k72*t)-(k72/(k72-l72))*Math.exp(-l72*t))+B72*(1-l72*Math.exp(-k72*t)/(l72-k72)-k72*Math.exp(-l72*t)/(k72-l72))
00b050
A72=3717.02853268654;k72=0.00807110936483935;l72=0.00807112466909515;m72=0.000719874387558779;d72=250.030681105705;B72=4558.15824883794
POLK_I
if:t>=d72
A72*(-(l72/(l72-k72))*Math.exp(-k72*t)-(k72/(k72-l72))*Math.exp(-l72*t)+(l72*m72/((l72-k72)*(m72-k72)))*Math.exp(k72*(d72-t))+(k72*m72/((k72-l72)*(m72-l72)))*Math.exp(l72*(d72-t))+(k72*l72/((k72-m72)*(l72-m72)))*Math.exp(m72*(d72-t)))+B72*(1-l72*Math.exp(-k72*t)/(l72-k72)-k72*Math.exp(-l72*t)/(k72-l72))

A149*(1-(l149/(l149-k149))*Math.exp(-k149*t)-(k149/(k149-l149))*Math.exp(-l149*t))+B149*(1-l149*Math.exp(-k149*t)/(l149-k149)-k149*Math.exp(-l149*t)/(k149-l149))
ff0000
A149=57633.8170655485;k149=1.20440469892422;l149=1.92708055290802E-02;m149=7.67631460853047E-04;d149=305.435137059893;B149=3842.80402885763
PCNA
if:t>=d149
A149*(-(l149/(l149-k149))*Math.exp(-k149*t)-(k149/(k149-l149))*Math.exp(-l149*t)+(l149*m149/((l149-k149)*(m149-k149)))*Math.exp(k149*(d149-t))+(k149*m149/((k149-l149)*(m149-l149)))*Math.exp(l149*(d149-t))+(k149*l149/((k149-m149)*(l149-m149)))*Math.exp(m149*(d149-t)))+B149*(1-l149*Math.exp(-k149*t)/(l149-k149)-k149*Math.exp(-l149*t)/(k149-l149))

A150*(1-(l150/(l150-k150))*Math.exp(-k150*t)-(k150/(k150-l150))*Math.exp(-l150*t))+B150*(1-l150*Math.exp(-k150*t)/(l150-k150)-k150*Math.exp(-l150*t)/(k150-l150))
cc00cc
A150=25238.5412337887;k150=4.23259969178287E-03;l150=2.16444511909656E-02;m150=1.17159256592168E-03;d150=322.673163804742;B150=13995.7471868905
PCNA_I
if:t>=d150
A150*(-(l150/(l150-k150))*Math.exp(-k150*t)-(k150/(k150-l150))*Math.exp(-l150*t)+(l150*m150/((l150-k150)*(m150-k150)))*Math.exp(k150*(d150-t))+(k150*m150/((k150-l150)*(m150-l150)))*Math.exp(l150*(d150-t))+(k150*l150/((k150-m150)*(l150-m150)))*Math.exp(m150*(d150-t)))+B150*(1-l150*Math.exp(-k150*t)/(l150-k150)-k150*Math.exp(-l150*t)/(k150-l150))
