# Supplementary material for: DNArepairK: An Interactive Database for Exploring the Impact of Anticancer Drugs onto the Dynamics of DNA Repair Proteins
Source: Biomedicines. 2021 Sep 16;9(9):1238. doi: 10.3390/biomedicines9091238 (PMC8470695; doi:10.3390/biomedicines9091238)
Supplement: Supplementary file 1 [file biomedicines-09-01238-s001.zip › Fit and Raw data/POLK/POLK/PCNAPOLKBMN673_PCNA_I.txt]

PCNA_I	fbe5d6
0	0
5	1499.840725
10	2270.1562
15	1739.413225
20	3330.6876
25	2478.3399
30	4015.349
35	5272.55765
40	5852.764675
45	5211.069925
50	5978.883
55	5303.109625
60	6065.462725
65	6987.640475
70	6531.7876
75	7162.11275
80	7108.72085
85	9090.750425
90	8357.387425
95	9792.7616
100	9126.296575
105	8915.339325
110	10370.85765
115	9922.371725
120	9819.63775
125	12778.74232
130	10968.7825
135	12440.78403
140	12924.45145
145	12198.15918
150	13242.67445
155	14258.53368
160	13103.07385
165	14339.06055
170	14445.85115
175	16568.90848
180	15674.36253
185	15706.8015
190	15835.53018
195	17009.68703
200	17402.6518
205	18479.25925
210	18647.8525
215	17860.78523
220	18483.33458
225	19621.85603
230	18882.79803
235	19478.88475
240	19915.85233
245	20661.93473
250	20493.19613
255	21805.69345
260	21178.01987
265	22356.03445
270	23047.5426
275	23141.67585
280	24692.20675
285	24352.1209
290	24032.88895
295	25966.47915
300	25465.81683
305	24740.6202
310	25622.08848
315	25789.33108
320	26682.5744
325	27230.40535
330	26717.82603
335	25827.99035
340	28247.31263
345	27836.59093
350	28599.80295
355	29961.70228
360	28653.10305
365	30081.2671
370	30059.96525
375	29715.43263
380	29761.16518
385	30433.81353
390	30752.3421
395	31322.65768
400	30769.932
405	31554.1097
410	30386.35335
415	31687.0752
420	31451.85215
425	31626.25345
430	31953.22083
435	31265.45608
440	31269.23263
445	32205.36058
450	31899.01038
455	32536.8389
460	32055.09545
465	33110.25358
470	31710.49313
475	32521.22313
480	31671.89803
485	33473.2227
490	32506.29968
495	32385.24608
500	34566.5794
505	31803.65525
510	33849.15773
515	33863.9762
520	32540.8407
525	31267.40555
530	32893.69525
535	33427.4519
540	32787.40658
545	33598.66655
550	33832.82243
555	33404.45048
560	32606.4301
565	33855.74948
570	31384.4242
575	32853.53743
580	32755.2906
585	34019.49985
590	33353.5869
595	34409.5283
600	32938.1528
605	34109.01845
610	33274.92493
615	35007.2364
620	33323.21215
625	33887.42048
630	34662.9898
635	35394.6834
640	33382.15285
645	33577.27205
650	33644.56868
655	35369.2293
660	33112.7377
665	32201.86963
670	33286.765
675	32757.18568
680	33239.36985
685	32884.80723
690	32889.09888
695	32838.97395
700	33106.64915
705	32959.44403
710	31834.91315
715	32840.464
720	31944.38933
725	31943.8891
730	32317.38038
735	31021.37348
740	33381.16983
745	33288.7013
750	30967.9633
755	32272.47233
760	32253.70093
765	31982.06558
770	31140.70455
775	31642.54328
780	32101.49228
785	31372.67295
790	31320.68015
795	32313.87328
800	30914.13833
805	31101.04993
810	31216.25213
815	30280.23468
820	31187.06865
825	31060.72678
830	31323.37338
835	30250.56543
840	32660.95718
845	31897.60618
850	30240.94258
855	31253.95388
860	30579.34585
865	30745.50045
870	30699.67525
875	30376.46403
880	30227.97753
885	30671.53855
890	29949.85498
895	29894.48513
900	30127.1773
905	31650.0237
910	30569.76975
915	29468.93433
920	30721.60695
925	28725.69773
930	28408.4263
935	30268.60285
940	30586.76933
945	28842.0861
950	30505.04863
955	29311.1501
960	28100.81045
965	29817.05395
970	29965.50433
975	29496.83685
980	28793.1159
985	28291.48373
990	31049.84975
995	30159.25545
1000	29652.40088
1005	29597.42288
1010	29001.64045
1015	28784.64735
1020	29855.83393
1025	29169.5996
1030	27462.1587
1035	27853.74988
1040	30055.10198
1045	28220.03995
1050	28714.8105
1055	28316.26548
1060	29899.6306
1065	28579.66645
1070	28347.38313
1075	28786.49695
1080	25808.96565
1085	28167.05903
1090	28333.8728
1095	28079.138
1100	28277.28618
1105	27400.7071
1110	27786.10178
1115	27119.73705
1120	29615.9907
1125	27210.28925
1130	27563.37288
1135	27765.8382
1140	28433.42693
1145	26336.9797
1150	26280.26898
1155	27106.313
1160	27174.4898
1165	27225.23693
1170	26894.6086
1175	26467.0875
1180	26949.23258
1185	26544.53058
1190	25721.3808
1195	26858.85335
1200	25727.7082
1205	25581.03688
1210	27220.7876
1215	24940.12243
1220	23896.42443
1225	26808.9371
1230	26367.8177
1235	24404.64835
1240	26152.47403
1245	25632.83035
1250	25236.11793
1255	25308.3029
1260	25917.0831
1265	25776.8569
1270	25696.9365
1275	25839.7212
1280	27393.32613
1285	25876.80203
1290	25015.19698
1295	24977.22663
1300	24173.81343
1305	25995.74933
1310	24109.85433
1315	24973.76755
1320	23428.79268
1325	25182.89475
1330	25362.59963
1335	24445.94815
1340	25257.31055
1345	27026.1427
1350	23200.8962
1355	23949.55113
1360	24624.25095
1365	23806.48805
1370	24562.0998
1375	23547.61673
1380	24059.5594
1385	24637.0596
1390	25947.21093
1395	23124.71155
1400	23550.6287
1405	24151.65903
1410	22060.03343
1415	23443.52658
1420	23874.31295
1425	23176.9942
1430	23074.37795
1435	22801.52285
1440	24566.87638
1445	23725.55403
1450	21468.95788
1455	23144.7095
1460	21909.07853
1465	23117.58983
1470	24673.75198
1475	24617.60395
1480	23661.23155
1485	22727.49508
1490	23463.73745
1495	22935.85855
1500	22352.1814
1505	24116.07123
1510	23814.77428
1515	21865.1365
1520	23395.57043
1525	24892.29335
1530	22918.27673
1535	23239.3366
1540	23907.44298
1545	21913.90865
1550	22479.12933
1555	22381.38273
1560	22890.6615
1565	22736.39245
1570	22466.12135
1575	22927.78143
1580	22907.46345
1585	21194.4576
1590	20792.42545
1595	21519.56603
1600	22590.21965
1605	22178.2714
1610	22931.14233
1615	21925.88303
1620	21837.6288
1625	23273.6324
1630	22087.6937
1635	21416.91238
1640	23453.1133
1645	21251.42503
1650	22131.892
1655	23080.59528
1660	21351.44963
1665	21923.03893
1670	21060.92133
1675	22624.73645
1680	20541.09788
1685	21679.08808
1690	22178.387
1695	21694.1012
1700	21154.29595
1705	21476.82803
1710	20454.5241
1715	20725.49263
1720	22262.53488
1725	21371.85898
1730	20314.54525
1735	21707.48233
1740	22275.06558
1745	21551.01008
1750	23419.65475
1755	21765.933
1760	18751.82578
1765	21806.053
1770	20977.65278
1775	20684.79505
1780	20512.0912
1785	20142.58005
1790	21860.06583
1795	21354.00218
1800	20789.96555
1805	20445.07125
1810	20151.56498
1815	19921.13125
1820	18324.64255
1825	20273.10733
1830	20418.73953
1835	20232.87385
1840	18646.2341
1845	20186.62748
1850	20015.04988
1855	20685.98803
1860	20478.4142
1865	20405.2479
1870	19839.45773
1875	20435.85683
1880	20130.5007
1885	19708.14803
1890	19864.1872
1895	19390.17875
1900	19480.49423
1905	18270.5987
1910	20186.14213
1915	19684.23625
1920	20499.0097
1925	19175.17295
1930	19337.28963
1935	19724.59553
1940	20409.57738
1945	21197.7896
1950	19824.8577
1955	20576.24538
1960	19402.10255
1965	19964.19353
1970	21917.80718
1975	21464.5842
1980	20091.05348
1985	20218.19818
1990	19563.70413
1995	20691.0672
2000	19870.34928
2005	20504.19683
2010	19672.62993
2015	20537.25715
2020	19650.60515
2025	19225.61705
2030	19083.68873
2035	20501.10835
2040	20030.95125
2045	19229.12925
2050	19794.96023
2055	18581.93628
2060	20304.60663
2065	19829.3066
2070	20144.54568
2075	18650.54913
2080	19769.30128
2085	18594.46825
2090	20187.585
2095	18937.0208
2100	20736.63953
2105	19428.55795
2110	18784.25753
2115	20542.51228
2120	19500.37445
2125	19001.9846
2130	19768.756
2135	19413.0157
2140	18348.7936
2145	18669.90788
2150	18484.61383
2155	17663.629
2160	17018.84918
2165	18591.46265
2170	17830.36118
2175	19512.8975
2180	17180.625
2185	16800.38643
2190	19246.11098
2195	16907.90675
2200	18515.21043
2205	18384.05075
2210	17208.99885
2215	17370.0866
2220	17452.16983
2225	16873.30325
2230	18384.66658
2235	17717.84923
2240	16516.70658
2245	17846.40195
2250	18051.16398
2255	16504.7764
2260	16785.42133
2265	18589.245
2270	17999.6833
2275	17515.70138
2280	17500.2437
2285	16877.88645
2290	15989.92588
2295	16749.41788
2300	18375.67358
2305	16768.70225
2310	16846.7161
2315	19046.42515
2320	18318.08268
2325	17467.44645
2330	17558.49378
2335	16021.6942
2340	16271.6146
2345	16064.08923
2350	16748.8743
2355	16516.0066
2360	17783.08205
2365	16670.6029
2370	16625.35358
2375	17061.91995
2380	16522.62258
2385	16503.29783
2390	16988.31038
2395	16601.1256
2400	17919.40548
2405	17308.3936
2410	17212.68913
2415	16853.91985
2420	17153.61115
2425	18164.47493
2430	15912.57545
2435	16267.21585
2440	16792.70795
2445	17578.14748
2450	16898.5763
2455	17214.642
2460	15958.52645
2465	15458.41663
2470	15381.44318
2475	17357.88358
2480	16131.86143
2485	17113.91063
2490	16464.16808
2495	16970.11145
2500	15394.79243
2505	16499.27138
2510	16082.06928
2515	16027.09085
2520	16090.92075
2525	14850.12178
2530	16066.97073
2535	17642.32333
2540	16521.70628
2545	15840.8329
2550	17920.27545
2555	17545.03828
2560	17163.37425
2565	16573.08623
2570	16239.8926
2575	16369.35143
2580	16258.59175
2585	16649.8799
2590	16430.9539
2595	15789.04708
2600	16869.96318
2605	16045.02245
2610	16155.34608
2615	16734.9785
2620	15152.96785
2625	17059.11878
2630	15971.5136
2635	15867.8527
2640	15163.51168
2645	17007.34188
2650	15528.28408
2655	16930.73988
2660	16341.92108
2665	16356.6911
2670	15991.29395
2675	17308.33198
2680	17058.072
2685	15621.05648
2690	16580.27808
2695	16305.39275
2700	16320.02848
2705	17080.67435
2710	17483.64065
2715	15205.25093
2720	15221.19608
2725	15690.8028
2730	16072.5174
2735	15619.4997
2740	16235.59883
2745	15708.88528
2750	15809.52698
2755	15970.36058
2760	16399.36663
2765	15742.6562
2770	17226.52458
2775	15054.6101
2780	15306.94748
2785	15747.26745
2790	14503.8475
2795	15981.02765
2800	16850.23595
2805	16201.96305
2810	16453.5248
2815	15635.77168
2820	15430.54045
2825	15535.2307
2830	16344.72268
2835	15129.5546
2840	15415.6935
2845	15580.00148
2850	16326.22413
2855	17176.28235
2860	15680.0503
2865	15698.2029
2870	17503.71765
2875	15924.18433
2880	16783.56408
2885	17004.53475
2890	15283.20528
2895	16191.36865
2900	15771.17073
2905	16993.5893
2910	16514.59815
2915	17892.2076
2920	16616.3049
2925	17147.373
2930	16525.46965
2935	15930.85258
2940	16694.50703
2945	15786.10778
2950	15676.30818
2955	17404.6085
2960	16279.9208
2965	15660.60783
2970	15518.9175
2975	16542.28265
2980	15374.88755
2985	16479.16293
2990	16660.7735
2995	15645.6525
3000	15546.5663
3005	16049.6813
3010	16014.89463
3015	15833.16378
3020	15606.23715
3025	16066.37998
3030	16990.70823
3035	16930.4462
3040	15356.42343
3045	16101.72085
3050	15141.01515
3055	16360.96193
3060	15289.86035
3065	17017.49598
3070	14620.7922
3075	15873.57065
3080	14745.16293
3085	15463.74145
3090	14997.49988
3095	16202.21465
3100	15159.1635
3105	15555.02168
3110	15727.00728
3115	15328.2438
3120	16469.21708
3125	14368.0923
3130	15760.5079
3135	15448.58
3140	14868.0963
3145	16289.64693
3150	16026.75638
3155	15485.93793
3160	17045.6994
3165	15567.88133
3170	16094.94168
3175	15911.22055
3180	16229.81075
3185	15100.5101
3190	14863.37285
3195	15779.1433
3200	14931.6525
3205	15835.01593
3210	14068.9773
3215	15158.14648
3220	14664.25822
3225	15554.2316
3230	15031.1739
3235	14509.00063
3240	13944.41618
3245	15657.62688
3250	15974.60803
3255	14963.11143
3260	13920.36458
3265	13608.20675
3270	14823.85805
3275	15183.53385
3280	14273.45075
3285	15905.11203
3290	14196.95415
3295	13837.65023
3300	14192.02075
3305	14679.39758
3310	14451.47348
3315	15132.4344
3320	14000.86043
3325	13748.21408
3330	13410.70628
3335	14929.3898
3340	14669.52058
3345	14733.80693
3350	13615.17165
3355	13573.40138
3360	14667.50693
3365	14013.14335
3370	15030.7693
3375	13928.84673
3380	13507.72103
3385	15003.0185
3390	15864.70388
3395	16257.57983
3400	15815.02903
3405	14451.96775
3410	15180.80535
3415	14540.75408
3420	15249.1156
3425	13598.5737
3430	15884.2339
3435	15082.42933
3440	15041.48483
3445	14858.08543
3450	15040.9863
3455	14658.95338
3460	15593.9198
3465	14397.81638
3470	14302.3346
3475	16187.14075
3480	15154.99935
3485	16334.29573
3490	14935.02658
3495	14359.20385
3500	15127.7951
3505	13711.7189
3510	14681.96883
3515	13895.25473
3520	16131.45768
3525	15193.82438
3530	14299.89298
3535	14816.36573
3540	15058.0747
3545	13871.95623
3550	14627.06775
3555	14236.60028
3560	14908.44198
3565	14211.02633
3570	14575.45915
3575	14521.51943
3580	15808.91838
3585	15581.04358
3590	14143.18655
3595	15051.12765
3600	14079.19218
3605	14640.05618
3610	14337.443
3615	14831.92795
3620	14493.28115
3625	14224.6157
3630	14277.10745
3635	16520.92258
3640	14789.96133
3645	14034.43968
3650	14855.06325
3655	14416.82365
3660	16745.9979
3665	13858.91978
