# Supplementary material for: DNArepairK: An Interactive Database for Exploring the Impact of Anticancer Drugs onto the Dynamics of DNA Repair Proteins
Source: Biomedicines. 2021 Sep 16;9(9):1238. doi: 10.3390/biomedicines9091238 (PMC8470695; doi:10.3390/biomedicines9091238)
Supplement: Supplementary file 1 [file biomedicines-09-01238-s001.zip › Fit and Raw data/POLK/POLK/PCNAPOLK_PCNA.txt]

PCNA	f4b183
0	0
5	6004.935146
10	8008.633771
15	13356.68963
20	18003.02833
25	23784.97271
30	28319.44398
35	31920.73177
40	34198.24444
45	39272.8436
50	38910.93025
55	40390.30177
60	40090.10869
65	44708.1431
70	46184.87608
75	48673.01875
80	46105.13794
85	48677.30488
90	49791.71508
95	51532.29338
100	50633.97229
105	52639.40031
110	52874.24752
115	52535.45594
120	53018.82792
125	54287.77344
130	55683.76527
135	56640.06981
140	57281.59385
145	57262.08104
150	56889.05004
155	57797.27646
160	58766.40644
165	59493.65333
170	58285.74206
175	59579.78171
180	58795.88692
185	58435.82621
190	59589.62435
195	61871.55667
200	59623.62683
205	60432.40963
210	61628.3019
215	60293.54867
220	60791.34479
225	62333.63331
230	63568.82852
235	62758.00077
240	61629.0244
245	62239.80429
250	59939.70394
255	60488.77419
260	60673.72923
265	61073.72506
270	61960.57363
275	63142.49331
280	63917.20031
285	61832.6295
290	62609.02694
295	64450.52325
300	60552.2954
305	61596.35146
310	59116.5349
315	60717.11252
320	61107.24623
325	59933.619
330	62126.44971
335	60694.1264
340	58879.67248
345	62282.83235
350	60496.43163
355	58137.99506
360	58474.68148
365	59335.33588
370	56980.36873
375	57583.68385
380	58185.05035
385	58536.55546
390	59653.04852
395	61742.23908
400	57366.27121
405	55620.24973
410	57882.57431
415	57535.6114
420	56081.80469
425	57912.14156
430	58079.13929
435	58599.77456
440	59892.64227
445	60101.7405
450	57666.18592
455	58700.2736
460	56529.7469
465	54286.49206
470	52545.61981
475	56944.42719
480	57369.61667
485	54986.3764
490	58946.28875
495	55356.114
500	54516.77725
505	54680.57615
510	55975.6319
515	53558.66717
520	54486.63306
525	53450.56594
530	54271.56004
535	53505.08565
540	53464.37348
545	51704.08333
550	54495.18548
555	55182.306
560	53887.6756
565	55568.16385
570	53174.51392
575	54390.94502
580	52098.77163
585	54650.24531
590	52039.10942
595	49836.44315
600	52448.76833
605	55511.24006
610	54021.8265
615	52804.6435
620	54168.84781
625	52774.27619
630	50369.01879
635	50877.35669
640	52209.54185
645	51649.47969
650	52323.23856
655	51506.9099
660	52303.02096
665	48808.05613
670	49344.75392
675	50151.31219
680	51330.92908
685	49444.31088
690	49757.96548
695	48452.8939
700	46951.32321
705	49491.42177
710	47308.96425
715	46189.119
720	49292.76863
725	49733.0959
730	48792.68565
735	49463.90479
740	46612.0064
745	47394.5295
750	49768.82883
755	47245.07967
760	45344.59088
765	45326.22096
770	46097.20283
775	45715.79473
780	45482.11344
785	46627.12967
790	44009.60708
795	45340.768
800	46428.74321
805	43470.81617
810	45375.19831
815	43336.78002
820	43763.21192
825	44657.6786
830	41598.48858
835	43459.88658
840	43911.01806
845	45319.28638
850	42635.06181
855	43912.28704
860	43713.87579
865	41727.87842
870	41348.36263
875	41813.65758
880	42983.12973
885	41976.4464
890	43733.81927
895	40559.28319
900	40966.11763
905	43799.81256
910	40123.79915
915	39630.45631
920	40861.98873
925	41518.64135
930	41837.21002
935	42771.24279
940	41030.56215
945	40384.0146
950	41002.94848
955	40885.98069
960	40996.30183
965	40179.85346
970	39961.26073
975	39762.81371
980	37153.4876
985	39672.92338
990	37813.62629
995	38282.30177
1000	38053.10033
1005	37337.1464
1010	38941.10915
1015	36906.18471
1020	37335.54733
1025	35803.52823
1030	38085.50517
1035	39442.42604
1040	37510.8446
1045	36117.12085
1050	37527.27829
1055	37125.11779
1060	36982.75767
1065	36125.33469
1070	38249.47938
1075	35428.1445
1080	37607.8296
1085	37027.19248
1090	37863.62931
1095	37386.13579
1100	33177.73231
1105	34989.247
1110	34813.14967
1115	34898.3604
1120	33477.9261
1125	34558.28531
1130	34643.637
1135	36732.48756
1140	35623.25385
1145	35995.90838
1150	36154.26125
1155	34059.53754
1160	34106.79081
1165	34528.14219
1170	31801.9549
1175	34773.5216
1180	35553.5319
1185	32623.6074
1190	35224.00319
1195	32753.27702
1200	34154.39542
1205	35680.25379
1210	32735.03531
1215	32854.65085
1220	34401.36681
1225	35356.60319
1230	32511.69321
1235	33014.68602
1240	33954.13896
1245	32906.50298
1250	32399.41919
1255	32605.18896
1260	34586.94377
1265	33923.66433
1270	31379.1904
1275	31769.03794
1280	31027.33502
1285	33559.13652
1290	32312.46773
1295	30798.91098
1300	30304.56267
1305	31010.48979
1310	32598.09465
1315	30900.97544
1320	32118.01571
1325	32265.84629
1330	29117.65383
1335	31766.67919
1340	30634.25996
1345	30252.99352
1350	29819.22188
1355	27608.39525
1360	30705.83138
1365	30107.92048
1370	30930.37977
1375	28685.79079
1380	29320.86935
1385	31027.25321
1390	29817.74252
1395	29812.13394
1400	30880.49469
1405	28969.37983
1410	29886.24933
1415	26644.68685
1420	30156.95946
1425	30060.79081
1430	29915.73867
1435	28104.77223
1440	28753.06723
1445	28054.14446
1450	27784.00879
1455	26449.01933
1460	30345.13529
1465	28583.46956
1470	28176.08794
1475	30367.0359
1480	29476.18065
1485	28759.11781
1490	27375.95071
1495	27903.93104
1500	27829.42535
1505	27622.40998
1510	25873.78148
1515	28863.73156
1520	27692.03844
1525	29076.21279
1530	26039.40965
1535	28298.18158
1540	28527.9635
1545	26069.80813
1550	27069.71094
1555	26493.95954
1560	28277.30204
1565	27267.21942
1570	26944.23748
1575	26853.52158
1580	27087.27123
1585	25522.99144
1590	27444.13665
1595	24044.65302
1600	26218.31233
1605	25220.03444
1610	25923.61096
1615	26320.60629
1620	24383.94256
1625	26017.6879
1630	26406.10071
1635	25511.36238
1640	26247.76377
1645	25876.24258
1650	25524.74208
1655	25357.23931
1660	24224.0565
1665	24578.56388
1670	25185.70223
1675	26086.29033
1680	23977.24519
1685	23390.3
1690	25561.52477
1695	23336.45888
1700	23918.59483
1705	24249.69533
1710	23721.48763
1715	24123.74198
1720	24225.63715
1725	24165.44121
1730	22865.69275
1735	25016.41304
1740	23480.37663
1745	23278.96771
1750	23749.79829
1755	24307.22404
1760	24554.33852
1765	22259.5875
1770	23205.57942
1775	22346.17913
1780	23237.29433
1785	22365.05692
1790	22049.92792
1795	24374.80046
1800	22621.22567
1805	22490.53852
1810	23866.37438
1815	21654.20121
1820	22034.1806
1825	21315.83427
1830	23434.91544
1835	21591.27783
1840	24046.7511
1845	23311.80073
1850	21334.72056
1855	21714.25194
1860	22379.04792
1865	23513.22877
1870	22708.64392
1875	22796.16948
1880	22365.40081
1885	22768.76619
1890	23461.47298
1895	22802.2654
1900	22161.72983
1905	21909.95594
1910	21644.11844
1915	22035.79065
1920	22190.00296
1925	20556.98438
1930	22332.1651
1935	20991.47781
1940	20309.93825
1945	19811.10725
1950	20378.82827
1955	22838.30292
1960	20496.52529
1965	20517.33365
1970	21921.87188
1975	20063.45206
1980	20202.93175
1985	20955.44065
1990	20514.83288
1995	19476.18635
2000	21303.50113
2005	22164.51606
2010	19768.1479
2015	21322.83508
2020	20710.45223
2025	20373.3394
2030	20486.30369
2035	18851.28654
2040	20414.47444
2045	21630.14656
2050	19698.43585
2055	19620.55708
2060	20368.30633
2065	19171.89485
2070	19186.95402
2075	18507.6489
2080	18465.51227
2085	19886.69846
2090	18913.97617
2095	18528.88438
2100	19364.97873
2105	17894.28925
2110	20747.37729
2115	18746.07425
2120	19257.76929
2125	19535.06267
2130	19806.81723
2135	20881.9624
2140	18684.21408
2145	17900.46556
2150	19575.4536
2155	18608.6459
2160	19821.24492
2165	17777.43479
2170	20378.78613
2175	19878.56325
2180	17017.83477
2185	18655.10229
2190	18962.85931
2195	18354.96269
2200	16267.21004
2205	15987.61529
2210	15627.5946
2215	17811.02785
2220	18426.02517
2225	19932.68452
2230	16375.063
2235	17581.1149
2240	18710.387
2245	17578.5656
2250	17049.215
2255	19382.57267
2260	16613.86838
2265	18728.05744
2270	15752.78225
2275	17023.36933
2280	15722.25521
2285	19778.56429
2290	16184.0719
2295	17900.17479
2300	15776.44625
2305	16903.02775
2310	15548.25313
2315	16086.84288
2320	17321.23483
2325	16781.24365
2330	17533.07502
2335	16642.29627
2340	16444.05715
2345	15192.88867
2350	14950.81185
2355	16353.47017
2360	16040.00469
2365	15728.08798
2370	16658.86702
2375	17339.65185
2380	16558.07438
2385	15988.74296
2390	16415.96571
2395	15376.78404
2400	16005.38065
2405	15232.23233
2410	16597.10177
2415	16904.58785
2420	15990.52831
2425	16307.88042
2430	16862.47531
2435	14827.47402
2440	14505.38104
2445	16460.7731
2450	15765.04988
2455	15918.98594
2460	13805.36248
2465	13582.33098
2470	15438.23231
2475	14932.71004
2480	15436.4799
2485	14897.5544
2490	16087.76548
2495	16787.66327
2500	12963.39179
2505	14013.8951
2510	14421.35996
2515	13410.23219
2520	14191.93079
2525	13682.92352
2530	13039.69771
2535	13476.06221
2540	11900.6669
2545	13495.99117
2550	13973.59519
2555	13860.74352
2560	13455.71781
2565	14589.74638
2570	13393.91042
2575	13377.69879
2580	12179.99744
2585	13019.84879
2590	11876.50352
2595	12820.64173
2600	13583.06304
2605	12168.50013
2610	12146.041
2615	11934.16823
2620	13201.9326
2625	12637.59813
2630	13325.37279
2635	13413.54294
2640	14587.15883
2645	13788.54133
2650	13894.78956
2655	12528.19604
2660	12364.10708
2665	11277.25671
2670	12564.86221
2675	10770.84619
2680	12657.26571
2685	12549.12269
2690	13281.89883
2695	12594.63133
2700	11929.04202
2705	14402.6079
2710	13072.58669
2715	13150.64998
2720	12583.83881
2725	13780.26658
2730	11642.36854
2735	13741.76973
2740	12600.45808
2745	13560.95277
2750	13736.84717
2755	13954.27929
2760	14080.6155
2765	12910.67054
2770	13318.09148
2775	12693.628
2780	13983.83131
2785	13314.12588
2790	14306.81963
2795	13068.02573
2800	14591.26008
2805	12927.18108
2810	13980.73625
2815	13855.26421
2820	12487.16123
2825	10640.00675
2830	11413.11752
2835	13437.7821
2840	12844.67017
2845	11342.52573
2850	11794.17004
2855	12883.62071
2860	13489.50921
2865	13233.106
2870	12205.26971
2875	12230.23067
2880	12874.50092
2885	14705.646
2890	14434.64935
2895	11608.31046
2900	14383.31785
2905	12851.03702
2910	13481.84752
2915	11772.483
2920	12485.23138
2925	12909.39696
2930	12852.28192
2935	13835.22865
2940	13945.8866
2945	13356.92727
2950	13821.83194
2955	14413.97381
2960	12712.30285
2965	12015.6634
2970	13193.40321
2975	11373.42075
2980	10826.56758
2985	12812.73
2990	11451.67458
2995	12483.01571
3000	11239.00246
3005	11683.63002
3010	11693.11071
3015	11162.69831
3020	11447.10017
3025	12649.91179
3030	10506.3616
3035	11638.12775
3040	10828.33063
3045	10472.37577
3050	11309.89033
3055	12674.50902
3060	12306.24546
3065	12277.81225
3070	11575.24865
3075	12301.41994
3080	11454.78098
3085	12625.44844
3090	9858.226688
3095	12500.82604
3100	10027.14471
3105	11239.13881
3110	10704.55079
3115	9449.934854
3120	9819.462438
3125	10565.25704
3130	10146.71598
3135	11394.58504
3140	10257.06758
3145	10363.0254
3150	12014.75177
3155	10534.72044
3160	10887.0295
3165	10446.12742
3170	9929.791729
3175	8539.569979
3180	10318.0565
3185	9706.110688
3190	9692.752938
3195	8666.810375
3200	11058.0116
3205	9500.250604
3210	9501.0705
3215	8359.017229
3220	8210.997875
3225	10047.46679
3230	10297.60373
3235	9560.751479
3240	11056.50427
3245	9158.814458
3250	8564.623375
3255	8955.933979
3260	10085.74265
3265	9086.656188
3270	10840.78667
3275	9407.065458
3280	11023.79592
3285	9185.1595
3290	9725.349729
3295	9946.663521
3300	9012.135979
3305	9023.049979
3310	10728.91392
3315	9756.774583
3320	8159.412792
3325	10894.2584
3330	10119.41681
3335	9988.467583
3340	9466.444333
3345	8866.425083
