# Supplementary material for: DNArepairK: An Interactive Database for Exploring the Impact of Anticancer Drugs onto the Dynamics of DNA Repair Proteins
Source: Biomedicines. 2021 Sep 16;9(9):1238. doi: 10.3390/biomedicines9091238 (PMC8470695; doi:10.3390/biomedicines9091238)
Supplement: Supplementary file 1 [file biomedicines-09-01238-s001.zip › Fit and Raw data/POLK/POLK/POLK.txt]

POLK	bdd7ee
0	0
5	43.31233333
10	-510.706
15	633.8859167
20	581.469
25	867.20325
30	217.7425
35	903.80325
40	962.9079167
45	1627.06675
50	2353.571667
55	1966.514167
60	2365.20775
65	2664.467583
70	2934.019083
75	3099.400167
80	3692.150667
85	4264.253833
90	3982.648083
95	4837.171917
100	4853.655083
105	5204.716
110	5544.936417
115	5034.16325
120	5687.633417
125	6234.979083
130	6972.210167
135	6760.153083
140	7075.346583
145	7614.548083
150	6985.143333
155	7500.06875
160	7092.85
165	8145.806333
170	7860.13775
175	9288.291417
180	8224.985167
185	8178.824417
190	9037.027917
195	9169.748083
200	8746.417417
205	8925.232333
210	9642.828
215	8936.176917
220	9344.755917
225	9488.42175
230	9916.951
235	10197.16442
240	9478.692167
245	9604.096917
250	9967.962333
255	9852.39825
260	9646.7995
265	10097.97342
270	10289.70925
275	10688.10792
280	10296.57675
285	10257.98142
290	10079.84583
295	10409.61325
300	9736.61325
305	10057.48817
310	9561.02575
315	9406.611917
320	10357.18792
325	10372.81625
330	10200.7235
335	10243.63125
340	10176.186
345	10262.69525
350	9981.015667
355	10036.53717
360	10061.63033
365	9631.424333
370	10382.67733
375	10075.05975
380	10518.91983
385	10180.41042
390	10507.15558
395	10377.70458
400	10251.65442
405	9881.071417
410	10263.274
415	10849.63817
420	10559.41608
425	9642.08675
430	11079.9105
435	10624.0215
440	10435.90767
445	10015.39008
450	10241.31933
455	10856.916
460	10266.06667
465	10140.27692
470	10202.42492
475	9997.256167
480	10042.64
485	10899.82075
490	10397.39067
495	11333.27892
500	11057.97892
505	10460.84192
510	10721.91333
515	10512.24225
520	9916.107083
525	10204.03608
530	10677.24717
535	10104.70175
540	10191.76
545	10194.77308
550	10153.522
555	10797.46158
560	10959.28867
565	10535.4595
570	10735.9275
575	10245.5
580	11074.71883
585	10892.84217
590	10231.92317
595	10033.66133
600	9203.969083
605	10596.39275
610	10335.58467
615	10563.6875
620	10731.85875
625	10694.64033
630	10688.91375
635	10365.22942
640	9753.960083
645	10809.00417
650	10478.36467
655	11333.79942
660	10866.11833
665	11330.56758
670	10539.43683
675	9967.294917
680	10237.94425
685	10127.85542
690	10273.37708
695	10204.02217
700	10352.0615
705	10496.60117
710	9949.06175
715	10106.69733
720	10646.16758
725	10660.34483
730	11118.74308
735	10157.20817
740	10128.58608
745	10497.45333
750	10061.54433
755	9688.312083
760	9408.280833
765	9891.946583
770	9630.640417
775	9959.158417
780	10056.413
785	9790.172
790	9995.536
795	10304.52925
800	10131.10075
805	9525.852417
810	9187.353583
815	8849.045333
820	9217.510583
825	9750.013417
830	9233.747333
835	9816.277417
840	9489.44475
845	10037.48725
850	10256.87308
855	9109.081917
860	9530.2315
865	9500.283167
870	9009.96225
875	9919.09175
880	9808.787
885	10148.80383
890	9233.797333
895	9509.340583
900	9582.621083
905	9462.157
910	9523.553167
915	8942.889083
920	9708.412
925	9736.199833
930	9419.21875
935	9384.071333
940	8752.117167
945	9042.435167
950	9500.847417
955	10196.43808
960	9551.12725
965	9529.339667
970	9497.989083
975	9311.833083
980	9138.018167
985	8884.488
990	8696.04125
995	9261.758833
1000	9646.4115
1005	9065.9355
1010	9246.989
1015	9085.0475
1020	8543.425583
1025	8660.441583
1030	8541.153917
1035	9316.823333
1040	8699.050167
1045	8337.5995
1050	8646.792333
1055	8653.711667
1060	8500.996167
1065	8387.0015
1070	9220.489417
1075	8666.298083
1080	9391.18075
1085	8820.448833
1090	8875.095583
1095	8577.8525
1100	8291.010417
1105	9060.226833
1110	8771.116667
1115	8465.77775
1120	7880.631667
1125	8577.03725
1130	8966.691417
1135	8639.2085
1140	8849.182833
1145	9366.4815
1150	8730.304667
1155	8887.568167
1160	7962.490583
1165	8619.56175
1170	8986.252333
1175	8491.370667
1180	9257.384917
1185	8794.625083
1190	8855.63475
1195	8502.219333
1200	8755.708
1205	8886.938083
1210	8748.064917
1215	8044.475333
1220	9137.636917
1225	8565.63425
1230	8605.608917
1235	8908.525333
1240	9058.542167
1245	8812.152583
1250	8396.603333
1255	8538.968
1260	7963.79925
1265	8481.11475
1270	9346.724083
1275	8161.835667
1280	8368.927417
1285	8441.704583
1290	8413.139833
1295	8408.185167
1300	8189.6325
1305	8461.917417
1310	7897.555
1315	7863.31625
1320	8208.770917
1325	8318.203333
1330	8848.6105
1335	8593.212583
1340	8609.569667
1345	8856.583583
1350	9010.9765
1355	8197.806333
1360	7932.812167
1365	8066.85625
1370	8287.350833
1375	7774.96375
1380	7932.75225
1385	8301.621917
1390	7391.248333
1395	8226.417917
1400	8455.070833
1405	8850.385167
1410	7865.19025
1415	7712.243
1420	7779.33575
1425	8327.35575
1430	8579.265917
1435	8226.310167
1440	7791.649583
1445	8771.58625
1450	8458.863333
1455	8293.5055
1460	8621.27425
1465	8313.49375
1470	7765.175583
1475	8126.021833
1480	7856.733833
1485	8394.11275
1490	7841.535333
1495	8449.268583
1500	8239.686
1505	8285.273167
1510	8110.4685
1515	7840.028667
1520	8483.549417
1525	7837.380417
1530	8255.035583
1535	7860.0775
1540	7945.199917
1545	7414.062833
1550	8090.112333
1555	8771.770167
1560	7812.261167
1565	8505.422417
1570	8098.6855
1575	7456.75275
1580	8175.72025
1585	7915.979833
1590	8139.289667
1595	8027.995167
1600	8027.690333
1605	7674.01525
1610	7821.0895
1615	8000.616167
1620	7839.2125
1625	8150.065
1630	7885.565917
1635	7301.206
1640	7633.910833
1645	8077.924083
1650	8282.087917
1655	7522.5985
1660	7856.026917
1665	7509.442583
1670	7774.4125
1675	8112.004833
1680	7789.003083
1685	7434.718083
1690	7643.665667
1695	8136.5735
1700	7668.961333
1705	7330.120583
1710	7900.180333
1715	7424.758167
1720	7257.538417
1725	7948.29325
1730	6771.938833
1735	7969.535917
1740	7497.2755
1745	7384.222583
1750	7493.925583
1755	7261.0905
1760	7763.975583
1765	8030.946167
1770	7642.462
1775	8100.48825
1780	8144.939833
1785	7252.145083
1790	7028.454167
1795	7268.818667
1800	7770.7045
1805	7669.705583
1810	7185.756417
1815	7675.80175
1820	7427.973
1825	7880.81675
1830	7186.299
1835	7208.556167
1840	7611.530583
1845	7788.272833
1850	7838.28025
1855	7532.10775
1860	7628.8605
1865	7893.867583
1870	8231.10675
1875	7092.139583
1880	7550.379
1885	7550.978417
1890	7760.270917
1895	8103.158667
1900	7862.559167
1905	7046.51
1910	7255.905417
1915	7478.006
1920	7464.8875
1925	7259.782083
1930	7380.277583
1935	7742.787917
1940	7578.556417
1945	7093.509917
1950	7433.309417
1955	7412.00675
1960	7196.393167
1965	7217.509833
1970	7215.233
1975	6817.259833
1980	7418.70575
1985	6841.361583
1990	7822.78725
1995	7104.689667
2000	6963.15425
2005	7228.491583
2010	7298.371917
2015	7095.828083
2020	7366.572583
2025	7283.367917
2030	6453.451333
2035	7449.934167
2040	6967.6765
2045	7129.583667
2050	7367.25
2055	6787.909417
2060	6682.8285
2065	6272.380417
2070	7054.871583
2075	6757.737583
2080	6181.385917
2085	6565.217583
2090	6678.475083
2095	7008.628
2100	6269.194917
2105	6400.186167
2110	6401.10975
2115	6957.659
2120	6529.455417
2125	6711.646417
2130	6222.543917
2135	6661.044833
2140	7363.799833
2145	7004.653917
2150	6743.356667
2155	7109.5785
2160	6859.771417
2165	6596.420333
2170	6681.2485
2175	6156.280333
2180	6821.445333
2185	6167.09275
2190	6803.259917
2195	6285.971667
2200	6625.125667
2205	6270.961583
2210	6721.979917
2215	6449.358083
2220	6295.86275
2225	6452.1965
2230	6525.406833
2235	6814.02475
2240	6663.271833
2245	6327.7565
2250	6116.56125
2255	5869.50075
2260	6193.55
2265	6639.480083
2270	6556.041833
2275	6262.845
2280	6952.820167
2285	7012.095
2290	6494.692333
2295	6885.170417
2300	6106.033167
2305	6689.665583
2310	6525.060333
2315	6037.319667
2320	6048.8825
2325	6831.760667
2330	6368.481583
2335	7248.449167
2340	6496.446833
2345	6461.076417
2350	6767.952667
2355	6175.767083
2360	6617.1725
2365	6603.782167
2370	7044.489333
2375	6339.117667
2380	6486.900917
2385	6599.013917
2390	6494.256583
2395	6567.562917
2400	6357.153083
2405	5887.778667
2410	6560.961917
2415	5766.686167
2420	6366.44575
2425	6288.349
2430	6485.366083
2435	6176.704417
2440	6526.522833
2445	6354.258917
2450	6308.825583
2455	5495.26125
2460	6174.866917
2465	6105.324583
2470	6291.323583
2475	5872.250833
2480	5827.901583
2485	5530.55375
2490	6569.56275
2495	6424.256667
2500	6130.824083
2505	6152.157917
2510	6665.43175
2515	6255.646083
2520	5817.686167
2525	5370.8835
2530	6061.002417
2535	5864.3775
2540	5691.757833
2545	6446.7655
2550	5750.213417
2555	6106.394417
2560	5904.900917
2565	5745.806583
2570	5882.854917
2575	6052.740917
2580	6052.023
2585	6102.303833
2590	6213.495667
2595	5971.076667
2600	6110.437333
2605	6038.708167
2610	6292.509
2615	6132.456
2620	6644.201833
2625	5630.084167
2630	5677.39275
2635	6293.972333
2640	6442.334083
2645	6121.619333
2650	5661.790667
2655	5895.529083
2660	5956.00475
2665	5462.994917
2670	5905.284
2675	5412.4205
2680	6417.378
2685	6300.225917
2690	6403.54375
2695	5875.141083
2700	6135.61625
2705	6095.666083
2710	6229.682917
2715	6482.818
2720	6246.28175
2725	6101.9725
2730	6020.561
2735	6365.077667
2740	6552.558917
2745	7009.090333
2750	5512.051
2755	6210.756667
2760	5942.6465
2765	6087.445083
2770	5590.400583
2775	5817.2395
2780	6572.7985
2785	6237.50425
2790	6618.831167
2795	6838.28
2800	6571.382833
2805	6501.230083
2810	6151.6535
2815	5981.255167
2820	5897.199583
2825	6464.192917
2830	5758.987583
2835	6163.26
2840	6398.80475
2845	6328.469667
2850	5936.525917
2855	5896.297417
2860	6163.962583
2865	5954.771083
2870	6033.26375
2875	5983.2665
2880	5891.731
2885	5806.960417
2890	5617.604333
2895	6134.841333
2900	6197.441833
2905	5955.50625
2910	5963.13575
2915	5463.70325
2920	6036.631833
2925	6642.920083
2930	6251.071917
2935	5698.023167
2940	6092.808833
2945	6179.864917
2950	5988.425
2955	5972.009333
2960	5612.201083
2965	6240.903167
2970	5940.824333
2975	6215.343417
2980	5972.952167
2985	5821.560917
2990	5880.61975
2995	6620.195917
3000	5597.939083
3005	5521.397833
3010	5533.773667
3015	6125.110083
3020	5958.82675
3025	5918.927
3030	5229.256333
3035	5742.876417
3040	5563.763917
3045	5270.39625
3050	5530.83875
3055	5241.960583
3060	5514.079
3065	5955.086417
3070	5831.775
3075	5719.948583
3080	5651.865917
3085	5681.872917
3090	6406.082417
3095	6255.390583
3100	6130.121667
3105	5437.007833
3110	5734.742417
3115	5855.029
3120	5459.064417
3125	5845.568167
3130	5571.141917
3135	5351.794083
3140	5225.197
3145	5441.7805
3150	5793.011083
3155	5531.4425
3160	5211.070083
3165	5558.400583
3170	4928.908
3175	5762.248333
3180	5636.277833
3185	5685.881333
3190	5870.669667
3195	5560.25975
3200	5079.503417
3205	5608.220167
3210	5976.147167
3215	5313.845833
3220	5177.621667
3225	5678.925417
3230	5440.41425
3235	5462.63475
3240	5737.963583
3245	5562.12925
3250	5802.858167
3255	5585.527083
3260	4686.936833
3265	5457.673583
3270	5798.914917
3275	6077.109583
3280	5447.571917
3285	5465.652333
3290	5773.172
3295	5369.53
3300	5225.075083
3305	6026.359917
3310	6097.801667
3315	5004.297417
3320	5340.071417
3325	5677.558
3330	5611.695333
3335	5060.3665
3340	5397.228333
3345	4992.085917
