# Supplementary material for: DNArepairK: An Interactive Database for Exploring the Impact of Anticancer Drugs onto the Dynamics of DNA Repair Proteins
Source: Biomedicines. 2021 Sep 16;9(9):1238. doi: 10.3390/biomedicines9091238 (PMC8470695; doi:10.3390/biomedicines9091238)
Supplement: Supplementary file 1 [file biomedicines-09-01238-s001.zip › Fit and Raw data/POLK/POLK/POLK_I.txt]

POLK_I	c5e0b4
0	0
5	516.5204
10	-196.7465
15	419.6493
20	-80.238
25	341.2122
30	323.9736
35	512.8546
40	500.9708
45	921.7616
50	909.2413
55	338.9364
60	1003.0441
65	879.8595
70	950.9681
75	1239.6496
80	499.9502
85	1321.5282
90	1765.0679
95	1783.3244
100	2014.2937
105	1881.1332
110	1977.7489
115	1871.7483
120	1580.122
125	2227.5236
130	2910.7528
135	2478.8573
140	2031.3482
145	2400.6985
150	2609.3945
155	3354.0612
160	2562.0418
165	2827.6659
170	3403.391
175	3414.7921
180	3108.434
185	3387.4323
190	3876.8416
195	3492.2523
200	4302.3405
205	4149.7979
210	4127.6995
215	4094.0949
220	4643.999
225	4397.9814
230	4439.2455
235	4075.4903
240	4868.9729
245	4503.6038
250	4581.2082
255	4498.4195
260	5012.3941
265	5421.2797
270	5425.343
275	5626.46
280	5299.6616
285	5431.421
290	5339.2135
295	5512.8483
300	5535.624
305	5483.3515
310	5678.4063
315	5725.0764
320	6327.1122
325	5689.413
330	6298.0522
335	6510.8025
340	6373.8481
345	6811.6902
350	5933.5697
355	6073.1257
360	6755.7999
365	6086.0435
370	7010.8552
375	7002.8432
380	6766.7835
385	6474.429
390	7236.0007
395	7127.4141
400	6773.419
405	7382.9843
410	6674.9609
415	6786.0144
420	6633.4489
425	7438.9552
430	7557.2923
435	7934.4904
440	6611.1958
445	7465.3786
450	7851.3824
455	7461.287
460	7741.6616
465	7723.7461
470	7562.5192
475	7120.9373
480	7297.0824
485	7454.3454
490	7506.1831
495	7780.0778
500	7767.685
505	7508.2118
510	7414.3304
515	7511.6129
520	7119.5555
525	7769.7766
530	7108.8083
535	7044.5589
540	7628.3355
545	8042.3196
550	7666.4529
555	7036.1336
560	6891.0044
565	7227.6677
570	7394.4906
575	8094.6841
580	7411.1994
585	7305.0716
590	7374.9342
595	7549.4886
600	7422.0406
605	8154.8351
610	7968.0336
615	6806.4296
620	7059.332
625	7348.3113
630	7453.3015
635	7815.1977
640	7720.4521
645	7229.6585
650	7775.0078
655	7141.7803
660	7549.6638
665	7283.9629
670	7960.1786
675	7412.6782
680	7672.2253
685	7769.2342
690	7631.5507
695	7261.2747
700	7807.6696
705	6955.5765
710	7946.2388
715	7969.4647
720	8270.2338
725	7858.7608
730	7517.9388
735	7660.0643
740	7303.8464
745	7489.2813
750	7614.3756
755	7331.361
760	7770.8217
765	7177.1383
770	7147.9373
775	7548.1746
780	7058.4697
785	7280.7839
790	6977.0399
795	8038.6038
800	7421.3598
805	7061.5107
810	7657.795
815	7541.0664
820	6904.1282
825	7698.9765
830	6703.2179
835	7656.9669
840	7949.8027
845	6777.8336
850	8081.3214
855	7398.1676
860	7052.7971
865	7032.978
870	7212.8385
875	7007.8417
880	7025.5799
885	8508.398
890	8153.1704
895	7280.3875
900	7334.9712
905	7320.0966
910	7276.2246
915	7330.3391
920	6979.4818
925	7332.8667
930	7167.8287
935	7090.6901
940	7995.0126
945	6845.6818
950	7508.0214
955	7801.2269
960	7106.0557
965	7845.3453
970	7682.3802
975	7927.6945
980	7277.8306
985	6791.1696
990	6823.9461
995	7257.7974
1000	7307.8201
1005	7613.4088
1010	7252.0872
1015	7483.2588
1020	7950.4449
1025	6613.2774
1030	7526.7636
1035	7279.2522
1040	7259.7657
1045	6708.3101
1050	7310.9328
1055	6912.5066
1060	6973.4602
1065	6425.7004
1070	6957.6308
1075	7335.0121
1080	6133.2174
1085	7282.9743
1090	7460.5882
1095	6614.5317
1100	6114.9741
1105	6826.6378
1110	6960.1596
1115	6672.2522
1120	7221.8328
1125	6925.0064
1130	6776.9894
1135	6091.6464
1140	7327.1746
1145	7120.7556
1150	6210.862
1155	6522.473
1160	6866.5547
1165	6078.7996
1170	6970.727
1175	6879.7458
1180	6356.0416
1185	7116.5132
1190	6736.594
1195	6732.9534
1200	6812.2185
1205	6333.2386
1210	6535.8735
1215	6626.3508
1220	6635.882
1225	6375.8224
1230	7009.4894
1235	6381.6173
1240	6604.3344
1245	7382.0652
1250	6906.12
1255	6739.4405
1260	6516.8257
1265	6200.2164
1270	6777.9168
1275	6575.6265
1280	6285.6083
1285	6413.1972
1290	6296.4476
1295	6632.6943
1300	6341.4465
1305	7168.4843
1310	6607.8766
1315	6514.5376
1320	6634.0221
1325	6950.7394
1330	6443.6763
1335	6354.0209
1340	6645.9781
1345	6581.2444
1350	6430.4939
1355	6068.4012
1360	6172.5805
1365	6535.8565
1370	6720.0885
1375	5951.4624
1380	6597.7937
1385	6207.7292
1390	6609.3589
1395	6425.6934
1400	6661.4276
1405	6911.9428
1410	5813.7748
1415	5811.9434
1420	6163.7294
1425	6634.2091
1430	6371.3273
1435	6237.5938
1440	6002.8373
1445	5787.9826
1450	5894.6666
1455	6405.7011
1460	5987.5508
1465	6752.4112
1470	5734.7185
1475	6800.0413
1480	6167.1196
1485	6038.5461
1490	6187.2164
1495	6084.2983
1500	6569.5164
1505	6470.4257
1510	6571.0507
1515	6051.8181
1520	6477.9131
1525	6035.4057
1530	5751.0948
1535	6734.3444
1540	6087.2841
1545	6215.8504
1550	6336.0969
1555	6176.058
1560	6098.8193
1565	6722.4202
1570	5751.1627
1575	6499.0992
1580	6673.9932
1585	6180.8682
1590	5543.6218
1595	6094.3875
1600	6301.5599
1605	5873.8295
1610	6245.8589
1615	5667.0051
1620	6549.0422
1625	6368.1639
1630	7030.342
1635	5841.9985
1640	6270.826
1645	5666.823
1650	6378.462
1655	6809.3472
1660	6237.3019
1665	6218.0515
1670	5850.3389
1675	5911.3477
1680	6172.62
1685	5837.6401
1690	5992.3137
1695	6285.0649
1700	6113.4678
1705	6054.2881
1710	6753.013
1715	6532.1968
1720	5865.4387
1725	6581.2956
1730	6058.4384
1735	5363.1319
1740	6138.8543
1745	6000.6128
1750	6110.6804
1755	6409.6759
1760	6105.0902
1765	6298.9281
1770	6407.8789
1775	5733.6437
1780	5808.2334
1785	6085.9766
1790	5957.9354
1795	6008.576
1800	5956.6532
1805	6268.0496
1810	6051.1443
1815	5633.3371
1820	5849.3349
1825	6027.5103
1830	6040.5899
1835	5884.6571
1840	6067.7635
1845	5374.3982
1850	6030.2045
1855	5817.1033
1860	6007.2093
1865	5574.9341
1870	6420.1482
1875	6105.5566
1880	5988.7141
1885	5985.3443
1890	6123.0471
1895	6452.6719
1900	6128.5734
1905	5766.7452
1910	6059.1042
1915	5941.4513
1920	5670.9853
1925	5446.6395
1930	5894.1044
1935	6321.9315
1940	6261.1943
1945	5875.7265
1950	6261.0557
1955	5804.297
1960	5929.1542
1965	6072.1053
1970	5569.6871
1975	6067.1523
1980	6010.1373
1985	5916.4587
1990	6389.9936
1995	6505.5541
2000	6226.1184
2005	6746.1346
2010	6125.0781
2015	6180.3967
2020	5929.0987
2025	5869.3896
2030	6042.854
2035	6710.4658
2040	6259.8374
2045	6228.7843
2050	6064.6625
2055	6022.8663
2060	5752.5641
2065	6131.6695
2070	6088.7985
2075	5785.0524
2080	5686.3928
2085	5655.1673
2090	5420.7208
2095	5675.1668
2100	5655.6396
2105	5593.9446
2110	5641.436
2115	5723.0167
2120	5710.2633
2125	6451.2992
2130	5822.8381
2135	6025.8227
2140	5837.8451
2145	5775.2833
2150	5483.157
2155	6252.5193
2160	5655.444
2165	5558.028
2170	5353.464
2175	6343.8706
2180	5607.6993
2185	5113.468
2190	5760.9299
2195	5970.9106
2200	5446.2295
2205	5573.1115
2210	5663.6269
2215	5122.9197
2220	5722.4984
2225	5789.851
2230	5807.5822
2235	5727.403
2240	5671.4151
2245	6354.1691
2250	5471.3662
2255	5481.3113
2260	5719.8188
2265	5067.8
2270	5048.2839
2275	6144.9279
2280	5429.4641
2285	5468.6761
2290	6405.928
2295	5875.5952
2300	5489.0072
2305	5414.598
2310	5572.8916
2315	6087.6907
2320	4992.9602
2325	5415.1911
2330	5813.8096
2335	5575.9076
2340	5984.5297
2345	5588.3392
2350	5004.037
2355	5639.5111
2360	5080.0914
2365	5782.5548
2370	5571.5022
2375	5214.738
2380	5710.6277
2385	5795.1912
2390	5636.3541
2395	5566.3414
2400	5579.2741
2405	5258.5298
2410	6390.9281
2415	5609.1252
2420	5513.4614
2425	4983.0486
2430	5714.2183
2435	5447.613
2440	5518.6998
2445	5844.5361
2450	5316.4995
2455	5469.5128
2460	5782.1207
2465	5351.7788
2470	5551.8544
2475	6114.5508
2480	5243.5018
2485	5430.774
2490	5378.3522
2495	5204.2535
2500	5504.0955
2505	5481.3116
2510	5598.1408
2515	5623.3525
2520	4690.3966
2525	5361.3071
2530	5324.7251
2535	5074.3497
2540	5335.5914
2545	5803.0768
2550	5155.1116
2555	5042.8117
2560	5562.7197
2565	5363.5911
2570	5495.9675
2575	5424.0416
2580	5435.6422
2585	5310.4584
2590	5594.6629
2595	5331.5986
2600	5547.5131
2605	5302.4451
2610	5352.1464
2615	5703.2596
2620	5519.0028
2625	5423.1481
2630	5714.4644
2635	5251.1824
2640	4753.7702
2645	5149.9574
2650	5335.949
2655	5271.9179
2660	4847.742
2665	5114.1532
2670	4996.7398
2675	5144.9548
2680	4987.4783
2685	5720.0695
2690	4796.4582
2695	5340.8846
2700	5539.5306
2705	5664.768
2710	5691.7533
2715	5184.3366
2720	5552.1891
2725	5242.3245
2730	5277.5113
2735	5222.1295
2740	5633.5188
2745	5583.4882
2750	5177.8243
2755	5399.545
2760	5531.4685
2765	5259.601
2770	5749.6219
2775	5121.5307
2780	5508.8838
2785	5571.8626
2790	5449.5302
2795	4537.6842
2800	4913.0476
2805	4921.4057
2810	5015.1356
2815	5459.9428
2820	5189.6524
2825	5212.0662
2830	5164.4299
2835	5435.9668
2840	5266.2855
2845	5459.5023
2850	5345.591
2855	5093.9991
2860	5134.0903
2865	5495.5096
2870	5838.9175
2875	5062.8665
2880	5109.6141
2885	6359.7564
2890	5511.4757
2895	5948.7661
2900	5307.7348
2905	5174.4005
2910	5470.6021
2915	5283.3854
2920	5782.9536
2925	5309.7887
2930	5392.3361
2935	4805.9744
2940	5450.695
2945	5498.4381
2950	5666.5163
2955	5443.935
2960	5100.3605
2965	5113.749
2970	5284.3152
2975	5160.5246
2980	5267.1752
2985	5318.4601
2990	5230.9956
2995	5529.0372
3000	5069.9513
3005	5131.1303
3010	4863.5939
3015	5254.7754
3020	5315.9283
3025	5094.0654
3030	5021.3159
3035	5331.6905
3040	4826.2053
3045	5211.9085
3050	4902.6198
3055	5596.6416
3060	4909.3425
3065	5158.7928
3070	5004.4062
3075	5313.6832
3080	4777.6924
3085	5029.2984
3090	5194.8059
3095	5203.6471
3100	5055.5442
3105	4924.2725
3110	5210.5546
3115	5344.9984
3120	5432.3647
3125	5505.9424
3130	5229.8958
3135	5715.8959
3140	5634.757
3145	5861.1873
3150	5495.6007
3155	4772.8806
3160	5107.7477
3165	5216.5595
3170	5317.973
3175	4973.9936
3180	5194.9417
3185	5758.911
3190	5257.0836
3195	4936.3714
3200	5073.0035
3205	4801.0274
3210	5031.7887
3215	5257.3846
3220	5224.8558
3225	5373.598
3230	5833.421
3235	5419.6021
3240	5363.0122
3245	5076.4818
3250	4960.3607
3255	4843.551
3260	4715.4777
3265	4946.229
3270	4576.4803
3275	4640.523
3280	4700.4325
3285	4653.8635
3290	4830.7
3295	5039.2053
3300	5000.9597
3305	4844.4397
3310	4804.1012
3315	4793.6288
3320	4745.6817
3325	4893.2102
3330	4527.8845
3335	4778.0826
3340	4828.1205
3345	4702.8451
3350	4803.0913
3355	4455.1264
3360	4911.2686
3365	4877.7957
3370	4929.0044
3375	4672.2465
3380	4927.0333
3385	4890.345
3390	4705.1715
3395	5244.5552
3400	5415.3379
3405	4960.4986
3410	5587.7038
3415	5264.336
3420	4874.004
3425	5131.5129
3430	4617.633
3435	5333.6057
3440	4669.9981
3445	4625.5608
3450	5229.7969
3455	5187.9877
3460	5006.4428
3465	5419.9702
3470	5038.7466
3475	4510.2315
3480	4745.5821
3485	5897.2269
3490	4725.3965
3495	4495.8399
3500	4703.8836
3505	4710.8714
3510	4929.3304
3515	4622.0498
3520	5207.8449
3525	4673.3481
3530	4998.4449
3535	5320.9542
3540	4358.6628
3545	5044.25
3550	4729.3322
3555	4526.0377
3560	4974.1214
3565	5368.6834
3570	3982.4556
3575	5255.9209
3580	5090.2818
3585	4616.1199
3590	4584.7287
3595	5286.6625
3600	5047.6063
3605	4708.2411
3610	5590.9805
3615	4351.6414
3620	5043.5766
3625	5265.3176
3630	5105.2508
3635	4702.5359
3640	4731.1474
3645	4613.0134
3650	4632.1566
3655	4911.1787
3660	4469.0438
3665	5016.5403
