# Supplementary material for: DNArepairK: An Interactive Database for Exploring the Impact of Anticancer Drugs onto the Dynamics of DNA Repair Proteins
Source: Biomedicines. 2021 Sep 16;9(9):1238. doi: 10.3390/biomedicines9091238 (PMC8470695; doi:10.3390/biomedicines9091238)
Supplement: Supplementary file 1 [file biomedicines-09-01238-s001.zip › Fit and Raw data/Polyubiquitin-B (UBB)/Polyubiquitin-B (UBB).txt]

2
1
(A104*k104*l104/((k104-l104)*(k104-m104)*(l104-m104)))*((l104-m104)*Math.exp(-k104*t)-(k104-m104)*Math.exp(-l104*t)+(k104-l104)*Math.exp(-m104*t))
00b0f0
A104=326512.878;k104=0.01347158;l104=0.00553422;m104=0.00014040
UBB
if:t>=0
(A104*k104*l104/((k104-l104)*(k104-m104)*(l104-m104)))*((l104-m104)*Math.exp(-k104*t)-(k104-m104)*Math.exp(-l104*t)+(k104-l104)*Math.exp(-m104*t))

(A105*k105*l105/((k105-l105)*(k105-m105)*(l105-m105)))*((l105-m105)*Math.exp(-k105*t)-(k105-m105)*Math.exp(-l105*t)+(k105-l105)*Math.exp(-m105*t))
00b050
A105=132448.348909367;k105=0.0024634508062104;l105=0.030084056713056;m105=0.0000987661651005236
UBB_I
if:t>=0
(A105*k105*l105/((k105-l105)*(k105-m105)*(l105-m105)))*((l105-m105)*Math.exp(-k105*t)-(k105-m105)*Math.exp(-l105*t)+(k105-l105)*Math.exp(-m105*t))
