# Supplementary material for: DNArepairK: An Interactive Database for Exploring the Impact of Anticancer Drugs onto the Dynamics of DNA Repair Proteins
Source: Biomedicines. 2021 Sep 16;9(9):1238. doi: 10.3390/biomedicines9091238 (PMC8470695; doi:10.3390/biomedicines9091238)
Supplement: Supplementary file 1 [file biomedicines-09-01238-s001.zip › Fit and Raw data/Polyubiquitin-B (UBB)/Polyubiquitin-B (UBB)/UBB.txt]

UBB	bdd7ee
0	0
5	-2567.994429
10	-417.499
15	1592.582714
20	4841.352429
25	6902.255714
30	9373.662714
35	13226.51986
40	18715.14714
45	20239.41571
50	24063.587
55	30071.64514
60	30378.45943
65	34423.47643
70	37497.40343
75	45669.89671
80	45313.32
85	53395.68671
90	57473.70271
95	64140.25614
100	67929.67414
105	72443.51986
110	78200.868
115	82940.68614
120	88103.788
125	95868.22429
130	95679.23786
135	100590.6747
140	102552.0344
145	109845.8683
150	119363.836
155	121920.5609
160	124964.2117
165	125062.6783
170	132632.708
175	141762.302
180	140830.8646
185	147093.5991
190	148261.59
195	147175.1174
200	159041.2923
205	161013.4831
210	164734.1063
215	169126.7149
220	168677.6454
225	179213.864
230	181676.3531
235	186109.8809
240	184389.0851
245	187817.6597
250	192574.5497
255	199751.0323
260	200012.8286
265	203422.1749
270	204595.1537
275	203584.7491
280	217271.222
285	211260.0606
290	210437.656
295	217150.8169
300	218479.3217
305	219003.3203
310	222329.0923
315	227773.1226
320	228489.3429
325	227962.5034
330	231192.6286
335	233007.9163
340	233050.4274
345	235070.1123
350	238731.7114
355	242449.0966
360	246849.6037
365	245610.3531
370	245955.2214
375	248046.5371
380	246211.9631
385	249755.0294
390	256735.6974
395	254805.2023
400	254884.5786
405	257195.0754
410	253157.5006
415	257290.0646
420	263283.4589
425	263899.2303
430	264811.6574
435	267042.2989
440	270197.9446
445	271576.1746
450	271500.6674
455	270721.1103
460	275000.6174
465	271340.7217
470	280872.086
475	274872.6917
480	276126.2289
485	277868.6317
490	277725.876
495	280200.5889
500	280441.4531
505	276842.9146
510	284015.7689
515	277355.0789
520	279842.4046
525	284910.9417
530	281386.0346
535	286369.3774
540	280286.6274
545	285628.3703
550	290830.8389
555	286269.2774
560	287067.3517
565	292397.0046
570	287371.1317
575	292790.1074
580	291781.7203
585	294057.9674
590	294606.0589
595	295603.9403
600	296338.9331
605	298299.8589
610	296246.3003
615	297941.3646
620	294357.0331
625	291470.3289
630	298652.3431
635	296870.6503
640	299950.4331
645	294262.6246
650	295781.9189
655	293234.1446
660	299214.3589
665	299717.8874
670	301041.766
675	298899.5689
680	292737.1117
685	295451.046
690	291022.7974
695	298971.1917
700	295085.4274
705	299615.8546
710	294912.1689
715	294239.7674
720	294741.1089
725	295698.2089
730	295230.666
735	298514.8917
740	292461.7289
745	295114.4731
750	298077.9974
755	298661.2689
760	297214.3603
765	299791.6046
770	296797.886
775	294964.3603
780	296061.6617
785	297480.2874
790	294138.4274
795	297917.3517
800	299462.6774
805	288487.5217
810	296620.686
815	295400.696
820	298470.2903
825	300192.6089
830	298409.2303
835	296924.4089
840	300597.2189
845	298105.4474
850	296944.6046
855	296320.206
860	297568.3303
865	298663.246
870	301233.7346
875	299330.1803
880	294787.8289
885	295486.9046
890	299526.6017
895	293934.9017
900	296127.8546
905	295858.5874
910	297706.3274
915	297334.3617
920	300073.6331
925	293826.7203
930	293503.6174
935	292917.4246
940	295583.3231
945	296519.9517
950	294597.3703
955	290928.216
960	301042.5274
965	295868.3117
970	292912.096
975	296869.4989
980	289376.116
985	292788.4974
990	294704.6517
995	293737.7289
1000	289662.3403
1005	289634.0974
1010	292640.2289
1015	292414.906
1020	292934.656
1025	290228.6446
1030	289186.7074
1035	288183.3174
1040	287239.5874
1045	294484.8331
1050	288048.3031
1055	289207.5803
1060	287774.6046
1065	290157.9431
1070	290005.166
1075	288907.2874
1080	286929.8803
1085	289590.986
1090	284599.7517
1095	290848.466
1100	287985.396
1105	283974.066
1110	286607.0589
1115	290778.4346
1120	288986.676
1125	290215.8074
1130	290117.3003
1135	286338.4117
1140	291719.8917
1145	289765.7446
1150	285118.9531
1155	286586.0531
1160	286403.2846
1165	287087.0374
1170	284106.5674
1175	288371.2331
1180	288221.4589
1185	289494.0117
1190	287348.2146
1195	286539.9631
1200	289824.1889
1205	282248.6974
1210	285201.206
1215	286643.996
1220	280136.1289
1225	278605.0703
1230	280987.0189
1235	280870.7931
1240	280266.7617
1245	283438.0103
1250	281637.4346
1255	274468.9989
1260	277561.666
1265	279060.5717
1270	276493.0746
1275	274209.016
1280	273543.0503
1285	277690.2917
1290	274464.3403
1295	275862.1689
1300	277792.986
1305	275088.436
1310	280491.5817
1315	271891.766
1320	274399.7103
1325	275275.5689
1330	271472.4317
1335	274136.6289
1340	277027.9746
1345	272576.2303
1350	277609.196
1355	272345.2789
1360	274867.7903
1365	276154.6774
1370	275899.1746
1375	276985.136
1380	279252.9603
1385	277542.5131
1390	274751.5089
1395	274212.9046
1400	281726.1189
1405	273813.1531
1410	275461.4231
1415	274717.9046
1420	269332.3274
1425	276899.326
1430	272188.2617
1435	271202.9689
1440	276623.8489
1445	274871.706
1450	276677.4274
1455	268653.8203
1460	277329.5517
1465	275004.0146
1470	273345.2146
1475	274841.3117
1480	271760.7717
1485	272497.4074
1490	272985.8974
1495	277237.1389
1500	272932.676
1505	269552.4246
1510	269068.076
1515	266760.9189
1520	272379.746
1525	274049.2117
1530	268028.7569
1535	276140.1789
1540	272699.3846
1545	273206.6389
1550	275279.8989
1555	273846.6389
1560	274543.4831
1565	273425.526
1570	273519.5703
1575	273744.706
1580	272056.4317
1585	271133.126
1590	270945.0346
1595	268512.5803
1600	274487.286
1605	268781.2574
1610	263179.9174
1615	274723.7889
1620	267252.0174
1625	270236.7674
1630	265603.3803
1635	261311.2703
1640	264521.3517
1645	267208.7217
1650	263107.2689
1655	261178.066
1660	264699.0403
1665	265366.4731
1670	262376.5003
1675	264045.4717
1680	267125.0446
1685	268781.1674
1690	267259.9617
1695	269467.6546
1700	266577.6389
1705	266703.656
1710	263635.1946
1715	264528.0317
1720	266811.7189
1725	268754.9331
1730	263214.2574
1735	262056.5003
1740	263853.2846
1745	270051.036
1750	269968.946
1755	269301.9274
1760	272686.6289
1765	271046.9274
1770	268104.0489
1775	268992.8717
1780	268449.0446
1785	267468.4846
1790	271278.9846
1795	270490.6431
1800	270453.7131
1805	269748.0374
1810	265538.2131
1815	270318.7303
1820	268135.5131
1825	272979.4474
1830	263588.5317
1835	265182.3817
1840	262837.016
1845	265562.8331
1850	264961.1003
1855	263333.2746
1860	259660.4903
1865	262115.936
1870	260256.316
1875	263692.5117
1880	260368.8403
1885	260275.596
1890	259650.3589
1895	257756.766
1900	261935.8431
1905	260572.0046
1910	259539.7646
1915	258665.1517
1920	262937.1746
1925	256086.0246
1930	256756.2946
1935	259317.5546
1940	260700.376
1945	258590.2217
1950	258135.9874
1955	255818.7517
1960	256324.9403
1965	259372.7631
1970	254736.1531
1975	255216.5017
1980	257380.2174
1985	260930.1231
1990	255446.856
1995	260656.7346
2000	253799.9089
2005	256820.586
2010	253615.9346
2015	259899.5031
2020	257925.1331
2025	260723.0517
2030	254573.3446
2035	255444.8931
2040	252742.1717
2045	248823.9203
2050	257459.2717
2055	250925.0346
2060	255126.2403
2065	257096.3203
2070	258230.7674
2075	259590.526
2080	256691.336
2085	253706.4889
2090	253284.7646
2095	255713.5489
2100	257900.8446
2105	255845.5146
2110	250472.3517
2115	254937.3531
2120	253868.7274
2125	254518.5603
2130	254289.8103
2135	251563.8631
2140	248832.9289
2145	254096.0289
2150	252243.3617
2155	248446.8317
2160	252925.2417
2165	249390.3631
2170	250141.7046
2175	252158.8431
2180	246810.3403
2185	249336.7903
2190	251336.9803
2195	249258.7631
2200	250388.4174
2205	252216.9246
2210	256551.3331
2215	248388.1689
2220	255779.5774
2225	253392.9674
2230	248117.626
2235	251816.1517
2240	257115.4303
2245	252927.796
2250	252762.976
2255	247467.9089
2260	251033.1546
2265	253839.456
2270	253195.4317
2275	246580.696
2280	250724.5803
2285	247408.2889
2290	247652.2846
2295	251358.4131
2300	248555.526
2305	247549.1846
2310	246129.6546
2315	245905.9274
2320	243816.4674
2325	245354.1089
2330	242100.0474
2335	245372.1074
2340	241311.5717
2345	245658.186
2350	246756.7774
2355	239173.8546
2360	247260.6174
2365	247368.086
2370	242601.5346
2375	240666.0146
2380	239789.3431
2385	239128.906
2390	242424.8846
2395	241371.8674
2400	241913.6203
2405	237406.3494
2410	237560.4217
2415	238184.6314
2420	241453.9769
2425	241282.3403
2430	234768.1994
2435	237626.1349
2440	234667.3277
2445	237988.4231
2450	241980.966
2455	233307.4834
2460	237259.8054
2465	237584.6689
2470	236427.9306
2475	240320.6869
2480	238576.994
2485	236958.5174
2490	236145.254
2495	237136.8703
2500	236899.4311
2505	235530.1257
2510	237485.0654
2515	243953.206
2520	240650.1874
2525	242552.5277
2530	238206.5657
2535	240448.8811
2540	235031.1163
2545	238099.2
2550	241164.2191
2555	237681.0677
2560	236269.03
2565	236080.3
2570	231723.8006
2575	238508.5346
2580	232780.8406
2585	234154.7597
2590	239651.006
2595	237041.8771
2600	235828.4986
2605	235729.7049
2610	241996.6997
2615	238785.7254
2620	230425.1151
2625	238557.1249
2630	230067.0189
2635	232927.1426
2640	235815.2929
2645	232016.2323
2650	233198.5611
2655	234034.7223
2660	231100.0166
2665	233581.0006
2670	234108.9123
2675	237707.3006
2680	232183.3494
2685	233287.3737
2690	233117.3923
2695	231593.3603
2700	228939.5191
2705	232260.2783
2710	229829.3463
2715	229430.1949
2720	228546.8043
2725	227441.3571
2730	230131.8814
2735	229489.0823
2740	233017.5234
2745	233687.0454
2750	230378.0169
2755	228690.0417
2760	235068.2069
2765	231871.5411
2770	230192.5146
2775	233199.8414
2780	231723.278
2785	232431.8191
2790	231412.9351
2795	232776.9994
2800	231278.9031
2805	235398.68
2810	230970.7926
2815	231084.1774
2820	235751.56
2825	233069.2694
2830	234416.4157
2835	230298.966
2840	228806.2809
2845	232396.486
2850	232568.0477
2855	230794.684
2860	233481.7657
2865	230601.5274
2870	231570.978
2875	229687.6043
2880	227610.1069
2885	224660.1146
2890	221311.3126
2895	225967.6737
2900	228732.2746
2905	222599.5569
2910	227519.3737
2915	226025.5677
2920	227903.2786
2925	232563.2274
2930	223856.8177
2935	224440.854
2940	220828.3946
2945	223790.5346
2950	231286.7223
2955	222955.3357
2960	227855.8211
2965	224900.5017
2970	226781.462
2975	226050.6714
2980	222255.0026
2985	224878.0886
2990	227563.3249
2995	225043.6509
3000	223443.9109
3005	226384.8251
3010	224959.0131
3015	226385.6169
3020	221715.35
3025	220842.0043
3030	221726.978
3035	223565.9143
3040	217908.8577
3045	218536.2769
3050	220220.1466
3055	219949.2146
3060	226586.0337
3065	214972.5486
3070	221202.2229
3075	221845.0206
3080	220329.4417
3085	218264.5117
3090	226401.4957
3095	224937.0631
3100	221731.546
3105	220426.3411
3110	219740.1843
3115	221925.818
3120	221518.474
3125	219411.8057
3130	220832.6146
3135	221740.0214
3140	218467.3689
3145	224232.6194
3150	218318.1497
3155	219051.9943
3160	224960.4649
3165	219601.7831
3170	221288.6146
3175	222748.246
3180	215336.7717
3185	225349.5949
3190	216143.0374
3195	219201.7783
3200	214614.8889
3205	216513.4994
3210	221355.1943
3215	219978.7166
3220	217639.0811
3225	218464.3123
3230	213611.0683
3235	217724.7114
3240	220950.1629
3245	217923.7483
3250	220096.4023
3255	214662.2931
3260	219810.2026
3265	217723.936
3270	216156.7129
3275	219417.9583
3280	219611.4754
3285	216559.2174
3290	216461.1191
3295	217268.95
3300	219691.292
3305	215591.5003
3310	221054.2946
3315	221580.688
3320	216519.2786
3325	218088.1251
3330	214688.7283
3335	212711.5966
3340	217879.8791
3345	216255.4357
3350	221859.3446
3355	219150.4823
3360	215829.0123
3365	216852.2934
3370	220286.7743
3375	222773.3351
3380	219092.1286
3385	219088.5911
3390	221100.1577
3395	216782.4049
3400	217788.0086
3405	221062.372
3410	217870.3771
3415	214332.6643
3420	218169.2826
3425	221393.2634
3430	213807.1017
3435	215818.89
3440	217094.8954
3445	214706.0209
3450	211821.5137
3455	214521.646
3460	215306.9194
3465	212263.7863
3470	212517.4294
3475	211665.3114
3480	209582.2371
3485	213456.8829
3490	217890.7189
3495	216739.1334
3500	218237.2397
3505	213524.1531
3510	215939.2829
3515	211220.4714
3520	208941.3834
3525	214445.6629
3530	213115.6366
3535	214516.8949
3540	206591.4514
3545	205100.7663
3550	206611.876
3555	210367.4949
3560	216129.8126
3565	208246.1603
3570	205959.2891
3575	209596.678
3580	207700.526
3585	208748.3814
3590	208954.34
3595	202158.8797
3600	206278.5749
3605	207719.1449
3610	207738.6523
