# Supplementary material for: DNArepairK: An Interactive Database for Exploring the Impact of Anticancer Drugs onto the Dynamics of DNA Repair Proteins
Source: Biomedicines. 2021 Sep 16;9(9):1238. doi: 10.3390/biomedicines9091238 (PMC8470695; doi:10.3390/biomedicines9091238)
Supplement: Supplementary file 1 [file biomedicines-09-01238-s001.zip › Fit and Raw data/Polyubiquitin-B (UBB)/Polyubiquitin-B (UBB)/UBB_I.txt]

UBB_I	c5e0b4
0	0
5	-1006.177462
10	1640.388846
15	-516.804
20	1923.422538
25	1139.028538
30	2872.361846
35	4417.019462
40	5196.109154
45	5642.293385
50	6193.725923
55	7108.704385
60	9748.861538
65	10910.14646
70	10610.21038
75	12572.22523
80	13138.23546
85	15959.85738
90	14952.19123
95	17861.47292
100	19645.291
105	20178.52254
110	22731.92869
115	23239.12685
120	27008.83662
125	24593.05638
130	26735.14108
135	27207.18154
140	27186.30923
145	29156.96885
150	32176.32315
155	32548.19462
160	35250.26869
165	36369.41069
170	35505.19369
175	38725.36754
180	39077.43169
185	40755.72438
190	43341.91331
195	44825.76731
200	44851.43338
205	43709.40354
210	45578.32808
215	49556.421
220	48343.25131
225	50970.24415
230	51755.652
235	52339.727
240	53063.83131
245	54882.085
250	55652.93062
255	54442.90785
260	56319.01677
265	59737.662
270	59967.87908
275	59130.52031
280	59952.72185
285	61560.81438
290	62305.04746
295	61603.794
300	65275.98746
305	65875.07492
310	65178.64915
315	66819.61531
320	67290.77769
325	67197.99746
330	67878.632
335	69094.89177
340	68649.72715
345	71338.21469
350	70055.82608
355	71712.53708
360	71341.58431
365	75247.44715
370	74489.79546
375	75982.04638
380	76412.50746
385	76690.82854
390	76193.01492
395	77819.18523
400	78753.52908
405	77652.62246
410	77422.77246
415	76187.05731
420	81161.42069
425	79281.75977
430	82109.78538
435	81067.17569
440	81814.11892
445	81413.94931
450	83990.778
455	83714.71531
460	85068.58123
465	84929.881
470	84760.59938
475	85209.397
480	86324.249
485	86810.23762
490	87125.56615
495	87428.07892
500	87768.49854
505	87932.60569
510	89685.56985
515	87899.44854
520	89104.99208
525	89062.51792
530	90269.08623
535	90894.39477
540	90091.65831
545	90104.185
550	90994.934
555	91522.38931
560	89301.90115
565	90279.09008
570	91738.12131
575	91989.73977
580	93469.98338
585	92113.61423
590	92698.57169
595	91941.90323
600	96676.17077
605	95739.47577
610	95933.83815
615	96734.05592
620	96025.70923
625	97708.813
630	96760.068
635	99033.91538
640	100657.1491
645	99471.361
650	101731.3504
655	100091.1128
660	101450.8911
665	101269.1705
670	102158.0533
675	101363.7908
680	101285.0206
685	102823.8841
690	102266.5128
695	101897.0481
700	101823.8739
705	100164.0458
710	103381.0826
715	103410.6932
720	104201.7801
725	102146.5146
730	101845.6334
735	103973.9701
740	103397.1472
745	102960.1478
750	102342.647
755	101161.1592
760	103381.0191
765	105754.1224
770	104839.9564
775	105247.2909
780	104043.556
785	105990.4238
790	105258.5749
795	106963.1972
800	106975.1343
805	107916.1954
810	107954.4199
815	108367.2169
820	107492.9072
825	107454.2343
830	108022.4438
835	109665.2046
840	107444.5962
845	109595.8356
850	109878.4689
855	109759.819
860	110531.3302
865	108455.4688
870	107432.7625
875	111386.8199
880	110425.2942
885	108781.3102
890	108733.5994
895	108801.5952
900	109141.0112
905	108593.3243
910	111420.628
915	111040.7195
920	107867.0196
925	112220.917
930	111728.2345
935	111285.8783
940	111771.8184
945	111272.3755
950	111859.5812
955	110414.1768
960	109731.7612
965	111381.138
970	113806.3475
975	112532.1018
980	111153.4593
985	111186.356
990	110991.0482
995	110866.5263
1000	112422.5132
1005	111576.6455
1010	114469.1978
1015	112035.6476
1020	114117.6848
1025	113092.1002
1030	113965.8778
1035	110659.1018
1040	112216.7658
1045	110957.8131
1050	111923.0694
1055	112017.4465
1060	111703.8777
1065	112210.0452
1070	114346.68
1075	115038.8933
1080	114659.3631
1085	114115.1868
1090	115153.2365
1095	114087.6958
1100	115198.463
1105	112839.0702
1110	112743.1965
1115	114562.1928
1120	114671.489
1125	113622.0678
1130	112543.9504
1135	114592.6118
1140	113944.7347
1145	114785.6856
1150	116296.6348
1155	113814.2657
1160	113733.7811
1165	113922.1604
1170	114711.5565
1175	115838.6636
1180	117032.9904
1185	115451.6384
1190	113965.7613
1195	114989.9102
1200	115932.0924
1205	116644.1781
1210	115339.0968
1215	114974.8904
1220	114970.6505
1225	115565.1164
1230	115896.3003
1235	115778.9291
1240	115408.6345
1245	116576.3208
1250	117654.2272
1255	115080.8222
1260	117582.2977
1265	116906.0865
1270	119112.1092
1275	119335.2888
1280	118837.8088
1285	115479.9781
1290	115274.1711
1295	118032.5602
1300	117382.785
1305	118423.6819
1310	118253.9163
1315	116672.2782
1320	116687.1164
1325	116049.8663
1330	118127.0823
1335	116064.4668
1340	116906.1423
1345	115434.6082
1350	115880.4786
1355	115675.6854
1360	117278.0259
1365	118855.6631
1370	118513.0647
1375	117418.2949
1380	116713.296
1385	115297.707
1390	117693.7799
1395	115139.4095
1400	115095.499
1405	116239.6175
1410	117061.3632
1415	116991.7074
1420	115243.9589
1425	116408.9102
1430	115961.4435
1435	113405.2016
1440	117145.318
1445	114560.7248
1450	117849.1016
1455	117140.1095
1460	115534.9605
1465	117048.8845
1470	116873.9886
1475	112706.4641
1480	112622.0162
1485	113715.0458
1490	113229.3697
1495	113657.7041
1500	112704.105
1505	114711.9922
1510	112859.7922
1515	115430.9041
1520	115524.6383
1525	116579.1546
1530	117352.9805
1535	113287.5748
1540	116402.5472
1545	117152.9908
1550	115624.8905
1555	115626.3185
1560	114670.6414
1565	118157.3792
1570	114311.7481
1575	116478.9383
1580	114474.2703
1585	118370.7298
1590	117093.6021
1595	118418.5686
1600	117228.1974
1605	116287.2996
1610	117638.8607
1615	115583.3808
1620	117401.3782
1625	116109.2532
1630	115775.8733
1635	115943.7847
1640	116562.9533
1645	116744.3001
1650	115533.2249
1655	116030.0772
1660	113617.0159
1665	116648.5394
1670	118187.8542
1675	115831.4257
1680	115399.1101
1685	115617.5909
1690	113184.9362
1695	115682.1364
1700	115030.2426
1705	115640.5288
1710	114168.5172
1715	113765.2776
1720	115557.0828
1725	115287.4773
1730	115343.463
1735	115433.0522
1740	112874.4422
1745	112837.9425
1750	114422.5083
1755	112734.3272
1760	112741.8518
1765	115228.8438
1770	112347.5552
1775	112014.6095
1780	112558.6972
1785	116737.1465
1790	114432.3638
1795	112981.0815
1800	116253.3608
1805	113809.6488
1810	111201.5702
1815	112626.5098
1820	111746.2265
1825	114400.5682
1830	112415.1717
1835	114087.4125
1840	112836.4591
1845	114738.4504
1850	112096.6257
1855	113679.335
1860	112003.3488
1865	110781.6838
1870	110360.8111
1875	113311.4938
1880	111759.8699
1885	114512.0702
1890	111462.7681
1895	113493.0026
1900	113644.6538
1905	111969.2289
1910	113813.4527
1915	111301.5478
1920	113774.0949
1925	112631.8676
1930	110172.6468
1935	113768.3728
1940	112933.8432
1945	111439.4123
1950	112365.106
1955	111893.6827
1960	112095.5582
1965	113353.3885
1970	112779.984
1975	113041.5694
1980	113867.7592
1985	112486.9322
1990	113454.679
1995	111748.6672
2000	112042.478
2005	111415.8656
2010	109952.4849
2015	112462.4527
2020	109028.7398
2025	114957.013
2030	112909.7025
2035	114237.1796
2040	112078.3003
2045	112518.8052
2050	114758.4798
2055	113573.9963
2060	112087.2021
2065	113644.8129
2070	114758.0578
2075	113674.6893
2080	113356.5264
2085	111135.6612
2090	111707.4948
2095	112638.9908
2100	114126.6658
2105	111945.1538
2110	114173.5664
2115	111777.2418
2120	112698.6904
2125	112604.5818
2130	113348.0079
2135	115551.1598
2140	112423.9291
2145	114608.6225
2150	114003.7122
2155	110040.0656
2160	112207.1573
2165	111732.7909
2170	109558.5631
2175	110859.5193
2180	112272.8383
2185	111134.6084
2190	113237.0802
2195	109332.5838
2200	112490.6456
2205	112147.2694
2210	111643.552
2215	112437.0812
2220	111177.2115
2225	111270.9003
2230	111322.1381
2235	110086.8532
2240	109637.2634
2245	109935.0555
2250	109532.8055
2255	111059.0408
2260	110560.2672
2265	109844.4266
2270	107982.9308
2275	110965.9178
2280	110480.3372
2285	110851.7096
2290	110548.9939
2295	110734.1238
2300	110582.2783
2305	109924.5515
2310	108693.1088
2315	108913.3146
2320	112120.893
2325	111343.318
2330	111521.0365
2335	110076.7358
2340	109104.4571
2345	110957.9416
2350	107336.1444
2355	109912.8395
2360	110516.6076
2365	108285.5595
2370	110749.6192
2375	111004.5782
2380	109765.127
2385	109597.4422
2390	108812.3234
2395	108606.2713
2400	108110.2168
2405	108894.5658
2410	109588.8366
2415	108881.8013
2420	109937.3808
2425	109751.0742
2430	108391.6602
2435	107694.9087
2440	110888.588
2445	108430.2873
2450	109029.8331
2455	108513.0591
2460	109549.1704
2465	108669.1972
2470	109955.3271
2475	109001.6866
2480	107447.1602
2485	107398.5705
2490	108541.8961
2495	108945.3999
2500	110720.9408
2505	108448.0124
2510	108193.4017
2515	108432.1056
2520	107708.1841
2525	106955.3178
2530	107702.3425
2535	107212.6942
2540	108046.7097
2545	107300.9522
2550	109619.7455
2555	106643.2841
2560	107223.7366
2565	109435.1703
2570	109924.6808
2575	108651.484
2580	105157.0052
2585	106817.747
2590	107870.3455
2595	107887.762
2600	109088.3697
2605	106424.4486
2610	108717.4241
2615	108046.7604
2620	107412.4795
2625	108551.179
2630	107170.0235
2635	108689.1473
2640	108119.6806
2645	108548.4313
2650	108323.5418
2655	106241.6708
2660	106058.0613
2665	107653.3202
2670	106794.4398
2675	106358.3154
2680	107786.7655
2685	107125.7593
2690	107669.5182
2695	109062.8966
2700	107303.1097
2705	106838.1175
2710	106230.9098
2715	106057.7576
2720	107168.2002
2725	108193.7609
2730	107484.4385
2735	106522.8665
2740	106574.0326
2745	106463.4323
2750	105576.2078
2755	104304.6766
2760	107615.2086
2765	103988.4648
2770	104793.6897
2775	106734.9797
2780	105715.7539
2785	103111.0745
2790	103027.7722
2795	103331.3648
2800	104502.6213
2805	107404.5808
2810	104160.0036
2815	104067.9428
2820	102064.5581
2825	103240.11
2830	103094.5412
2835	103805.6456
2840	103317.3403
2845	102934.6779
2850	103248.4601
2855	103337.4478
2860	102868.8617
2865	103678.4641
2870	105188.6145
2875	105055.9838
2880	103874.6997
2885	104077.1295
2890	103521.2216
2895	102942.0741
2900	102512.9052
2905	101903.8218
2910	102641.9996
2915	103408.4963
2920	101063.3554
2925	103656.9905
2930	101441.436
2935	104355.7775
2940	102759.2952
2945	102022.0515
2950	101393.2722
2955	101978.4085
2960	103282.0563
2965	103989.6605
2970	103156.741
2975	102772.6262
2980	101740.1887
2985	101825.3284
2990	100823.007
2995	101681.4791
3000	103354.4262
3005	103493.4633
3010	99781.84246
3015	101343.0988
3020	101862.6709
3025	102601.4904
3030	101678.8038
3035	104077.2288
3040	104090.4528
3045	101461.4328
3050	103235.8209
3055	104748.221
3060	102956.3371
3065	105322.1787
3070	102957.311
3075	103961.2508
3080	102471.1421
3085	103514.5456
3090	104123.5872
3095	102730.7682
3100	101849.3669
3105	103585.3734
3110	104381.5648
3115	101763.2756
3120	104847.051
3125	104010.3037
3130	102452.3871
3135	101555.5555
3140	103385.0124
3145	101994.2863
3150	103621.4481
3155	102904.7945
3160	102172.4779
3165	103448.077
3170	102689.9342
3175	101127.4377
3180	103212.8277
3185	103472.503
3190	100135.7952
3195	102533.3532
3200	102677.9831
3205	102843.7742
3210	101630.8336
3215	100750.8432
3220	101387.5638
3225	102369.2834
3230	102374.1788
3235	101626.6059
3240	101200.6172
3245	100947.9842
3250	100687.3842
3255	101007.3621
3260	101195.3577
3265	102257.1053
3270	100286.8149
3275	99178.75808
3280	100816.1225
3285	100263.9094
3290	99661.16777
3295	100171.412
3300	98597.28215
3305	99664.52538
3310	100854.4761
3315	97922.86208
3320	98731.71692
3325	97636.12146
3330	98483.73131
3335	98489.84731
3340	100965.5423
3345	99180.63446
3350	102530.0639
3355	98905.98292
3360	98387.01877
3365	98510.91846
3370	97777.25062
3375	99688.20808
3380	98402.57623
3385	98013.13208
3390	98453.99269
3395	99361.39246
3400	99010.36023
3405	98997.24431
3410	99646.26285
3415	100146.2552
3420	96999.47354
3425	101323.325
3430	99025.57962
3435	101125.3082
3440	99540.50292
3445	97953.72685
3450	100386.5344
3455	100254.8901
3460	97961.78069
3465	99170.30308
3470	97102.77131
3475	98366.96323
3480	99771.12277
3485	99503.11654
3490	99388.73092
3495	97720.24354
3500	99203.73192
3505	98788.24031
3510	98733.196
3515	99510.65869
3520	99441.19131
3525	99225.32054
3530	97243.80154
3535	99802.87546
3540	98086.12177
3545	99152.97938
3550	101073.6593
3555	98102.80438
3560	97503.74654
3565	98790.20346
3570	100242.5328
3575	98340.90292
3580	96380.05923
3585	95343.19331
3590	96864.45385
3595	99296.51331
3600	96008.69846
3605	94595.40423
3610	95287.85085
