# Supplementary material for: DNArepairK: An Interactive Database for Exploring the Impact of Anticancer Drugs onto the Dynamics of DNA Repair Proteins
Source: Biomedicines. 2021 Sep 16;9(9):1238. doi: 10.3390/biomedicines9091238 (PMC8470695; doi:10.3390/biomedicines9091238)
Supplement: Supplementary file 1 [file biomedicines-09-01238-s001.zip › Fit and Raw data/Polyubiquitin-C (UBC)/Polyubiquitin-C (UBC).txt]

2
1
(A106*k106*l106/((k106-l106)*(k106-m106)*(l106-m106)))*((l106-m106)*Math.exp(-k106*t)-(k106-m106)*Math.exp(-l106*t)+(k106-l106)*Math.exp(-m106*t))
00b0f0
A106=69562.1452683953;k106=0.00876984586096693;l106=0.00877043713574682;m106=0.00024918935752729
UBC
if:t>=0
(A106*k106*l106/((k106-l106)*(k106-m106)*(l106-m106)))*((l106-m106)*Math.exp(-k106*t)-(k106-m106)*Math.exp(-l106*t)+(k106-l106)*Math.exp(-m106*t))

(A107*k107*l107/((k107-l107)*(k107-m107)*(l107-m107)))*((l107-m107)*Math.exp(-k107*t)-(k107-m107)*Math.exp(-l107*t)+(k107-l107)*Math.exp(-m107*t))
00b050
A107=19292.3127964552;k107=0.0434160416484768;l107=0.00221099084429704;m107=0.000126826305070267
UBC_I
if:t>=0
(A107*k107*l107/((k107-l107)*(k107-m107)*(l107-m107)))*((l107-m107)*Math.exp(-k107*t)-(k107-m107)*Math.exp(-l107*t)+(k107-l107)*Math.exp(-m107*t))
