# Supplementary material for: DNArepairK: An Interactive Database for Exploring the Impact of Anticancer Drugs onto the Dynamics of DNA Repair Proteins
Source: Biomedicines. 2021 Sep 16;9(9):1238. doi: 10.3390/biomedicines9091238 (PMC8470695; doi:10.3390/biomedicines9091238)
Supplement: Supplementary file 1 [file biomedicines-09-01238-s001.zip › Fit and Raw data/Polyubiquitin-C (UBC)/Polyubiquitin-C (UBC)/UBC.txt]

UBC	bdd7ee
0	0
5	-807.4546
10	2891.843
15	1061.7938
20	3039.808
25	2130.1818
0	1308.5596
35	4055.6222
40	3659.9744
45	4240.6892
50	5563.5268
55	5705.3998
60	5090.7036
65	6074.7536
70	5737.341
75	10501.925
80	10075.6568
85	11014.9342
90	12467.2858
95	13240.3346
100	16406.892
105	15277.8388
110	17833.5006
115	15874.2504
120	19950.6556
125	20432.6712
130	19113.654
135	21140.8422
140	22184.7362
145	23662.7064
150	23486.3762
155	27198.7696
160	27469.6694
165	29401.9246
170	28617.193
175	29158.9
180	29905.5894
185	31305.258
190	32157.1194
195	34376.0102
200	35057.633
205	32926.1666
210	38517.8978
215	38082.8382
220	37325.6734
225	40656.6962
230	40080.3832
235	43374.1666
240	41747.9764
245	41801.868
250	45167.9648
255	46079.3766
260	45468.5292
265	43965.8002
270	47369.8816
275	48314.1208
280	47550.0054
285	49080.4442
290	47143.808
295	49489.2514
300	48863.4766
305	49785.0978
310	48864.4526
315	50803.6068
320	53827.4274
325	53143.873
330	52907.235
335	52734.999
340	53261.6422
345	54361.9652
350	53680.423
355	54528.1612
360	57040.9762
365	53785.671
370	55786.682
375	58423.2176
380	56121.4296
385	57391.3228
390	55732.0046
395	58568.2904
400	57083.6954
405	60253.1236
410	57078.8906
415	58566.5756
420	58582.2104
425	55986.5586
430	56001.2592
435	59022.7738
440	58012.7536
445	59461.5692
450	57954.4664
455	60220.8396
460	58283.6046
465	62199.0362
470	61127.901
475	59321.3252
480	60036.0412
485	62298.8922
490	61914.7138
495	60210.2626
500	60296.7194
505	60713.4248
510	60944.1738
515	60654.6168
520	60370.5544
525	62753.979
530	61673.2846
535	63028.5886
540	62159.9368
545	61501.6798
550	63824.3532
555	61981.0112
560	62763.5974
565	62743.7898
570	63972.1388
575	61530.3662
580	62387.0746
585	64566.4858
590	62044.015
595	60540.5436
600	61224.0174
605	57714.5142
610	61908.0258
615	60126.9092
620	60580.9016
625	62117.5888
630	60264.6586
635	59383.55
640	59396.6926
645	61738.8938
650	62457.4532
655	61054.4746
660	60788.9924
665	58542.3376
670	59807.4954
675	62308.9612
680	62285.7554
685	60827.6286
690	60230.7298
695	62255.3528
700	60077.7078
705	60478.1524
710	62474.3042
715	62734.12
720	59004.8842
725	59861.7188
730	58909.701
735	62300.8552
740	60275.5704
745	61974.8878
750	60958.3646
755	62646.6752
760	58965.3564
765	61646.2748
770	59868.4748
775	58280.819
780	57939.9736
785	57532.0618
790	59173.6998
795	59221.2324
800	59534.4002
805	58856.3578
810	59009.8758
815	57802.0798
820	57930.3172
825	62789.4246
830	58434.226
835	60684.73
840	57822.9806
845	58679.8104
850	59302.4788
855	58136.0274
860	57761.0158
865	59471.9664
870	56965.9504
875	58030.682
880	56534.207
885	57487.8386
890	58087.0868
895	57154.239
900	56651.7054
905	58019.439
910	59699.0732
915	57245.4456
920	56518.6012
925	58598.2688
930	57245.5332
935	59225.67
940	58411.3558
945	60110.1328
950	58688.4396
955	60210.6228
960	58628.6508
965	58458.9178
970	59397.155
975	55958.7548
980	55727.3692
985	58669.3094
990	56394.7856
995	56984.2184
1000	57696.568
1005	56126.6574
1010	58085.2816
1015	59011.4442
1020	58478.0662
1025	58329.249
1030	55658.0396
1035	56397.2472
1040	60080.9336
1045	59083.437
1050	56646.4418
1055	56514.3148
1060	58874.8942
1065	55228.0444
1070	56220.1994
1075	54909.4726
1080	55750.0816
1085	57282.4964
1090	55478.6812
1095	55275.6886
1100	56214.1838
1105	57187.2326
1110	54228.9792
1115	56253.1116
1120	55010.4276
1125	56592.5858
1130	55766.8202
1135	53829.2804
1140	54668.9808
1145	57013.4528
1150	56429.3384
1155	55135.2216
1160	53764.9628
1165	53992.5328
1170	51975.049
1175	54694.7562
1180	53758.238
1185	54700.5852
1190	53531.6538
1195	53039.1208
1200	55369.7252
1205	53825.2294
1210	52366.471
1215	51954.553
1220	54182.6504
1225	53233.4304
1230	54662.1862
1235	53305.2156
1240	54920.4548
1245	53730.4096
1250	55753.9268
1255	54357.985
1260	52841.3982
1265	52747.4698
1270	54912.95
1275	51510.9058
1280	51646.1256
1285	52868.6428
1290	50054.7818
1295	52712.8948
1300	50574.5402
1305	51804.4296
1310	51658.5028
1315	51901.7514
1320	53679.1972
1325	52120.3456
1330	50261.362
1335	50400.8094
1340	52175.9316
1345	51215.5654
1350	52309.587
1355	51604.8334
1360	53329.8514
1365	49248.2092
1370	48936.4046
1375	53423.5252
1380	52975.115
1385	51950.151
1390	50040.5956
1395	51442.226
1400	51361.2654
1405	51837.2418
1410	50006.8114
1415	49865.2362
1420	51754.6544
1425	52985.4698
1430	51423.4878
1435	51400.1636
1440	51109.3762
1445	51017.845
1450	53022.1398
1455	52642.6762
1460	52023.9766
1465	52106.797
1470	52541.7638
1475	51369.6188
1480	52011.3252
1485	51403.9916
1490	50576.3476
1495	50735.0314
1500	50119.3714
1505	53124.3378
1510	49261.1048
1515	53079.4072
1520	52421.1276
1525	48954.032
1530	49910.3216
1535	50559.252
1540	49842.9582
1545	48657.2736
1550	48943.0106
1555	48962.412
1560	48368.7546
1565	50183.0814
1570	49658.7582
1575	49845.994
1580	49272.556
1585	49130.0252
1590	48301.4518
1595	49278.6604
1600	49810.3612
1605	48263.2928
1610	49775.5904
1615	50537.0794
1620	51116.6524
1625	48554.0382
1630	48412.5122
1635	50399.9938
1640	48200.6612
1645	48707.248
1650	47406.7694
1655	48842.0968
1660	46498.1918
1665	47978.1804
1670	49678.643
1675	47433.8126
1680	46666.951
1685	46777.1842
1690	47595.0934
1695	48493.5368
1700	46803.3396
1705	47909.6394
1710	49611.4618
1715	49016.2974
1720	46362.9072
1725	48558.8178
1730	49792.5366
1735	48654.4798
1740	45777.1718
1745	48642.6512
1750	47382.739
1755	48512.2178
1760	46773.4784
1765	47339.2844
1770	45454.5338
1775	47661.1442
1780	47387.5222
1785	46544.0566
1790	48981.49
1795	47351.2798
1800	47750.1228
1805	47102.6996
1810	48381.0504
1815	47775.444
1820	47386.7192
1825	48170.3616
1830	47941.7966
1835	46796.6274
1840	48462.6094
1845	47801.2276
1850	47368.2278
1855	46819.6914
1860	46344.4006
1865	47538.2828
1870	47585.8194
1875	49341.9034
1880	47469.4386
1885	45416.4222
1890	47553.8624
1895	47503.9264
1900	46323.2928
1905	47807.1632
1910	47359.6618
1915	46199.357
1920	44126.5898
1925	45140.8116
1930	46957.1958
1935	45558.098
1940	47292.279
1945	44895.4972
1950	47222.9356
1955	47576.4324
1960	46975.2338
1965	48313.7706
1970	45440.3924
1975	43705.746
1980	45758.0056
1985	44174.9108
1990	45646.4968
1995	46791.2674
2000	47432.3046
