# Supplementary material for: DNArepairK: An Interactive Database for Exploring the Impact of Anticancer Drugs onto the Dynamics of DNA Repair Proteins
Source: Biomedicines. 2021 Sep 16;9(9):1238. doi: 10.3390/biomedicines9091238 (PMC8470695; doi:10.3390/biomedicines9091238)
Supplement: Supplementary file 1 [file biomedicines-09-01238-s001.zip › Fit and Raw data/Polyubiquitin-C (UBC)/Polyubiquitin-C (UBC)/UBC_I.txt]

UBC_I	c5e0b4
0	0
5	-367.6884375
10	-424.9515
15	-105.5115
20	-24.8815
25	300.315625
30	750.2159375
35	528.40625
40	451.3271875
45	66.755875
50	1641.944813
55	1374.701688
60	1004.715313
65	1247.067063
70	1492.569813
75	1619.316375
80	2084.84175
85	2512.3005
90	2168.675438
95	2276.565063
100	2426.058125
105	3616.419375
110	2964.166688
115	3435.523438
120	3033.198563
125	3911.424625
130	3779.133125
135	4243.586125
140	3884.647438
145	4214.236813
150	5690.330688
155	4355.492188
160	5204.430625
165	5296.033
170	5373.130375
175	5084.419313
180	6647.418
185	6323.247938
190	5929.329
195	6098.807813
200	6507.203875
205	7153.539
210	6515.724563
215	6675.597938
220	6362.957375
225	6689.209125
230	6484.728125
235	7157.191188
240	7432.984125
245	7852.33625
250	8070.652313
255	8327.798563
260	8177.053625
265	8454.631438
270	8329.012625
275	7947.383125
280	8280.730375
285	9333.203375
290	8416.213438
295	9094.19425
300	8191.899125
305	9285.253938
310	8734.139875
315	9085.866
320	9167.057
325	9176.176938
330	9435.80725
335	9307.535438
340	9636.3285
345	9997.50075
350	9538.2725
355	10009.31188
360	10401.90581
365	9893.753938
370	10542.28931
375	10215.70788
380	9802.665188
385	10101.11163
390	10603.21925
395	10518.431
400	10349.70938
405	10230.59069
410	10782.48038
415	10152.37788
420	10657.66988
425	11237.80394
430	11366.97838
435	11232.28656
440	11119.67275
445	11446.45338
450	11665.27556
455	11754.76044
460	11296.06225
465	11221.23675
470	12583.38919
475	11341.10606
480	11668.61894
485	11195.39531
490	12597.22088
495	11804.21888
500	11835.75206
505	12509.27
510	12342.27806
515	11769.05975
520	12696.87475
525	12786.11688
530	12494.92706
535	13079.387
540	12778.23288
545	12435.79263
550	12910.68906
555	13139.26319
560	12759.70931
565	13218.52619
570	12930.15094
575	13366.04844
580	13068.67669
585	12995.85688
590	13259.88681
595	12952.9265
600	13011.548
605	12951.69444
610	13224.06075
615	13636.41038
620	13651.75725
625	13729.64244
630	13610.16019
635	13197.84875
640	14294.27106
645	13944.33475
650	14528.22563
655	14106.37388
660	14070.29581
665	15353.22381
670	14942.0725
675	14196.71969
680	14338.03731
685	14551.53644
690	14632.37569
695	15328.97544
700	14623.45538
705	14915.45288
710	14780.38825
715	13657.10881
720	13964.21406
725	13919.71125
730	14221.62394
735	14432.57881
740	13386.06938
745	14701.39169
750	14900.81975
755	15099.41488
760	13558.39181
765	14410.60256
770	14248.37075
775	13377.63269
780	13627.51169
785	14677.81519
790	14622.52725
795	14804.95475
800	14405.36563
805	15147.15369
810	14516.08013
815	14726.48588
820	14879.70431
825	14198.94281
830	13800.06975
835	14438.8515
840	14961.21238
845	14916.37538
850	14868.4475
855	14907.51825
860	14913.42213
865	15030.47644
870	14780.936
875	15814.776
880	14992.85019
885	15145.34925
890	14796.3275
895	15773.03063
900	14950.87688
905	15543.05694
910	14669.28575
915	14745.25125
920	14817.07806
925	16013.705
930	15181.95169
935	15849.11013
940	15505.56369
945	14649.79863
950	15286.01344
955	15681.6265
960	15357.88831
965	14905.67825
970	15271.39681
975	15617.3945
980	14985.289
985	14907.14731
990	15793.09994
995	15174.86806
1000	14854.58613
1005	15303.91869
1010	15483.78281
1015	15342.33769
1020	14956.36513
1025	15736.03419
1030	15505.51613
1035	15948.3475
1040	15674.97725
1045	15516.92713
1050	15766.6805
1055	15637.47575
1060	15614.00831
1065	16423.30213
1070	15071.32825
1075	15968.38781
1080	15931.3785
1085	15699.04019
1090	15803.20025
1095	16769.05313
1100	15656.98844
1105	15997.74306
1110	16080.67319
1115	15264.26413
1120	17065.97825
1125	15826.81625
1130	16190.50075
1135	16425.65669
1140	16524.54988
1145	15602.85869
1150	15914.67644
1155	15913.8095
1160	16117.45238
1165	16582.75881
1170	16648.61488
1175	16002.25956
1180	16428.94775
1185	16865.84019
1190	16377.56375
1195	16669.96819
1200	17012.36475
1205	16050.80175
1210	15621.16863
1215	15822.99056
1220	16952.62231
1225	16477.60875
1230	15941.23175
1235	16001.29581
1240	17436.02338
1245	16660.04394
1250	16183.67288
1255	15942.179
1260	15968.21994
1265	15925.83006
1270	15912.86763
1275	16265.53531
1280	16598.12613
1285	15318.32394
1290	16370.1065
1295	15964.63969
1300	15814.757
1305	16759.58475
1310	15726.43194
1315	15584.42344
1320	16365.3835
1325	17032.13581
1330	15485.43188
1335	16508.40194
1340	15384.79638
1345	15445.44431
1350	16019.41263
1355	16098.30975
1360	16504.31288
1365	16596.23556
1370	17020.06544
1375	15739.5
1380	15817.362
1385	16128.69563
1390	16214.17263
1395	15630.227
1400	16987.62169
1405	15984.86338
1410	16011.08344
1415	16542.50825
1420	15964.68881
1425	15944.93038
1430	16085.56613
1435	16299.08444
1440	15336.57656
1445	15837.84713
1450	16622.49325
1455	16085.46069
1460	16251.26375
1465	15463.81856
1470	15749.48444
1475	16111.32219
1480	16494.496
1485	16103.51369
1490	16134.38188
1495	16858.82375
1500	15882.80906
1505	16518.32138
1510	16190.63581
1515	15573.69056
1520	16584.30544
1525	16252.54494
1530	16409.73113
1535	15708.44825
1540	16813.89813
1545	16285.27488
1550	17041.04531
1555	16389.84275
1560	15879.59094
1565	17044.8965
1570	16226.45581
1575	17182.904
1580	16595.903
1585	16639.72169
1590	16162.24206
1595	16313.96313
1600	16117.01656
1605	15731.16
1610	16748.89625
1615	15863.66525
1620	16959.29013
1625	16630.575
1630	16147.08694
1635	15869.36231
1640	16581.44788
1645	16936.73488
1650	16345.08513
1655	16143.917
1660	15981.20913
1665	16422.67475
1670	16311.27906
1675	16202.804
1680	16584.05069
1685	15203.83238
1690	15830.6575
1695	15630.72081
1700	15397.88331
1705	15361.48263
1710	15296.57556
1715	16375.54369
1720	14964.5545
1725	16130.03675
1730	15913.26906
1735	16384.82688
1740	15713.47769
1745	16340.81963
1750	16469.99413
1755	15777.46788
1760	16658.42588
1765	15827.01669
1770	15734.992
1775	16764.82375
1780	17015.66419
1785	16318.12819
1790	15338.86006
1795	15421.74313
1800	15871.96675
1805	16450.53056
1810	16729.24231
1815	16140.37481
1820	16258.12238
1825	15981.99844
1830	17001.95613
1835	16060.74256
1840	15371.49163
1845	15436.75231
1850	16389.74081
1855	16323.31125
1860	15935.18375
1865	16105.16356
1870	16190.55356
1875	16929.86094
1880	16385.85188
1885	15794.734
1890	16993.38756
1895	15083.01925
1900	16001.53906
1905	15846.66919
1910	15536.1735
1915	16054.13825
1920	15995.13769
1925	16314.84169
1930	16192.42044
1935	16286.04644
1940	15613.61106
1945	16222.815
1950	16679.3915
1955	15239.529
1960	15930.73125
1965	16621.64375
1970	15751.40681
1975	15754.81475
1980	15949.41694
1985	15537.32531
1990	15050.33394
1995	15296.92325
2000	14997.23969
2005	14879.69506
2010	15020.58913
2015	15812.01481
2020	15980.82363
2025	15799.25956
2030	14713.601
2035	15937.137
2040	15803.50888
2045	15905.70013
2050	15772.52544
2055	15542.33525
2060	15881.9655
2065	16527.37025
2070	16481.71488
2075	16253.9045
2080	16347.63344
2085	15630.03675
2090	16016.44713
2095	16060.57931
2100	15912.70531
2105	15223.14569
2110	15029.13056
2115	15606.7785
2120	15865.13825
2125	15241.64006
2130	15741.22294
2135	14972.52775
2140	15268.45394
2145	15014.35106
2150	15344.62031
2155	15187.84125
2160	15527.60694
2165	15505.13463
2170	16108.61825
2175	15659.65988
2180	15335.83869
2185	15554.18994
2190	15622.63644
2195	14740.06088
2200	15837.34881
2205	15319.37369
2210	15720.15131
2215	15209.48488
2220	15059.42525
2225	15401.45375
2230	15577.34775
2235	14388.92875
2240	15751.60694
2245	14816.56281
2250	15175.7875
2255	15706.68563
2260	14900.36988
2265	15430.63088
2270	15115.23525
2275	15036.09394
2280	15123.32988
2285	15402.21088
2290	14829.2115
2295	14183.40869
2300	14901.15225
2305	15332.75581
2310	15097.77313
2315	14695.27813
2320	15205.56906
2325	14609.00044
2330	15040.52613
2335	15343.76863
2340	13775.73056
2345	15655.16119
2350	15173.23944
2355	14831.14006
2360	15022.76219
2365	14048.66819
2370	15166.79463
2375	15009.58406
2380	14296.42881
2385	14930.45994
2390	14578.52575
2395	15257.36581
2400	14722.64919
2405	13520.51238
2410	15487.12319
2415	13697.09238
2420	15149.00525
2425	14807.78756
2430	14595.94181
2435	14921.78531
2440	14282.69869
2445	14757.20363
2450	14394.3415
2455	14416.26113
2460	14510.87575
2465	14335.98925
2470	14151.09669
2475	15847.373
2480	14415.87656
2485	15612.30156
2490	14810.66175
2495	14680.46819
2500	14985.62363
2505	14552.1295
2510	14444.69175
2515	14900.08913
2520	15241.31963
2525	14609.60638
2530	14584.14894
2535	15420.26525
2540	14399.29894
2545	14948.36563
2550	15428.00569
2555	15116.21681
2560	14285.91231
2565	14303.91763
2570	15073.30019
2575	15396.893
2580	14894.57875
2585	14736.81206
2590	13629.72519
2595	15021.41138
2600	14076.98931
2605	13878.07569
2610	15211.80094
2615	15038.11569
2620	15615.54694
2625	15579.98863
2630	14812.10369
2635	14554.18738
2640	14283.39563
2645	14357.0955
2650	14860.10544
2655	14181.14538
2660	15358.39463
2665	15046.48013
2670	14822.49125
2675	14805.08019
2680	14538.42344
2685	14061.07781
2690	14832.35069
2695	14934.531
2700	13687.23731
2705	14375.72538
2710	14635.98581
2715	15105.51181
2720	14648.23938
2725	14243.3395
2730	14464.21075
2735	14353.91425
2740	13919.77181
2745	14576.6275
2750	14564.60988
2755	14326.04394
2760	14265.05356
2765	14853.34713
2770	14389.55488
2775	14985.53831
2780	14584.27856
2785	14443.03525
2790	14383.79988
2795	14364.32431
2800	14317.52663
2805	14454.35081
2810	14411.43344
2815	14629.01544
2820	14842.35031
2825	14525.6485
2830	14276.9675
2835	14723.75613
2840	13954.9445
2845	13540.044
2850	14082.30794
2855	13848.78444
2860	13781.53144
2865	14574.76925
2870	13876.31788
2875	14639.16863
2880	14447.67519
2885	14112.17225
2890	13878.32638
2895	13785.71338
2900	14488.23994
2905	14684.90188
2910	14009.11331
2915	14293.52088
2920	13386.56269
2925	14266.939
2930	13575.89825
2935	13267.30631
2940	14039.75156
2945	14570.88438
2950	14364.13194
2955	14328.27131
2960	13740.00294
2965	14095.41581
2970	14453.89413
2975	14292.3435
2980	13707.54338
2985	14211.45294
2990	13603.32919
2995	14034.34813
3000	13732.29594
3005	14174.11756
3010	13692.84269
3015	14008.57513
3020	13448.15525
3025	13714.61644
3030	13555.41356
3035	13730.66163
3040	13752.3875
3045	13717.39925
3050	13307.60194
3055	13867.77688
3060	13658.24231
3065	13346.998
3070	14402.82819
3075	14182.09231
3080	13898.74856
3085	13574.67494
3090	14233.61413
3095	13471.17656
3100	14235.32138
3105	13241.18225
3110	13353.51738
3115	13769.96994
3120	13330.30588
3125	13156.50481
3130	13543.84388
3135	13496.96406
3140	13634.51213
3145	14033.38981
3150	13176.73625
3155	13504.843
3160	13637.92256
3165	13572.89906
3170	13756.56256
3175	13659.89894
3180	13409.14869
3185	14001.02675
3190	13754.49375
3195	13089.20638
3200	13244.65925
3205	13746.23288
3210	13670.42788
3215	12802.59656
3220	13477.06088
3225	13718.10913
3230	13658.436
3235	14086.86138
3240	14689.43969
3245	13327.77613
3250	13785.36781
3255	13188.72769
3260	13946.43306
3265	13020.41775
3270	13585.23856
3275	14246.76994
3280	13164.06375
3285	14212.70813
3290	13506.53488
3295	14148.76913
3300	13398.94006
3305	13194.97288
3310	12783.11538
3315	13338.11244
3320	13067.04531
3325	12897.17044
3330	13704.42788
3335	13918.22625
3340	12887.52581
3345	13442.94175
3350	13100.34581
3355	13288.2615
3360	13874.91494
3365	13369.6115
3370	12859.42513
3375	13840.16544
3380	13093.74569
3385	13744.45431
3390	13062.21544
3395	13269.65625
3400	14100.71313
3405	12501.16313
3410	13432.98231
3415	13883.7325
3420	13372.77994
3425	12937.40838
3430	13693.31863
3435	13289.16356
3440	13426.415
3445	13919.44181
3450	13925.62463
3455	13094.4035
3460	13446.83363
3465	14075.24875
3470	13276.13288
3475	13329.33081
3480	14107.22294
3485	13200.59988
3490	13160.2515
3495	13655.95106
3500	13775.49194
3505	13004.34531
3510	14152.14906
3515	13724.34744
3520	13620.73725
3525	13315.389
3530	14192.38319
3535	14373.08819
3540	13663.53931
3545	13787.07513
3550	14015.57419
3555	13030.58231
3560	13365.87438
3565	14427.55838
3570	13290.0605
3575	13635.93156
3580	13848.60738
3585	13970.78688
3590	13591.63169
3595	13549.83206
3600	14189.38706
3605	13407.49456
3610	13552.53344
