# Supplementary material for: DNArepairK: An Interactive Database for Exploring the Impact of Anticancer Drugs onto the Dynamics of DNA Repair Proteins
Source: Biomedicines. 2021 Sep 16;9(9):1238. doi: 10.3390/biomedicines9091238 (PMC8470695; doi:10.3390/biomedicines9091238)
Supplement: Supplementary file 1 [file biomedicines-09-01238-s001.zip › Fit and Raw data/PSMD5/PSMD5.txt]

2
1
(A73*k73*l73/((k73-l73)*(k73-m73)*(l73-m73)))*((l73-m73)*Math.exp(-k73*t)-(k73-m73)*Math.exp(-l73*t)+(k73-l73)*Math.exp(-m73*t))+B73*(1-l73*Math.exp(-k73*t)/(l73-k73)-k73*Math.exp(-l73*t)/(k73-l73))
00b0f0
A73=9274.90532350561;k73=0.00431725871861682;l73=0.0178695937416355;m73=0.000892732215194565;B73=3013.20377695901
PSMD5
if:t>=0
(A73*k73*l73/((k73-l73)*(k73-m73)*(l73-m73)))*((l73-m73)*Math.exp(-k73*t)-(k73-m73)*Math.exp(-l73*t)+(k73-l73)*Math.exp(-m73*t))+B73*(1-l73*Math.exp(-k73*t)/(l73-k73)-k73*Math.exp(-l73*t)/(k73-l73))

A151*(1-(l151/(l151-k151))*Math.exp(-k151*t)-(k151/(k151-l151))*Math.exp(-l151*t))+B151*(1-l151*Math.exp(-k151*t)/(l151-k151)-k151*Math.exp(-l151*t)/(k151-l151))
ff0000
A151=116090.412489045;k151=8.58543346987709E-02;l151=0.017420502046523;m151=1.43928889618042E-03;d151=149.569504093953;B151=19868.2615989723
PCNA
if:t>=d151
A151*(-(l151/(l151-k151))*Math.exp(-k151*t)-(k151/(k151-l151))*Math.exp(-l151*t)+(l151*m151/((l151-k151)*(m151-k151)))*Math.exp(k151*(d151-t))+(k151*m151/((k151-l151)*(m151-l151)))*Math.exp(l151*(d151-t))+(k151*l151/((k151-m151)*(l151-m151)))*Math.exp(m151*(d151-t)))+B151*(1-l151*Math.exp(-k151*t)/(l151-k151)-k151*Math.exp(-l151*t)/(k151-l151))
