# Supplementary material for: DNArepairK: An Interactive Database for Exploring the Impact of Anticancer Drugs onto the Dynamics of DNA Repair Proteins
Source: Biomedicines. 2021 Sep 16;9(9):1238. doi: 10.3390/biomedicines9091238 (PMC8470695; doi:10.3390/biomedicines9091238)
Supplement: Supplementary file 1 [file biomedicines-09-01238-s001.zip › Fit and Raw data/PSMD5/PSMD5/PCNAPSMD5_PCNA.txt]

PCNA	f4b183
0	0
5	5785.855121
10	13573.5178
15	19731.06256
20	25918.57773
25	35069.77604
30	39655.11897
35	46063.26524
40	52207.44398
45	57085.47803
50	64369.09075
55	69415.84478
60	73747.75346
65	78601.53236
70	82732.77271
75	87350.25354
80	91108.86347
85	94342.14667
90	97759.61659
95	100743.4398
100	105055.0619
105	105862.7185
110	109383.3806
115	112590.7383
120	114180.4097
125	116884.9172
130	118722.9148
135	120060.555
140	120713.7962
145	121878.7789
150	123827.4497
155	125456.5242
160	126118.512
165	125205.889
170	127123.9712
175	128969.2147
180	129529.366
185	129376.0233
190	127996.0699
195	129200.1527
200	130280.7577
205	130402.0363
210	130715.2421
215	129283.2716
220	130109.1192
225	129177.0296
230	130915.2592
235	130296.6761
240	130710.8335
245	130151.7152
250	130366.1494
255	129661.6664
260	130003.5828
265	128530.7209
270	128805.038
275	127846.8293
280	128402.7548
285	126145.2215
290	126339.9181
295	123800.3045
300	125108.7818
305	124923.1452
310	124202.5513
315	122756.9081
320	123579.763
325	121645.6882
330	121313.1547
335	120674.5134
340	119487.0894
345	118729.0438
350	119043.106
355	118378.5747
360	117151.0594
365	117198.1225
370	113975.1835
375	114498.2686
380	113363.9207
385	111930.5711
390	110477.2347
395	109612.5789
400	108803.956
405	108500.4336
410	108154.6384
415	107487.6052
420	106839.6052
425	106100.3508
430	105858.9119
435	105048.5175
440	105151.8333
445	104720.9782
450	102847.9421
455	103819.2805
460	101946.8002
465	101617.2877
470	99311.38573
475	100070.8193
480	100033.4644
485	97814.38004
490	98904.94056
495	97721.81713
500	97471.78945
505	95908.31234
510	94192.33067
515	93194.70166
520	94375.05155
525	93035.21713
530	92055.4647
535	92587.03472
540	91937.33681
545	91116.48611
550	91045.63357
555	89991.90707
560	90418.43468
565	89816.64519
570	89602.13692
575	88182.8763
580	87978.23805
585	86597.26874
590	87088.81349
595	85386.20186
600	85079.87991
605	84603.90492
610	83401.79768
615	81954.39784
620	82780.56429
625	81909.61075
630	82131.21503
635	81053.92835
640	81648.17599
645	81757.46679
650	79762.29128
655	79258.68093
660	79462.77987
665	78254.39094
670	77751.15004
675	77614.96114
680	77007.79645
685	76093.82538
690	76064.88705
695	75625.60205
700	75769.50664
705	74867.81777
710	74056.84642
715	74022.4833
720	72997.60199
725	72436.0055
730	71735.0876
735	71812.53568
740	71812.41791
745	71613.45155
750	71849.0279
755	70648.25463
760	71464.3891
765	69896.21859
770	69908.04552
775	69821.06763
780	68859.02756
785	67694.5893
790	68859.86578
795	67715.81726
800	67906.95825
805	66398.22153
810	66139.23104
815	66334.94231
820	66345.43142
825	66133.69474
830	65307.53616
835	64751.73186
840	65070.44406
845	64629.62623
850	64101.14753
855	63454.50742
860	63683.4869
865	63455.85858
870	62580.27321
875	62367.14503
880	62198.38163
885	62656.22954
890	61390.75227
895	60887.16391
900	60522.71732
905	60884.23507
910	60716.67449
915	60317.89941
920	60079.71186
925	60037.52378
930	59199.99966
935	59653.29817
940	58735.29168
945	58837.35446
950	58237.66138
955	57820.84785
960	57787.3602
965	57831.04524
970	57475.58471
975	57416.56809
980	56668.24521
985	55909.84766
990	56282.90009
995	56219.08701
1000	57039.35293
1005	56065.7557
1010	55539.4404
1015	55490.72679
1020	54770.19096
1025	53758.45232
1030	54580.70944
1035	54295.08633
1040	54348.86918
1045	54578.96258
1050	53975.70606
1055	53897.82884
1060	53349.37487
1065	53178.52428
1070	52510.01684
1075	53015.91831
1080	53677.61788
1085	52479.17626
1090	51904.72319
1095	51666.82824
1100	52475.70673
1105	52456.87416
1110	53060.49309
1115	51908.00743
1120	51095.70884
1125	51802.98613
1130	50699.13035
1135	50291.20383
1140	50873.362
1145	51108.18211
1150	50221.36227
1155	49748.49475
1160	49422.8817
1165	50042.64012
1170	49322.09489
1175	48946.62473
1180	49379.85601
1185	48685.77751
1190	48331.59966
1195	47999.02769
1200	48615.44489
1205	47919.8843
1210	47603.74145
1215	47593.79891
1220	47582.40232
1225	47316.07879
1230	47005.24657
1235	47645.98422
1240	47707.28454
1245	47576.58504
1250	46038.85078
1255	47178.48317
1260	46635.1178
1265	46266.54069
1270	46831.27443
1275	46524.85558
1280	45569.25848
1285	46441.95601
1290	46058.80733
1295	45269.73943
1300	45526.59824
1305	45302.51278
1310	44987.30165
1315	45594.15397
1320	45187.46852
1325	44865.902
1330	44384.2715
1335	44079.73499
1340	43999.93833
1345	43272.71245
1350	43647.64964
1355	44050.09601
1360	44125.62742
1365	43064.21658
1370	43423.65466
1375	42723.10815
1380	43091.38884
1385	43187.71923
1390	43451.94445
1395	43057.11442
1400	43029.50653
1405	42106.05538
1410	41735.68462
1415	41987.68397
1420	42519.61752
1425	42739.66257
1430	41892.43991
1435	41390.26047
1440	41174.09581
1445	41849.40113
1450	41378.67601
1455	40661.21222
1460	41729.17001
1465	40902.9356
1470	40525.67879
1475	40511.38996
1480	40280.75867
1485	41115.07319
1490	40051.4434
1495	40271.73275
1500	40092.51011
1505	40187.35404
1510	40016.98309
1515	39485.50028
1520	39116.6247
1525	38697.37931
1530	38129.12661
1535	38692.06446
1540	39284.15127
1545	38603.17988
1550	39005.33308
1555	38553.25018
1560	39006.51976
1565	38171.51801
1570	37483.06256
1575	38405.2037
1580	38427.67845
1585	37782.07768
1590	38987.13156
1595	37828.23906
1600	37956.57307
1605	38275.04148
1610	37628.53122
1615	37185.03205
1620	37302.61684
1625	36990.19822
1630	36734.04517
1635	36880.2647
1640	35860.28968
1645	35732.83848
1650	36501.69886
1655	37028.2245
1660	36973.94414
1665	36360.773
1670	36299.06852
1675	36257.99596
1680	36219.97389
1685	35468.21007
1690	35646.89796
1695	35780.37432
1700	35814.28787
1705	35739.34922
1710	36043.5892
1715	35595.8693
1720	34799.90279
1725	34542.30869
1730	35545.66121
1735	34913.03395
1740	35383.80503
1745	35173.50307
1750	35395.99422
1755	35166.12171
1760	34816.26108
1765	34821.66286
1770	34183.57864
1775	34632.34356
1780	34221.96221
1785	34436.05794
1790	33971.24342
1795	33410.56418
1800	33644.32917
1805	33239.85939
1810	34224.0723
1815	33092.17532
1820	33721.17014
1825	33250.97407
1830	33105.86543
1835	32755.08113
1840	32925.14182
1845	33148.33482
1850	33545.80425
1855	33173.25499
1860	32588.93472
1865	32644.93507
1870	31768.73076
1875	32176.27072
1880	32554.44277
1885	32405.68643
1890	32391.09931
1895	32530.74976
1900	31843.88981
1905	32395.20541
1910	32328.59709
1915	32176.72767
1920	31828.53811
1925	32401.58939
1930	32107.19443
1935	32524.49033
1940	31607.27833
1945	31311.70466
1950	31246.68895
1955	31651.85487
1960	31118.12742
1965	31384.27103
1970	31503.18942
1975	31429.75855
1980	31421.99906
1985	31481.60509
1990	30811.2225
1995	31320.67664
2000	30536.03053
2005	30998.27156
2010	30337.19499
2015	29626.47498
2020	29831.29758
2025	30265.74522
2030	30008.06041
2035	30347.3765
2040	29499.33015
2045	29778.91618
2050	29744.04888
2055	29983.07679
2060	30083.42413
2065	30698.57308
2070	29364.26493
2075	30025.74701
2080	30009.44468
2085	29573.52214
2090	29535.68428
2095	28723.90043
2100	29308.96546
2105	29166.40939
2110	29491.79218
2115	29656.0624
2120	29033.35531
2125	29217.6475
2130	29102.57949
2135	29560.51867
2140	29138.36043
2145	29425.09134
2150	28766.69927
2155	28346.08848
2160	28325.089
2165	28202.62171
2170	28375.035
2175	28550.72527
2180	28208.12893
2185	28152.23058
2190	28003.84612
2195	27945.43311
2200	28180.17426
2205	29015.50329
2210	27996.42953
2215	27900.6462
2220	27954.31062
2225	27374.38757
2230	27690.35561
2235	27654.89047
2240	27283.79844
2245	27792.43572
2250	27775.00118
2255	26972.71537
2260	27573.02541
2265	27727.78577
2270	27776.53945
2275	27736.13765
2280	27275.79416
2285	27903.97347
2290	27914.81965
2295	27218.59159
2300	27103.44056
2305	27564.91469
2310	27656.65627
2315	26938.49515
2320	27250.46163
2325	27328.14909
2330	26947.01953
2335	26989.11802
2340	26568.48944
2345	27052.79778
2350	26860.66371
2355	26810.70034
2360	26880.61205
2365	26302.23917
2370	26486.8327
2375	26118.33787
2380	26105.52091
2385	26678.5045
2390	26693.28849
2395	25538.13738
2400	26152.50466
2405	26115.66085
2410	25753.97795
2415	26082.79333
2420	26732.00417
2425	26635.52234
2430	25757.36449
2435	26096.28249
2440	25653.15643
2445	26090.12987
2450	25658.61227
2455	26249.61992
2460	25527.5897
2465	25252.128
2470	25579.1161
2475	24996.35405
2480	25735.2221
2485	25744.78647
2490	25417.02796
2495	25375.51217
2500	25348.67252
2505	26057.70319
2510	25352.90668
2515	25117.70262
2520	25493.61922
2525	25197.89971
2530	25699.72059
2535	24029.03865
2540	24982.68571
2545	24405.20943
2550	24182.04618
2555	25130.71966
2560	25388.02734
2565	24823.72777
2570	24333.92605
2575	23895.86818
2580	23681.97403
2585	24048.97421
2590	24366.00643
2595	24417.74742
2600	23826.4158
2605	24404.54159
2610	24438.19745
2615	23742.41641
2620	23505.66595
2625	23366.59454
2630	23536.17066
2635	23008.84367
2640	24354.52636
2645	24089.58191
2650	23256.5512
2655	23394.20258
2660	22869.65755
2665	23462.55045
2670	23076.23604
2675	23291.33502
2680	23745.41583
2685	22974.08505
2690	23327.80032
2695	23086.38079
2700	22317.64392
2705	23028.44352
2710	22812.91405
2715	23128.60327
2720	22326.54767
2725	22919.2051
2730	22315.31812
2735	23034.58272
2740	22716.53963
2745	23258.06289
2750	22543.34509
2755	23065.25705
2760	22781.20212
2765	22916.53252
2770	22433.16141
2775	22073.1025
2780	22038.66598
2785	22842.14559
2790	22234.46728
2795	22187.50642
2800	22415.35097
2805	22071.64132
2810	22617.30459
2815	22278.91855
2820	21789.00834
2825	21962.52752
2830	22187.8843
2835	21657.08237
2840	22232.11323
2845	22315.2915
2850	23001.84538
2855	22178.85398
2860	21628.08925
2865	21947.20255
2870	22179.87718
2875	21957.99039
2880	21830.37627
2885	21698.50183
2890	21998.51339
2895	21476.6308
2900	21555.82034
2905	21682.20893
2910	21485.3848
2915	21275.79385
2920	21563.45957
2925	21468.98319
2930	21503.47611
2935	20970.80386
2940	22057.97999
2945	21747.65248
2950	21657.73173
2955	21362.42678
2960	21711.5566
2965	22023.99557
2970	21191.38154
2975	21081.58428
2980	20612.40326
2985	21517.847
2990	21127.12568
2995	21538.90926
3000	21474.07018
3005	20588.22963
3010	20664.19525
3015	21139.96273
3020	20812.62214
3025	20985.44138
3030	21054.88876
3035	20856.22512
3040	21160.51726
3045	21332.24384
3050	21382.29873
3055	20414.85658
3060	21116.25802
3065	21299.90041
3070	20787.38511
3075	20771.5322
3080	21457.70417
3085	20995.80221
3090	20828.73996
3095	20797.02143
3100	21310.0547
3105	21084.22905
3110	21426.24459
3115	20723.00816
3120	21224.75619
3125	21339.86696
3130	19865.49211
3135	20312.6172
3140	20816.341
3145	20036.05848
3150	20880.01942
3155	19020.78087
3160	20238.40561
3165	19619.03163
3170	19701.78868
3175	19501.49125
3180	19279.59561
3185	19992.09085
3190	20455.36419
3195	19042.65304
3200	19167.6593
3205	19539.25895
3210	19684.88616
3215	19597.17347
3220	19922.07844
3225	19155.19144
3230	20248.22967
3235	19067.27482
3240	19246.00443
3245	19682.06543
3250	19514.856
3255	19306.49763
3260	19482.89004
3265	19423.47907
3270	19459.34418
3275	19083.02077
3280	19035.7034
3285	19079.13646
3290	19625.39683
3295	18576.89338
3300	19099.34603
3305	18627.84432
3310	18999.29365
3315	18940.80041
3320	18364.78244
3325	19665.92736
3330	18898.71498
3335	18669.16002
3340	19359.19248
3345	18835.78482
3350	18851.24736
3355	18965.82031
3360	18607.32357
3365	18781.69536
3370	19559.58912
3375	19092.83842
3380	18524.36327
3385	18520.22884
3390	18385.50399
3395	18692.11871
3400	19160.28645
3405	18065.8742
3410	18582.33252
3415	18263.47873
3420	18198.94681
3425	18121.0156
3430	18344.48601
3435	18186.67915
3440	19012.30543
3445	18586.51441
3450	18845.80468
3455	18746.53198
3460	19041.00624
3465	18695.78736
3470	18787.74886
3475	18547.85705
3480	18857.93611
3485	17956.13201
3490	17723.32118
3495	17904.95899
3500	17817.0625
3505	18018.51623
3510	17646.93276
3515	18291.53161
3520	17867.72649
3525	18389.33518
3530	18003.03586
3535	18585.50653
3540	18072.08297
3545	18131.62506
3550	17820.34525
3555	17636.66655
3560	17765.27245
3565	18452.61082
3570	17623.79662
3575	17648.10599
3580	18563.71771
3585	17967.13123
3590	17459.46523
