# Supplementary material for: DNArepairK: An Interactive Database for Exploring the Impact of Anticancer Drugs onto the Dynamics of DNA Repair Proteins
Source: Biomedicines. 2021 Sep 16;9(9):1238. doi: 10.3390/biomedicines9091238 (PMC8470695; doi:10.3390/biomedicines9091238)
Supplement: Supplementary file 1 [file biomedicines-09-01238-s001.zip › Fit and Raw data/PSMD5/PSMD5/PSMD5.txt]

PSMD5	bdd7ee
0	0
5	256.4749123
10	124.6324386
15	-244.8486842
20	53.76175439
25	73.03952632
30	303.2317719
35	500.0876316
40	652.8140702
45	508.1260351
50	798.1300351
55	1178.443772
60	1150.323825
65	1306.085368
70	1533.701719
75	1494.051807
80	1748.774053
85	1908.668
90	2061.061684
95	2191.438053
100	2382.493842
105	2684.167228
110	2745.374123
115	2777.283842
120	3112.800789
125	2986.578439
130	3339.091614
135	3585.936088
140	3703.872018
145	3621.834263
150	4004.812526
155	4235.328351
160	4048.726754
165	4333.727123
170	4682.816632
175	4985.160035
180	5075.183088
185	5202.088544
190	5017.855316
195	5470.770351
200	5437.590333
205	5346.667333
210	5354.135737
215	5813.524404
220	5638.099912
225	5766.718807
230	5791.837281
235	6222.406614
240	6335.578035
245	6245.910702
250	6485.591789
255	6393.517526
260	6401.313842
265	6712.832965
270	6692.954965
275	7037.406439
280	6873.532404
285	7012.312702
290	6666.647035
295	6752.818474
300	7211.020965
305	7231.799579
310	7466.13293
315	7325.383474
320	7434.782246
325	7430.579614
330	7313.177368
335	7739.606281
340	7463.848175
345	7209.036719
350	7791.322965
355	7426.192807
360	7909.757053
365	7707.066228
370	7943.820632
375	8017.412053
380	7865.698333
385	8200.96
390	7768.836772
395	7580.527649
400	7903.911789
405	7936.179842
410	8466.388982
415	8128.545088
420	8103.905333
425	8183.405807
430	8562.670877
435	7971.902368
440	8463.455211
445	7774.404105
450	8284.412737
455	8206.851351
460	8406.931053
465	8297.811
470	8534.292982
475	8561.853579
480	8662.509281
485	8397.563526
490	8511.075719
495	8361.116579
500	8339.276018
505	8486.382754
510	8848.267035
515	8576.864386
520	8838.107421
525	8562.72693
530	8736.553404
535	8685.123298
540	8814.023632
545	8715.390509
550	8899.369807
555	8546.091246
560	8711.206386
565	9082.44186
570	8912.858211
575	8852.634684
580	8952.695649
585	8782.173737
590	8841.666175
595	8903.407439
600	8461.919193
605	8922.267579
610	8853.657158
615	8932.465596
620	8932.250456
625	8810.181298
630	8946.131386
635	8520.528298
640	8533.260421
645	8513.363228
650	8868.649088
655	8732.339965
660	8684.372368
665	8530.923193
670	8753.510158
675	8689.682719
680	8735.868474
685	8583.619842
690	8608.75414
695	8725.409175
700	8595.414947
705	8761.570175
710	8334.638719
715	8582.511193
720	8980.574088
725	8641.845351
730	9043.052772
735	8531.776632
740	8706.89393
745	8803.881807
750	8535.220632
755	8731.535123
760	8802.772351
765	8309.500439
770	8735.976895
775	8528.177404
780	8289.115
785	8661.14293
790	8390.808526
795	8622.338474
800	8536.306088
805	8278.86093
810	8511.011509
815	8620.651649
820	8475.233596
825	8416.494579
830	8540.596614
835	8477.429474
840	8464.918947
845	8736.162912
850	8470.006965
855	8580.022035
860	8546.806632
865	8439.682193
870	8341.043526
875	8759.794982
880	8365.115246
885	8518.42507
890	8304.822895
895	7957.825684
900	8103.594772
905	8145.711702
910	8040.236912
915	8096.201737
920	8011.376193
925	7991.985333
930	8053.560754
935	8210.020684
940	7935.821947
945	8087.151526
950	8120.457702
955	8056.433667
960	8016.144316
965	7989.83314
970	8055.830035
975	8111.179596
980	8112.298737
985	7929.54686
990	7702.007526
995	7623.508053
1000	7700.869614
1005	8020.368404
1010	7597.573719
1015	7733.803614
1020	8020.162667
1025	7667.555474
1030	7540.09414
1035	7837.924842
1040	7786.167912
1045	7792.280789
1050	7529.972316
1055	7693.189772
1060	7446.510491
1065	7466.774825
1070	7570.591825
1075	7569.827544
1080	7508.681754
1085	7371.097895
1090	7310.089719
1095	7323.700053
1100	7223.55207
1105	7445.376596
1110	6996.607579
1115	7279.656421
1120	7244.856561
1125	6933.166474
1130	7241.902965
1135	7078.491333
1140	7004.718035
1145	6877.539368
1150	7136.450772
1155	7014.975386
1160	7026.906614
1165	6944.696596
1170	6880.686825
1175	6901.573316
1180	6787.120596
1185	6614.555018
1190	6774.43807
1195	6824.817158
1200	6955.416754
1205	6772.332
1210	6719.951246
1215	6805.28107
1220	6673.555368
1225	6850.459474
1230	6581.531298
1235	6692.006158
1240	6768.783439
1245	6631.59207
1250	6988.926649
1255	7008.034088
1260	6845.37414
1265	6724.642158
1270	6710.495509
1275	6404.353386
1280	6600.629316
1285	6461.633421
1290	6578.903667
1295	6501.263333
1300	6474.683596
1305	6377.471561
1310	6440.478667
1315	6577.593719
1320	6298.372842
1325	6747.221
1330	6825.754158
1335	6627.178912
1340	6274.570614
1345	6227.523965
1350	6501.478474
1355	6391.795404
1360	6545.715509
1365	6381.938281
1370	6559.828596
1375	6561.057877
1380	6249.625842
1385	6524.124333
1390	6414.693807
1395	6260.782947
1400	6568.813895
1405	6416.932596
1410	6432.713281
1415	6324.472053
1420	6391.845702
1425	6388.713649
1430	6437.491316
1435	6677.338368
1440	6264.935368
1445	6225.336158
1450	6426.583719
1455	5972.768211
1460	6275.772421
1465	6137.118228
1470	6310.21393
1475	6105.923158
1480	6269.262719
1485	6314.501404
1490	6247.782825
1495	6495.625789
1500	6093.541544
1505	5924.465842
1510	6312.620825
1515	6306.847614
1520	6101.268579
1525	5899.111772
1530	6113.683614
1535	6169.870053
1540	5926.742491
1545	6160.737
1550	5904.348596
1555	6086.358246
1560	5852.781947
1565	5945.425596
1570	6153.227614
1575	6295.431404
1580	5981.871456
1585	5992.707509
1590	5928.566228
1595	5940.028825
1600	6229.568404
1605	5847.895193
1610	6103.206
1615	5830.663561
1620	5960.205614
1625	5589.967053
1630	5714.881404
1635	5764.003281
1640	5892.966123
1645	5571.008561
1650	6019.459491
1655	5771.456088
1660	5787.378684
1665	5740.359421
1670	5419.239877
1675	5728.245895
1680	5585.311772
1685	5773.532702
1690	5336.53007
1695	5577.012439
1700	5560.122947
1705	5493.297544
1710	5769.172211
1715	5660.462281
1720	5570.491246
1725	5651.909211
1730	5386.527526
1735	5266.898404
1740	5503.716035
1745	5885.633246
1750	5741.527509
1755	5586.117123
1760	5369.381982
1765	5575.065526
1770	5274.256368
1775	5377.517053
1780	5657.13593
1785	5791.697895
1790	5757.263088
1795	5657.408474
1800	5561.678474
1805	5404.493228
1810	5271.039737
1815	5400.633404
1820	5465.457754
1825	5557.753386
1830	5596.18593
1835	5566.152
1840	5707.931158
1845	5426.883333
1850	5532.699088
1855	5459.596614
1860	5507.864509
1865	5733.581965
1870	5153.657737
1875	5461.272281
1880	5284.727368
1885	5371.123351
1890	5410.129316
1895	5520.710561
1900	5317.135439
1905	5488.19593
1910	5202.532526
1915	5217.116211
1920	5355.538544
1925	5339.764439
1930	5448.466526
1935	5472.731491
1940	5291.420439
1945	5441.543982
1950	5219.751175
1955	5404.342035
1960	5187.363333
1965	5178.663474
1970	4895.850947
1975	5182.396456
1980	4891.554825
1985	4786.927421
1990	5371.109175
1995	5123.612579
2000	5459.685807
2005	5329.597123
2010	5204.860561
2015	4984.408421
2020	4909.55514
2025	4935.186246
2030	4945.536281
2035	4980.206035
2040	5023.205649
2045	4986.834579
2050	5108.89886
2055	5068.276526
2060	5084.77
2065	5044.271421
2070	5121.475491
2075	5052.105211
2080	4990.304421
2085	4873.473965
2090	4922.329842
2095	5106.585123
2100	4963.091439
2105	4850.748509
2110	5042.365982
2115	5037.904719
2120	4993.795526
2125	4925.065965
2130	4707.057053
2135	4668.291754
2140	4742.489509
2145	4798.530386
2150	4641.314561
2155	4591.358351
2160	4777.803263
2165	4896.717421
2170	4718.861474
2175	4478.922965
2180	4314.146386
2185	4575.168965
2190	4584.012947
2195	4378.520316
2200	4704.193228
2205	4740.147825
2210	4460.210632
2215	4663.774123
2220	4613.435614
2225	4613.743
2230	4470.540228
2235	4633.784281
2240	4447.85293
2245	4517.104404
2250	4735.167526
2255	4559.012
2260	4619.164105
2265	4274.328298
2270	4689.456737
2275	4373.885456
2280	4573.904018
2285	4662.980596
2290	4740.201368
2295	4521.919281
2300	4582.716877
2305	4774.04407
2310	4423.081386
2315	4706.559351
2320	4480.048842
2325	4545.852579
2330	4489.796228
2335	4497.500491
2340	4643.079842
2345	4447.099754
2350	4563.897737
2355	4383.488018
2360	4585.339965
2365	4724.148474
2370	4741.234649
2375	4363.188632
2380	4572.149088
2385	4390.617754
2390	4364.432404
2395	4506.154544
2400	4616.047509
2405	4473.326509
2410	4345.429614
2415	4331.342825
2420	4598.880018
2425	4780.368509
2430	4450.744193
2435	4737.711018
2440	4502.743877
2445	4817.183491
2450	4512.094456
2455	4436.321912
2460	4635.039895
2465	4745.985912
2470	4504.956018
2475	4257.921368
2480	4517.144386
2485	4577.685175
2490	4564.318649
2495	4426.698789
2500	4302.882561
2505	4635.866053
2510	4420.005825
2515	4431.084439
2520	4204.710737
2525	4531.778
2530	4363.736719
2535	4432.913456
2540	4285.314667
2545	4364.002912
2550	4412.873228
2555	4607.46014
2560	4493.216842
2565	4029.878719
2570	4290.299825
2575	4327.644825
2580	4262.386596
2585	4278.316947
2590	4437.072719
2595	4365.791667
2600	4371.330246
2605	4422.829702
2610	4520.392614
2615	4412.339526
2620	4271.828123
2625	4337.656895
2630	4040.444649
2635	4277.249404
2640	4319.847772
2645	4280.294579
2650	4228.609351
2655	4287.793123
2660	4355.033333
2665	4144.804123
2670	4115.765491
2675	4435.756509
2680	4435.357193
2685	4026.010053
2690	4205.216386
2695	4260.936842
2700	4071.130965
2705	4148.672754
2710	4259.232351
2715	4094.179877
2720	4162.413263
2725	4367.548368
2730	4233.188614
2735	4283.338632
2740	4308.164351
2745	4134.831246
2750	4269.861526
2755	4476.581509
2760	4289.35614
2765	4167.787421
2770	4327.102088
2775	4313.421053
2780	4363.964912
2785	4304.719211
2790	4591.597667
2795	4396.642842
2800	4137.231649
2805	3929.229228
2810	4153.705439
2815	4065.72293
2820	4367.859228
2825	4043.502842
2830	4516.811
2835	4199.586544
2840	4358.386544
2845	4363.770105
2850	3964.336281
2855	4194.337825
2860	4537.523789
2865	4187.829842
2870	4128.928211
2875	4365.276474
2880	4277.75714
2885	4008.953491
2890	4220.574123
2895	4254.790807
2900	4451.552965
2905	4001.71014
2910	4057.410544
2915	4043.299982
2920	4054.914298
2925	4067.496807
2930	3950.334596
2935	3769.974754
2940	3976.843561
2945	3960.908982
2950	3983.950667
2955	4112.969281
2960	4286.046456
2965	3986.705982
2970	3961.235912
2975	4081.553439
2980	3703.352807
2985	4286.429789
2990	4022.139298
2995	4015.835965
3000	3795.008509
3005	3677.530596
3010	3921.483596
3015	3704.434105
3020	3932.938316
3025	4176.425158
3030	3973.695579
3035	4075.440614
3040	4070.627053
3045	3864.658035
3050	3861.148
3055	3830.798807
3060	3877.882737
3065	3952.821298
3070	3912.423246
3075	3772.834982
3080	3707.986456
3085	3913.606737
3090	3634.469509
3095	3835.242912
3100	3932.658947
3105	4060.024281
3110	3883.752526
3115	3732.272702
3120	3636.356386
3125	4007.512614
3130	3961.721105
3135	3770.277439
3140	3589.527474
3145	3961.728719
3150	3924.473614
3155	3891.597439
3160	3989.039316
3165	3884.730842
3170	3864.220175
3175	3843.483667
3180	3943.005579
3185	3650.244053
3190	3766.136158
3195	3576.884193
3200	3715.193842
3205	3679.245702
3210	3749.863281
3215	3553.03086
3220	3769.505298
3225	3796.61507
3230	3689.085842
3235	3870.242298
3240	3626.774895
3245	3725.016404
3250	3460.144719
3255	3813.613351
3260	3655.265719
3265	3700.931649
3270	3458.804105
3275	3541.479684
3280	3786.170649
3285	3582.04886
3290	3551.856228
3295	3504.711123
3300	3919.394596
3305	3312.604702
3310	3681.090193
3315	3252.129404
3320	3566.452649
3325	3520.353386
3330	3620.975123
3335	3378.140912
3340	3303.927491
3345	3475.663053
3350	3408.806
3355	3471.766509
3360	3612.205404
3365	3488.489035
3370	3463.698649
3375	3688.860456
3380	3654.076474
3385	3336.070439
3390	3395.469088
3395	3245.51586
3400	3365.699842
3405	3637.880281
3410	3462.47486
3415	3570.346754
3420	3526.235895
3425	3404.235351
3430	3199.986439
3435	3369.929105
3440	3500.872386
3445	3359.557614
3450	3489.646544
3455	3452.609421
3460	3438.711281
3465	3653.007579
3470	3413.298211
3475	3483.320123
3480	3340.23593
3485	3367.665228
3490	3763.418368
3495	3165.285018
3500	3287.651368
3505	3474.477123
3510	3338.94693
3515	3039.985912
3520	3433.309281
3525	3533.803772
3530	3453.772386
3535	3385.050754
3540	3354.077105
3545	3432.201842
3550	3469.979175
3555	3268.216175
3560	3350.171018
3565	3379.934719
3570	3204.821035
3575	3435.510702
3580	3442.911825
3585	3543.144474
3590	3807.743175
3595	3359.399649
