# Supplementary material for: DNArepairK: An Interactive Database for Exploring the Impact of Anticancer Drugs onto the Dynamics of DNA Repair Proteins
Source: Biomedicines. 2021 Sep 16;9(9):1238. doi: 10.3390/biomedicines9091238 (PMC8470695; doi:10.3390/biomedicines9091238)
Supplement: Supplementary file 1 [file biomedicines-09-01238-s001.zip › Fit and Raw data/Rad17/Rad17.txt]

4
1
A76*(1-(l76/(l76-k76))*Math.exp(-k76*t)-(k76/(k76-l76))*Math.exp(-l76*t))+B76*(1-l76*Math.exp(-k76*t)/(l76-k76)-k76*Math.exp(-l76*t)/(k76-l76))
00b0f0
A76=22017.8788443451;k76=0.00248599132246912;l76=0.0024830325771888;m76=0.000319063107035467;d76=1299.05884825971
Rad17
if:t>=d76
A76*(-(l76/(l76-k76))*Math.exp(-k76*t)-(k76/(k76-l76))*Math.exp(-l76*t)+(l76*m76/((l76-k76)*(m76-k76)))*Math.exp(k76*(d76-t))+(k76*m76/((k76-l76)*(m76-l76)))*Math.exp(l76*(d76-t))+(k76*l76/((k76-m76)*(l76-m76)))*Math.exp(m76*(d76-t)))+B76*(1-l76*Math.exp(-k76*t)/(l76-k76)-k76*Math.exp(-l76*t)/(k76-l76))
A77*(1-(l77/(l77-k77))*Math.exp(-k77*t)-(k77/(k77-l77))*Math.exp(-l77*t))+B77*(1-l77*Math.exp(-k77*t)/(l77-k77)-k77*Math.exp(-l77*t)/(k77-l77))
00b050
A77=14858.1328076138;k77=0.00268995437443076;l77=0.00268997885392879;m77=0.000310341102432369;d77=2114.10410449548
Rad17_I
if:t>=d77
A77*(-(l77/(l77-k77))*Math.exp(-k77*t)-(k77/(k77-l77))*Math.exp(-l77*t)+(l77*m77/((l77-k77)*(m77-k77)))*Math.exp(k77*(d77-t))+(k77*m77/((k77-l77)*(m77-l77)))*Math.exp(l77*(d77-t))+(k77*l77/((k77-m77)*(l77-m77)))*Math.exp(m77*(d77-t)))+B77*(1-l77*Math.exp(-k77*t)/(l77-k77)-k77*Math.exp(-l77*t)/(k77-l77))
A155*(1-(l155/(l155-k155))*Math.exp(-k155*t)-(k155/(k155-l155))*Math.exp(-l155*t))+B155*(1-l155*Math.exp(-k155*t)/(l155-k155)-k155*Math.exp(-l155*t)/(k155-l155))
ff0000
A155=76219.0534982929;k155=25558.8760258594;l155=1.92061619276216E-02;m155=9.05921040332532E-04;d155=216.775717321451;B155=0
PCNA
if:t>=d155
A155*(-(l155/(l155-k155))*Math.exp(-k155*t)-(k155/(k155-l155))*Math.exp(-l155*t)+(l155*m155/((l155-k155)*(m155-k155)))*Math.exp(k155*(d155-t))+(k155*m155/((k155-l155)*(m155-l155)))*Math.exp(l155*(d155-t))+(k155*l155/((k155-m155)*(l155-m155)))*Math.exp(m155*(d155-t)))+B155*(1-l155*Math.exp(-k155*t)/(l155-k155)-k155*Math.exp(-l155*t)/(k155-l155))
A156*(1-(l156/(l156-k156))*Math.exp(-k156*t)-(k156/(k156-l156))*Math.exp(-l156*t))+B156*(1-l156*Math.exp(-k156*t)/(l156-k156)-k156*Math.exp(-l156*t)/(k156-l156))
cc00cc
A156=37508.258015491;k156=1.78924841057698E-02;l156=4.26867047870448E-03;m156=9.85717942905538E-04;d156=404.062396323298;B156=4762.23376399058
PCNA_I
if:t>=d156
A156*(-(l156/(l156-k156))*Math.exp(-k156*t)-(k156/(k156-l156))*Math.exp(-l156*t)+(l156*m156/((l156-k156)*(m156-k156)))*Math.exp(k156*(d156-t))+(k156*m156/((k156-l156)*(m156-l156)))*Math.exp(l156*(d156-t))+(k156*l156/((k156-m156)*(l156-m156)))*Math.exp(m156*(d156-t)))+B156*(1-l156*Math.exp(-k156*t)/(l156-k156)-k156*Math.exp(-l156*t)/(k156-l156))
