# Supplementary material for: DNArepairK: An Interactive Database for Exploring the Impact of Anticancer Drugs onto the Dynamics of DNA Repair Proteins
Source: Biomedicines. 2021 Sep 16;9(9):1238. doi: 10.3390/biomedicines9091238 (PMC8470695; doi:10.3390/biomedicines9091238)
Supplement: Supplementary file 1 [file biomedicines-09-01238-s001.zip › Fit and Raw data/Rad17/Rad17/PCNARad17BMN673_PCNA_I.txt]

PCNA_I	fbe5d6
0	0
5	-398.6625865
10	1488.595356
15	101.8051538
20	1221.170072
25	1693.980938
30	2714.225476
35	2447.452486
40	3682.117615
45	3895.502596
50	3471.717361
55	4232.897019
60	5097.638553
65	4370.179947
70	5299.720413
75	6002.032505
80	7140.150548
85	6407.761043
90	8232.923625
95	8880.307899
100	7407.047442
105	8665.200361
110	9876.00501
115	11387.44158
120	11635.68261
125	9847.640183
130	11924.24184
135	11870.9345
140	13851.71099
145	14193.00446
150	15856.90888
155	13773.75038
160	14059.42377
165	14538.05085
170	15760.59424
175	16526.12574
180	16929.7448
185	18155.16651
190	16792.98013
195	18402.29028
200	18593.59896
205	19494.95988
210	19995.50666
215	20785.00456
220	20564.2549
225	22028.24357
230	22019.17178
235	21697.07859
240	23013.62642
245	23304.76834
250	22692.75437
255	22114.57758
260	23467.14474
265	24219.19581
270	25681.93964
275	24371.90525
280	24858.47263
285	24426.27583
290	25447.49182
295	26737.27749
300	26075.47027
305	25713.17477
310	26795.41005
315	26073.18066
320	27325.39887
325	27700.49765
330	27923.73471
335	27911.25703
340	28813.70056
345	29038.73177
350	29951.66087
355	30056.97913
360	29930.66938
365	30073.98428
370	31340.74639
375	29738.24736
380	31937.34562
385	30918.16497
390	31211.85411
395	31542.12088
400	31691.35603
405	32817.57816
410	31243.88309
415	33667.3798
420	33005.51234
425	32678.34146
430	32480.72872
435	34300.64876
440	34593.97175
445	34039.00356
450	33327.18716
455	34214.24356
460	34432.25173
465	35255.04282
470	35434.086
475	34992.04644
480	34997.60871
485	35112.19272
490	35556.30047
495	34221.98265
500	36161.30097
505	35705.30188
510	36956.96799
515	36399.46574
520	37056.14566
525	37233.44087
530	37519.95355
535	36503.90442
540	38636.97394
545	35051.37563
550	37712.81913
555	36880.20563
560	37388.31405
565	37365.7893
570	36944.06033
575	38114.28516
580	37816.41729
585	37823.02244
590	36611.01194
595	36995.17982
600	36287.65461
605	36749.65715
610	37085.73939
615	36721.5336
620	37830.05129
625	37623.79127
630	37740.24617
635	37922.02603
640	38161.35938
645	36306.25425
650	36779.81434
655	36868.26991
660	35370.34139
665	36281.4273
670	35907.13045
675	36231.04265
680	35276.75059
685	38392.2578
690	37789.97788
695	35940.44367
700	36563.31885
705	36735.88773
710	36750.64904
715	35381.82939
720	36023.53575
725	36671.809
730	35504.15689
735	36735.19669
740	35005.77435
745	36644.08658
750	36311.5844
755	34849.69776
760	33916.34651
765	34772.27216
770	34738.70108
775	36092.62742
780	35828.21948
785	35697.66438
790	33478.24736
795	34685.08374
800	34336.70887
805	35617.46614
810	34241.20801
815	34657.28874
820	35039.68412
825	34299.11042
830	35432.58379
835	34696.19283
840	34382.9295
845	36389.59756
850	34630.49592
855	35267.30431
860	33834.69347
865	34256.25784
870	35124.60272
875	32547.08462
880	34859.42568
885	34192.49893
890	33393.69124
895	33918.87298
900	32256.33942
905	33372.84515
910	32668.69551
915	32507.61438
920	32735.57179
925	32108.26959
930	32743.56523
935	32109.78978
940	30402.62232
945	31094.90645
950	31606.31574
955	32861.22035
960	30983.19095
965	30490.4851
970	32064.26631
975	31277.13051
980	29697.12027
985	31108.40494
990	31587.93408
995	30966.50504
1000	31533.98033
1005	32576.91635
1010	31459.52695
1015	32220.01026
1020	32327.76803
1025	30610.41348
1030	31867.23705
1035	31056.74815
1040	32369.40904
1045	29819.51513
1050	31506.19742
1055	31234.80959
1060	30079.49228
1065	30545.38439
1070	30909.53796
1075	30640.71222
1080	29358.23827
1085	27712.44473
1090	28876.53943
1095	29752.48903
1100	29216.57196
1105	30830.25781
1110	29897.173
1115	28193.94055
1120	29589.20673
1125	28824.39389
1130	28884.3032
1135	27321.45781
1140	29813.69753
1145	28533.16125
1150	29380.7345
1155	28143.69378
1160	28256.62854
1165	29563.74784
1170	27665.91851
1175	28503.15208
1180	27858.70186
1185	27530.33656
1190	28115.43071
1195	27195.98865
1200	27973.13483
1205	26549.74412
1210	28321.48322
1215	26646.31703
1220	25247.92596
1225	26821.61474
1230	26020.85932
1235	26810.05694
1240	27205.74044
1245	25365.73555
1250	26192.45928
1255	26077.94581
1260	26344.07125
1265	27580.35841
1270	26273.96938
1275	27126.84679
1280	25308.92319
1285	25739.87613
1290	26508.12885
1295	24441.24499
1300	24490.16518
1305	26404.98912
1310	25136.37801
1315	25703.09238
1320	25818.65282
1325	24997.48801
1330	24144.76008
1335	25809.89022
1340	24599.25198
1345	24767.687
1350	24218.18929
1355	25249.13451
1360	24523.19978
1365	23686.48209
1370	24194.0636
1375	24181.87958
1380	23251.49565
1385	23207.45764
1390	23665.22563
1395	23674.2975
1400	24869.87931
1405	23542.78722
1410	22386.95436
1415	23219.02614
1420	22499.232
1425	22840.64881
1430	23141.30108
1435	23568.06655
1440	22662.21975
1445	22472.23102
1450	23467.89364
1455	23014.039
1460	22842.41877
1465	22630.35775
1470	22344.91565
1475	21574.36768
1480	20764.49087
1485	21381.40632
1490	21643.98922
1495	21461.42786
1500	21096.17869
1505	20624.7776
1510	22859.76948
1515	22354.52335
1520	20549.09237
1525	20877.65963
1530	21011.35653
1535	20725.49549
1540	20692.22788
1545	20955.2285
1550	21465.22785
1555	22107.84158
1560	19967.91378
1565	21719.77212
1570	19942.9984
1575	20058.36906
1580	21142.71635
1585	20162.18978
1590	21108.08049
1595	20103.34992
1600	20672.64739
1605	21111.90908
1610	20485.1217
1615	19842.37475
1620	21313.05153
1625	20545.46753
1630	19718.19097
1635	20065.49263
1640	20128.00531
1645	19971.80367
1650	20765.23961
1655	20408.99341
1660	20106.17502
1665	19296.38272
1670	19346.98951
1675	19688.98293
1680	19944.17115
1685	19176.93516
1690	18301.44971
1695	18602.80986
1700	20037.51243
1705	19388.91617
1710	19308.05012
1715	18096.4472
1720	18912.32959
1725	19734.573
1730	18826.49782
1735	17998.47236
1740	19216.30291
1745	19253.78285
1750	19047.06726
1755	19178.88477
1760	17394.81225
1765	18762.17472
1770	17269.5909
1775	17747.76976
1780	17640.08212
1785	17740.57174
1790	18825.68664
1795	17875.49044
1800	17893.29818
1805	18259.94364
1810	17242.9188
1815	18526.40066
1820	17264.56463
1825	17802.06834
1830	17458.73348
1835	18478.38473
1840	17271.61725
1845	18626.87376
1850	16923.29616
1855	17095.3897
1860	16547.11313
1865	18187.27027
1870	17220.51378
1875	17403.19685
1880	16846.87266
1885	18098.54727
1890	15851.03939
1895	16236.87785
1900	16015.49649
1905	16898.49055
1910	17488.88437
1915	17702.14626
1920	16968.07408
1925	16732.50059
1930	16374.38096
1935	16303.01823
1940	17278.81896
1945	16642.09516
1950	16036.85797
1955	16246.93572
1960	16601.91509
1965	16379.38378
1970	14905.0842
1975	17269.63463
1980	15928.59527
1985	15508.17039
1990	15351.70117
1995	15148.89411
2000	15714.85411
2005	16613.66879
2010	16975.45069
2015	15043.64613
2020	14982.82953
2025	15086.8473
2030	15466.06532
2035	14220.12551
2040	14606.12056
2045	13465.43903
2050	14449.70904
2055	15377.21286
2060	14861.40474
2065	13690.39971
2070	14961.91945
2075	15009.80763
2080	15036.00471
2085	13828.97954
2090	13705.83644
2095	14477.9095
2100	14681.98159
2105	14441.94878
2110	14963.74866
2115	14817.43359
2120	13722.6246
2125	14000.07171
2130	14130.63056
2135	13412.81594
2140	13847.22266
2145	14337.08175
2150	14321.21675
2155	13354.03444
2160	14490.25772
2165	13463.03942
2170	14640.52913
2175	13241.53244
2180	12655.91048
2185	12260.89848
2190	14177.10521
2195	14168.84607
2200	14763.34596
2205	12604.58102
2210	13233.667
2215	13971.40096
2220	14713.0128
2225	12540.75885
2230	12901.99528
2235	13563.98493
2240	12786.22774
2245	13604.61607
2250	12492.66536
2255	12568.06314
2260	13261.96832
2265	12563.69651
2270	12101.83912
2275	12420.22861
2280	13663.4006
2285	12731.36743
2290	13080.68261
2295	12188.22143
2300	12304.00001
2305	11799.22089
2310	11878.86679
2315	11945.87834
2320	12809.60846
2325	12554.86705
2330	12610.68157
2335	12161.79371
2340	11686.65384
2345	12217.26217
2350	13184.34853
2355	11033.94832
2360	11667.64858
2365	11783.03289
2370	12602.70113
2375	12054.57176
2380	11768.76294
2385	10953.05039
2390	11660.38435
2395	11529.64094
2400	12159.00072
2405	11760.4819
2410	11259.31838
2415	12440.27749
2420	11885.74313
2425	10658.30839
2430	12037.39588
2435	11355.41105
2440	13132.01027
2445	11208.53718
2450	11808.95903
2455	12049.50576
2460	11713.1333
2465	12885.5486
2470	11470.39431
2475	11867.1372
2480	11722.90642
2485	11232.69565
2490	11463.66975
2495	10302.9851
2500	11124.08085
2505	10785.80186
2510	10592.81426
2515	10238.79572
2520	10625.1995
2525	10437.16259
2530	10512.03533
2535	10831.05978
2540	10413.22544
2545	10132.53746
2550	10067.4783
2555	9933.573957
2560	10372.10293
2565	10551.12593
2570	10939.39808
2575	10172.26409
2580	10287.54951
2585	10986.29822
2590	10224.63529
2595	10267.58309
2600	11306.3542
2605	11057.6348
2610	11351.3769
2615	9507.157236
2620	11133.27712
2625	11933.54223
2630	11720.40366
2635	11719.32833
2640	10118.59068
2645	11452.981
2650	10325.62812
2655	10731.53614
2660	9959.471168
2665	11129.76253
2670	10773.67693
2675	11968.19967
2680	11736.71884
2685	12049.08134
2690	12442.50997
2695	11498.89865
2700	9070.753505
2705	9878.007005
2710	10041.67181
2715	10347.72469
2720	10418.97708
2725	9871.810341
2730	10275.21266
2735	10078.35029
2740	9208.617702
2745	9292.841995
2750	10262.04346
2755	8917.549587
2760	9644.750005
2765	10037.14123
2770	9877.613226
2775	9768.848534
2780	10503.40006
2785	9139.614375
2790	10262.59523
2795	9581.351938
2800	9412.273207
2805	8743.505548
2810	8985.33725
2815	8396.787279
2820	9564.350139
2825	9742.910457
2830	8322.816438
2835	10050.74646
2840	10197.19034
2845	9912.40626
2850	9261.763135
2855	9344.186899
2860	10509.66366
2865	10364.98713
2870	8510.877058
2875	9762.133697
2880	8464.188111
2885	9266.148808
2890	8546.977702
2895	10388.44451
2900	10491.69826
2905	9389.682413
2910	9619.731971
2915	9605.83774
2920	8883.69
2925	8846.485827
2930	8902.547577
2935	9374.347269
2940	8876.082173
2945	8867.774486
2950	9057.411365
2955	8270.626601
2960	9258.973582
2965	10510.60921
2970	8175.262077
2975	8470.238313
2980	7929.618697
2985	10260.94941
2990	9138.855668
2995	9019.757918
3000	9180.508529
3005	8227.84512
3010	9594.254856
3015	8013.859582
3020	9012.047683
3025	8834.312111
3030	10008.89434
3035	8506.848875
3040	8933.18362
3045	8749.248524
3050	8408.30576
3055	8400.412938
3060	8909.095111
3065	8467.868038
3070	8359.886817
3075	8959.755438
3080	9210.286236
3085	7044.963298
3090	7672.065101
3095	7471.453168
3100	9115.219293
3105	8572.09463
3110	8460.153226
3115	10843.3064
3120	8723.730135
3125	8102.597293
3130	7390.221284
3135	9155.797394
3140	9035.435923
3145	8033.857548
3150	8404.634087
3155	8687.093255
3160	8648.687885
3165	8754.183264
3170	7556.031519
3175	8765.627861
3180	8602.092846
3185	9097.622495
3190	8354.197865
3195	7725.667327
3200	8379.053582
3205	7253.507202
3210	8333.78863
3215	8010.393707
3220	8624.266567
3225	9537.046668
3230	7617.185832
3235	8081.546553
3240	9034.252543
3245	9248.660385
3250	8841.76751
3255	7113.904019
3260	8357.210952
3265	8295.07587
3270	8782.567298
3275	8130.447298
3280	7644.062014
3285	8774.434678
3290	8293.732543
3295	7728.205803
3300	8427.425202
3305	7912.681875
3310	7963.198274
3315	8147.070274
3320	8795.707563
3325	8418.054197
3330	9107.584168
3335	8884.367139
3340	8039.563909
3345	7820.703293
3350	7446.32251
3355	7928.969837
3360	7183.051683
3365	8386.196851
3370	7400.575101
3375	7319.961183
3380	7411.473736
3385	6044.607942
3390	6590.970207
3395	7643.825322
3400	7060.438692
3405	7072.832918
3410	7795.939442
3415	5932.389553
3420	7337.269144
3425	7797.98263
3430	7536.92074
3435	6185.313591
3440	8014.417966
3445	6449.481659
3450	7453.047889
3455	7697.875351
3460	6660.76812
3465	6813.537149
3470	7992.079149
3475	6430.457188
3480	6362.958688
3485	6950.250822
3490	6735.866846
3495	6163.084784
3500	6492.432813
3505	6822.253736
3510	6834.846486
3515	6059.68024
3520	6765.403856
3525	6704.281827
3530	6542.836668
3535	6680.481582
3540	6025.587067
3545	6564.807861
3550	6171.08925
3555	6473.229514
3560	7107.843438
3565	6483.77638
3570	5271.654067
3575	6836.059697
3580	5684.636457
3585	6895.154966
3590	7144.875894
3595	6591.288303
3600	7218.75626
3605	5491.087942
3610	5647.630481
3615	6367.225115
3620	5096.205486
3625	6338.075673
3630	6241.594625
3635	6067.183615
3640	7556.411976
