# Supplementary material for: DNArepairK: An Interactive Database for Exploring the Impact of Anticancer Drugs onto the Dynamics of DNA Repair Proteins
Source: Biomedicines. 2021 Sep 16;9(9):1238. doi: 10.3390/biomedicines9091238 (PMC8470695; doi:10.3390/biomedicines9091238)
Supplement: Supplementary file 1 [file biomedicines-09-01238-s001.zip › Fit and Raw data/Rad17/Rad17/PCNARad17_PCNA.txt]

PCNA	f4b183
0	0
5	6589.26742
10	15594.62893
15	17975.65743
20	24992.13717
25	29348.34873
30	35761.79172
35	36635.47619
40	39276.23649
45	45079.8802
50	48021.64269
55	49375.95136
60	50562.48027
65	54748.06978
70	55083.28544
75	56112.8717
80	59244.17357
85	60652.32452
90	60939.60636
95	63745.25024
100	66648.79228
105	66914.0172
110	63305.73263
115	65178.16903
120	69148.10099
125	72397.18503
130	71874.61991
135	72184.16364
140	73924.78707
145	73606.49047
150	75237.24753
155	73660.20023
160	73096.32047
165	73364.41317
170	72356.30274
175	72262.77511
180	73395.60411
185	74297.68226
190	72564.35183
195	73245.38033
200	72661.01383
205	73672.52484
210	73873.26606
215	76012.5505
220	75734.5128
225	75176.06357
230	77899.83738
235	73972.94092
240	74201.6566
245	74305.43755
250	75587.16182
255	74841.92258
260	72464.98799
265	75043.34766
270	73738.35328
275	74410.31557
280	73758.52552
285	72808.1923
290	70878.6979
295	74361.92314
300	70183.98865
305	70387.49797
310	71705.64339
315	72649.97465
320	71278.15849
325	72121.69424
330	71581.16514
335	73734.08397
340	68784.41922
345	70995.58449
350	71900.94538
355	71299.28408
360	72971.63145
365	73805.89448
370	72429.1404
375	72923.69725
380	72243.67813
385	71633.89431
390	72376.68323
395	70997.09594
400	68510.61239
405	69029.26152
410	68018.73535
415	68790.69975
420	68839.61184
425	66568.24377
430	68433.66981
435	67459.83949
440	68472.78893
445	66213.58572
450	63848.42015
455	64353.45151
460	62754.33473
465	67501.73966
470	62248.70991
475	64856.33952
480	66322.77343
485	64791.74165
490	67785.6725
495	64553.99761
500	64199.82908
505	62495.11448
510	62982.42663
515	63079.74177
520	62367.2965
525	61467.54407
530	61750.97734
535	63097.76042
540	60524.85408
545	60790.68888
550	54115.79864
555	57417.27803
560	55158.48649
565	57072.78868
570	59957.67999
575	55234.76703
580	60629.88201
585	58450.70359
590	56822.39839
595	57048.73755
600	56857.86058
605	53289.36257
610	56802.36524
615	54261.30415
620	55586.72267
625	54351.00948
630	55736.87768
635	55519.08662
640	56188.553
645	53146.09275
650	52929.62673
655	53753.60823
660	54279.436
665	51234.4667
670	55201.15958
675	51939.49148
680	56402.88359
685	54052.89806
690	48679.92751
695	53064.69018
700	53015.94307
705	51559.53433
710	54088.43366
715	53067.45133
720	50560.4764
725	50721.45152
730	49773.11985
735	49734.70488
740	50212.33205
745	51501.30547
750	47855.53531
755	47744.73163
760	46644.13231
765	50556.78952
770	47410.81144
775	47065.11625
780	49060.65758
785	44934.11293
790	48579.25216
795	46217.93052
800	46463.53822
805	48075.23964
810	47657.36418
815	46720.40049
820	47593.85856
825	47736.51966
830	43969.9587
835	44155.99028
840	45149.25064
845	44831.50441
850	45333.84011
855	43272.15256
860	44894.81395
865	42959.66609
870	43829.42608
875	44369.87153
880	43577.86703
885	44067.58642
890	43460.95881
895	42901.4946
900	41095.78725
905	43709.47447
910	43389.51244
915	41454.78417
920	43793.78577
925	40496.75052
930	41068.05561
935	43632.9932
940	42289.40419
945	41002.90968
950	39946.33631
955	40538.69107
960	41420.93485
965	38664.07769
970	41497.18835
975	39277.5762
980	35773.51051
985	38382.56291
990	37061.89222
995	38691.57094
1000	37008.29663
1005	39035.26844
1010	35186.03881
1015	35030.90202
1020	37018.98653
1025	34206.82123
1030	32081.6377
1035	34010.78186
1040	35803.26438
1045	34171.68165
1050	32152.76397
1055	33400.28463
1060	34103.88603
1065	31467.19376
1070	33600.44533
1075	33900.77177
1080	32690.13126
1085	31162.3457
1090	33381.65089
1095	32740.86293
1100	33591.8242
1105	35230.2363
1110	34022.74136
1115	36276.20766
1120	32863.45998
1125	33430.02825
1130	37072.68142
1135	35645.1723
1140	34317.56831
1145	31280.06819
1150	34138.93424
1155	33636.15595
1160	30874.17445
1165	32995.11049
1170	33251.39843
1175	30812.99474
1180	29942.37335
1185	31285.58875
1190	32374.34815
1195	29261.9072
1200	34199.37561
1205	27260.29359
1210	30973.93432
1215	28312.18134
1220	27549.34536
1225	30806.97983
1230	29513.82885
1235	30084.16069
1240	31367.69102
1245	31429.99293
1250	31683.63525
1255	29694.35823
1260	27384.98415
1265	29712.4159
1270	30344.59065
1275	30492.7018
1280	31686.84767
1285	29350.99841
1290	30376.83675
1295	30177.77235
1300	27924.27611
1305	29501.12309
1310	30409.74875
1315	28564.6012
1320	27684.85198
1325	28028.3959
1330	28913.16747
1335	28675.46555
1340	27427.77141
1345	28150.05814
1350	28325.01364
1355	25486.7881
1360	26644.73499
1365	30079.62788
1370	27891.12457
1375	25520.88469
1380	27391.51215
1385	27454.64744
1390	24709.25234
1395	27400.9767
1400	25513.05233
1405	26705.32106
1410	27638.80825
1415	27295.19285
1420	26986.12281
1425	26358.23109
1430	23794.34692
1435	23687.39722
1440	25257.6791
1445	24898.55043
1450	22146.09917
1455	23138.11253
1460	22937.31839
1465	23807.5791
1470	24686.46094
1475	24390.20194
1480	23479.39932
1485	24387.66856
1490	23915.5461
1495	23706.92423
1500	23346.13361
1505	22000.33132
1510	24041.4877
1515	22076.5684
1520	20827.37478
1525	21283.48633
1530	21045.86786
1535	20890.52495
1540	22588.52668
1545	20447.46709
1550	24277.79389
1555	22098.18892
1560	22950.16884
1565	21357.34766
1570	23283.39202
1575	20290.6956
1580	21767.71588
1585	22293.76175
1590	24107.20739
1595	22448.92172
1600	23648.69845
1605	21563.66874
1610	22169.47533
1615	23379.21388
1620	22072.77411
1625	20045.65548
1630	22894.31128
1635	21753.50581
1640	21022.09916
1645	19581.51027
1650	20638.57124
1655	18322.73542
1660	22439.68338
1665	21331.65718
1670	21751.98856
1675	20049.98043
1680	20360.03377
1685	21518.73561
1690	20411.37184
1695	19687.28775
1700	21969.66177
1705	23911.22057
1710	20177.76364
1715	21114.63905
1720	21743.4335
1725	20444.16175
1730	19595.74159
1735	20378.46564
1740	22703.55718
1745	19698.89218
1750	20074.31844
1755	22693.57045
1760	18888.11505
1765	22083.01468
1770	19533.66107
1775	18395.68648
1780	19641.84347
1785	18910.35317
1790	22268.30058
1795	19562.57324
1800	18578.86051
1805	21455.70947
1810	18309.42828
1815	18484.05827
1820	19005.74751
1825	18261.63588
1830	19918.16456
1835	19631.92628
1840	22306.29036
1845	20621.88342
1850	18557.77761
1855	19806.4338
1860	19800.76005
1865	20120.88048
1870	20065.36988
1875	18625.45597
1880	21821.91419
1885	21254.0433
1890	20024.81599
1895	21406.45718
1900	20127.76934
1905	20273.9649
1910	19022.7848
1915	18995.58576
1920	17471.25758
1925	19890.78702
1930	19353.09422
1935	18798.76498
1940	16994.91159
1945	16519.75831
1950	17028.91488
1955	18200.0018
1960	18016.73098
1965	20004.42178
1970	19167.64238
1975	17577.23403
1980	19094.0573
1985	16532.0723
1990	18478.24988
1995	17638.95215
2000	18818.99227
2005	16260.26277
2010	19500.93703
2015	16550.97359
2020	16621.72489
2025	17166.03243
2030	16430.80465
2035	15542.65568
2040	17714.67768
2045	14507.43856
2050	15988.43973
2055	16586.26153
2060	15372.9837
2065	16624.61411
2070	16283.94648
2075	15335.5837
2080	14038.95913
2085	18845.67088
2090	15461.59041
2095	14454.82027
2100	15183.40434
2105	13889.95934
2110	16238.43922
2115	17853.41932
2120	15348.42083
2125	12997.77114
2130	14651.97005
2135	15299.98532
2140	14520.22816
2145	16348.9255
2150	15984.17949
2155	18243.601
2160	13214.74445
2165	14481.14748
2170	15527.78995
2175	15197.83213
2180	15234.94274
2185	14561.73443
2190	14875.34348
2195	15824.39688
2200	15863.41516
2205	15530.10157
2210	13218.28625
2215	12473.28405
2220	13258.8212
2225	11958.68555
2230	13405.19217
2235	11664.54614
2240	14243.75349
2245	14286.77566
2250	12820.74028
2255	12617.41024
2260	12210.83322
2265	11700.47892
2270	13707.00959
2275	14940.16216
2280	12089.47794
2285	14562.0555
2290	12690.15614
2295	16051.5758
2300	15129.16063
2305	13980.62111
2310	13407.662
2315	12664.88641
2320	14220.35666
2325	14187.72999
2330	12955.71719
2335	13980.77044
2340	15282.35922
2345	15129.711
2350	14146.87088
2355	12365.83806
2360	10301.55085
2365	12343.95094
2370	11627.20815
2375	14888.2372
2380	11246.55632
2385	14418.21715
2390	12470.39675
2395	13259.33159
2400	13178.83408
2405	13047.1627
2410	12553.2534
2415	13005.3512
2420	13620.99944
2425	12379.55223
2430	14292.03078
2435	12460.81783
2440	10554.05765
2445	12099.33041
2450	11222.94216
2455	11796.72017
2460	11713.48083
2465	14512.60192
2470	10013.77505
2475	12356.5464
2480	9579.432
2485	11676.42102
2490	11012.95314
2495	10922.76466
2500	12547.25027
2505	12708.17981
2510	12111.19023
2515	12741.39298
2520	10372.72425
2525	10067.85011
2530	12548.5755
2535	11326.30448
2540	11949.48681
2545	11608.7701
2550	11271.16961
2555	11903.15311
2560	10310.63484
2565	12733.55134
2570	11311.73258
2575	11690.35813
2580	11006.53467
2585	10108.0242
2590	10943.00702
2595	10360.17168
2600	10545.06619
2605	8849.150636
2610	12686.0263
2615	11058.71926
2620	11088.7034
2625	11361.74214
2630	8310.35592
2635	11789.38602
2640	9331.549977
2645	10141.76244
2650	9910.430886
2655	12365.78377
2660	9657.36058
2665	10541.66078
2670	12407.82806
2675	10335.80469
2680	10310.37038
2685	11455.9996
2690	9743.125386
2695	8939.860318
2700	10092.66451
2705	11676.91364
2710	10539.45735
2715	10996.85819
2720	12318.455
2725	11494.80094
2730	12160.66622
2735	10353.98465
2740	9653.221466
2745	12960.41151
2750	7965.953114
2755	10881.41216
2760	9801.434807
2765	12182.77452
2770	7844.655409
2775	8282.978
2780	9577.247114
2785	8572.266614
2790	10197.93605
2795	10553.30559
2800	9003.854114
2805	7852.454159
2810	8056.254989
2815	11084.43002
2820	8242.243875
2825	7318.747466
2830	7573.052205
2835	9951.885193
2840	8038.283864
2845	8065.531386
2850	6345.116705
2855	5557.752045
2860	6158.453614
2865	8929.696057
2870	8164.90817
2875	5930.894125
2880	9086.572443
2885	7536.823273
2890	6377.710727
2895	9406.980909
2900	7940.634705
2905	5896.774545
2910	6469.482523
2915	8408.062261
2920	6849.692159
2925	6108.604011
2930	6265.943261
2935	7095.015489
2940	5911.766807
2945	7766.421989
2950	6678.227068
2955	5672.474034
2960	7327.835318
2965	5980.467091
2970	5880.51192
2975	6273.331307
2980	4904.773159
2985	3933.867034
2990	4002.753739
2995	7226.635864
3000	6417.567807
3005	4475.468875
3010	4090.064
3015	5481.674148
3020	5371.23017
3025	4214.155114
3030	8254.242591
3035	3137.74042
3040	5086.519386
3045	6076.976091
3050	3728.161239
3055	3974.713205
3060	6575.204364
3065	2066.567909
3070	4000.06175
3075	5224.91117
3080	5704.773841
3085	4431.933227
3090	4386.709943
3095	6686.587398
3100	4635.600568
3105	9356.82125
3110	5939.816807
3115	5660.076784
3120	3490.411023
3125	4085.588557
3130	5850.974034
3135	4218.613943
3140	3589.2525
3145	7183.275818
3150	3620.010136
3155	5391.515227
3160	4517.305489
3165	6817.349852
3170	5693.862545
3175	3772.164966
3180	3660.469364
3185	3470.706284
3190	5926.442443
3195	4978.840227
3200	4163.908136
3205	6055.32775
3210	2997.01017
3215	1429.277511
3220	2771.521205
3225	2889.975852
3230	4748.769955
3235	3613.441955
3240	5175.10967
3245	4068.010557
3250	1284.671068
3255	3186.836227
3260	2610.905784
3265	3811.060966
3270	3596.103693
3275	3204.595045
3280	8415.729455
3285	4321.210682
3290	1545.371284
3295	1650.400182
3300	4735.552841
3305	3057.904364
3310	2662.121955
3315	4363.075886
3320	3616.778205
3325	1325.916352
3330	5316.726045
3335	2231.78608
3340	3919.398102
3345	6646.00183
3350	4648.17883
3355	4374.314045
3360	4074.870443
3365	1690.109284
3370	4599.303057
3375	5692.406534
3380	2638.923136
3385	4321.824807
3390	2854.483523
3395	5226.199886
3400	4355.122784
3405	2984.021977
3410	2584.512125
3415	3765.568773
3420	5474.122284
3425	3960.178011
3430	4921.987011
3435	2448.575682
3440	2308.279898
3445	2185.741193
3450	1740.82975
3455	3880.532818
3460	2006.152807
3465	544.2219659
3470	2320.868784
3475	726.0321364
3480	2905.370898
3485	2380.758045
3490	6437.435784
3495	4409.6895
3500	3660.071216
3505	620.2531136
3510	2932.283057
3515	1455.617273
3520	3176.342977
3525	3141.10217
3530	3969.168307
3535	4096.150386
3540	2961.523636
3545	1650.577909
3550	2266.625648
3555	3564.722273
3560	2992.217909
3565	4329.906182
3570	2217.393261
3575	5908.90733
3580	5678.38733
3585	4965.775534
3590	1534.970375
3595	2742.234261
3600	4848.408307
3605	6144.468216
3610	5118.975284
3615	5575.100932
3620	4259.207045
3625	2573.17467
3630	3995.50092
3635	2303.380034
3640	5842.563284
3645	3660.926045
3650	4454.877432
