# Supplementary material for: DNArepairK: An Interactive Database for Exploring the Impact of Anticancer Drugs onto the Dynamics of DNA Repair Proteins
Source: Biomedicines. 2021 Sep 16;9(9):1238. doi: 10.3390/biomedicines9091238 (PMC8470695; doi:10.3390/biomedicines9091238)
Supplement: Supplementary file 1 [file biomedicines-09-01238-s001.zip › Fit and Raw data/Rad17/Rad17/Rad17.txt]

Rad17	bdd7ee
0	0
5	-62.70272727
10	-183.1936818
15	-104.0328182
20	-113.6592727
25	5.851954545
30	526.8364545
35	465.9640455
40	496.2256364
45	448.1963636
50	72.69531818
55	1215.277045
60	270.4112273
65	1033.266045
70	1068.163864
75	274.2928182
80	365.5094091
85	373.9546364
90	393.6245455
95	1029.2625
100	332.8321364
105	479.8618182
110	604.1248182
115	897.3020909
120	1648.2195
125	1151.282091
130	577.1133182
135	733.6133182
140	893.8767727
145	1247.144091
150	1242.662591
155	1184.172318
160	1715.531045
165	1933.305682
170	1604.418818
175	2028.7345
180	1974.852
185	1556.717273
190	1648.196773
195	1708.585818
200	1882.133545
205	1905.053409
210	2092.970045
215	2775.045227
220	2753.379909
225	2811.375864
230	2269.435545
235	2559.805591
240	2548.923409
245	3487.816636
250	2913.612091
255	2654.991636
260	3053.684727
265	3162.698909
270	2756.287273
275	3146.1615
280	2829.744773
285	3635.848273
290	3185.334182
295	3754.203818
300	3931.045818
305	4284.233455
310	3769.734818
315	4435.385727
320	4381.866318
325	4253.081591
330	4536.945091
335	4555.971
340	4252.032045
345	4524.155636
350	4839.454636
355	4839.152364
360	4121.740182
365	5475.865909
370	5515.186318
375	5450.048455
380	5500.315773
385	5222.944182
390	5416.315955
395	5792.741364
400	5760.562682
405	5679.927045
410	6766.541364
415	6194.444
420	6504.118
425	6661.206773
430	6732.578182
435	6038.941136
440	6619.564273
445	5912.378227
450	6624.151773
455	7472.965455
460	6861.185636
465	6582.874318
470	6648.241
475	7688.387818
480	7173.67
485	7244.515955
490	7882.000636
495	7755.068864
500	7602.617545
505	7642.721727
510	7703.604864
515	8610.781318
520	8296.0205
525	7992.564318
530	7760.160545
535	8554.921818
540	8429.451091
545	8812.423409
550	9114.816045
555	8702.004318
560	8821.521364
565	8876.191045
570	9268
575	9415.771955
580	9273.047136
585	8971.597273
590	9250.550682
595	9469.145409
600	9345.058273
605	9132.624591
610	9550.744364
615	9275.149409
620	9667.501045
625	10060.25286
630	10454.33832
635	10167.52923
640	10733.86432
645	10847.62605
650	11069.87186
655	10092.35186
660	10933.3075
665	11361.80427
670	10604.63468
675	10667.82214
680	10801.30941
685	11577.57405
690	11251.21873
695	11786.02077
700	11941.27091
705	11274.12459
710	12102.38464
715	11175.42127
720	11571.12141
725	11457.61755
730	11807.95105
735	11544.98027
740	12453.79032
745	13133.50373
750	12520.72464
755	12696.39591
760	12497.40595
765	12456.93964
770	12723.80323
775	12769.64195
780	12597.23618
785	12326.10795
790	12714.49545
795	13050.79909
800	12791.8215
805	13296.52782
810	13316.22395
815	12992.70909
820	12839.26964
825	13283.21177
830	12984.18595
835	13371.09214
840	14292.37455
845	13353.51641
850	13210.004
855	13099.056
860	14262.81682
865	13914.59841
870	13517.55318
875	14624.227
880	13511.29209
885	14039.23886
890	13717.77486
895	13770.16586
900	14049.16295
905	13710.24932
910	14142.02895
915	14289.76932
920	14564.26364
925	14880.32495
930	14733.09459
935	14764.75118
940	15031.38623
945	15065.58055
950	14868.30795
955	14707.95482
960	14972.05023
965	15552.38541
970	14957.58864
975	15488.44159
980	15071.25936
985	14576.76895
990	15138.61032
995	15726.76673
1000	15608.13614
1005	15222.96009
1010	15476.44255
1015	15830.37514
1020	15899.90032
1025	16407.52014
1030	15645.76718
1035	15266.94777
1040	15973.95768
1045	15671.63136
1050	16376.25455
1055	16333.14936
1060	16188.90741
1065	16022.34405
1070	16686.57795
1075	16619.56859
1080	16029.35545
1085	17105.23664
1090	16921.77005
1095	16607.45564
1100	17531.40382
1105	17114.48545
1110	16873.60245
1115	16852.08277
1120	16893.52123
1125	16857.29736
1130	16970.55214
1135	17527.69782
1140	17338.29636
1145	17660.68759
1150	17762.83768
1155	17055.90241
1160	17953.64805
1165	17651.00827
1170	17321.2305
1175	17861.07723
1180	18201.38395
1185	17448.58159
1190	18160.99
1195	17924.16177
1200	18238.42264
1205	17567.69173
1210	17784.27777
1215	18196.49732
1220	17800.839
1225	18376.66268
1230	17959.84809
1235	18185.34023
1240	18194.02345
1245	18052.82105
1250	18705.35673
1255	18614.90195
1260	19091.78186
1265	17855.38173
1270	18806.65595
1275	18054.48609
1280	19039.96632
1285	18760.81973
1290	18013.80309
1295	18231.316
1300	19683.97759
1305	18820.15614
1310	19390.61659
1315	18697.64023
1320	18885.60945
1325	18943.92123
1330	18589.83764
1335	19074.28541
1340	18941.63005
1345	19681.907
1350	18889.10323
1355	18663.42418
1360	18408.42641
1365	18440.02064
1370	18476.24255
1375	19399.85891
1380	18795.47095
1385	18511.92336
1390	19634.15114
1395	18790.77673
1400	19543.11695
1405	18782.95755
1410	19281.04573
1415	18819.77173
1420	19104.81118
1425	19805.05814
1430	19376.71641
1435	18787.29723
1440	18900.98291
1445	18669.66
1450	19496.63895
1455	19445.76773
1460	19773.38077
1465	19153.52732
1470	18690.036
1475	19197.96432
1480	18757.39336
1485	19068.48791
1490	18848.24318
1495	19480.9425
1500	19888.66932
1505	19149.85459
1510	19984.13459
1515	19548.18682
1520	19860.00055
1525	19857.11882
1530	19451.82491
1535	20159.456
1540	20121.85755
1545	20415.03764
1550	20785.51232
1555	19545.87736
1560	19915.67273
1565	19865.20195
1570	19510.62623
1575	20312.48432
1580	20424.77332
1585	19689.57455
1590	19728.02509
1595	19826.10809
1600	19838.84905
1605	19962.55527
1610	19649.65895
1615	19945.32027
1620	19428.87486
1625	19729.718
1630	18893.49905
1635	19777.94964
1640	19040.33227
1645	19836.61209
1650	18800.00723
1655	19611.89605
1660	19833.69268
1665	19473.83141
1670	18699.59214
1675	19903.73718
1680	19475.5595
1685	19291.57623
1690	18760.80577
1695	18848.14623
1700	18435.87636
1705	19144.11277
1710	19353.2385
1715	19096.77691
1720	19305.64645
1725	19502.22305
1730	18639.44882
1735	18989.54986
1740	19442.03168
1745	19461.39377
1750	18881.09618
1755	19962.75514
1760	19568.57309
1765	18883.03509
1770	19235.37386
1775	19245.97059
1780	19291.89055
1785	20060.60786
1790	19932.67741
1795	19791.28427
1800	19061.45873
1805	19428.18882
1810	19773.86055
1815	18971.40255
1820	19311.68686
1825	20331.53155
1830	20465.84645
1835	20750.16032
1840	20432.54341
1845	20061.43823
1850	20408.12468
1855	20423.38432
1860	19993.19595
1865	20740.89655
1870	20279.02705
1875	21062.70695
1880	19811.8385
1885	20004.22677
1890	19772.18068
1895	20397.85541
1900	20048.08909
1905	20686.53641
1910	20743.08282
1915	20803.05323
1920	20816.11891
1925	20195.70473
1930	20642.06632
1935	19972.94023
1940	20567.10668
1945	20561.06227
1950	20526.82955
1955	19840.01932
1960	20833.94273
1965	20675.78295
1970	20641.87905
1975	20270.99691
1980	20801.43564
1985	20602.46823
1990	20407.59582
1995	19516.52427
2000	19972.725
2005	19499.41445
2010	20218.46973
2015	19904.9405
2020	19373.00359
2025	18940.17082
2030	19983.63545
2035	20283.81927
2040	19310.20409
2045	19927.24309
2050	20072.72723
2055	19726.14368
2060	18507.08695
2065	19451.46582
2070	19299.30214
2075	19532.38355
2080	20306.82614
2085	19950.03177
2090	20225.152
2095	19247.57164
2100	19801.30491
2105	18850.51855
2110	19120.64982
2115	19271.69832
2120	19743.79605
2125	20017.28291
2130	19261.14391
2135	19322.33418
2140	19972.38082
2145	19558.14718
2150	19215.93355
2155	20012.50305
2160	19600.08668
2165	19217.74145
2170	19492.01936
2175	20002.27245
2180	19639.58232
2185	20078.49577
2190	18610.58482
2195	20217.71814
2200	19105.20818
2205	19493.75723
2210	19421.45045
2215	19553.82232
2220	20034.75923
2225	19520.14082
2230	20033.76495
2235	19490.78155
2240	19989.06214
2245	19779.65686
2250	20272.79755
2255	19627.49205
2260	20276.91936
2265	20162.2705
2270	19737.75705
2275	19810.98227
2280	19884.36814
2285	19247.45955
2290	20092.91614
2295	19710.73882
2300	20134.547
2305	19443.18023
2310	20156.91264
2315	20489.18314
2320	20606.25073
2325	21051.62191
2330	20045.93559
2335	20820.11759
2340	20675.48695
2345	20046.42668
2350	20554.01036
2355	19583.27564
2360	19577.90773
2365	19721.22659
2370	18727.19114
2375	20177.05659
2380	19609.42577
2385	20170.75823
2390	19371.65918
2395	20386.31536
2400	19371.42818
2405	19619.59864
2410	19060.21055
2415	19391.08664
2420	18563.20114
2425	18871.98159
2430	19259.73173
2435	19000.00841
2440	19509.31627
2445	18742.45873
2450	18784.48282
2455	18756.52841
2460	18948.693
2465	18364.42855
2470	19273.58736
2475	17788.11123
2480	18367.02114
2485	17463.04323
2490	18064.79423
2495	18838.75132
2500	19329.39664
2505	18161.56041
2510	17890.84255
2515	18156.49027
2520	18196.55741
2525	18439.33814
2530	18185.6685
2535	18734.77645
2540	18652.66423
2545	18637.47223
2550	18131.21327
2555	18053.11059
2560	18116.053
2565	18462.20582
2570	17824.45064
2575	18137.60091
2580	17209.51668
2585	18291.68709
2590	18472.017
2595	18462.92591
2600	17075.79195
2605	17754.98873
2610	18292.22218
2615	17644.50932
2620	17854.7245
2625	18368.54441
2630	17586.95905
2635	18966.526
2640	18655.94659
2645	18320.16405
2650	17472.77668
2655	17644.71723
2660	18350.93105
2665	18320.26341
2670	18550.42677
2675	17580.17705
2680	17482.28391
2685	17811.7365
2690	17479.88445
2695	17865.22495
2700	18044.73891
2705	17857.50486
2710	17896.39695
2715	17406.08714
2720	17853.46877
2725	18372.40877
2730	17575.27141
2735	17673.88255
2740	18444.11255
2745	18150.13832
2750	17060.46514
2755	17875.65391
2760	18066.64936
2765	17392.39032
2770	17360.67373
2775	18252.04214
2780	17657.11427
2785	17431.00414
2790	17811.99282
2795	17614.92791
2800	17490.09786
2805	17022.303
2810	17626.89491
2815	17480.31273
2820	17569.18041
2825	17604.11041
2830	17405.12941
2835	17496.29091
2840	17465.35991
2845	17863.95291
2850	17651.52777
2855	17848.69805
2860	16824.30405
2865	16880.07168
2870	17298.83714
2875	17050.52518
2880	16806.71359
2885	17127.81827
2890	16720.13777
2895	16834.24555
2900	17328.34282
2905	17424.39441
2910	17170.80064
2915	16692.208
2920	16906.61505
2925	17173.37582
2930	16131.19295
2935	16347.92927
2940	16266.57159
2945	16299.05018
2950	15546.05168
2955	16522.20445
2960	16492.40709
2965	16383.24332
2970	16197.76845
2975	16184.90077
2980	16115.26182
2985	15142.08486
2990	16079.74486
2995	15992.37509
3000	16144.69686
3005	16448.83709
3010	16385.16873
3015	16066.831
3020	15658.53532
3025	15373.335
3030	16093.94877
3035	15974.06064
3040	15679.64464
3045	15848.62191
3050	15998.29832
3055	16272.77764
3060	16324.68255
3065	15595.81841
3070	16359.26664
3075	16082.32927
3080	15634.30759
3085	16497.40095
3090	15706.99918
3095	15696.93577
3100	15990.72723
3105	15817.45723
3110	15854.09432
3115	15930.24445
3120	16065.22891
3125	16165.69582
3130	15568.03182
3135	15993.22118
3140	15249.62518
3145	15379.70286
3150	16099.96595
3155	16231.80014
3160	15380.08741
3165	15778.60082
3170	15056.29859
3175	15370.8905
3180	15243.86841
3185	15365.046
3190	15439.49005
3195	15106.52264
3200	15651.8525
3205	14097.54668
3210	15252.14545
3215	14322.21527
3220	14686.51177
3225	14525.01845
3230	15544.73273
3235	14747.75741
3240	15595.91664
3245	15199.55895
3250	14560.90536
3255	15594.24068
3260	14357.02995
3265	15081.33168
3270	15685.2595
3275	14298.4655
3280	15369.69345
3285	14993.16041
3290	15004.08355
3295	14128.52532
3300	15422.74705
3305	14162.88086
3310	14932.60377
3315	14284.15895
3320	14545.35
3325	15170.27523
3330	15655.60509
3335	15332.139
3340	15473.72968
3345	15767.92023
3350	15321.84755
3355	14431.42582
3360	14082.95864
3365	15134.48955
3370	14223.61955
3375	14450.06655
3380	14697.58164
3385	14295.03077
3390	14367.59959
3395	14238.8095
3400	14772.25359
3405	14993.93627
3410	14674.34795
3415	14987.24232
3420	14741.86095
3425	14405.03277
3430	14610.65205
3435	14732.64355
3440	15277.89541
3445	14526.08423
3450	14613.87214
3455	14113.82873
3460	14248.81477
3465	14804.72909
3470	14557.16514
3475	14997.24941
3480	12949.06827
3485	14309.02959
3490	13727.86
3495	14554.48373
3500	14579.17282
3505	13818.35968
3510	13647.02609
3515	14093.71918
3520	14001.85918
3525	13888.41418
3530	14520.5165
3535	14725.59514
3540	14193.99018
3545	13917.76768
3550	14038.48795
3555	15189.17023
3560	14530.65268
3565	14717.61573
3570	14015.94505
3575	14575.68291
3580	14817.60686
3585	14065.90032
3590	13845.07373
3595	14355.19514
3600	14023.06755
3605	13698.67973
3610	14222.05768
3615	13165.321
3620	13565.27005
3625	13697.09923
3630	13860.83127
3635	13597.69791
3640	14232.07005
3645	13919.14877
3650	13997.32759
