# Supplementary material for: DNArepairK: An Interactive Database for Exploring the Impact of Anticancer Drugs onto the Dynamics of DNA Repair Proteins
Source: Biomedicines. 2021 Sep 16;9(9):1238. doi: 10.3390/biomedicines9091238 (PMC8470695; doi:10.3390/biomedicines9091238)
Supplement: Supplementary file 1 [file biomedicines-09-01238-s001.zip › Fit and Raw data/Rad17/Rad17/Rad17_I.txt]

Rad17_I	c5e0b4
0	0
5	566.6950769
10	-111.3717308
15	24.37169231
20	193.1436538
25	-173.7010385
30	289.6621923
35	-251.0748846
40	348.2787308
45	-9.579615385
50	529.6430769
55	223.8973462
60	406.3131923
65	438.7998077
70	236.7658077
75	913.4416154
80	705.6805
85	532.9734615
90	601.6768846
95	944.3983846
100	593.8056923
105	823.257
110	702.2438077
115	908.6941923
120	391.0446154
125	910.8448846
130	879.9261154
135	1128.089385
140	919.6095769
145	956.7081538
150	1052.840385
155	1401.835077
160	995.2039231
165	1063.693538
170	1133.651038
175	1448.139154
180	1448.713962
185	1475.346731
190	1225.946
195	1129.688615
200	1429.830385
205	1379.983577
210	1641.971615
215	1945.175962
220	1886.672962
225	1913.321308
230	1957.045077
235	2177.203231
240	2374.579731
245	1964.189
250	1932.952423
255	2213.473885
260	2271.388692
265	2456.791962
270	2235.756731
275	2489.699769
280	2791.759192
285	2603.624231
290	2243.588846
295	2580.278615
300	2419.962077
305	2571.171577
310	2440.922115
315	2469.449731
320	2958.650308
325	3005.598731
330	3043.5695
335	3278.708615
340	3625.417346
345	3196.531538
350	3774.310346
355	3330.885077
360	3310.012423
365	3279.648192
370	3630.331
375	3608.953192
380	3339.432808
385	3823.388154
390	3727.936038
395	4130.783346
400	4095.283385
405	4140.275308
410	4469.469346
415	3955.596923
420	3825.126615
425	4305.381885
430	4483.470615
435	4426.730269
440	4982.196231
445	4424.124077
450	4739.690731
455	4539.286885
460	5100.702615
465	4406.230923
470	4352.914577
475	5414.295269
480	5232.550769
485	4861.675423
490	5257.916077
495	5352.592962
500	5493.496923
505	5377.620654
510	5423.4815
515	5638.358269
520	6384.637731
525	6625.732654
530	5943.187962
535	5859.751385
540	5942.997077
545	5887.108731
550	5997.176577
555	6186.286
560	6127.821346
565	5942.794808
570	6646.344462
575	6149.446346
580	6676.977962
585	6367.065731
590	7051.420538
595	6586.1845
600	6351.939115
605	6791.355346
610	6860.129692
615	7143.300615
620	7087.397654
625	7544.822077
630	7723.649269
635	7278.369577
640	7441.108308
645	7466.673115
650	7730.917538
655	6988.722615
660	7958.425077
665	7622.088846
670	7840.498846
675	7811.726115
680	7950.294077
685	8469.4265
690	8004.963346
695	8485.76
700	8400.413038
705	8435.807538
710	8430.179808
715	8229.393885
720	8612.553385
725	8753.2995
730	8824.836385
735	8794.313692
740	8636.501038
745	8633.936154
750	9296.774769
755	8854.898654
760	8697.4
765	9123.255923
770	9028.436808
775	9169.594385
780	8923.638962
785	9230.100577
790	9153.737462
795	9114.109192
800	9508.906077
805	9726.281385
810	9048.140923
815	9508.357885
820	9735.197846
825	9437.913077
830	9877.484462
835	10037.01908
840	9908.692077
845	10273.77696
850	10573.4275
855	10125.44462
860	9710.143192
865	9977.156231
870	9863.121769
875	10251.54062
880	10026.46719
885	10763.80462
890	10064.58954
895	10479.16688
900	10577.33754
905	10199.15719
910	10385.82619
915	10224.32846
920	10550.20088
925	10361.71527
930	10609.59781
935	10918.37346
940	10635.01881
945	10695.45604
950	10862.41627
955	11094.97654
960	10789.52119
965	10971.77315
970	10836.72215
975	11272.30531
980	11131.168
985	10943.20946
990	11263.23969
995	11269.78981
1000	11609.26112
1005	11409.16354
1010	11619.64219
1015	11244.07
1020	11203.71623
1025	11806.30038
1030	11536.66946
1035	11307.71519
1040	11455.11592
1045	11514.33273
1050	11817.23677
1055	11387.95238
1060	11140.54188
1065	11951.12973
1070	12026.17688
1075	11597.162
1080	11812.21581
1085	11848.46077
1090	11701.72658
1095	11797.66815
1100	11780.70877
1105	12046.05115
1110	12123.68719
1115	12089.08665
1120	12168.05012
1125	12389.51327
1130	12046.71496
1135	12055.72073
1140	12223.98665
1145	11697.18904
1150	12273.80719
1155	12467.54292
1160	12539.55077
1165	12696.43892
1170	12599.24377
1175	12455.23123
1180	12702.83635
1185	12869.55192
1190	12757.09038
1195	12368.11654
1200	12694.88846
1205	13200.66915
1210	12846.27708
1215	12867.4805
1220	12317.25885
1225	13033.57181
1230	12926.22696
1235	13001.83338
1240	13019.82765
1245	12909.31508
1250	12677.24754
1255	12888.93685
1260	13128.08035
1265	13027.32854
1270	12979.29708
1275	13247.1625
1280	13029.17042
1285	13288.46158
1290	13543.67288
1295	12957.99088
1300	13734.34173
1305	13134.78058
1310	13454.30042
1315	13279.87469
1320	13865.41138
1325	13369.62412
1330	13280.90104
1335	13344.91515
1340	13467.08223
1345	13474.13304
1350	13812.92065
1355	13730.51727
1360	13874.52438
1365	13064.08485
1370	13851.57392
1375	13587.25246
1380	13560.59004
1385	13745.32008
1390	13347.14904
1395	13669.73396
1400	13539.30642
1405	14015.99185
1410	13641.51604
1415	13597.24065
1420	13358.45712
1425	14002.98269
1430	13699.48354
1435	13940.15392
1440	13977.41177
1445	13762.69312
1450	13616.33062
1455	13474.23688
1460	13429.19358
1465	13457.33423
1470	13479.21396
1475	13729.80008
1480	13484.64377
1485	13559.11042
1490	13668.55246
1495	13872.71765
1500	13642.00623
1505	13456.72612
1510	13792.70496
1515	14441.93038
1520	13479.45277
1525	14027.14977
1530	13621.48754
1535	13549.38727
1540	13549.21173
1545	13946.41331
1550	14310.76512
1555	14170.6215
1560	13913.39362
1565	13831.82577
1570	13955.70015
1575	13789.71
1580	14162.03196
1585	13922.9875
1590	13649.42935
1595	13702.05438
1600	13813.681
1605	13995.16481
1610	13574.75619
1615	14283.54692
1620	14130.54515
1625	14382.78727
1630	13496.51992
1635	14213.93423
1640	13547.85442
1645	13498.82342
1650	13912.92042
1655	14170.96015
1660	13995.38731
1665	13981.77885
1670	13657.6495
1675	13036.63823
1680	13387.7795
1685	14160.87865
1690	13570.84346
1695	14419.88796
1700	13912.38238
1705	13860.8185
1710	14319.70181
1715	13319.03185
1720	14218.75408
1725	13593.37646
1730	13724.383
1735	13714.92438
1740	13970.3525
1745	14181.20115
1750	13581.06227
1755	14225.381
1760	14238.04738
1765	14029.49442
1770	13720.71081
1775	14246.974
1780	14498.57069
1785	13898.97969
1790	14535.9165
1795	14239.95804
1800	14231.30854
1805	14079.18046
1810	14269.11473
1815	14270.14481
1820	14133.1125
1825	14313.061
1830	14286.285
1835	14713.5945
1840	14549.38965
1845	14423.30819
1850	14327.87673
1855	14314.5895
1860	14133.31404
1865	14098.74854
1870	13957.02173
1875	14274.92604
1880	14308.49092
1885	14621.05746
1890	14009.832
1895	14279.87965
1900	14138.47942
1905	14399.30985
1910	14844.11092
1915	14546.96435
1920	14601.75262
1925	14523.078
1930	14325.60162
1935	14582.03277
1940	14185.73146
1945	13697.47754
1950	14416.36977
1955	14158.70469
1960	14651.94154
1965	14126.57915
1970	14538.63869
1975	14578.79185
1980	13737.98777
1985	13839.10638
1990	14214.76969
1995	13958.45135
2000	14293.75312
2005	14126.84962
2010	14794.90323
2015	14348.10458
2020	14140.17062
2025	14631.60642
2030	13986.13812
2035	13778.34996
2040	13391.58281
2045	13957.48954
2050	13997.64392
2055	13886.73223
2060	13706.43696
2065	14405.29512
2070	13951.534
2075	13984.76692
2080	14135.40612
2085	13969.56931
2090	13908.36069
2095	14039.32619
2100	14418.27396
2105	14154.82788
2110	14118.25035
2115	13648.77658
2120	14067.19308
2125	13919.87612
2130	13489.91508
2135	14560.4855
2140	14184.73073
2145	13737.69223
2150	13880.95854
2155	14149.99423
2160	14024.05019
2165	14137.27546
2170	14462.16196
2175	14380.18058
2180	14288.45465
2185	14647.50988
2190	15092.55958
2195	14561.93923
2200	14529.70088
2205	14329.44246
2210	15060.07923
2215	14254.69169
2220	13929.52504
2225	14238.57154
2230	14313.34615
2235	14526.2985
2240	14567.83781
2245	15002.15915
2250	14876.5035
2255	14161.99781
2260	15100.08992
2265	14409.36558
2270	14574.01165
2275	14772.08081
2280	14623.44392
2285	14281.80077
2290	14579.86823
2295	14899.70758
2300	14433.00673
2305	14612.56492
2310	14779.11904
2315	14256.12454
2320	14571.29673
2325	14535.83473
2330	14292.83858
2335	14342.15158
2340	14081.15604
2345	14027.58746
2350	14900.97662
2355	14343.29912
2360	14185.42081
2365	14497.79769
2370	14331.86273
2375	14046.29265
2380	14224.61435
2385	14634.97585
2390	14667.20958
2395	14525.78546
2400	14805.11608
2405	14485.8825
2410	14465.45531
2415	14696.62485
2420	14171.51019
2425	14142.17012
2430	14689.33246
2435	14475.81808
2440	14776.74004
2445	14287.93662
2450	14458.61708
2455	14099.32035
2460	14056.31319
2465	14809.98023
2470	14531.53304
2475	14334.60138
2480	14698.64808
2485	14604.33058
2490	14668.19408
2495	14578.346
2500	14647.35623
2505	14356.53804
2510	14485.25138
2515	14856.41512
2520	14617.25242
2525	14513.00373
2530	14613.04927
2535	14437.45069
2540	14669.36288
2545	14767.69023
2550	14147.62992
2555	14180.24262
2560	14626.38227
2565	14890.52712
2570	14351.21665
2575	15133.10258
2580	14269.41454
2585	14306.36569
2590	14438.28392
2595	14252.63996
2600	14470.59127
2605	14571.66912
2610	14564.39781
2615	14563.68008
2620	14630.73135
2625	14991.40631
2630	14336.90515
2635	14410.44308
2640	14332.81746
2645	14685.63281
2650	14495.36792
2655	14122.60319
2660	14309.28123
2665	14655.21208
2670	14351.11938
2675	14968.31112
2680	14157.29508
2685	15207.73062
2690	14304.46635
2695	14792.01919
2700	14366.24296
2705	13776.67381
2710	14393.73
2715	14521.24485
2720	14384.20158
2725	14276.89258
2730	13827.07027
2735	13783.24585
2740	13819.33596
2745	13996.41242
2750	13830.57973
2755	14019.97523
2760	14417.89777
2765	13708.15377
2770	13542.13981
2775	13211.63554
2780	13652.20604
2785	13449.40623
2790	13730.63288
2795	13886.50596
2800	13653.60869
2805	13675.03438
2810	13101.18115
2815	14054.41619
2820	13445.09658
2825	13684.86869
2830	13459.00842
2835	14189.14265
2840	14393.551
2845	13947.83923
2850	13845.00654
2855	13817.90008
2860	13508.89777
2865	13978.88731
2870	13654.66196
2875	13669.45731
2880	13680.64946
2885	13474.56435
2890	13665.56885
2895	13823.09508
2900	13597.35712
2905	13369.20854
2910	14183.21081
2915	14161.49135
2920	13833.66792
2925	13625.44346
2930	13439.96877
2935	13725.15427
2940	13818.41973
2945	13803.08258
2950	13398.67942
2955	14001.33831
2960	13965.56962
2965	13997.18854
2970	13848.66419
2975	14051.18654
2980	13429.56838
2985	13765.68319
2990	13333.07696
2995	13444.52369
3000	13245.64804
3005	13550.87131
3010	13449.83319
3015	13390.511
3020	13985.43062
3025	13317.33458
3030	13612.56773
3035	13331.96738
3040	13387.27942
3045	14067.069
3050	13449.12135
3055	13162.60165
3060	13218.48196
3065	13600.20788
3070	13817.35265
3075	13401.16777
3080	13227.7455
3085	13381.8895
3090	13558.62423
3095	13727.06827
3100	13217.56069
3105	13451.68365
3110	13514.98123
3115	13284.3185
3120	13241.34538
3125	13444.08135
3130	13304.84746
3135	13465.99096
3140	13448.73262
3145	13269.33308
3150	13089.05808
3155	13166.74688
3160	13460.56608
3165	13414.96888
3170	13324.56688
3175	12844.07173
3180	13005.86196
3185	12664.96119
3190	13267.85219
3195	13201.46154
3200	13384.55969
3205	13039.15592
3210	13249.18896
3215	12843.59212
3220	13179.52938
3225	13166.20304
3230	13008.56373
3235	13257.96988
3240	13181.04838
3245	13116.17904
3250	13656.57438
3255	13126.60312
3260	13510.15715
3265	13014.96638
3270	12804.92388
3275	13125.88669
3280	13317.70185
3285	13652.36835
3290	12899.87338
3295	13003.34592
3300	12995.42404
3305	12441.00773
3310	12846.256
3315	12582.96127
3320	12899.05665
3325	12566.66696
3330	13065.13612
3335	12950.16354
3340	12778.78615
3345	12534.66208
3350	12969.37704
3355	12495.70146
3360	12195.68165
3365	12308.36792
3370	12447.77931
3375	12839.52935
3380	11803.26
3385	12123.98827
3390	12423.28281
3395	12683.52319
3400	12656.74623
3405	12371.051
3410	12661.38412
3415	11928.33638
3420	12798.10573
3425	12169.22392
3430	12016.43635
3435	12515.69919
3440	12350.47462
3445	12020.51985
3450	11939.41931
3455	11956.15869
3460	11784.45435
3465	12291.70373
3470	12698.06658
3475	11835.93262
3480	12107.87396
3485	11701.35108
3490	12013.81181
3495	11961.66796
3500	12277.55635
3505	11478.17054
3510	11944.21838
3515	11673.90254
3520	11673.66704
3525	12100.14262
3530	12021.35169
3535	11382.12554
3540	12029.61458
3545	11581.04958
3550	11518.49742
3555	11553.74315
3560	11398.81346
3565	11497.70196
3570	11746.1435
3575	11807.48842
3580	11509.22677
3585	11547.79538
3590	11528.68773
3595	11403.97319
3600	11979.27077
3605	11931.18835
3610	11804.56131
3615	11322.75062
3620	11938.67769
3625	11998.68235
3630	11405.30485
3635	11516.34877
3640	11263.08508
