# Supplementary material for: DNArepairK: An Interactive Database for Exploring the Impact of Anticancer Drugs onto the Dynamics of DNA Repair Proteins
Source: Biomedicines. 2021 Sep 16;9(9):1238. doi: 10.3390/biomedicines9091238 (PMC8470695; doi:10.3390/biomedicines9091238)
Supplement: Supplementary file 1 [file biomedicines-09-01238-s001.zip › Fit and Raw data/Rad18/Rad18.txt]

6
1
A78*(1-l78*m78*Math.exp(-k78*t)/((l78-k78)*(m78-k78))-k78*m78*Math.exp(-l78*t)/((k78-l78)*(m78-l78))-k78*l78*Math.exp(-m78*t)/((k78-m78)*(l78-m78)))
00b0f0
A78=971559.421046836;k78=0.0338595735168084;l78=0.00844650884544053;m78=0.0338829997879557
Rad18
if:t>=0
A78*(1-l78*m78*Math.exp(-k78*t)/((l78-k78)*(m78-k78))-k78*m78*Math.exp(-l78*t)/((k78-l78)*(m78-l78))-k78*l78*Math.exp(-m78*t)/((k78-m78)*(l78-m78)))

A79*(1-l79*m79*Math.exp(-k79*t)/((l79-k79)*(m79-k79))-k79*m79*Math.exp(-l79*t)/((k79-l79)*(m79-l79))-k79*l79*Math.exp(-m79*t)/((k79-m79)*(l79-m79)))
00b050
A79=628792.523631674;k79=0.0112911325315328;l79=0.0112916140775427;m79=0.00637674978091364
Rad18_I
if:t>=0
A79*(1-l79*m79*Math.exp(-k79*t)/((l79-k79)*(m79-k79))-k79*m79*Math.exp(-l79*t)/((k79-l79)*(m79-l79))-k79*l79*Math.exp(-m79*t)/((k79-m79)*(l79-m79)))

(A118*k118*l118*m118)*((1/((l118-k118)*(m118-k118)*(n118-k118)))*Math.exp(-k118*t)+(1/((k118-l118)*(m118-l118)*(n118-l118)))*Math.exp(-l118*t)+(1/((k118-m118)*(l118-m118)*(n118-m118)))*Math.exp(-m118*t)+(1/((k118-n118)*(l118-n118)*(m118-n118)))*Math.exp(-n118*t))
ff9900
A118=609966.379480978;k118=0.0218830909665879;l118=0.0218831074178432;m118=0.0218846009100401;n118=0.0000364458310780901
Rad18_PCNA_ROI
if:t>=0
(A118*k118*l118*m118)*((1/((l118-k118)*(m118-k118)*(n118-k118)))*Math.exp(-k118*t)+(1/((k118-l118)*(m118-l118)*(n118-l118)))*Math.exp(-l118*t)+(1/((k118-m118)*(l118-m118)*(n118-m118)))*Math.exp(-m118*t)+(1/((k118-n118)*(l118-n118)*(m118-n118)))*Math.exp(-n118*t))

(A119*k119*l119*m119)*((1/((l119-k119)*(m119-k119)*(n119-k119)))*Math.exp(-k119*t)+(1/((k119-l119)*(m119-l119)*(n119-l119)))*Math.exp(-l119*t)+(1/((k119-m119)*(l119-m119)*(n119-m119)))*Math.exp(-m119*t)+(1/((k119-n119)*(l119-n119)*(m119-n119)))*Math.exp(-n119*t))
802b00
A119=481744.965246097;k119=0.0109363598485706;l119=0.0109370619179621;m119=0.007571510610226;n119=0.0000937798657993767
Rad18_PCNA_ROI_I
if:t>=0
(A119*k119*l119*m119)*((1/((l119-k119)*(m119-k119)*(n119-k119)))*Math.exp(-k119*t)+(1/((k119-l119)*(m119-l119)*(n119-l119)))*Math.exp(-l119*t)+(1/((k119-m119)*(l119-m119)*(n119-m119)))*Math.exp(-m119*t)+(1/((k119-n119)*(l119-n119)*(m119-n119)))*Math.exp(-n119*t))

A157*(1-(l157/(l157-k157))*Math.exp(-k157*t)-(k157/(k157-l157))*Math.exp(-l157*t))+B157*(1-l157*Math.exp(-k157*t)/(l157-k157)-k157*Math.exp(-l157*t)/(k157-l157))
ff0000
A157=69655.3276225608;k157=0.119389173234069;l157=0.027092784411688;m157=1.44410003764226E-03;d157=259.107393377567;B157=13922.7652497977
PCNA
if:t>=d157
A157*(-(l157/(l157-k157))*Math.exp(-k157*t)-(k157/(k157-l157))*Math.exp(-l157*t)+(l157*m157/((l157-k157)*(m157-k157)))*Math.exp(k157*(d157-t))+(k157*m157/((k157-l157)*(m157-l157)))*Math.exp(l157*(d157-t))+(k157*l157/((k157-m157)*(l157-m157)))*Math.exp(m157*(d157-t)))+B157*(1-l157*Math.exp(-k157*t)/(l157-k157)-k157*Math.exp(-l157*t)/(k157-l157))

A158*(1-(l158/(l158-k158))*Math.exp(-k158*t)-(k158/(k158-l158))*Math.exp(-l158*t))+B158*(1-l158*Math.exp(-k158*t)/(l158-k158)-k158*Math.exp(-l158*t)/(k158-l158))
cc00cc
A158=106292.345921656;k158=9.54850629312941E-04;l158=2.06637927898577E-02;m158=4.99998840061211E-03;d158=299.510938942525;B158=4078.44157856015
PCNA_I
if:t>=d158
A158*(-(l158/(l158-k158))*Math.exp(-k158*t)-(k158/(k158-l158))*Math.exp(-l158*t)+(l158*m158/((l158-k158)*(m158-k158)))*Math.exp(k158*(d158-t))+(k158*m158/((k158-l158)*(m158-l158)))*Math.exp(l158*(d158-t))+(k158*l158/((k158-m158)*(l158-m158)))*Math.exp(m158*(d158-t)))+B158*(1-l158*Math.exp(-k158*t)/(l158-k158)-k158*Math.exp(-l158*t)/(k158-l158))
