# Supplementary material for: DNArepairK: An Interactive Database for Exploring the Impact of Anticancer Drugs onto the Dynamics of DNA Repair Proteins
Source: Biomedicines. 2021 Sep 16;9(9):1238. doi: 10.3390/biomedicines9091238 (PMC8470695; doi:10.3390/biomedicines9091238)
Supplement: Supplementary file 1 [file biomedicines-09-01238-s001.zip › Fit and Raw data/Rad18/Rad18/PCNARad18BMN673_PCNA_I.txt]

PCNA_I	fbe5d6
0	0
5	-282.3762738
10	-48.24134524
15	-191.7515
20	485.3602202
25	955.2696667
30	500.3996548
35	1026.195589
40	714.9327738
45	1846.838411
50	1405.775435
55	2271.920577
60	2450.808946
65	2956.811619
70	3104.157399
75	3376.925738
80	4523.041756
85	4665.113185
90	5499.761173
95	5149.965631
100	5472.2575
105	5459.478357
110	5715.355173
115	7216.919839
120	7851.173143
125	8336.269357
130	8265.279077
135	8777.942208
140	8477.83625
145	9361.265637
150	10503.11759
155	11084.93105
160	10735.49089
165	12314.70397
170	12302.51811
175	12512.90363
180	12837.88899
185	13310.60809
190	15031.05454
195	15281.91979
200	15378.97087
205	15648.35064
210	16045.34557
215	16161.07429
220	17001.95126
225	17233.14397
230	18010.31739
235	18030.76333
240	18103.61804
245	19665.14859
250	19846.76981
255	20321.42033
260	19988.46805
265	20542.30558
270	21796.07552
275	21837.09915
280	22030.74119
285	22493.69956
290	22619.64365
295	22423.65531
300	23741.27755
305	23990.51809
310	24245.81235
315	23861.82192
320	25260.58981
325	25676.91698
330	26311.5118
335	25609.39449
340	25468.9244
345	27397.40673
350	26954.74252
355	27645.6464
360	27348.24941
365	28889.14165
370	28695.00216
375	28975.69857
380	30236.28955
385	28065.97342
390	30330.85408
395	30525.0129
400	30189.83908
405	29962.0158
410	30401.12196
415	30457.92452
420	31158.05141
425	32234.45852
430	32456.87124
435	32249.93945
440	32812.48676
445	31978.7421
450	33400.10865
455	32920.84982
460	33644.26104
465	33017.70681
470	32759.05313
475	32563.84132
480	33976.20941
485	34611.72628
490	32823.6087
495	33125.24173
500	33239.85067
505	33338.99406
510	32795.24592
515	33708.7048
520	34033.59413
525	32957.76461
530	32749.8118
535	34039.98582
540	33550.2226
545	34095.0723
550	34601.89704
555	34048.51426
560	34251.64888
565	33976.29745
570	33720.21107
575	35191.33855
580	34978.68595
585	33727.88859
590	35257.89456
595	35116.23548
600	34408.35842
605	35190.2206
610	34787.97499
615	34317.53217
620	34593.04763
625	34977.12792
630	35297.03706
635	35836.34223
640	35254.25535
645	34225.40148
650	35994.47258
655	34965.804
660	36092.72924
665	35208.3427
670	35541.51436
675	35459.20846
680	34766.35413
685	34931.37485
690	35484.90446
695	35417.20338
700	35069.21055
705	36182.66461
710	36975.20157
715	35415.33277
720	35529.02554
725	35329.24083
730	35807.31685
735	35099.49999
740	34890.05058
745	34984.66135
750	33787.10252
755	33336.68651
760	33309.72168
765	33614.88524
770	33917.62053
775	33532.39972
780	33930.07445
785	33286.04918
790	32777.65578
795	33191.48111
800	33113.34739
805	33228.34278
810	32034.11949
815	32601.09661
820	31889.02925
825	31693.00265
830	31904.12454
835	31274.11082
840	32118.76067
845	32220.85994
850	31516.02092
855	30897.61526
860	31914.24329
865	32319.50618
870	31146.82726
875	30981.87697
880	30892.50534
885	31404.45548
890	29663.66378
895	30484.28464
900	30836.32773
905	30502.1484
910	31231.62579
915	30226.5187
920	30766.8807
925	30908.49101
930	29595.87395
935	29064.02663
940	29422.55035
945	28827.16856
950	28710.3824
955	28413.06768
960	28725.15146
965	29491.62813
970	29026.9388
975	28542.64118
980	29983.08477
985	28442.55307
990	28930.96985
995	29077.98332
1000	28537.28638
1005	27389.23621
1010	27830.30354
1015	27392.24814
1020	27756.60196
1025	28678.76261
1030	28158.38775
1035	27627.13067
1040	28631.82075
1045	27632.83346
1050	26922.90708
1055	28452.98733
1060	26893.29258
1065	26831.00549
1070	25991.97454
1075	28665.00212
1080	28575.94539
1085	27292.1317
1090	27911.29457
1095	27633.02886
1100	27052.66677
1105	26697.37719
1110	26619.37613
1115	26691.15509
1120	25704.37623
1125	27773.36497
1130	26108.42039
1135	26620.97049
1140	26326.86128
1145	26346.51591
1150	26747.31975
1155	25966.6075
1160	26185.70603
1165	26291.82732
1170	24802.07674
1175	26493.88405
1180	25848.0917
1185	25910.73629
1190	25590.66151
1195	24353.95269
1200	24740.05062
1205	24692.8143
1210	25071.12613
1215	26673.1442
1220	25266.96683
1225	24942.74435
1230	24512.92323
1235	25077.59199
1240	23958.90689
1245	25661.13946
1250	24384.39362
1255	24568.40051
1260	24523.15966
1265	24998.24551
1270	24697.36767
1275	23815.00564
1280	24063.51832
1285	23522.16981
1290	23338.43715
1295	23195.44317
1300	23701.0936
1305	23915.8126
1310	23692.37948
1315	23727.20782
1320	24359.27976
1325	24190.51793
1330	23244.38667
1335	23057.78061
1340	23925.16867
1345	21876.71087
1350	22904.8994
1355	23650.57142
1360	23912.2599
1365	22473.8298
1370	22974.64433
1375	22433.63178
1380	22456.0058
1385	21829.34189
1390	22675.0167
1395	21493.69713
1400	22505.73252
1405	22000.40833
1410	21813.43616
1415	21965.90693
1420	22036.13515
1425	21031.80591
1430	21040.88644
1435	21037.58318
1440	20869.4803
1445	20883.50763
1450	21289.90315
1455	21547.45598
1460	20102.18924
1465	20152.99081
1470	19763.94864
1475	20771.88532
1480	19944.51576
1485	20422.25502
1490	19988.65808
1495	20606.18652
1500	20071.85882
1505	20218.68185
1510	20199.04411
1515	19606.61749
1520	18628.79884
1525	20050.15052
1530	20302.78732
1535	19922.76629
1540	19549.31777
1545	20321.5029
1550	19314.15485
1555	18356.15689
1560	19841.64623
1565	19113.01804
1570	19089.72814
1575	19561.06993
1580	19149.3691
1585	17994.85781
1590	19159.74972
1595	19264.90696
1600	18835.03434
1605	19427.31748
1610	18764.37232
1615	18878.4914
1620	18248.95732
1625	17225.32073
1630	18028.70785
1635	19060.75366
1640	18466.52898
1645	19273.6057
1650	18478.37373
1655	19144.29652
1660	17900.85398
1665	17559.82255
1670	17872.47026
1675	17492.33973
1680	17221.16899
1685	17406.52586
1690	16581.14924
1695	17956.35281
1700	16316.74521
1705	17246.53774
1710	16681.37406
1715	18240.31211
1720	16620.56132
1725	16196.17655
1730	17118.37252
1735	17069.04449
1740	16483.95488
1745	16743.44096
1750	16503.25423
1755	16315.66035
1760	16604.44562
1765	15850.72279
1770	14917.68913
1775	16662.85175
1780	16305.02705
1785	14829.50557
1790	16478.49414
1795	16019.10516
1800	16695.75677
1805	16297.98621
1810	16099.46143
1815	15990.73904
1820	15648.61424
1825	15209.43351
1830	15398.43081
1835	15013.26272
1840	14624.31092
1845	15343.96757
1850	15099.14338
1855	15595.51677
1860	15128.06757
1865	15024.9316
1870	15981.03872
1875	15902.27296
1880	15797.82881
1885	14713.37776
1890	16661.12757
1895	15483.38618
1900	16140.94467
