# Supplementary material for: DNArepairK: An Interactive Database for Exploring the Impact of Anticancer Drugs onto the Dynamics of DNA Repair Proteins
Source: Biomedicines. 2021 Sep 16;9(9):1238. doi: 10.3390/biomedicines9091238 (PMC8470695; doi:10.3390/biomedicines9091238)
Supplement: Supplementary file 1 [file biomedicines-09-01238-s001.zip › Fit and Raw data/Rad18/Rad18/PCNARad18_PCNA.txt]

PCNA	f4b183
0	0
5	5651.21708
10	11910.4691
15	17189.18817
20	23629.52632
25	28768.0572
30	36246.68581
35	40577.04539
40	47225.92814
45	50451.60473
50	54412.46486
55	58246.50461
60	62118.1758
65	65789.18477
70	66962.50198
75	70346.61335
80	70771.2917
85	72068.5165
90	73692.41098
95	74992.01017
100	76020.39832
105	77786.74063
110	79742.65863
115	80235.49713
120	80991.42724
125	81856.93027
130	80345.95868
135	80503.16792
140	81829.77895
145	82940.47357
150	84241.67752
155	82306.24047
160	82111.82711
165	82885.85566
170	82209.00394
175	84308.0942
180	83270.78511
185	82200.20316
190	84609.00367
195	83459.52472
200	83105.22385
205	84794.2349
210	84147.59856
215	82481.50544
220	83664.51381
225	83971.942
230	83678.67288
235	83266.25075
240	82265.78105
245	81441.72363
250	81571.01558
255	81428.67922
260	82869.35581
265	82429.04055
270	80770.20566
275	82540.12531
280	82424.37153
285	81177.76134
290	83711.31964
295	83544.90374
300	82077.10886
305	81069.0956
310	81561.77975
315	79714.38763
320	81218.3981
325	80175.63993
330	79497.12183
335	78263.66964
340	79725.09453
345	79490.68076
350	78198.53356
355	78420.31749
360	76753.17559
365	76380.1046
370	77864.66109
375	77036.03453
380	77207.68353
385	77307.95939
390	74619.4996
395	76530.56484
400	74768.20556
405	75356.9511
410	72947.61451
415	73679.05844
420	72935.33916
425	73476.75207
430	71081.51736
435	71298.7905
440	70979.82897
445	71518.05032
450	70483.3063
455	70166.03182
460	70348.77911
465	69719.703
470	67964.31758
475	69162.88693
480	67855.35299
485	68101.69342
490	67809.94425
495	67337.4648
500	65207.45038
505	66477.0494
510	66439.52576
515	65402.56749
520	65437.26468
525	62958.65309
530	64478.05205
535	64383.26449
540	61984.82818
545	62774.96191
550	62915.8923
555	63005.5727
560	62905.45874
565	62175.44184
570	62620.09944
575	60212.84728
580	60980.65209
585	61283.25074
590	58187.38576
595	60816.98884
600	59917.81866
605	59916.62364
610	58985.1438
615	58822.397
620	59315.18276
625	57376.92564
630	56212.21082
635	57870.20324
640	57319.66713
645	57783.47619
650	54667.88136
655	56842.62008
660	55379.73299
665	56476.74434
670	56525.80692
675	54672.9549
680	55619.22416
685	55583.03715
690	54409.85073
695	52847.21652
700	54474.83999
705	51886.44703
710	51089.8647
715	51842.46668
720	50622.08691
725	51137.37314
730	53070.11376
735	50551.00914
740	53023.03419
745	50783.40744
750	50782.54257
755	49403.97239
760	50813.87801
765	50990.78059
770	49423.7372
775	49667.72507
780	48635.36278
785	48931.52133
790	49415.28415
795	49994.60416
800	48677.885
805	48164.43728
810	49158.45452
815	47027.11661
820	47484.14886
825	46452.5765
830	45835.84857
835	47722.91232
840	47523.18627
845	45877.88319
850	46218.41039
855	43876.94591
860	46112.54347
865	43326.23555
870	43083.43903
875	45233.15472
880	44932.37797
885	45008.87681
890	43024.61324
895	44581.69656
900	43152.28536
905	43336.47148
910	42876.83282
915	42712.22858
920	43333.45726
925	41789.51108
930	42312.66386
935	42193.74249
940	40921.4706
945	40165.1491
950	40940.10801
955	41490.09897
960	40795.79424
965	40722.30614
970	40376.03681
975	39707.94222
980	40100.07426
985	38180.28455
990	41176.78317
995	39937.71924
1000	39349.33803
1005	38627.79197
1010	37971.9453
1015	37713.77209
1020	39276.10474
1025	39948.08035
1030	38227.25844
1035	37174.70113
1040	39255.6974
1045	37413.9371
1050	37548.06459
1055	38111.31207
1060	36258.54292
1065	36358.54967
1070	36092.62775
1075	35086.92745
1080	35689.28749
1085	36602.36483
1090	35818.3567
1095	35052.40084
1100	35039.05333
1105	36245.84972
1110	33864.57452
1115	35645.32703
1120	35293.45427
1125	33636.33832
1130	34081.5942
1135	34534.65869
1140	33884.89841
1145	33042.47172
1150	34489.95178
1155	34149.70664
1160	33702.38892
1165	33879.58475
1170	34402.62665
1175	33916.89241
1180	34299.14688
1185	32481.31678
1190	32878.76326
1195	33241.84424
1200	32020.65948
1205	32621.28551
1210	32361.84639
1215	31616.26927
1220	34008.26355
1225	33167.5525
1230	29718.24207
1235	30702.73738
1240	32371.69286
1245	33067.41767
1250	32437.19773
1255	31171.63543
1260	31836.28752
1265	31447.73842
1270	32227.42816
1275	31371.88442
1280	30366.44608
1285	32203.00051
1290	31689.85107
1295	30758.1226
1300	31504.23792
1305	31421.7263
1310	29820.75342
1315	29551.92682
1320	30302.64914
1325	29903.08558
1330	29962.1486
1335	30061.42532
1340	29106.7397
1345	29955.64436
1350	31054.0246
1355	30134.28732
1360	29233.67175
1365	29010.0126
1370	28907.83545
1375	28295.89882
1380	29408.42634
1385	28169.02415
1390	29398.68495
1395	30716.35109
1400	29624.04874
1405	28693.73572
1410	27164.08055
1415	28085.27403
1420	28210.10194
1425	28044.72459
1430	28073.50772
1435	28076.28799
1440	27080.37795
1445	27243.14832
1450	27445.31734
1455	27294.41665
1460	27574.60041
1465	26944.24427
1470	27671.27535
1475	26834.46156
1480	26447.3845
1485	26628.27416
1490	26493.25514
1495	26206.71917
1500	26129.76944
1505	26854.4043
1510	24828.57863
1515	25692.1566
1520	26146.4107
1525	26175.34953
1530	25896.74755
1535	26428.62655
1540	24465.80906
1545	25300.05624
1550	24372.72556
1555	25225.37311
1560	25161.42703
1565	24844.15874
1570	24598.16352
1575	24237.12795
1580	25147.13873
1585	23214.41974
1590	24556.16251
1595	23489.15713
1600	23897.25951
1605	24905.43872
1610	26603.04558
1615	25255.09259
1620	25161.77225
1625	23612.33082
1630	24945.37365
1635	24596.58407
1640	22817.97298
1645	22568.83392
1650	22959.85942
1655	24445.46025
1660	23850.75389
1665	23872.39875
1670	23268.66423
1675	23022.99491
1680	24345.37314
1685	23948.0758
1690	23634.88422
1695	23963.63292
1700	23356.89172
1705	23823.07711
1710	23024.72852
1715	22098.40953
1720	22772.77288
1725	24686.29133
1730	23279.82009
1735	24109.29278
1740	22439.50797
1745	22260.38225
1750	23592.1211
1755	22719.39886
1760	22299.4384
1765	22866.92409
1770	22502.71938
1775	20981.88952
1780	20941.98569
1785	22855.4232
1790	22229.46736
1795	21676.07757
1800	22767.34138
