# Supplementary material for: DNArepairK: An Interactive Database for Exploring the Impact of Anticancer Drugs onto the Dynamics of DNA Repair Proteins
Source: Biomedicines. 2021 Sep 16;9(9):1238. doi: 10.3390/biomedicines9091238 (PMC8470695; doi:10.3390/biomedicines9091238)
Supplement: Supplementary file 1 [file biomedicines-09-01238-s001.zip › Fit and Raw data/Rad18/Rad18/Rad18.txt]

Rad18	bdd7ee
0	0
5	-223.6716364
10	1612.782545
15	4524.214
20	9384.829636
25	11109.75673
30	17139.58273
35	30500.40655
40	39253.37473
45	53471.078
50	74689.24636
55	93374.31945
60	111497.8585
65	128274.7809
70	155264.0345
75	181000.9202
80	202936.1405
85	229947.2395
90	243268.8576
95	268307.9182
100	293144.2642
105	322741.646
110	344752.0124
115	362343.2778
120	385871.9051
125	400785.5505
130	431033.0449
135	445871.8889
140	459810.7564
145	477143.7251
150	501073.0873
155	514209.224
160	540151.186
165	547946.6673
170	569721.3262
175	585213.7089
180	598902.4736
185	613069.5562
190	626827.6047
195	636072.436
200	650326.4975
205	664957.9936
210	679067.8495
215	697016.1764
220	699883.0784
225	718488.6387
230	729834.0616
235	729554.1175
240	749704.7889
245	754809.0567
250	761338.3529
255	778648.1476
260	782665.3578
265	778795.4873
270	797445.4822
275	798647.3758
280	813001.0469
285	821948.1138
290	827197.0633
295	837205.7798
300	843395.8549
305	849945.5427
310	860469.2405
315	863333.2647
320	871475.346
325	874163.2585
330	882447.4278
335	886599.2858
340	887115.0402
345	883928.5849
350	891700.6682
355	895836.2707
360	896900.0275
365	894942.8582
370	896950.0047
375	896037.8704
380	898337.5247
385	907465.744
390	907055.8418
395	903370.8944
400	904516.2331
405	914591.4902
410	921075.0673
415	913389.2387
420	921906.1555
425	917881.8722
430	922195.2629
435	915854.0596
440	915753.9405
445	919807.9951
450	923820.7853
455	921759.2753
460	928970.8093
465	927748.822
470	928443.0465
475	927738.0516
480	928874.0722
485	924222.9818
490	935031.6065
495	933330.2442
500	942758.4355
505	939919.8831
510	947046.4389
515	945485.4202
520	950390.6031
525	946893.0042
530	946146.6645
535	944188.2611
540	948593.6085
545	951114.142
550	952092.8225
555	950533.0018
560	950938.758
565	948708.0682
570	947929.0029
575	948156.5976
580	958322.0211
585	960423.9196
590	963550.654
595	965860.2962
600	969311.346
605	953576.6705
610	957350.3847
615	952106.6933
620	954625.382
625	953290.3996
630	961289.154
635	959124.4204
640	959054.6335
645	969013.522
650	962257.094
655	961598.6258
660	961641.1111
665	972382.7525
670	968532.0547
675	960368.0538
680	972047.2865
685	961772.7764
690	964947.4105
695	959250.124
700	961803.8284
705	959306.1236
710	957540.2658
715	953504.5495
720	953810.3718
725	959856.3322
730	958947.7662
735	959740.1664
740	953955.9155
745	961305.604
750	958431.2398
755	968288.886
760	967015.4289
765	962938.5867
770	970401.6591
775	976984.2253
780	985666.28
785	977549.0185
790	982491.4827
795	975397.4869
800	979948.8816
805	972156.8642
810	973032.7422
815	960828.1018
820	967945.0747
825	961289.2324
830	960312.7585
835	972464.3327
840	970309.1916
845	971162.4815
850	968910.0485
855	979038.934
860	987021.4984
865	980187.9987
870	975328.1971
875	977779.9389
880	978673.0095
885	982342.1253
890	974725.0227
895	972647.7873
900	966978.6311
905	979112.858
910	978601.5958
915	968758.1795
920	970008.1609
925	965719.3964
930	969921.1258
935	965876.0715
940	967969.3809
945	969217.1056
950	971455.7031
955	967411.3571
960	958993.5571
965	969370.7858
970	966099.0355
975	963929.9211
980	965101.4825
985	963572.4578
990	961505.3358
995	962452.9067
1000	962463.5538
1005	978087.5836
1010	974415.9924
1015	975050.2262
1020	972293.012
1025	976853.0253
1030	966947.1804
1035	968695.8418
1040	960462.8402
1045	957108.118
1050	951672.0262
1055	956366.5747
1060	954403.0153
1065	949571.3155
1070	944245.7331
1075	947223.044
1080	939339.16
1085	941772.0755
1090	956130.4662
1095	949612.9665
1100	947943.8345
1105	944386.6715
1110	938926.3838
1115	939827.6031
1120	944493.8787
1125	948485.2784
1130	944318.5645
1135	938764.3591
1140	929880.4565
1145	930198.9453
1150	931430.0453
1155	939623.9102
1160	951737.2045
1165	931470.566
1170	948371.39
1175	940569.9342
1180	945372.0529
1185	954463.0015
1190	949217.8218
1195	952762.0853
1200	955422.9616
1205	954496.0295
1210	960382.4565
1215	959444.1462
1220	972965.5789
1225	974939.8742
1230	973088.7784
1235	978879.4905
1240	977603.3884
1245	977594.9338
1250	972695.7913
1255	978383.3627
1260	980206.992
1265	978167.6936
1270	977418.2993
1275	980449.5876
1280	978262.8538
1285	972522.0376
1290	975121.766
1295	967789.6864
1300	973477.7711
1305	968171.0765
1310	973456.4305
1315	972137.8887
1320	965954.3878
1325	973086.3616
1330	972207.6149
1335	975198.6513
1340	970359.8609
1345	975495.8275
1350	983543.6765
1355	983615.4756
1360	976399.5184
1365	978715.7545
1370	983424.5229
1375	979513.2873
1380	977388.012
1385	979462.7527
1390	983021.344
1395	985688.8782
1400	984585.4196
1405	973242.4524
1410	971924.0267
1415	980737.1389
1420	972789.0238
1425	978635.9413
1430	983010.5251
1435	981055.4075
1440	976013.7535
1445	972808.4455
1450	967239.1722
1455	965669.8404
1460	967438.2331
1465	967303.2124
1470	964687.6742
1475	967716.2429
1480	968674.2518
1485	968159.0253
1490	970917.9478
1495	971571.1862
1500	970689.5664
1505	969764.8009
1510	975113.6324
1515	970504.2984
1520	976316.3396
1525	975088.948
1530	968838.7178
1535	974626.3818
1540	971480.0682
1545	970540.638
1550	966120.7091
1555	974281.3289
1560	970043.3942
1565	967127.8367
1570	966698.4858
1575	963882.794
1580	975431.928
1585	980375.3296
1590	973763.6249
1595	983854.3618
1600	991489.206
1605	985003.8351
1610	978131.8631
1615	981085.8178
1620	980699.5807
1625	974939.6005
1630	976258.4853
1635	975982.9831
1640	973930.7293
1645	977810.2036
1650	985443.8922
1655	987970.0618
1660	989962.0331
1665	998528.4975
1670	994601.3598
1675	1000961.819
1680	998231.0935
1685	1004524.887
1690	994382.2404
1695	1003796.42
1700	995454.1667
1705	987844.9516
1710	990691.0536
1715	988702.4056
1720	1004304.023
1725	996666.0438
1730	1002135.16
1735	998233.6429
1740	1001158.49
1745	1006661.159
1750	1007452.847
1755	997122.8887
1760	999458.816
1765	1004589.782
1770	1001634.79
1775	1000398.905
1780	998543.81
1785	994085.6411
1790	998291.5116
1795	1002383.481
1800	998887.1869
