# Supplementary material for: DNArepairK: An Interactive Database for Exploring the Impact of Anticancer Drugs onto the Dynamics of DNA Repair Proteins
Source: Biomedicines. 2021 Sep 16;9(9):1238. doi: 10.3390/biomedicines9091238 (PMC8470695; doi:10.3390/biomedicines9091238)
Supplement: Supplementary file 1 [file biomedicines-09-01238-s001.zip › Fit and Raw data/Rad18/Rad18/Rad18_I.txt]

Rad18_I	c5e0b4
0	0
5	2454.29219
10	2084.349524
15	3995.928381
20	1994.051238
25	3542.629524
30	5028.329714
35	3769.994095
40	5652.02781
45	4942.998095
50	8800.192952
55	10602.92286
60	11174.34781
65	15556.696
70	15378.4701
75	16422.14495
80	22465.79371
85	22559.75429
90	26445.992
95	30577.00362
100	38271.19676
105	43583.90762
110	46756.94667
115	51442.67371
120	56368.26876
125	63378.98495
130	64013.79067
135	75140.66438
140	81094.17638
145	87951.39467
150	101507.5754
155	105777.1829
160	111539.611
165	120427.4865
170	127871.4728
175	139571.7179
180	146399.7076
185	154940.3061
190	165129.199
195	172783.8114
200	184088.8469
205	188391.7107
210	195822.3669
215	202607.6735
220	212232.427
225	216688.5272
230	219087.8162
235	227549.4838
240	236729.481
245	245999.7507
250	255825.1983
255	261623.3478
260	269808.7069
265	279933.3552
270	285412.7185
275	292598.1029
280	291778.3358
285	301760.931
290	309750.5554
295	311371.8307
300	322556.9792
305	328743.0581
310	334426.6371
315	341763.0535
320	354009.1562
325	360342.6975
330	364339.041
335	372235.2777
340	372732.2425
345	384212.1307
350	391136.8724
355	391804.3975
360	400112.4758
365	396474.4309
370	401044.4278
375	412806.2084
380	418756.6467
385	425212.2469
390	434706.769
395	437862.8501
400	437669.5552
405	437457.5876
410	444562.988
415	438379.9295
420	452939.7387
425	463567.7905
430	463120.057
435	474771.8297
440	481484.0695
445	481776.2931
450	487844.2912
455	488743.2229
460	491675.4811
465	498386.9453
470	497352.288
475	499662.2053
480	506383.1122
485	511252.7914
490	512492.6733
495	517949.5771
500	523232.7731
505	519715.0126
510	527956.5006
515	535386.8893
520	533067.6655
525	543787.9863
530	539049.2909
535	542390.5438
540	546334.2053
545	543601.8463
550	541271.9179
555	546891.2446
560	545091.835
565	545906.0905
570	548292.0048
575	547997.2781
580	546870.416
585	552065.6093
590	555481.0171
595	560509.7023
600	556674.9756
605	554389.4446
610	553936.0152
615	556536.8598
620	561516.8099
625	567403.6316
630	570582.7251
635	576637.2634
640	577949.9469
645	581467.8265
650	580474.909
655	580674.8213
660	585533.5895
665	588814.3194
670	588988.9909
675	585771.7987
680	585980.8101
685	586617.7133
690	585771.7615
695	587855.96
700	593323.9181
705	597193.5229
710	599026.8474
715	596986.9345
720	600617.2895
725	594932.6213
730	592988.6099
735	599445.7377
740	602224.2867
745	608815.7131
750	607857.9975
755	609365.1899
760	606475.8714
765	602538.664
770	606562.7512
775	608930.1994
780	611144.661
785	613793.6036
790	617594.9251
795	620236.9756
800	613405.039
805	617143.2213
810	612771.0242
815	615739.4994
820	613205.5149
825	614211.5065
830	617314.891
835	621056.0168
840	622374.3533
845	621873.0728
850	615533.9436
855	610363.7853
860	609979.4733
865	613459.8752
870	614620.903
875	616558.7602
880	623715.5499
885	618059.0472
890	623449.7316
895	621422.792
900	621558.4219
905	619357.8501
910	624580.6737
915	625096.7743
920	623851.2194
925	625716.2528
930	624676.5299
935	626495.5349
940	627723.1044
945	623821.1213
950	631203.0291
955	625404.6088
960	627906.6032
965	625287.9103
970	632784.3333
975	631018.2973
980	627439.5554
985	623945.9794
990	621488.7478
995	623710.0571
1000	627829.9933
1005	620942.4754
1010	623499.3552
1015	625884.685
1020	626257.7556
1025	625835.4661
1030	623273.6196
1035	621306.2259
1040	623045.6768
1045	623583.2505
1050	623920.733
1055	620767.447
1060	616589.0097
1065	625880.5827
1070	624220.6135
1075	623795.9011
1080	627677.6992
1085	630210.1175
1090	617914.3032
1095	620683.6053
1100	627858.5958
1105	617291.9655
1110	617646.1602
1115	619971.9246
1120	625056.8971
1125	623604.959
1130	620545.1617
1135	617891.5735
1140	613007.7006
1145	620474.1945
1150	623459.5417
1155	621630.456
1160	627573.0335
1165	621144.1236
1170	626736.2265
1175	625005.2941
1180	625270.1869
1185	622929.5118
1190	625997.2225
1195	624074.5811
1200	629457.1288
1205	619316.569
1210	621620.1545
1215	617450.8667
1220	613638.0665
1225	612105.9956
1230	613497.5088
1235	616675.7333
1240	619976.7135
1245	613645.6533
1250	621902.4629
1255	624322.105
1260	628021.9989
1265	630025.7648
1270	621088.7128
1275	624093.0286
1280	624793.7512
1285	631921.1954
1290	625976.6899
1295	625421.8137
1300	629350.8895
1305	623732.549
1310	623255.1537
1315	621899.8581
1320	625128.7994
1325	632040.3688
1330	623455.9935
1335	624411.0678
1340	625506.951
1345	628030.3385
1350	631885.5657
1355	634824.9802
1360	639749.5194
1365	632499.683
1370	641650.088
1375	637861.3438
1380	638227.187
1385	639428.063
1390	641260.3533
1395	641904.109
1400	641188.864
1405	642234.283
1410	643581.1819
1415	642447.7606
1420	643610.0773
1425	641976.637
1430	642865.8469
1435	643513.612
1440	640820.6067
1445	647841.313
1450	644233.152
1455	643662.896
1460	640199.397
1465	643058.8568
1470	638716.7261
1475	642238.6926
1480	645100.255
1485	644372.6583
1490	640947.6989
1495	643282.625
1500	641922.2008
1505	636019.1227
1510	643546.397
1515	640322.715
1520	642481.3366
1525	641114.801
1530	639996.6425
1535	643198.653
1540	638741.5968
1545	640696.5084
1550	645191.8004
1555	643444.8617
1560	645086.7225
1565	643941.204
1570	642321.8051
1575	647148.015
1580	649651.1651
1585	640611.6232
1590	644332.0909
1595	645110.8512
1600	648110.8979
1605	642728.6587
1610	651733.9682
1615	644024.169
1620	643441.1543
1625	646337.2893
1630	641215.4981
1635	637585.1099
1640	637821.5771
1645	641106.6086
1650	640111.9339
1655	634430.1587
1660	636954.532
1665	636251.9886
1670	636247.8402
1675	641756.731
1680	636869.933
1685	642109.5634
1690	637532.0316
1695	635656.7739
1700	637352.9667
1705	635974.4568
1710	636121.1907
1715	639785.241
1720	644474.659
1725	636921.4749
1730	641267.6063
1735	634719.5994
1740	637944.1356
1745	638374.3589
1750	639621.4019
1755	636636.0288
1760	641946.3171
1765	638598.1114
1770	643743.1461
1775	638557.901
1780	638315.6394
1785	639626.7278
1790	634685.8286
1795	638285.8619
1800	639684.8303
1805	643837.0143
1810	641735.439
1815	643079.2396
1820	640074.1918
1825	641182.8459
1830	642023.9389
1835	639871.6284
1840	641143.2023
1845	648172.0303
1850	643857.8895
1855	640789.9589
1860	637788.7278
1865	644957.6503
1870	640927.6794
1875	641104.8834
1880	645629.1594
1885	638954.6202
1890	647653.7619
1895	645261.699
1900	647246.0067
