# Supplementary material for: DNArepairK: An Interactive Database for Exploring the Impact of Anticancer Drugs onto the Dynamics of DNA Repair Proteins
Source: Biomedicines. 2021 Sep 16;9(9):1238. doi: 10.3390/biomedicines9091238 (PMC8470695; doi:10.3390/biomedicines9091238)
Supplement: Supplementary file 1 [file biomedicines-09-01238-s001.zip › Fit and Raw data/Rad18/Rad18/Rad18_PCNA_ROI.txt]

Rad18_PCNA_ROI	ffc266
0	0
5	-400.7185455
10	2400.881091
15	2684.734545
20	5594.304909
25	9904.975091
30	14282.51673
35	24365.50491
40	31344.78
45	42604.03218
50	58991.88127
55	73440.52782
60	89169.66091
65	100829.812
70	122475.4718
75	140622.4684
80	155624.5376
85	176421.7222
90	191360.9822
95	206106.9982
100	226123.5209
105	243115.3887
110	262256.1285
115	278323.0558
120	294901.0836
125	309410.8507
130	326556.6845
135	339873.2584
140	354081.2084
145	367687.5925
150	382744.5164
155	396309.2533
160	413244.0896
165	420783.9993
170	432515.0789
175	446800.7207
180	456669.5025
185	468033.2153
190	472809.4698
195	482386.7789
200	493851.048
205	498933.9135
210	508569.2171
215	518648.0771
220	516641.8662
225	526696.2898
230	533841.2407
235	537083.308
240	548044.5589
245	550034.0607
250	554027.5316
255	566045.8044
260	567857.1298
265	565211.7716
270	578800.3298
275	577156.9771
280	584165.4044
285	587457.0698
290	591553.268
295	594584.5607
300	599546.6607
305	601689.8044
310	609209.6098
315	607827.8607
320	613509.3662
325	615158.3153
330	614608.1498
335	612669.2935
340	613260.0353
345	612694.9225
350	617833.5571
355	619914.988
360	615646.6571
365	614939.648
370	612714.5898
375	614245.6262
380	615275.028
385	618629.8735
390	618293.7662
395	616903.8989
400	617098.7571
405	618572.7862
410	624211.1189
415	617773.3516
420	622461.8007
425	613901.9244
430	621814.6098
435	615993.6116
440	613305.1935
445	611456.5189
450	614349.0898
455	612936.8135
460	618021.1953
465	611452.6535
470	614707.5244
475	615649.6553
480	612004.8735
485	608979.8353
490	613388.3971
495	612730.2898
500	614737.4771
505	613819.3916
510	613538.8698
515	611688.8589
520	614630.3335
525	615212.0171
530	617532.3462
535	613108.3335
540	610582.1062
545	614997.4735
550	614576.8044
555	611397.8607
560	611447.4316
565	609509.1298
570	607431.2153
575	609042.3189
580	614575.1516
585	616123.9425
590	612850.8553
595	615088.428
600	616109.6825
605	610157.0971
610	615833.588
615	610662.1807
620	611839.7462
625	612719.2225
630	612237.4916
635	613863.0207
640	612533.0825
645	616839.6807
650	612078.4698
655	610144.408
660	612390.4116
665	613232.3444
670	613970.1171
675	606226.8862
680	611292.6607
685	605491.7098
690	606615.4589
695	605774.0898
700	603110.2844
705	599081.0498
710	603367.6789
715	604451.5935
720	605170.368
725	606949.028
730	606711.0935
735	609117.5444
740	603862.9516
745	607250.9989
750	608958.2298
755	609296.8935
760	608461.3625
765	607017.6135
770	604229.848
775	609713.5971
780	609706.5662
785	607353.6535
790	609552.2662
795	608446.0153
800	610785.2535
805	609231.5607
810	607851.3735
815	606397.1916
820	603630.708
825	603402.9207
830	602105.4589
835	606729.948
840	604355.1825
845	605677.4807
850	605843.9298
855	604804.1916
860	609908.9498
865	607545.468
870	605255.0044
875	606674.1953
880	606536.0644
885	604710.0989
890	605495.5425
895	596230.2735
900	602612.9989
905	600184.7135
910	600411.9807
915	594808.7098
920	594551.1189
925	595286.588
930	595777.288
935	593612.2753
940	595747.7916
945	594040.468
950	595799.9989
955	594136.7462
960	588403.5644
965	592656.1989
970	584362.2498
975	587766.3407
980	588147.0698
985	585556.9298
990	583925.9953
995	589504.5389
1000	588667.5807
1005	591964.748
1010	591501.3025
1015	591573.3589
1020	588453.4116
1025	593394.5825
1030	585906.9844
1035	587882.2935
1040	584386.9698
1045	583531.2753
1050	584086.7244
1055	581303.288
1060	578561.968
1065	576163.5535
1070	572698.8662
1075	577699.2371
1080	574687.2007
1085	575050.2444
1090	580763.048
1095	580638.9516
1100	577169.3171
1105	577496.0807
1110	573930.6262
1115	573407.4335
1120	579245.7789
1125	579557.628
1130	580618.0135
1135	577436.5753
1140	575100.9953
1145	573618.528
1150	577139.2607
1155	577573.6371
1160	585256.5807
1165	573458.5444
1170	580504.3989
1175	578561.6098
1180	575517.1153
1185	579697.7116
1190	576035.5353
1195	578228.7007
1200	579303.6789
1205	576322.6353
1210	581511.5098
1215	579792.7153
1220	584964.8789
1225	582680.5462
1230	580847.0716
1235	583538.0389
1240	584730.9625
1245	584167.8007
1250	580021.288
1255	580219.8607
1260	583138.8607
1265	584110.2935
1270	582853.948
1275	584084.1425
1280	581981.4862
1285	583967.3716
1290	583528.8353
1295	578326.9153
1300	582079.2407
1305	578536.628
1310	576644.8116
1315	578217.9444
1320	575436.628
1325	577716.9771
1330	574462.9207
1335	576537.8989
1340	569161.8189
1345	577580.2716
1350	576293.9716
1355	577426.9589
1360	579114.5262
1365	575304.8262
1370	579985.8098
1375	577428.5407
1380	578035.4825
1385	580330.3316
1390	581068.8498
1395	581405.8425
1400	578747.9535
1405	574947.8316
1410	576170.9498
1415	580093.9498
1420	575738.6444
1425	576455.1353
1430	575644.3989
1435	572171.3007
1440	573941.488
1445	573764.6498
1450	569658.0225
1455	570686.3316
1460	574007.2971
1465	572987.9844
1470	568780.2862
1475	574194.4571
1480	570550.0425
1485	571603.1298
1490	571144.2444
1495	573290.7189
1500	574838.6389
1505	573535.6644
1510	574450.228
1515	573612.7062
1520	572495.1044
1525	572040.628
1530	569349.0625
1535	572074.1771
1540	567765.6953
1545	571194.348
1550	569238.4662
1555	567496.6425
1560	571911.5516
1565	567440.0589
1570	569139.9407
1575	564175.0371
1580	571474.7425
1585	573003.4207
1590	570419.6044
1595	574165.4771
1600	580711.1662
1605	577527.5844
1610	572425.7171
1615	573110.5716
1620	574551.3371
1625	570654.8662
1630	570507.228
1635	573949.7135
1640	571056.1825
1645	574960.7153
1650	576662.8589
1655	578179.5844
1660	580373.2353
1665	580459.6007
1670	581675.5407
1675	584554.1225
1680	583570.5989
1685	584007.3098
1690	581951.3935
1695	585952.3171
1700	583933.9971
1705	580512.9644
1710	582972.5935
1715	578537.3535
1720	585516.4025
1725	581563.1316
1730	585879.1771
1735	584378.0935
1740	583929.1262
1745	584141.2225
1750	584796.8953
1755	581679.8098
1760	581237.1953
1765	581615.9498
1770	585749.4171
1775	584246.7171
1780	582304.4225
1785	582977.1135
1790	579419.6916
1795	582300.9353
1800	580467.5262
