# Supplementary material for: DNArepairK: An Interactive Database for Exploring the Impact of Anticancer Drugs onto the Dynamics of DNA Repair Proteins
Source: Biomedicines. 2021 Sep 16;9(9):1238. doi: 10.3390/biomedicines9091238 (PMC8470695; doi:10.3390/biomedicines9091238)
Supplement: Supplementary file 1 [file biomedicines-09-01238-s001.zip › Fit and Raw data/Rad18/Rad18/Rad18_PCNA_ROI_I.txt]

Rad18_PCNA_ROI_I	ff661a
0	0
5	1484.83981
10	1296.443048
15	3428.726286
20	1503.478095
25	1970.368762
30	2053.081524
35	2534.410667
40	3441.739619
45	4180.809333
50	5447.948762
55	6831.607238
60	8475.739429
65	10538.63086
70	12099.67333
75	13702.63619
80	16619.59829
85	18885.464
90	21426.1061
95	24289.24457
100	29662.07829
105	33658.53429
110	37482.72914
115	41894.53771
120	47238.1861
125	54367.86876
130	55136.37105
135	63211.48762
140	68085.29848
145	73032.42476
150	83220.29505
155	88130.26457
160	93026.10457
165	100505.789
170	107872.677
175	117746.417
180	121828.7547
185	126917.5558
190	136851.1651
195	141708.7844
200	152086.5962
205	155616.8394
210	162470.5232
215	167769.1703
220	175413.4867
225	178254.5067
230	181587.4438
235	186502.22
240	194340.5137
245	202086.7194
250	210569.9002
255	213758.9674
260	220576.8253
265	229271.5076
270	233054.3514
275	236305.6669
280	236254.5019
285	244660.8821
290	250625.3594
295	251465.3743
300	261616.5646
305	262103.056
310	266687.053
315	273188.2973
320	282409.5196
325	289732.6762
330	293668.2135
335	296993.8034
340	296912.6773
345	305591.2032
350	310831.1356
355	311309.6051
360	317827.6425
365	316316.8703
370	316988.704
375	325599.2086
380	330331.5912
385	336050.0093
390	343228.4341
395	347778.9394
400	346422.8979
405	345378.0827
410	348932.936
415	343900.2516
420	354963.0168
425	365160.163
430	364061.429
435	372808.6905
440	377031.5669
445	377618.6396
450	382900.7634
455	383081.5857
460	382582.9821
465	388606.9408
470	389466.3973
475	390744.1737
480	394884.4253
485	400718.847
490	399532.861
495	401749.2606
500	406845.2568
505	407712.6402
510	409655.699
515	412230.4381
520	413479.8573
525	421040.8667
530	414483.2857
535	417710.3842
540	419256.1356
545	417083.788
550	415075.2025
555	419627.6086
560	417600.7453
565	418361.0425
570	419520.3766
575	419014.3465
580	420128.0968
585	421891.8979
590	425196.4293
595	429592.3949
600	424528.3413
605	422016.6234
610	419533.3783
615	421643.5983
620	425602.6192
625	433312.3979
630	433124.9253
635	438581.8042
640	438870.952
645	442770.3434
650	439179.729
655	439579.4623
660	442729.2373
665	447007.1008
670	446970.8255
675	445777.5065
680	442810.5461
685	441703.3434
690	439663.5615
695	438414.9082
700	448027.6177
705	447407.5808
710	450309.0171
715	449805.7697
720	448773.6116
725	445449.121
730	444988.5221
735	451614.9613
740	449724.3968
745	455830.3011
750	453922.6691
755	451120.1952
760	450716.0533
765	447429.3411
770	447482.5781
775	451379.5583
780	452654.7286
785	451894.1006
790	456297.4198
795	457113.0688
800	451440.2724
805	453407.7282
810	450350.5259
815	454027.2389
820	452550.3931
825	450630.543
830	452711.2709
835	451828.7926
840	453568.0665
845	451399.0568
850	449439.5992
855	447231.9491
860	448042.3366
865	444672.3029
870	451031.4749
875	451186.2817
880	455658.3242
885	452858.979
890	454843.7554
895	452742.2312
900	455324.308
905	448867.8244
910	453581.4802
915	455656.9143
920	452024.2674
925	451824.0187
930	452655.824
935	452543.4406
940	451964.209
945	448358.4343
950	452539.3676
955	446921.0284
960	453614.163
965	450489.1118
970	450557.6762
975	449011.4855
980	447502.9827
985	448489.2459
990	444535.445
995	447707.8989
1000	451692.0185
1005	443916.5562
1010	446766.2133
1015	446741.8093
1020	447821.9682
1025	446961.4173
1030	448787.7895
1035	449059.0316
1040	449157.608
1045	446502.329
1050	450965.3349
1055	446017.8164
1060	445841.6663
1065	448401.3806
1070	450590.804
1075	445013.5101
1080	449460.772
1085	447514.9179
1090	442622.3682
1095	443903.068
1100	449461.7158
1105	442170.3196
1110	442005.4029
1115	446192.4438
1120	446750.463
1125	445268.8524
1130	444573.1659
1135	443220.0316
1140	440095.2545
1145	443732.1804
1150	443363.5107
1155	443881.4307
1160	448922.6878
1165	446640.648
1170	448106.945
1175	444863.1627
1180	446524.756
1185	443731.9082
1190	444651.5916
1195	444558.1122
1200	443670.084
1205	439511.579
1210	440980.8019
1215	436721.9328
1220	434697.1735
1225	434817.6297
1230	431533.9893
1235	432804.539
1240	434595.6962
1245	430177.0404
1250	438517.0168
1255	438156.7528
1260	441398.5829
1265	442700.1305
1270	434839.2512
1275	435672.0063
1280	431873.7994
1285	439323.1139
1290	434929.9097
1295	437318.7284
1300	439065.2893
1305	435464.1261
1310	437192.0507
1315	433834.7566
1320	438085.8091
1325	440076.5137
1330	433523.9629
1335	434496.927
1340	433410.0451
1345	432043.0977
1350	439515.2678
1355	439792.6331
1360	443338.4267
1365	443646.66
1370	448173.2053
1375	443529.2535
1380	443871.6097
1385	444016.3943
1390	445982.7389
1395	444031.3484
1400	444235.9017
1405	442890.3838
1410	444242.3646
1415	445449.4627
1420	446912.5571
1425	442667.9585
1430	443206.0371
1435	443609.1385
1440	438915.183
1445	444711.9425
1450	445482.6349
1455	444948.2196
1460	443980.9931
1465	443930.9225
1470	441974.4189
1475	443713.4596
1480	444607.355
1485	444621.5472
1490	442700.1392
1495	443545.5783
1500	443352.3337
1505	437879.0305
1510	441985.9434
1515	438987.6644
1520	442083.349
1525	443523.9522
1530	441598.3486
1535	443187.3912
1540	438709.648
1545	441828.1206
1550	440900.5215
1555	437699.8691
1560	440763.0078
1565	437489.0335
1570	437559.9739
1575	440841.4187
1580	442305.6469
1585	438138.1261
1590	437942.7204
1595	443176.0017
1600	443347.7124
1605	439224.1952
1610	445508.7337
1615	440653.3663
1620	437881.6541
1625	442455.3408
1630	437939.1432
1635	437384.7552
1640	438631.4116
1645	438075.9739
1650	439439.0941
1655	433058.5491
1660	435406.8754
1665	436459.3459
1670	435832.5859
1675	438202.2674
1680	435395.4979
1685	441848.9547
1690	433862.4276
1695	434148.0282
1700	434845.5562
1705	435356.1215
1710	431796.5888
1715	435100.1651
1720	437691.9472
1725	434556.5762
1730	433849.3126
1735	431380.137
1740	432753.4408
1745	431954.0731
1750	432714.2587
1755	431224.0415
1760	432128.8701
1765	430316.7543
1770	434055.6356
1775	431504.5476
1780	429819.1029
1785	429859.5444
1790	427177.6825
1795	430616.9731
1800	428715.1787
1805	430535.2756
1810	427414.416
1815	429978.7945
1820	426429.6627
1825	428495.1419
1830	427426.013
1835	426291.7316
1840	426673.5573
1845	431289.7019
1850	431045.2297
1855	424884.2659
1860	424559.1594
1865	426147.5438
1870	427632.6808
1875	424971.3451
1880	428031.1495
1885	420820.2756
1890	426378.8505
1895	426082.1006
1900	428551.5152
