# Supplementary material for: DNArepairK: An Interactive Database for Exploring the Impact of Anticancer Drugs onto the Dynamics of DNA Repair Proteins
Source: Biomedicines. 2021 Sep 16;9(9):1238. doi: 10.3390/biomedicines9091238 (PMC8470695; doi:10.3390/biomedicines9091238)
Supplement: Supplementary file 1 [file biomedicines-09-01238-s001.zip › Fit and Raw data/Rad1/Rad1.txt]

4
1
A74*(1-(l74*m74/((l74-k74)*(m74-k74)))*Math.exp(-k74*t)-(k74*m74/((k74-l74)*(m74-l74)))*Math.exp(-l74*t)-(k74*l74/((k74-m74)*(l74-m74)))*Math.exp(-m74*t))+B74*(1-l74*m74*Math.exp(-k74*t)/((l74-k74)*(m74-k74))-k74*m74*Math.exp(-l74*t)/((k74-l74)*(m74-l74))-k74*l74*Math.exp(-m74*t)/((k74-m74)*(l74-m74)))
00b0f0
A74=19802.8356046364;k74=0.00950405222342465;l74=0.00962252933539181;m74=0.00128131620268977;n74=0.000239683417676546;d74=421.259306980578
Rad1
if:t>=d74
A74*(-(l74*m74/((l74-k74)*(m74-k74)))*Math.exp(-k74*t)-(k74*m74/((k74-l74)*(m74-l74)))*Math.exp(-l74*t)-(k74*l74/((k74-m74)*(l74-m74)))*Math.exp(-m74*t)+l74*m74*n74*Math.exp(k74*(d74-t))/((l74-k74)*(m74-k74)*(n74-k74))+k74*m74*n74*Math.exp(l74*(d74-t))/((k74-l74)*(m74-l74)*(n74-l74))+k74*l74*n74*Math.exp(m74*(d74-t))/((k74-m74)*(l74-m74)*(n74-m74))+k74*l74*m74*Math.exp(n74*(d74-t))/((k74-n74)*(l7…
A75*(1-(l75*m75/((l75-k75)*(m75-k75)))*Math.exp(-k75*t)-(k75*m75/((k75-l75)*(m75-l75)))*Math.exp(-l75*t)-(k75*l75/((k75-m75)*(l75-m75)))*Math.exp(-m75*t))+B75*(1-l75*m75*Math.exp(-k75*t)/((l75-k75)*(m75-k75))-k75*m75*Math.exp(-l75*t)/((k75-l75)*(m75-l75))-k75*l75*Math.exp(-m75*t)/((k75-m75)*(l75-m75)))
00b050
A75=20153.592801592;k75=0.00457062710802555;l75=0.00461694071722809;m75=0.00164001062951625;n75=0.000161989631270895;d75=481.171953092067
Rad1_I
if:t>=d75
A75*(-(l75*m75/((l75-k75)*(m75-k75)))*Math.exp(-k75*t)-(k75*m75/((k75-l75)*(m75-l75)))*Math.exp(-l75*t)-(k75*l75/((k75-m75)*(l75-m75)))*Math.exp(-m75*t)+l75*m75*n75*Math.exp(k75*(d75-t))/((l75-k75)*(m75-k75)*(n75-k75))+k75*m75*n75*Math.exp(l75*(d75-t))/((k75-l75)*(m75-l75)*(n75-l75))+k75*l75*n75*Math.exp(m75*(d75-t))/((k75-m75)*(l75-m75)*(n75-m75))+k75*l75*m75*Math.exp(n75*(d75-t))/((k75-n75)*(l7…
A152*(1-(l152/(l152-k152))*Math.exp(-k152*t)-(k152/(k152-l152))*Math.exp(-l152*t))+B152*(1-l152*Math.exp(-k152*t)/(l152-k152)-k152*Math.exp(-l152*t)/(k152-l152))
ff0000
A152=125192.76401574;k152=0.158329440807761;l152=2.42319365439707E-02;m152=1.35931696596803E-03;d152=103.462200153492;B152=8225.15436805405
PCNA
if:t>=d152
A152*(-(l152/(l152-k152))*Math.exp(-k152*t)-(k152/(k152-l152))*Math.exp(-l152*t)+(l152*m152/((l152-k152)*(m152-k152)))*Math.exp(k152*(d152-t))+(k152*m152/((k152-l152)*(m152-l152)))*Math.exp(l152*(d152-t))+(k152*l152/((k152-m152)*(l152-m152)))*Math.exp(m152*(d152-t)))+B152*(1-l152*Math.exp(-k152*t)/(l152-k152)-k152*Math.exp(-l152*t)/(k152-l152))
A153*(1-(l153/(l153-k153))*Math.exp(-k153*t)-(k153/(k153-l153))*Math.exp(-l153*t))+B153*(1-l153*Math.exp(-k153*t)/(l153-k153)-k153*Math.exp(-l153*t)/(k153-l153))
cc00cc
A153=62449.5579985082;k153=3.5835393671393E-03;l153=0.019360735943915;m153=9.24556717813061E-04;d153=390.530164495328;B153=8772.32399097736
PCNA_I
if:t>=d153
A153*(-(l153/(l153-k153))*Math.exp(-k153*t)-(k153/(k153-l153))*Math.exp(-l153*t)+(l153*m153/((l153-k153)*(m153-k153)))*Math.exp(k153*(d153-t))+(k153*m153/((k153-l153)*(m153-l153)))*Math.exp(l153*(d153-t))+(k153*l153/((k153-m153)*(l153-m153)))*Math.exp(m153*(d153-t)))+B153*(1-l153*Math.exp(-k153*t)/(l153-k153)-k153*Math.exp(-l153*t)/(k153-l153))
