# Supplementary material for: DNArepairK: An Interactive Database for Exploring the Impact of Anticancer Drugs onto the Dynamics of DNA Repair Proteins
Source: Biomedicines. 2021 Sep 16;9(9):1238. doi: 10.3390/biomedicines9091238 (PMC8470695; doi:10.3390/biomedicines9091238)
Supplement: Supplementary file 1 [file biomedicines-09-01238-s001.zip › Fit and Raw data/Rad1/Rad1/PCNARad1BMN673_PCNA_I.txt]

PCNA_I	fbe5d6
0	0
5	1141.229231
10	2546.243956
15	3230.801975
20	2179.15095
25	3597.276606
30	3394.854206
35	3245.210431
40	3430.094038
45	5081.775681
50	6364.268538
55	7300.607713
60	7021.171913
65	7960.399175
70	7637.070438
75	9748.527706
80	8968.507356
85	8583.443438
90	10634.22505
95	11252.07815
100	13643.58014
105	13771.62828
110	15145.38309
115	15749.01728
120	17255.72579
125	19012.52141
130	19471.94748
135	21077.82368
140	20484.03323
145	21332.80307
150	21417.56709
155	22505.68109
160	23729.29966
165	23337.13537
170	24534.70451
175	25686.56278
180	24922.93351
185	25193.85667
190	28510.42811
195	27135.83339
200	28676.68237
205	28881.60951
210	29904.66632
215	29207.10872
220	31667.74684
225	30344.22841
230	30871.80386
235	31689.02149
240	32945.12163
245	33558.90355
250	33866.10843
255	35585.30791
260	34534.55406
265	34149.10913
270	36313.83844
275	38138.55565
280	36821.31777
285	39433.25748
290	38215.61538
295	40389.82145
300	41328.32366
305	42302.87501
310	41959.18824
315	42950.19166
320	45325.97524
325	46213.98118
330	45728.77016
335	44675.62685
340	45136.64974
345	44395.02262
350	45388.95259
355	45135.92756
360	47244.55497
365	46380.20782
370	47970.65228
375	49378.15931
380	48078.46096
385	50493.64661
390	50479.01832
395	48184.47254
400	52377.56854
405	50947.68399
410	52774.13403
415	52891.79538
420	52957.78673
425	52312.99553
430	49927.17378
435	52375.49805
440	51458.9269
445	52560.70763
450	53349.75913
455	52714.41887
460	55273.64998
465	53996.40884
470	54603.36186
475	53772.17385
480	56268.41029
485	56374.72159
490	57003.72638
495	55852.97247
500	54714.92277
505	57554.01255
510	58386.43115
515	57688.17719
520	56628.80402
525	58464.51746
530	57362.85881
535	60215.81433
540	60154.45314
545	58746.25921
550	57954.14272
555	56291.77445
560	59362.59453
565	60176.59766
570	58011.08273
575	57949.65472
580	59380.58563
585	58831.55076
590	60732.245
595	57749.70508
600	58596.10809
605	58664.39178
610	59657.55855
615	57388.54815
620	58133.29552
625	61987.25598
630	60531.58678
635	59808.60536
640	61152.01899
645	60825.1024
650	60014.06587
655	59702.38893
660	60141.96856
665	58971.57434
670	60900.26057
675	62962.36344
680	59838.20873
685	61563.94354
690	62385.30641
695	57279.55573
700	60521.25216
705	59609.71439
710	59189.6361
715	60990.45843
720	59555.93181
725	59550.89981
730	60074.70636
735	58537.68089
740	57641.90776
745	58373.5545
750	56762.74744
755	56780.82875
760	56256.17454
765	58425.87593
770	58937.3425
775	59228.90759
780	59794.35075
785	60044.84469
790	58546.20321
795	58688.1038
800	57811.61206
805	58945.12808
810	57858.64766
815	56796.37355
820	57475.59155
825	57803.33965
830	56036.52848
835	56122.75408
840	56595.09929
845	56282.01613
850	57403.46863
855	55268.06813
860	54664.48632
865	56038.19916
870	55571.13117
875	54767.36362
880	55470.38641
885	56153.32135
890	54624.48362
895	56398.40568
900	55393.26166
905	55763.71514
910	55845.89739
915	57225.95367
920	56309.39431
925	55343.99013
930	56733.48237
935	56539.60895
940	56859.55001
945	56322.56283
950	54902.24046
955	56373.24748
960	55041.92701
965	55591.63402
970	53572.96116
975	52914.38551
980	54622.2223
985	55199.87901
990	55795.0047
995	54948.78646
1000	55071.17838
1005	53470.80136
1010	54207.69993
1015	55882.84189
1020	52511.2966
1025	51578.54719
1030	52666.84788
1035	52338.104
1040	52798.97889
1045	52367.12311
1050	55261.82265
1055	51318.65257
1060	50930.86982
1065	49733.44688
1070	52235.33751
1075	52152.81367
1080	48846.21411
1085	52309.83651
1090	50889.10422
1095	51983.1678
1100	49745.90171
1105	49470.67182
1110	50105.14306
1115	49964.82293
1120	48517.22512
1125	49282.31108
1130	48207.68689
1135	48963.08784
1140	47041.27588
1145	46978.64118
1150	47424.41029
1155	48594.66054
1160	45901.25588
1165	47700.36779
1170	46530.462
1175	47672.64376
1180	48121.81574
1185	49057.68391
1190	45567.87525
1195	47806.43791
1200	45794.0458
1205	46876.73999
1210	47553.74173
1215	46585.28573
1220	46761.55256
1225	47710.42127
1230	47408.1142
1235	47069.93001
1240	46432.42842
1245	47459.74171
1250	44325.09259
1255	45127.48483
1260	46299.41883
1265	44804.81357
1270	45076.03051
1275	45801.98183
1280	46407.47423
1285	46737.39259
1290	47210.3073
1295	47747.08825
1300	45403.124
1305	44187.2058
1310	44266.04288
1315	43472.95123
1320	47179.93
1325	44299.60311
1330	44228.84741
1335	44294.04156
1340	42677.50582
1345	41231.34706
1350	44058.74626
1355	43827.31963
1360	43609.69806
1365	42741.83339
1370	42629.46839
1375	44300.38819
1380	43935.41179
1385	44134.60578
1390	44518.35889
1395	43753.80929
1400	41455.21368
1405	43125.67884
1410	41261.23454
1415	42036.99119
1420	40077.50372
1425	41631.57901
1430	40952.63779
1435	41631.58284
1440	43086.81142
1445	41982.89814
1450	44905.98546
1455	41247.73803
1460	42113.21079
1465	41374.58226
1470	40843.3925
1475	40713.9222
1480	41114.77529
1485	39782.54331
1490	39517.71848
1495	40890.63954
1500	42108.4764
1505	39176.71378
1510	39733.51679
1515	40789.78321
1520	39598.62955
1525	36385.35064
1530	36763.67215
1535	37061.91654
1540	38616.25565
1545	36886.66481
1550	40044.14228
1555	38228.98205
1560	38373.84946
1565	36761.29821
1570	37237.09198
1575	37756.94305
1580	36869.37156
1585	35707.91116
1590	36508.67768
1595	36241.3582
1600	37984.04733
1605	36143.23834
1610	37117.65083
1615	38907.56563
1620	36809.58224
1625	39223.92533
1630	36373.22391
1635	37557.22291
1640	35024.85807
1645	36179.6074
1650	36169.9922
1655	37194.78121
1660	37173.16539
1665	34352.96271
1670	34158.29646
1675	34322.82894
1680	34727.66959
1685	34890.84154
1690	33707.98718
1695	34377.97216
1700	35837.36287
1705	33546.66291
1710	35558.94558
1715	34817.06696
1720	33727.22151
1725	32242.22731
1730	32825.25442
1735	33886.25736
1740	34735.54123
1745	32741.78771
1750	32204.84069
1755	33196.05683
1760	33400.2128
1765	33760.93856
1770	32780.27943
1775	33316.26021
1780	33844.74516
1785	31998.21791
1790	32156.57738
1795	33032.22209
1800	33087.18149
1805	32635.90831
1810	31681.52916
1815	32326.00309
1820	30834.47144
1825	30275.52939
1830	32003.69744
1835	33685.03154
1840	32474.87029
1845	32907.03706
1850	33546.74579
1855	34181.41454
1860	32449.68946
1865	31737.50761
1870	31840.18294
1875	29642.73669
1880	30998.97661
1885	31293.27179
1890	31606.51061
1895	31875.6494
1900	30997.85886
1905	30750.43991
1910	28893.82603
1915	31449.33339
1920	30419.41176
1925	28847.55564
1930	30399.54036
1935	29578.69684
1940	28457.26241
1945	30001.65217
1950	28452.19174
1955	29640.10743
1960	29142.50107
1965	28652.15721
1970	29915.06756
1975	28556.22313
1980	28778.79946
1985	28262.95847
1990	28260.04021
1995	28737.56011
2000	28377.34053
2005	29011.43702
2010	28896.90738
2015	29538.08289
2020	28763.38949
2025	27908.56978
2030	26690.48301
2035	26642.95973
2040	27588.65134
2045	25619.93011
2050	27141.87764
2055	27067.57723
2060	26359.99388
2065	26848.31048
2070	25901.32899
2075	25951.51299
2080	25818.78007
2085	27204.03527
2090	26262.50079
2095	27080.7076
2100	25833.4856
2105	27110.52103
2110	26864.828
2115	28202.24786
2120	27098.81536
2125	25316.47576
2130	27646.80728
2135	26175.51614
2140	24921.75084
2145	27303.60735
2150	24666.62356
2155	26636.75568
2160	24368.99085
2165	25554.35973
2170	24686.83603
2175	26003.78055
2180	25337.94548
2185	22057.48629
2190	24942.3014
2195	24497.59766
2200	24403.98705
2205	23817.97166
2210	23977.68389
2215	26406.07078
2220	23573.26282
2225	24129.56646
2230	25704.93171
2235	26360.32378
2240	25978.06901
2245	24766.03605
2250	26927.03897
2255	23880.69549
2260	25534.62411
2265	23851.05653
2270	23043.85148
2275	26374.98575
2280	23762.49386
2285	24087.21458
2290	25260.61482
2295	22228.69457
2300	24046.17275
2305	25940.28821
2310	22997.71719
2315	23060.27146
2320	22971.04218
2325	21960.68617
2330	23106.53175
2335	25332.09716
2340	21664.33016
2345	22512.05376
2350	22455.32593
2355	22077.33379
2360	23508.56751
2365	22437.83749
2370	23558.03167
2375	23420.13585
2380	24838.39156
2385	23256.66895
2390	23235.06248
2395	22681.02898
2400	22261.63111
2405	22849.39825
2410	21942.43412
2415	23529.989
2420	22750.75214
2425	22626.18836
2430	21218.72468
2435	23154.17871
2440	23201.90313
2445	23954.51268
2450	21400.49888
2455	21572.48193
2460	21370.64603
2465	22711.00699
2470	21036.95388
2475	23106.48309
2480	21623.48129
2485	22097.84578
2490	19241.76004
2495	21330.98226
2500	21160.74915
2505	20750.82008
2510	22076.51482
2515	21069.73657
2520	21182.91237
2525	21660.47361
2530	19879.28267
2535	20013.2959
2540	19847.16149
2545	21950.74978
2550	23331.66976
2555	21851.15209
2560	22908.79954
2565	20390.42964
2570	20813.10298
2575	18230.39381
2580	21473.47148
2585	21278.98925
2590	22001.45451
2595	19735.93187
2600	20933.16133
2605	22003.8973
2610	22571.71664
2615	22888.41166
2620	19726.41686
2625	19844.89039
2630	20633.27846
2635	21790.66439
2640	19337.449
2645	20610.65253
2650	19582.53545
2655	20186.06956
2660	20799.52582
2665	22467.83059
2670	19986.96237
2675	19819.63519
2680	19437.86864
2685	19426.89854
2690	18700.90738
2695	19043.47979
2700	19909.05403
2705	18082.68399
2710	20383.85723
2715	20899.57762
2720	19799.26526
2725	20617.88719
2730	19758.43031
2735	18611.89144
2740	18262.12293
2745	18292.21633
2750	18031.31361
2755	19346.5695
2760	19972.97711
2765	20000.37856
2770	19501.96384
2775	20460.45774
2780	19337.0631
2785	20314.85295
2790	17608.63528
2795	19325.76543
2800	17842.31111
2805	18259.04582
2810	17857.92923
2815	18884.64348
2820	17989.69453
2825	17533.1387
2830	19521.80423
2835	16829.38343
2840	18170.41887
2845	16803.2301
2850	16725.93609
2855	18276.30273
2860	16734.20755
2865	17408.63484
2870	18116.1435
2875	16150.92427
2880	15921.63305
2885	15865.48173
2890	15997.55165
2895	16535.322
2900	17129.20319
2905	16991.80218
2910	17445.4187
2915	15110.12169
2920	17370.27891
2925	15895.09286
2930	17168.72128
2935	17146.04615
2940	15982.45841
2945	16724.51649
2950	16789.6131
2955	18178.85129
2960	17700.48351
2965	15979.30831
2970	14556.28506
2975	16798.52184
2980	15846.52418
2985	15661.44072
2990	16412.69749
2995	17568.55916
3000	16577.43769
3005	16256.30036
3010	16324.12781
3015	18403.30293
3020	18694.01526
3025	15897.13382
3030	17416.16149
3035	14797.38703
3040	16507.42341
3045	15123.89456
3050	15025.25142
3055	17527.21218
3060	17490.25684
3065	15470.55834
3070	16404.58159
3075	15165.74176
3080	16585.58633
3085	15492.62434
3090	17555.17708
3095	14818.55575
3100	15497.65847
3105	15858.38848
3110	17118.06011
3115	15847.53834
3120	17565.24904
3125	16553.06458
3130	14691.70388
3135	16513.86513
3140	15922.72073
3145	16054.75357
3150	18785.02848
3155	16611.15932
3160	16818.30868
3165	14706.8836
3170	14568.27538
3175	17565.88516
3180	14583.05284
3185	16192.98631
3190	14837.25649
3195	16039.0784
3200	15848.69274
3205	14774.29551
3210	13095.88859
3215	14984.48361
3220	13894.58971
3225	12696.91229
3230	15181.41693
3235	14974.71807
3240	14642.22368
3245	15909.50344
3250	15068.03787
3255	14422.67303
3260	14580.89033
3265	15033.68608
3270	15832.70584
3275	15855.49636
3280	14467.80028
3285	13840.16644
3290	14576.15233
3295	15580.38366
3300	13174.49765
3305	12055.36226
3310	11793.01741
3315	15647.91393
3320	13687.76069
3325	14781.82151
3330	14503.38446
3335	14154.14794
3340	13735.32606
3345	12293.57614
3350	12697.42739
3355	14325.11216
3360	15339.80221
3365	12620.76016
3370	13031.45646
3375	14082.39328
3380	12525.95371
3385	12665.81908
3390	12969.39339
3395	13365.21003
3400	14024.82649
3405	15384.22884
3410	15623.54379
3415	13944.90014
3420	13887.24953
3425	11597.11695
3430	15805.29589
3435	15311.46597
3440	14514.58651
3445	14126.87399
3450	16165.65509
3455	14957.93429
3460	13247.30812
3465	14970.76015
3470	12934.63403
3475	15532.5651
3480	13180.29221
3485	13680.26582
3490	13744.11006
3495	15019.71335
3500	13345.75246
3505	14030.01638
3510	14286.00971
3515	12729.15747
3520	13867.18199
3525	15262.89304
3530	13627.94364
3535	14130.38714
3540	14579.99486
3545	13111.47663
