# Supplementary material for: DNArepairK: An Interactive Database for Exploring the Impact of Anticancer Drugs onto the Dynamics of DNA Repair Proteins
Source: Biomedicines. 2021 Sep 16;9(9):1238. doi: 10.3390/biomedicines9091238 (PMC8470695; doi:10.3390/biomedicines9091238)
Supplement: Supplementary file 1 [file biomedicines-09-01238-s001.zip › Fit and Raw data/Rad1/Rad1/PCNARad1_PCNA.txt]

PCNA	f4b183
0	0
5	5358.501614
10	15045.41041
15	27464.65532
20	34956.99288
25	50026.48611
30	57605.68295
35	67021.04843
40	72136.46183
45	78191.42717
50	88786.75396
55	92482.73091
60	96261.33019
65	99945.43477
70	103063.5357
75	104781.4912
80	112712.9328
85	113204.3516
90	116356.4056
95	118620.6704
100	119480.7564
105	122014.0877
110	123486.9397
115	125531.0632
120	125436.3201
125	125224.02
130	125528.3654
135	125020.416
140	123920.4639
145	125917.3099
150	122990.6498
155	126444.2211
160	124703.8161
165	123876.1972
170	126293.2012
175	122687.4471
180	127711.9352
185	124546.6231
190	124906.431
195	126801.6239
200	126774.7986
205	124488.7314
210	126050.2606
215	120665.3657
220	125156.3919
225	122577.8628
230	120787.8874
235	124129.3726
240	118883.5644
245	118965.4314
250	120845.3196
255	117780.2735
260	117184.3249
265	119054.0767
270	117397.4702
275	115635.4337
280	112195.0946
285	114735.5787
290	114447.1874
295	115839.9651
300	111653.7335
305	110803.8241
310	111165.621
315	109020.731
320	109838.1719
325	111308.6932
330	107640.858
335	107044.5701
340	105438.5756
345	104692.1842
350	103155.0071
355	100048.2558
360	103941.4872
365	101615.0894
370	102205.2645
375	101622.7328
380	100948.8845
385	99222.38497
390	96284.0617
395	96531.5079
400	95963.65401
405	95909.35446
410	97978.62421
415	96347.49334
420	94540.06918
425	93900.45809
430	93969.13132
435	92875.04146
440	91752.74174
445	89726.77881
450	92268.20589
455	93282.26506
460	89630.14849
465	91265.82069
470	89676.21057
475	86753.68532
480	88087.58511
485	87980.74494
490	85246.58181
495	86075.03084
500	87105.20669
505	83221.2843
510	84968.0146
515	82755.23355
520	82001.22714
525	85357.72289
530	81966.69241
535	81941.27761
540	78653.30152
545	78374.7771
550	79160.03588
555	77105.63688
560	75765.97584
565	77416.43687
570	76352.27937
575	78807.24164
580	76509.50541
585	76185.97784
590	73455.19269
595	75631.41021
600	74065.5208
605	73094.78448
610	74806.14115
615	72819.09055
620	71277.3874
625	74177.38891
630	72743.72704
635	70953.93091
640	69049.29361
645	74113.51382
650	71507.32226
655	69865.38402
660	70942.73941
665	68560.93635
670	69299.70255
675	71919.32807
680	70732.5064
685	66045.98059
690	67597.6921
695	67601.77732
700	67680.5217
705	69098.07221
710	68131.07435
715	67738.58752
720	65292.25381
725	63007.38465
730	65143.44509
735	64769.16768
740	64614.22069
745	63694.01813
750	63356.88215
755	63897.05241
760	63044.22269
765	61637.21595
770	65124.50197
775	61867.61521
780	61625.10886
785	60289.66391
790	61538.78856
795	58914.42157
800	58783.74393
805	61564.17999
810	57255.10943
815	57149.43096
820	55117.66466
825	56214.5062
830	56038.33153
835	55933.80249
840	55280.98588
845	54277.16099
850	53692.94759
855	54223.39772
860	55300.9829
865	53330.03922
870	54747.4431
875	52009.52433
880	50668.50676
885	53999.10388
890	50934.5584
895	54237.67086
900	54596.12011
905	53945.91339
910	53632.88166
915	52159.93299
920	51475.58736
925	51843.27814
930	51796.95449
935	52656.56684
940	52689.92547
945	52692.82928
950	50392.3661
955	51510.24128
960	47954.47695
965	49475.76126
970	48450.19386
975	50440.69247
980	48948.85988
985	48076.9802
990	50371.96069
995	51408.69884
1000	49033.5703
1005	47828.42089
1010	49266.71014
1015	49113.25094
1020	44378.77828
1025	46432.79207
1030	45159.33511
1035	45851.45177
1040	45039.18819
1045	46019.30388
1050	46985.56774
1055	44703.17885
1060	46538.72844
1065	42250.83882
1070	44374.31491
1075	41043.80125
1080	44895.87926
1085	44497.92993
1090	44437.55336
1095	42156.14853
1100	43618.36693
1105	42251.19022
1110	41903.66801
1115	39893.98645
1120	39699.86683
1125	40189.16479
1130	41946.23476
1135	38778.82566
1140	42694.5083
1145	39870.9898
1150	39050.81707
1155	38976.47105
1160	37707.70753
1165	37873.16013
1170	39024.35512
1175	37111.8982
1180	40923.39711
1185	38847.56449
1190	38252.02966
1195	39396.24026
1200	39207.40426
1205	35492.97323
1210	40152.17153
1215	40610.98251
1220	38005.01464
1225	35931.69966
1230	36272.32258
1235	36476.80988
1240	35507.01803
1245	37241.31601
1250	37431.91122
1255	37397.01843
1260	34162.49556
1265	35690.37056
1270	37632.94791
1275	37127.60707
1280	35589.82802
1285	33356.01015
1290	35289.67564
1295	37405.33356
1300	37713.85815
1305	34402.65872
1310	35359.54805
1315	35224.05216
1320	34865.84613
1325	31642.18857
1330	34293.73363
1335	34262.05529
1340	33379.00053
1345	34264.11712
1350	31996.03932
1355	34385.19199
1360	32063.72618
1365	29885.80556
1370	32229.3736
1375	34936.64369
1380	29610.68954
1385	30512.90639
1390	27394.86009
1395	27863.05892
1400	30337.53555
1405	31478.85914
1410	32247.266
1415	32649.75452
1420	29322.87944
1425	32025.89219
1430	30848.74709
1435	29728.22841
1440	31583.74798
1445	28770.7094
1450	28948.34056
1455	33019.86906
1460	31247.49436
1465	30839.53724
1470	30618.16083
1475	31753.27363
1480	31769.52331
1485	32070.99406
1490	30975.48905
1495	28945.4609
1500	29435.67802
1505	26785.95041
1510	27503.8014
1515	28582.93126
1520	27172.43943
1525	27421.59432
1530	26994.77977
1535	28215.95284
1540	28185.33903
1545	25550.57143
1550	25781.14378
1555	28462.96178
1560	28618.12319
1565	27442.67143
1570	26706.15213
1575	27271.10868
1580	27388.37826
1585	25469.61955
1590	27887.55505
1595	27201.88236
1600	26637.34018
1605	25415.3881
1610	24300.7861
1615	25761.99251
1620	22072.17486
1625	23893.69907
1630	26364.41581
1635	25948.55331
1640	25459.49431
1645	24828.32121
1650	24384.71461
1655	22916.0623
1660	24355.15693
1665	23870.52643
1670	25791.06666
1675	24093.59792
1680	23243.48819
1685	23142.91745
1690	26341.31223
1695	23548.80559
1700	24931.89188
1705	25716.46486
1710	23476.42065
1715	24941.26931
1720	24097.08765
1725	23337.21315
1730	22640.55045
1735	21212.43531
1740	22446.33134
1745	23673.09201
1750	22578.8757
1755	21518.20456
1760	22114.54282
1765	22220.3457
1770	23727.98288
1775	23418.71154
1780	22226.47266
1785	22270.53878
1790	23574.5121
1795	20513.55131
1800	20666.54194
1805	22380.68256
1810	19779.48696
1815	19189.75715
1820	21338.67268
1825	19345.36974
1830	18915.61979
1835	19715.69987
1840	20437.98254
1845	20331.17907
1850	19855.40761
1855	19300.84974
1860	17611.51096
1865	19015.86773
1870	18868.33632
1875	19808.38957
1880	19685.53318
1885	19769.15985
1890	19223.38499
1895	20414.64714
1900	21861.97875
1905	18947.27292
1910	19134.11181
1915	20448.36529
1920	18492.23933
1925	21239.92634
1930	18757.28932
1935	16152.3291
1940	18678.73976
1945	19352.27706
1950	18905.92892
1955	20567.33554
1960	19592.35666
1965	16698.20325
1970	19073.32483
1975	19900.20097
1980	19584.24264
1985	20375.80861
1990	18321.21836
1995	18410.13725
2000	19216.01211
2005	20462.30877
2010	20311.97641
2015	17946.41849
2020	16736.43992
2025	19789.71169
2030	16980.39514
2035	15337.95907
2040	17541.51472
2045	19367.29453
2050	18122.41148
2055	17535.02873
2060	18068.36336
2065	16689.59111
2070	18612.09203
2075	17403.13974
2080	16684.03394
2085	19372.12417
2090	19400.18595
2095	17889.33423
2100	18578.0618
2105	17666.29182
2110	15490.47679
2115	16504.94001
2120	18556.50677
2125	20380.83337
2130	17415.39877
2135	17440.83482
2140	17433.42872
2145	17838.69645
2150	16206.58382
2155	17559.10614
2160	18526.04344
2165	17674.58753
2170	15673.64319
2175	17567.92586
2180	16834.50983
2185	15190.9166
2190	16332.10661
2195	17959.18762
2200	19204.09636
2205	16078.4469
2210	16830.85811
2215	16894.15597
2220	13848.99185
2225	16121.01452
2230	15554.40558
2235	16107.43751
2240	15801.3301
2245	14416.34512
2250	16640.27237
2255	15616.53478
2260	15262.20803
2265	16145.23874
2270	18231.20819
2275	16961.63612
2280	17896.14959
2285	19958.25558
2290	18043.23958
2295	15530.66073
2300	18375.93711
2305	16924.60056
2310	19482.54796
2315	15567.291
2320	15346.88503
2325	16296.72661
2330	17883.84352
2335	16307.20064
2340	14692.16143
2345	17913.9057
2350	17981.51219
2355	15847.83099
2360	16566.57061
2365	15851.91901
2370	19183.95397
2375	18047.57844
2380	18100.35021
2385	17364.56809
2390	14403.99327
2395	18322.14544
2400	18503.9502
2405	17712.03592
2410	16297.44486
2415	16422.26794
2420	13720.27664
2425	18745.31224
2430	15435.65005
2435	18424.26918
2440	16455.79793
2445	17201.89828
2450	16297.97013
2455	17839.23147
2460	17079.20513
2465	16815.78037
2470	16517.36865
2475	16574.46605
2480	13387.58316
2485	14277.58832
2490	15609.094
2495	17102.14102
2500	16649.78145
2505	15043.13647
2510	13693.77789
2515	16174.98701
2520	15894.58688
2525	15147.32116
2530	14279.20428
2535	13955.70298
2540	13253.88106
2545	13373.75183
2550	15960.44218
2555	13360.14227
2560	12652.49524
2565	15450.25614
2570	14564.60144
2575	12096.20676
2580	15990.61553
2585	15548.70459
2590	12698.39582
2595	13284.72727
2600	13559.28278
2605	13644.88319
2610	14469.4338
2615	13536.59464
2620	15088.0865
2625	13788.50817
2630	14184.39084
2635	12793.6587
2640	12590.69715
2645	13558.35319
2650	12177.29028
2655	10311.57573
2660	14387.11246
2665	11938.42077
2670	12467.04321
2675	13549.85618
2680	13006.30697
2685	14695.24577
2690	14480.81511
2695	13862.86781
2700	12497.05063
2705	12465.72552
2710	14980.02359
2715	13918.75048
2720	13738.76192
2725	12231.07848
2730	12515.35441
2735	12125.10869
2740	12769.6918
2745	11539.28956
2750	11565.9754
2755	11985.72974
2760	11478.15157
2765	11950.63672
2770	12681.87665
2775	12116.81327
2780	11846.78536
2785	10979.77628
2790	13371.12514
2795	11917.84189
2800	12229.15622
2805	12191.37623
2810	12193.80781
2815	11722.24723
2820	9521.518602
2825	12931.29457
2830	12253.45338
2835	12586.21118
2840	11748.93307
2845	10046.03177
2850	10682.76784
2855	11811.49037
2860	9767.929835
2865	11257.43255
2870	11889.57427
2875	10810.00617
2880	10408.36601
2885	11536.01165
2890	9021.029136
2895	10386.80634
2900	12565.6973
2905	13405.96567
2910	12079.11596
2915	12151.33872
2920	11092.67155
2925	12782.99961
2930	11606.53905
2935	10567.6561
2940	13465.55791
2945	11411.8477
2950	10142.70092
2955	11578.58322
2960	10857.38643
2965	13001.86601
2970	13562.29777
2975	13249.24257
2980	9665.355313
2985	12546.93635
2990	10971.06282
2995	10093.02885
3000	11186.64677
3005	9683.615148
3010	12670.3438
3015	13201.50368
3020	10947.89182
3025	8287.339756
3030	9327.377733
3035	11324.17726
3040	9483.097733
3045	9661.759813
3050	8511.781676
3055	10335.80151
3060	9242.39908
3065	8715.539909
3070	9406.226051
3075	10126.45143
3080	7715.03746
3085	9762.81496
3090	8855.421028
3095	7463.530574
3100	7374.885619
3105	8839.981744
3110	9858.457443
3115	9574.354989
3120	9219.911074
3125	9877.96021
3130	8448.938085
3135	9842.840722
3140	9429.546381
3145	7818.69496
3150	8948.565477
3155	6847.387983
3160	7551.966409
3165	7936.391466
3170	9389.228659
3175	9613.184051
3180	9113.908926
3185	8263.452051
3190	6661.645017
3195	7389.9085
3200	9221.347477
3205	7150.227142
3210	8934.170244
3215	5826.464188
3220	4628.629506
3225	9008.032347
3230	6500.747938
3235	7385.31483
3240	8810.557449
3245	6972.106358
3250	7995.052477
3255	7310.257511
3260	5762.720659
3265	7259.261278
3270	5837.581125
3275	6003.719903
3280	6570.549358
3285	8596.171318
3290	7590.645466
3295	4805.976307
3300	5482.331642
3305	5846.953534
3310	7943.444534
3315	8481.953824
3320	10397.16107
3325	9010.379216
3330	8417.737966
3335	8105.982983
3340	9396.027693
3345	5820.386011
3350	8666.49375
3355	8645.36758
3360	6786.565074
3365	6401.401966
3370	7620.936568
3375	6472.428739
3380	8886.97583
3385	7203.628972
3390	9934.13333
3395	8997.519392
3400	9398.705869
3405	6990.534455
3410	8962.219085
3415	7344.587659
3420	6489.367403
3425	6685.090142
3430	9087.101568
3435	9014.138534
3440	7943.207307
3445	6423.097636
3450	9107.74575
3455	8849.732693
3460	9349.790688
3465	8723.535415
3470	7960.641193
3475	10066.52083
3480	7018.281449
3485	7137.486608
3490	10799.89532
3495	9228.07146
3500	9672.493767
3505	9425.900653
3510	9295.276131
3515	10226.25805
3520	10931.19531
3525	8341.977659
3530	9072.247625
3535	7121.450585
3540	9100.452074
3545	8657.371222
3550	7896.701585
3555	9836.109784
3560	8126.892307
3565	8513.884943
3570	4909.976994
3575	9380.253045
3580	9207.891301
3585	9459.954358
3590	9067.922767
3595	5586.065063
3600	10221.64622
3605	8972.03958
3610	10175.22318
3615	10355.97114
3620	9663.246636
3625	9812.643989
3630	10665.42397
3635	9836.544153
3640	8144.703284
