# Supplementary material for: DNArepairK: An Interactive Database for Exploring the Impact of Anticancer Drugs onto the Dynamics of DNA Repair Proteins
Source: Biomedicines. 2021 Sep 16;9(9):1238. doi: 10.3390/biomedicines9091238 (PMC8470695; doi:10.3390/biomedicines9091238)
Supplement: Supplementary file 1 [file biomedicines-09-01238-s001.zip › Fit and Raw data/Rad1/Rad1/Rad1.txt]

Rad1	bdd7ee
0	0
5	-367.6251818
10	-402.4698182
15	80.70818182
20	-314.6651364
25	-571.0031364
30	92.64809091
35	366.2182727
40	-108.8042273
45	180.3655455
50	-262.8432273
55	-174.8094091
60	326.0113636
65	291.1120909
70	-284.0269091
75	-184.6588636
80	356.8628182
85	135.5162273
90	-59.7355
95	-25.50245455
100	129.9443182
105	395.057
110	725.5260455
115	405.6022727
120	323.9036364
125	456.7639091
130	278.6418182
135	963.3447727
140	52.17336364
145	312.9286818
150	711.0802727
155	903.3703182
160	740.2982273
165	905.7951818
170	1030.913773
175	1159.887318
180	1042.034545
185	1449.914455
190	1492.908955
195	1327.460091
200	1492.602182
205	1084.877455
210	1426.982773
215	1431.3245
220	1709.599318
225	1607.862682
230	1937.643727
235	1897.245318
240	1781.465091
245	1544.241227
250	1719.706636
255	2405.235091
260	2270.450864
265	2123.206818
270	2429.661727
275	2303.818182
280	2642.884091
285	2559.976545
290	2689.635273
295	2856.891091
300	2289.802682
305	2789.463136
310	2958.808136
315	2714.971591
320	2570.628682
325	3070.104545
330	3340.5065
335	3286.320773
340	3470.497682
345	3610.225636
350	4003.351955
355	3686.250864
360	3628.371045
365	3217.645318
370	3597.271682
375	4001.7525
380	4185.652045
385	4442.958545
390	3946.430818
395	3892.9335
400	4176.168636
405	4321.588364
410	4530.833591
415	4348.777727
420	4866.433
425	4933.037955
430	5306.037409
435	5376.900364
440	5202.260091
445	5157.854364
450	5648.717182
455	4965.571727
460	5658.022136
465	5485.192045
470	5280.648818
475	6306.140545
480	5644.467273
485	6135.124136
490	6200.092091
495	5767.902682
500	6018.211045
505	5791.688909
510	6283.551045
515	6135.453818
520	6476.741318
525	5852.064136
530	6314.526455
535	6449.573591
540	6372.115773
545	6681.086091
550	6738.381591
555	7203.575
560	6510.901182
565	6668.997682
570	7673.726909
575	7694.509045
580	7087.463909
585	7502.999773
590	7663.776045
595	7631.415273
600	7717.741636
605	7393.311727
610	7780.206955
615	7686.939545
620	7962.800818
625	8163.114455
630	8186.266682
635	8157.345682
640	8167.012091
645	8509.130864
650	8374.357318
655	8509.629818
660	7824.585545
665	8161.675182
670	8730.420636
675	8405.782318
680	8800.855909
685	8759.339364
690	8521.199136
695	8619.793318
700	8952.75
705	9295.915318
710	9389.225455
715	8808.3805
720	9630.105091
725	9456.083455
730	9492.923273
735	8484.988545
740	9093.825773
745	9549.360364
750	9130.674182
755	9823.232364
760	9671.176364
765	10122.59864
770	10143.22968
775	10389.96359
780	9818.135818
785	9857.333955
790	10197.28059
795	9796.694591
800	10425.318
805	9703.502682
810	10398.30745
815	10057.344
820	10673.10136
825	10145.30709
830	10367.49932
835	10432.13168
840	10527.99145
845	11166.54477
850	10592.67982
855	10650.57245
860	10630.60318
865	11163.97609
870	10604.14932
875	10770.45464
880	11140.96759
885	11230.44545
890	11410.70818
895	11203.79245
900	11092.48691
905	11206.18
910	11159.03382
915	11831.02545
920	11325.2845
925	11563.94255
930	11307.51377
935	11730.3345
940	11609.36191
945	11903.46095
950	11784.98068
955	11643.58018
960	12028.46095
965	11847.16355
970	12126.06364
975	12077.51859
980	12112.06473
985	11906.04005
990	11954.11482
995	11577.79268
1000	11751.30918
1005	12451.08118
1010	11974.62659
1015	12380.61582
1020	12302.43045
1025	12874.43095
1030	12334.58505
1035	12870.152
1040	12215.50541
1045	12728.01341
1050	12421.14936
1055	12627.82891
1060	12664.94545
1065	12837.86491
1070	12398.25232
1075	12657.67136
1080	12310.77773
1085	13015.54077
1090	12539.96695
1095	12694.95959
1100	12786.74809
1105	13112.22032
1110	12360.65582
1115	13491.82964
1120	12906.04509
1125	13512.28336
1130	12885.69891
1135	12859.58868
1140	12899.74032
1145	12835.16373
1150	13163.52577
1155	13604.62164
1160	12909.73809
1165	13544.63982
1170	13253.62264
1175	13165.23041
1180	13103.5735
1185	13616.10795
1190	13366.97214
1195	13680.16859
1200	13228.44327
1205	13654.97445
1210	13444.38241
1215	14037.70259
1220	13487.6845
1225	13952.39191
1230	13598.86318
1235	14168.48955
1240	13863.57909
1245	13806.05077
1250	13648.68759
1255	13435.85345
1260	13660.58864
1265	14151.24936
1270	13710.98782
1275	14063.46191
1280	13947.62
1285	14108.3365
1290	13385.51636
1295	13706.12145
1300	14529.50582
1305	13923.198
1310	14177.90682
1315	14271.22832
1320	14008.49382
1325	14422.457
1330	14238.16077
1335	13700.59645
1340	13961.73295
1345	13659.64332
1350	14432.83318
1355	13966.52982
1360	14335.94032
1365	13809.80286
1370	14120.47477
1375	14110.05064
1380	14366.64355
1385	14411.44241
1390	14122.539
1395	13746.93864
1400	13988.23632
1405	14405.65259
1410	14599.0295
1415	14026.97455
1420	14193.59909
1425	13821.71318
1430	14109.8255
1435	13955.78945
1440	14583.81423
1445	14246.44741
1450	14512.99891
1455	13971.91918
1460	14278.94668
1465	14301.36945
1470	14547.44682
1475	14759.69836
1480	13923.7705
1485	14135.12986
1490	14000.80159
1495	14395.88055
1500	13676.67564
1505	14395.02373
1510	14436.34368
1515	13724.89891
1520	14142.11086
1525	13942.83564
1530	14231.46182
1535	13964.00214
1540	14697.61677
1545	14811.37418
1550	14009.67945
1555	14407.02177
1560	14513.41327
1565	14401.94382
1570	14301.11727
1575	15053.36845
1580	14392.863
1585	14108.31045
1590	14407.08018
1595	14130.89491
1600	14896.61695
1605	14548.31759
1610	14460.63382
1615	14809.78764
1620	14493.64732
1625	14573.53809
1630	14497.91255
1635	14138.52273
1640	14051.13941
1645	14294.618
1650	14412.66373
1655	14196.89218
1660	15107.93855
1665	14323.78886
1670	14836.99777
1675	14872.586
1680	14902.48782
1685	14988.526
1690	14562.52291
1695	14766.63891
1700	14892.206
1705	14522.00755
1710	14517.23068
1715	14835.82905
1720	14199.32632
1725	14657.97941
1730	14286.29605
1735	14605.32836
1740	14608.13323
1745	14400.00382
1750	14924.72445
1755	15152.77418
1760	15173.54432
1765	14215.86164
1770	14713.08873
1775	15088.77614
1780	14617.62636
1785	14596.55259
1790	14732.86023
1795	14722.48395
1800	14720.70391
1805	14432.11741
1810	14429.06059
1815	14627.4075
1820	15359.0635
1825	15014.99127
1830	14241.51427
1835	14242.11586
1840	14731.55214
1845	14848.93173
1850	14562.22059
1855	14482.86741
1860	14454.14818
1865	14845.63577
1870	14549.43814
1875	15183.15082
1880	13910.64959
1885	14887.65177
1890	13815.88877
1895	15087.13823
1900	14466.99332
1905	14502.51564
1910	14443.22241
1915	14631.33264
1920	14692.56559
1925	15071.97932
1930	14405.38714
1935	14361.21268
1940	14168.06186
1945	14099.47691
1950	14205.02014
1955	13874.77418
1960	14761.30027
1965	14203.024
1970	14828.01064
1975	14274.49218
1980	14459.98768
1985	14270.69295
1990	14482.10682
1995	14905.10668
2000	15100.22577
2005	14487.23405
2010	14416.60836
2015	14694.75118
2020	14679.92095
2025	15441.11623
2030	14684.38955
2035	14910.49618
2040	15214.14045
2045	14968.53864
2050	15304.64468
2055	15596.23336
2060	14494.00227
2065	14820.77182
2070	14605.8335
2075	14892.08318
2080	14437.34973
2085	14661.25295
2090	15206.85441
2095	15145.547
2100	14780.91682
2105	14569.21645
2110	14326.24114
2115	14450.01291
2120	15048.90405
2125	14637.92005
2130	14318.36991
2135	14070.5375
2140	14853.14095
2145	14407.5815
2150	14992.80441
2155	14832.55595
2160	14623.21918
2165	14452.2655
2170	14266.378
2175	14261.8515
2180	14474.28286
2185	14458.20491
2190	14194.86773
2195	14626.36964
2200	14329.61323
2205	14375.39236
2210	14795.24327
2215	14615.13686
2220	14259.755
2225	14241.92286
2230	14105.1115
2235	14599.67232
2240	15042.64573
2245	14010.522
2250	14831.45341
2255	14612.66891
2260	14603.01818
2265	14107.72318
2270	14183.09091
2275	14867.19441
2280	13896.57882
2285	14828.22395
2290	14529.62127
2295	14508.65464
2300	14632.23755
2305	14486.00673
2310	14708.46518
2315	14506.60445
2320	14557.44277
2325	14634.72591
2330	13789.13532
2335	14647.25014
2340	14354.04568
2345	14825.95323
2350	14741.59841
2355	13735.95809
2360	14919.26209
2365	14087.87845
2370	14271.74536
2375	14681.76895
2380	14561.23336
2385	14671.55809
2390	14611.31595
2395	14201.84691
2400	14041.04291
2405	14358.24314
2410	14625.19464
2415	13971.89741
2420	13716.83914
2425	14603.22132
2430	14222.34632
2435	14316.51186
2440	14341.02659
2445	14337.82814
2450	14787.12791
2455	14320.91241
2460	14073.59836
2465	14383.82955
2470	14157.96368
2475	14368.80555
2480	14558.82073
2485	14202.43959
2490	14265.32586
2495	14038.51277
2500	14317.70195
2505	14159.39018
2510	14202.70686
2515	14298.66755
2520	14176.12691
2525	13971.86809
2530	14005.10109
2535	13435.97914
2540	14125.85268
2545	13679.27918
2550	13861.31336
2555	14494.23318
2560	14441.87886
2565	14261.28345
2570	13962.58559
2575	13995.63118
2580	14253.69891
2585	13902.66191
2590	14019.58173
2595	14495.13877
2600	14184.18805
2605	13692.96586
2610	13360.74568
2615	13971.94895
2620	13861.46191
2625	13701.78095
2630	14319.8635
2635	13792.01923
2640	13375.86709
2645	13778.71327
2650	13733.24827
2655	13364.00364
2660	14185.16595
2665	13631.22477
2670	13843.20095
2675	13663.27745
2680	13887.97932
2685	14424.96336
2690	14291.12473
2695	13866.44618
2700	13928.19018
2705	13871.88305
2710	13365.09609
2715	13818.51118
2720	13727.0305
2725	13977.66805
2730	13387.45755
2735	13708.77459
2740	14030.50614
2745	13591.32391
2750	13354.88641
2755	13529.97368
2760	13445.20786
2765	13845.61005
2770	13315.63082
2775	13969.61805
2780	13366.23482
2785	13407.95218
2790	13340.96091
2795	13368.15586
2800	13487.29859
2805	13438.23027
2810	13604.71991
2815	13765.22786
2820	13538.60023
2825	13476.89473
2830	12715.24414
2835	13217.69036
2840	13526.75314
2845	13076.83705
2850	12832.93332
2855	13165.61214
2860	12944.46568
2865	13261.56241
2870	13585.31168
2875	12926.48323
2880	13367.77414
2885	13201.05195
2890	13627.32473
2895	13457.42468
2900	13432.56264
2905	13421.85486
2910	13074.46077
2915	12937.62932
2920	13358.15168
2925	13044.39127
2930	12751.40255
2935	13028.99386
2940	12898.80368
2945	13144.41886
2950	13392.62477
2955	12943.08005
2960	13141.59177
2965	13121.288
2970	13022.44273
2975	13119.19309
2980	12995.66945
2985	12974.6465
2990	13172.38873
2995	13401.43191
3000	12920.94686
3005	13058.07377
3010	13056.76855
3015	13402.39586
3020	13026.14877
3025	12591.07082
3030	12457.28941
3035	12278.91632
3040	12703.58559
3045	12953.55909
3050	12876.91591
3055	12408.80114
3060	12849.51605
3065	12658.658
3070	12693.87768
3075	12682.72032
3080	12389.06227
3085	12545.08923
3090	12529.701
3095	12348.15491
3100	13023.00814
3105	13290.25564
3110	13071.52841
3115	13111.93041
3120	12359.87709
3125	12498.96755
3130	12673.88086
3135	12647.22341
3140	12941.74677
3145	12491.135
3150	13030.71814
3155	12384.03455
3160	12695.87223
3165	12876.55773
3170	12924.19655
3175	12670.78355
3180	12212.17373
3185	12627.371
3190	12123.18018
3195	13021.16345
3200	12486.84818
3205	12962.30573
3210	12751.17082
3215	12261.93864
3220	12042.69982
3225	12269.41364
3230	12426.98786
3235	12598.22109
3240	13022.09845
3245	12424.68759
3250	13023.16495
3255	12732.29359
3260	12299.66923
3265	12530.03
3270	12303.81686
3275	12332.35136
3280	12472.04182
3285	12687.49664
3290	12538.72041
3295	12064.35555
3300	12366.98355
3305	11710.40959
3310	12224.72323
3315	12148.32355
3320	12603.51805
3325	12642.51877
3330	12388.95418
3335	12263.88286
3340	11807.73073
3345	12203.93368
3350	12437.14923
3355	12572.6695
3360	12287.22095
3365	12346.9205
3370	12083.23759
3375	12325.77532
3380	12085.02986
3385	12151.828
3390	11951.67314
3395	11825.91855
3400	11911.60755
3405	12125.67273
3410	11956.08668
3415	11789.46832
3420	11729.32168
3425	11817.06741
3430	11821.67691
3435	11865.26055
3440	11708.37786
3445	11710.20159
3450	12073.99627
3455	11338.13191
3460	12082.75764
3465	11537.57045
3470	12066.93423
3475	11466.54582
3480	11989.39218
3485	11692.94709
3490	12110.55655
3495	12097.97686
3500	11809.93464
3505	11359.67541
3510	11328.74277
3515	11142.68868
3520	12171.60355
3525	11721.39368
3530	11479.68355
3535	11946.23659
3540	11559.89068
3545	11723.82786
3550	11705.33736
3555	11336.86809
3560	11398.12455
3565	11818.01859
3570	12025.74268
3575	12217.11645
3580	11375.88932
3585	11970.78805
3590	11525.40668
3595	11779.33991
3600	12045.66309
3605	11231.11041
3610	11850.36286
3615	11684.02518
3620	11674.94209
3625	11968.69932
3630	11521.963
3635	11755.64345
3640	12081.50805
