# Supplementary material for: DNArepairK: An Interactive Database for Exploring the Impact of Anticancer Drugs onto the Dynamics of DNA Repair Proteins
Source: Biomedicines. 2021 Sep 16;9(9):1238. doi: 10.3390/biomedicines9091238 (PMC8470695; doi:10.3390/biomedicines9091238)
Supplement: Supplementary file 1 [file biomedicines-09-01238-s001.zip › Fit and Raw data/Rad1/Rad1/Rad1_I.txt]

Rad1_I	c5e0b4
0	0
5	-106.82695
10	-6.3084
15	-63.928375
20	229.28605
25	261.834875
30	-110.394875
35	176.706425
40	29.4434
45	292.778525
50	333.39995
55	-136.955125
60	257.63885
65	28.2705
70	-81.103075
75	42.2405
80	269.343775
85	47.867425
90	274.546
95	320.79625
100	393.919875
105	127.9992
110	303.875425
115	225.5337
120	202.5119
125	373.8106
130	248.370875
135	173.962825
140	457.039675
145	357.904725
150	389.843775
155	500.379625
160	514.632325
165	449.385975
170	532.407225
175	410.651725
180	512.6387
185	857.84955
190	402.768125
195	580.32525
200	737.900425
205	702.47935
210	866.65995
215	1141.94545
220	772.916075
225	718.12185
230	832.927775
235	944.134525
240	971.261325
245	981.312175
250	1132.641475
255	947.895075
260	1105.022675
265	1197.230425
270	1224.3384
275	1259.861425
280	1369.56155
285	1487.8506
290	1519.967725
295	1656.74465
300	1734.409375
305	1849.697825
310	1787.801675
315	1878.47145
320	1935.083625
325	2115.92015
330	2060.21955
335	2004.907
340	2124.09155
345	2060.888125
350	1878.452025
355	2140.871025
360	1961.0732
365	2206.2151
370	2357.78115
375	2222.711375
380	2479.360425
385	2374.6312
390	2570.826975
395	2613.419225
400	2672.027725
405	2635.211475
410	2720.43925
415	2753.177875
420	2880.748275
425	2968.23535
430	2878.11055
435	3132.94175
440	3220.50135
445	3247.50145
450	3177.063075
455	3299.97515
460	3612.91225
465	3528.1819
470	3866.11275
475	3665.364775
480	4001.321775
485	3645.5372
490	3846.040175
495	4087.48495
500	4047.820075
505	3823.041925
510	4131.62
515	4087.592475
520	4375.495325
525	4608.206775
530	4620.6779
535	4619.884175
540	4625.917725
545	5039.458275
550	4901.3261
555	5225.21485
560	5014.742175
565	5081.619
570	5207.80345
575	5206.903675
580	5153.822325
585	5421.778725
590	5595.28605
595	5491.36225
600	5522.778825
605	5644.622875
610	5771.587
615	5828.97315
620	5848.131575
625	6075.88815
630	6092.7197
635	6213.9395
640	6142.86085
645	6427.722725
650	6581.0973
655	6756.61915
660	6645.838825
665	6767.7797
670	7014.885525
675	6855.757325
680	6824.8009
685	6818.577475
690	7147.725375
695	7044.93455
700	7231.20985
705	7272.576875
710	7252.724125
715	7796.823825
720	7519.688375
725	7118.96435
730	7395.4362
735	7260.9003
740	7985.70375
745	7752.817425
750	7861.81765
755	7734.7178
760	7883.889
765	8067.138475
770	8336.58825
775	8354.917925
780	8189.9694
785	8387.7971
790	8661.81405
795	8788.098125
800	8652.9645
805	8815.012925
810	8895.98245
815	8733.338375
820	9037.965375
825	9071.39645
830	9123.676325
835	9164.753875
840	9158.26595
845	9269.0681
850	9743.1863
855	9387.15305
860	9627.93215
865	9718.56105
870	9972.2313
875	9796.7149
880	9654.532175
885	10209.19463
890	10203.74268
895	10037.86543
900	10549.65918
905	10549.6794
910	10360.69528
915	10873.6783
920	10753.88975
925	10882.96938
930	10563.54958
935	10632.1609
940	10614.23473
945	10793.78608
950	11122.18495
955	11147.62348
960	11048.0407
965	11143.79888
970	11518.72208
975	11263.64938
980	11253.13713
985	11207.94048
990	11497.34373
995	11479.8767
1000	11451.94508
1005	11616.73468
1010	12005.04208
1015	11880.63048
1020	12032.88445
1025	11655.3419
1030	11422.44895
1035	11993.3867
1040	11876.5255
1045	12276.33915
1050	12007.92345
1055	11890.37243
1060	12154.06503
1065	12306.29578
1070	12407.04108
1075	12341.6085
1080	12308.47283
1085	12158.13785
1090	12716.67373
1095	12507.46965
1100	12702.83678
1105	12515.35728
1110	12440.66145
1115	12609.04248
1120	12566.47808
1125	13060.29835
1130	12662.0141
1135	13102.38793
1140	13035.72675
1145	12909.66853
1150	13037.06943
1155	12975.47275
1160	13348.0063
1165	13173.97383
1170	12881.6231
1175	13207.15088
1180	13367.6857
1185	13231.46378
1190	13094.47368
1195	13468.7661
1200	13361.94945
1205	13300.46748
1210	13548.22613
1215	13359.53005
1220	13352.57575
1225	13783.57778
1230	13549.48605
1235	13920.52938
1240	13669.10288
1245	13533.45428
1250	13861.78628
1255	13862.54375
1260	13889.136
1265	13651.22798
1270	14121.85385
1275	14163.05993
1280	13897.20318
1285	14153.18485
1290	14094.3825
1295	14169.06078
1300	14251.78063
1305	13956.40778
1310	14174.1753
1315	14558.72988
1320	14440.1014
1325	14350.3695
1330	14252.82038
1335	14110.52818
1340	14490.7853
1345	14376.65035
1350	14509.60128
1355	14350.64493
1360	14302.97583
1365	14249.41985
1370	14540.05938
1375	14796.05155
1380	14273.8826
1385	14644.25303
1390	14222.98475
1395	14602.73205
1400	14902.09768
1405	14873.14758
1410	15075.99468
1415	14960.1775
1420	14991.3817
1425	14777.0944
1430	14632.84785
1435	14813.775
1440	15275.57033
1445	15158.56373
1450	15092.40598
1455	14865.8575
1460	14919.24083
1465	15370.73905
1470	15071.93108
1475	15284.22745
1480	15364.74283
1485	15339.74673
1490	15192.34703
1495	15482.11985
1500	15511.51748
1505	15157.51188
1510	15016.46143
1515	15231.4205
1520	14995.4841
1525	15469.30693
1530	15287.12213
1535	15311.8078
1540	15471.69178
1545	15419.69923
1550	15750.92078
1555	15471.16803
1560	15566.44825
1565	15658.42385
1570	15702.85943
1575	15557.16958
1580	15206.55703
1585	15802.83395
1590	15668.9295
1595	16140.6519
1600	16037.44955
1605	15965.65128
1610	16009.20038
1615	15928.7454
1620	15940.5371
1625	16391.28428
1630	16071.23658
1635	15969.68255
1640	16169.22978
1645	15813.3867
1650	16097.2914
1655	15729.62283
1660	15666.83333
1665	15864.60138
1670	15798.13155
1675	16265.71998
1680	15728.18733
1685	15907.4296
1690	16036.9922
1695	16119.03743
1700	16224.38795
1705	15978.401
1710	15988.56975
1715	16186.41525
1720	16106.23333
1725	16091.47803
1730	16162.27953
1735	15962.716
1740	15920.15963
1745	16282.72085
1750	16255.67583
1755	15960.85043
1760	16321.1426
1765	16167.91738
1770	16200.67105
1775	16549.97455
1780	16362.86548
1785	16320.02075
1790	16440.2634
1795	16522.73488
1800	16516.8606
1805	16439.12875
1810	16246.9032
1815	16591.25645
1820	16547.96978
1825	16209.00325
1830	16013.2338
1835	16389.60493
1840	16545.82928
1845	16201.41738
1850	16469.67268
1855	16213.19215
1860	16804.44408
1865	16362.30138
1870	16507.861
1875	16609.0226
1880	16138.98208
1885	16403.50393
1890	16442.66535
1895	16465.90605
1900	16486.07643
1905	16197.72243
1910	16449.76983
1915	15953.73835
1920	16244.04915
1925	16470.54723
1930	16093.6993
1935	16206.05428
1940	15783.49903
1945	15665.97398
1950	15867.67273
1955	15688.5127
1960	16156.66958
1965	15905.92143
1970	15970.4931
1975	16303.2149
1980	16080.10525
1985	15970.58213
1990	16401.945
1995	16227.90135
2000	16450.4541
2005	16293.29633
2010	16137.56245
2015	16188.69035
2020	16229.12175
2025	16248.21265
2030	16160.61725
2035	16216.51643
2040	16066.98198
2045	16389.6896
2050	16504.58103
2055	16358.68593
2060	16634.052
2065	16817.66018
2070	16532.51338
2075	16441.51503
2080	16532.48243
2085	16291.6038
2090	16472.8782
2095	16555.5707
2100	16661.89993
2105	16243.73203
2110	16213.5426
2115	16216.45035
2120	16631.09478
2125	16476.49023
2130	16512.386
2135	16329.83308
2140	16773.86235
2145	17008.42138
2150	16843.3579
2155	16325.76393
2160	16662.71623
2165	16828.99443
2170	16419.1097
2175	16867.0725
2180	16544.21873
2185	16836.86648
2190	16770.7446
2195	16849.23115
2200	17041.70278
2205	16958.47388
2210	17068.14915
2215	16954.52528
2220	16508.91565
2225	16775.49723
2230	16701.84885
2235	16656.62605
2240	16868.27955
2245	16785.34368
2250	17012.23658
2255	16614.53983
2260	16975.92288
2265	16984.3866
2270	16812.88338
2275	17014.83333
2280	16241.97288
2285	16583.46508
2290	16568.00913
2295	16853.4957
2300	16532.14518
2305	16724.40123
2310	16883.54085
2315	17070.74738
2320	16654.889
2325	16757.3122
2330	16607.37723
2335	17135.74353
2340	16579.9878
2345	16686.8248
2350	16955.7552
2355	16732.465
2360	16553.85958
2365	16878.50163
2370	16403.64068
2375	16651.319
2380	16464.82378
2385	16595.68955
2390	16551.45158
2395	16579.57133
2400	16881.58228
2405	16925.02088
2410	16313.6893
2415	16299.6385
2420	16558.44985
2425	16891.77913
2430	16837.48705
2435	16980.86668
2440	16736.93385
2445	17206.46763
2450	17090.93058
2455	16636.41588
2460	16530.3864
2465	16828.67885
2470	16490.90608
2475	16682.47498
2480	16416.22668
2485	16404.85063
2490	16584.0541
2495	16628.24725
2500	16597.4271
2505	16579.35533
2510	16548.02643
2515	16291.6293
2520	16510.16355
2525	16495.0774
2530	16238.87585
2535	16260.48575
2540	16351.80948
2545	16181.8269
2550	16654.87363
2555	16310.38305
2560	16494.91485
2565	16677.01918
2570	16226.5744
2575	16430.70128
2580	16215.51003
2585	16058.98418
2590	16496.52293
2595	16505.4097
2600	16468.46128
2605	16135.09813
2610	15896.80065
2615	16005.9995
2620	15921.83968
2625	16346.02235
2630	15662.42763
2635	16061.94055
2640	16247.19725
2645	16188.62365
2650	16339.3741
2655	15898.37273
2660	15908.58095
2665	15836.2661
2670	15525.89803
2675	15862.16335
2680	15395.16415
2685	15610.97815
2690	15707.01378
2695	15574.45018
2700	16066.21963
2705	15509.78025
2710	16149.1138
2715	16310.42858
2720	15896.6985
2725	16516.62713
2730	15946.07533
2735	16072.69875
2740	15991.43008
2745	15881.57948
2750	16144.81185
2755	16062.26413
2760	15871.55073
2765	16034.04428
2770	15888.91695
2775	15992.81478
2780	15963.91893
2785	15962.34668
2790	15993.92128
2795	15515.16173
2800	15833.3029
2805	15372.54898
2810	15167.22098
2815	15110.7324
2820	15614.30308
2825	15957.85125
2830	15762.4115
2835	15671.45688
2840	15557.33048
2845	15400.8962
2850	15602.9842
2855	15701.20043
2860	15454.3174
2865	15723.39233
2870	15906.26563
2875	15701.07758
2880	15290.81673
2885	15384.22648
2890	15612.6176
2895	15563.05305
2900	15767.97575
2905	15626.36578
2910	15447.16785
2915	15808.08018
2920	15478.33418
2925	15731.0205
2930	15641.16838
2935	15183.77425
2940	15478.73943
2945	15282.94715
2950	15454.84478
2955	15567.91008
2960	14913.10438
2965	15530.27233
2970	14720.41055
2975	15464.88855
2980	15194.65303
2985	14788.19328
2990	15186.3117
2995	14881.5476
3000	15350.24178
3005	15052.861
3010	14908.23483
3015	15197.2175
3020	15759.05815
3025	15255.9232
3030	14945.1545
3035	15129.51648
3040	14668.19995
3045	15007.77068
3050	15297.07508
3055	15092.20318
3060	15133.271
3065	15438.09985
3070	15288.56365
3075	15022.6918
3080	14708.87473
3085	15084.26328
3090	15347.3457
3095	15111.34688
3100	15154.8707
3105	15028.99363
3110	14953.44355
3115	15376.03078
3120	15090.46523
3125	15381.69905
3130	15078.90213
3135	15695.60563
3140	15406.9289
3145	16057.6351
3150	15629.09608
3155	15494.50925
3160	14893.79808
3165	15571.32835
3170	15308.56958
3175	15508.83795
3180	15299.98358
3185	15349.36278
3190	15327.98593
3195	15207.60563
3200	15497.88545
3205	15133.7221
3210	15326.6871
3215	15406.70913
3220	15460.07853
3225	15294.23768
3230	15195.94333
3235	15656.40843
3240	15585.1038
3245	15403.55948
3250	15420.557
3255	15844.11175
3260	15555.1983
3265	15383.69693
3270	15489.87885
3275	15715.02873
3280	15068.88065
3285	14973.93365
3290	15546.58823
3295	14925.03435
3300	15397.04425
3305	15201.5483
3310	15399.22195
3315	15474.17528
3320	15277.2676
3325	15410.8513
3330	14804.4041
3335	14922.82048
3340	15051.29355
3345	14747.77805
3350	14990.4922
3355	14711.76668
3360	14883.13138
3365	15139.6334
3370	14721.54138
3375	14919.19873
3380	14833.4441
3385	14605.02278
3390	14870.51385
3395	14660.82805
3400	15250.68603
3405	14779.92218
3410	14818.13333
3415	14729.6323
3420	14311.16128
3425	14849.81513
3430	14653.29555
3435	15025.76568
3440	14592.65298
3445	14863.63265
3450	14713.80928
3455	14686.18045
3460	14848.43618
3465	14593.3158
3470	14243.51648
3475	14262.2432
3480	14418.21288
3485	14853.90255
3490	14313.64133
3495	14645.73428
3500	14515.22273
3505	14149.61818
3510	14121.5865
3515	13825.0783
3520	14024.21973
3525	14201.96168
3530	14361.26055
3535	14598.43903
3540	14279.42168
3545	14528.275
