# Supplementary material for: DNArepairK: An Interactive Database for Exploring the Impact of Anticancer Drugs onto the Dynamics of DNA Repair Proteins
Source: Biomedicines. 2021 Sep 16;9(9):1238. doi: 10.3390/biomedicines9091238 (PMC8470695; doi:10.3390/biomedicines9091238)
Supplement: Supplementary file 1 [file biomedicines-09-01238-s001.zip › Fit and Raw data/Rad50/Rad50.txt]

2
1
A80*(k80/(l80-k80))*(Math.exp(-k80*t)-Math.exp(-l80*t))+B80*(1-Math.exp(-k80*t))
00b0f0
A80=36552.8327717302;k80=0.00973126069018478;l80=0.000479543399080057;B80=14977.1276051722
Rad50
if:t>=0
A80*(k80/(l80-k80))*(Math.exp(-k80*t)-Math.exp(-l80*t))+B80*(1-Math.exp(-k80*t))

A81*(k81/(l81-k81))*(Math.exp(-k81*t)-Math.exp(-l81*t))+B81*(1-Math.exp(-k81*t))
00b050
A81=10551.2000309167;k81=0.0057324842308848;l81=0.000925915081630555;B81=5565.8560920754
Rad50_I
if:t>=0
A81*(k81/(l81-k81))*(Math.exp(-k81*t)-Math.exp(-l81*t))+B81*(1-Math.exp(-k81*t))
