# Supplementary material for: DNArepairK: An Interactive Database for Exploring the Impact of Anticancer Drugs onto the Dynamics of DNA Repair Proteins
Source: Biomedicines. 2021 Sep 16;9(9):1238. doi: 10.3390/biomedicines9091238 (PMC8470695; doi:10.3390/biomedicines9091238)
Supplement: Supplementary file 1 [file biomedicines-09-01238-s001.zip › Fit and Raw data/Rad50/Rad50/Rad50.txt]

Rad50	bdd7ee
0	0
5	3075.553167
10	4961.289167
15	7475.439167
20	11089.8185
25	10491.48267
30	13862.30983
35	15499.23583
40	18063.2705
45	17836.96583
50	19845.00417
55	21149.20883
60	23347.59633
65	25783.28567
70	26080.24317
75	27042.672
80	29698.955
85	29585.31283
90	31404.904
95	31838.3515
100	32365.4955
105	33221.503
110	33218.145
115	33325.7535
120	34528.39267
125	34300.38383
130	34322.9645
135	36667.77483
140	36163.844
145	35299.90883
150	38034.95117
155	37095.66367
160	38551.0675
165	39413.53
170	40229.75967
175	38984.0595
180	40512.10867
185	41028.176
190	41362.61717
195	41122.84717
200	41638.98333
205	40800.08283
210	44246.655
215	42348.143
220	43827.02833
225	43068.583
230	41212.0945
235	43128.8055
240	42707.79733
245	43630.34083
250	43165.28433
255	43698.2065
260	43858.80567
265	44606.03417
270	44676.80767
275	44893.94083
280	45880.06083
285	45373.5285
290	45458.4565
295	46081.82267
300	44352.12333
305	45767.05733
310	46887.696
315	46646.69917
320	46394.93383
325	44860.20167
330	45795.94183
335	46028.29767
340	44370.7965
345	45289.38183
350	45253.83467
355	46220.52167
360	46886.7885
365	45761.5635
370	46433.49317
375	47320.3095
380	47536.74133
385	45754.17417
390	46916.74817
395	46293.25967
400	45824.01417
405	45941.3115
410	45845.98667
415	47017.09017
420	46033.54583
425	45954.69633
430	44965.12917
435	43547.98067
440	44082.35217
445	46177.47267
450	45441.10733
455	45561.356
460	46206.544
465	45111.65217
470	46059.40667
475	44525.613
480	44468.981
485	45440.32
490	44103.404
495	44930.90683
500	44684.91817
505	44058.9275
510	44687.32133
515	44083.61683
520	45661.0735
525	44548.0705
530	44667.1425
535	44679.55167
540	46436.0485
545	44602.763
550	44554.23333
555	44381.81817
560	45999.3975
565	44718.2805
570	44022.29133
575	44577.9945
580	43496.72583
585	43984.13767
590	43758.30183
595	42429.09833
600	42363.93133
605	43923.8635
610	42194.011
615	42499.47067
620	44164.2345
625	42616.8815
630	42221.58133
635	43233.14017
640	44511.413
645	43227.50183
650	43364.62867
655	41085.51117
660	44124.60467
665	43255.50383
670	43370.24383
675	41797.613
680	42751.17833
685	42199.16733
690	41842.48183
695	41959.613
700	40831.837
705	43424.56333
710	41297.89333
715	42290.00717
720	42165.12017
725	41591.6055
730	41654.449
735	42363.65383
740	41421.15817
745	42883.55817
750	42321.54633
755	41137.915
760	42384.34917
765	42084.70067
770	41847.87733
775	41702.8485
780	41363.9285
785	42478.93633
790	41967.95667
795	43449.79783
800	41932.3735
805	41719.36367
810	41569.67683
815	40696.05917
820	41701.454
825	41659.57333
830	39107.0335
835	40354.44333
840	38886.48267
845	39843.135
850	40617.33633
855	41272.68283
860	39397.37233
865	40632.81717
870	41277.126
875	40670.99467
880	41513.19533
885	39871.45983
890	41528.79083
895	39570.66667
900	40975.9915
905	40112.71483
910	40474.963
915	40755.6025
920	38883.832
925	40348.08967
930	40765.6095
935	40496.0995
940	39971.68367
945	40251.46433
950	39212.33667
955	38714.402
960	39837.855
965	38895.99683
970	38961.80283
975	38510.07633
980	38796.53467
985	38423.7445
990	38375.45333
995	37909.67467
1000	37441.205
1005	38857.697
1010	38056.4635
1015	38579.1535
1020	38136.3605
1025	38031.195
1030	37173.608
1035	37223.00167
1040	38252.40467
1045	36429.71067
1050	36722.49733
1055	36560.531
1060	37198.73083
1065	36406.837
1070	36779.32167
1075	37272.61017
1080	37749.0125
1085	37806.45633
1090	38083.51283
1095	38458.0355
1100	38257.4275
1105	37586.35283
1110	37581.93067
1115	37206.79883
1120	37738.08083
1125	37847.50167
1130	36931.28067
1135	35903.5205
1140	36225.87483
1145	36909.99667
1150	37230.34517
1155	35677.71667
1160	37044.65417
1165	37777.83783
1170	37242.7065
1175	35548.827
1180	35571.011
1185	37666.50983
1190	36139.5595
1195	37183.41367
1200	36638.00267
1205	36628.68433
1210	36993.5985
1215	35423.94833
1220	35707.4885
1225	36149.66467
1230	36869.60617
1235	36735.79167
1240	36711.8755
1245	34976.48483
1250	36536.50367
1255	35554.85233
1260	36538.0205
1265	36012.08633
1270	35931.73917
1275	34929.66667
1280	35304.44333
1285	36378.78117
1290	35149.49233
1295	35500.67467
1300	35419.83667
1305	35919.82933
1310	35345.64767
1315	34119.6
1320	35233.19767
1325	35474.73017
1330	34424.353
1335	34889.9765
1340	35777.28917
1345	34658.906
1350	35048.085
1355	35660.097
1360	34393.5
1365	35552.126
1370	33967.80933
1375	35100.57817
1380	35396.805
1385	34778.66983
1390	34933.9135
1395	34806.22233
1400	33305.46583
1405	34867.92633
1410	35011.6155
1415	34515.03667
1420	34897.87283
1425	34836.30217
1430	35275.94983
1435	34798.76117
1440	34049.44133
1445	34626.873
1450	33031.48767
1455	35513.555
1460	34425.8615
1465	33744.704
1470	32910.53983
1475	32519.26917
1480	33576.66033
1485	33984.21333
1490	35017.49233
1495	33560.8565
1500	33682.13917
1505	32271.38433
1510	34757.19417
1515	33429.9365
1520	33951.59067
1525	34164.97983
1530	33758.2815
1535	33360.93
1540	33706.10367
1545	34284.56033
1550	32163.812
1555	34885.34917
1560	33598.8075
1565	33397.65167
1570	33257.36783
1575	33473.166
1580	33419.41117
1585	32202.5055
1590	33158.58117
1595	32776.44217
1600	33205.43767
1605	33613.8955
1610	34103.3375
1615	34469.85383
1620	33345.524
1625	32352.50617
1630	32451.49233
1635	32806.928
1640	33148.42833
1645	32792.22117
1650	32529.71917
1655	32607.44467
1660	32914.97
1665	33659.10467
1670	33535.50083
1675	33487.20533
1680	32472.32367
1685	33031.01133
1690	32013.38833
1695	31622.50617
1700	32855.45617
1705	33107.60633
1710	32500.11567
1715	32454.81833
1720	33788.01017
1725	31808.572
1730	32036.65717
1735	31709.00883
1740	33468.79583
1745	31584.67917
1750	32364.984
1755	32135.70767
1760	32378.1885
1765	32527.99083
1770	30875.54267
1775	32967.30883
1780	31236.959
1785	31856.01633
1790	31065.51267
1795	30901.16383
1800	32918.98483
1805	31922.77583
1810	32379.93133
1815	32692.8245
1820	31692.538
1825	30314.73833
1830	29655.3445
1835	31272.83233
1840	31504.28333
1845	32592.83983
1850	32121.8645
1855	32516.86033
1860	31631.24717
1865	31910.72617
1870	31029.236
1875	31597.67383
1880	30480.09967
1885	31743.87483
1890	31664.13933
1895	31717.826
1900	31424.83817
1905	30808.2405
1910	30722.59417
1915	31066.64883
1920	29777.53817
1925	28011.6005
1930	30287.424
1935	28227.82033
1940	29980.9975
1945	29566.35417
1950	28579.93467
1955	30054.53483
1960	29163.73667
1965	30760.48267
1970	30130.95033
1975	29031.7035
1980	29733.80633
1985	29757.2765
1990	29531.0365
1995	29809.38217
2000	29980.61417
2005	28612.492
2010	28510.67067
2015	29850.36467
2020	29192.0205
2025	28323.3035
2030	28060.74983
2035	29167.82783
2040	28074.01567
2045	28165.41767
2050	27605.89967
2055	28908.40883
2060	28327.99133
2065	28401.78317
2070	28480.78917
2075	29162.11167
2080	27980.37217
2085	28568.66067
2090	29129.99217
2095	29754.62
2100	29778.93333
2105	28592.62817
2110	29106.00483
2115	28469.60917
2120	28372.48483
2125	27512.45633
2130	29003.9775
2135	28309.70517
2140	27428.48
2145	25448.0585
2150	26762.40883
2155	27992.45317
2160	27674.448
2165	27655.76317
2170	27592.20633
2175	27228.80333
2180	27085.439
2185	27807.10717
2190	27943.2795
2195	27504.1165
2200	26044.415
2205	27089.31983
2210	28256.19367
2215	26664.99917
2220	27144.23433
2225	28130.9925
2230	27808.724
2235	27874.77183
2240	27595.82017
2245	26838.52383
2250	27753.21117
2255	28567.022
2260	27936.85067
2265	27871.00817
2270	28630.3075
2275	27440.10833
2280	28185.42183
2285	28220.676
2290	27776.35867
2295	26966.36167
2300	27088.22383
2305	28428.511
2310	25577.3945
2315	26865.44317
2320	26819.473
2325	27072.24217
2330	26602.39333
2335	28438.602
2340	26347.69533
2345	28344.24533
2350	28616.389
2355	28185.1045
2360	26414.49517
2365	28658.621
2370	27262.52133
2375	27123.1205
2380	28980.98583
2385	27434.13983
2390	27209.21033
2395	27548.90467
2400	26978.77217
2405	27604.19983
2410	27043.83733
2415	26928.3615
2420	27431.67567
2425	26572.97333
2430	28750.49767
2435	26971.56583
2440	26214.8295
2445	26254.567
2450	27264.64133
2455	26377.12567
2460	27303.897
2465	26509.92283
2470	27286.24967
2475	27982.09183
2480	26620.0785
2485	26394.489
2490	26621.571
2495	25619.74883
2500	25959.90583
2505	26280.3745
2510	27097.28733
2515	26577.604
2520	28135.23867
2525	26892.1905
2530	25170.444
2535	25856.35883
2540	27685.72967
2545	26029.28617
2550	26283.97883
2555	25499.21
2560	25605.22033
2565	26539.02067
2570	25820.44417
2575	25700.04867
2580	26074.2475
2585	24417.64033
2590	26287.65867
2595	27229.24283
2600	26911.20317
2605	25361.05833
2610	26374.98217
2615	24619.594
2620	26034.84583
2625	25577.522
2630	27468.226
2635	26912.97317
2640	26312.58133
2645	26381.06183
2650	25663.9635
2655	27008.56933
2660	25814.78167
2665	26323.46483
2670	26721.68483
2675	26031.66683
2680	26215.32583
2685	26502.647
2690	25940.5615
2695	26130.8075
2700	25527.3925
2705	27005.40867
2710	26036.67583
2715	26349.60033
2720	24934.34467
2725	25880.46733
2730	24611.085
2735	24918.3955
2740	26397.518
2745	25750.04617
2750	26062.89717
2755	24293.96483
2760	25632.1245
2765	24528.21817
2770	24710.29383
2775	25104.83133
2780	26477.37083
2785	24769.11917
2790	26044.94733
2795	23886.10367
2800	23756.917
2805	24934.947
2810	24238.816
2815	25794.10517
2820	25528.33017
2825	25340.8145
2830	24761.098
2835	25221.751
2840	24464.29283
2845	26510.92283
2850	25119.51067
2855	26210.5365
2860	24838.63233
2865	23495.11567
2870	25717.91817
2875	25104.08883
2880	24811.1445
2885	24827.791
2890	25442.43667
2895	24135.92483
2900	23954.41217
2905	25503.52417
2910	23720.65117
2915	24995.22233
2920	24247.68233
2925	25407.29783
2930	24360.305
2935	24189.74133
2940	24009.94967
2945	23820.79467
2950	24649.72867
2955	25144.29317
2960	25747.39317
2965	23271.74033
2970	22949.145
2975	24318.78217
2980	22993.80717
2985	24215.97817
2990	23031.13067
2995	24025.94167
3000	23781.40667
3005	24264.65917
3010	23776.83817
3015	22594.87
3020	24206.71117
3025	24166.48783
3030	23874.35583
3035	24621.616
3040	23320.07517
3045	24771.88567
3050	23869.93183
3055	24379.99333
3060	23912.58517
3065	24039.60533
3070	23381.64383
3075	24614.26867
3080	23790.02667
3085	23265.24633
3090	22573.83617
3095	23277.9125
3100	23181.70433
3105	23539.06333
3110	22820.48083
3115	22859.148
3120	22756.85833
3125	23670.9465
3130	23378.4555
3135	23881.46483
3140	21687.439
3145	22351.11283
3150	23480.3225
3155	22455.33117
3160	23184.419
3165	23928.18
3170	22873.412
3175	22833.76383
3180	22452.32517
3185	22638.94667
3190	23793.077
3195	22992.89133
3200	23691.96417
3205	22765.85833
3210	22826.52233
3215	23628.6695
3220	23628.73233
3225	23595.15933
3230	22115.99317
3235	22640.98067
3240	22412.4785
3245	21904.68417
3250	23745.335
3255	23059.9145
3260	22739.29933
3265	22669.77767
3270	22334.635
3275	21870.31767
3280	22082.24133
3285	22344.59167
3290	21568.99733
3295	21392.26233
3300	22461.69033
3305	23159.236
3310	22178.24333
3315	21735.05117
3320	22355.80383
3325	23260.30767
3330	22847.23033
3335	22462.79583
3340	21886.43833
3345	22045.91517
3350	23478.6385
3355	24437.376
3360	23087.165
3365	23814.798
3370	23161.8865
3375	23619.36917
3380	22678.93917
3385	22527.22717
3390	21837.67
3395	23306.1825
3400	24570.12917
3405	22952.02517
3410	22743.9265
3415	23169.98117
3420	22149.0765
3425	23960.1735
3430	22330.87717
3435	22582.44733
3440	22548.64017
3445	22355.43433
3450	22954.88533
3455	24082.921
3460	23852.75867
3465	22487.90517
3470	23652.85367
3475	22520.83367
3480	23094.54333
3485	22525.503
3490	22509.44767
3495	22176.32017
3500	23022.28233
3505	21721.21267
3510	21554.76767
3515	21843.00317
3520	22386.24633
3525	22938.6695
3530	22547.013
3535	23284.9725
3540	22025.0195
3545	21369.4935
3550	22455.00967
3555	22362.76617
3560	22120.812
3565	23050.92983
3570	23744.77733
3575	23206.32067
3580	21562.66667
3585	21605.40833
3590	22056.24767
3595	22986.3015
3600	21205.87383
3605	23654.00883
3610	22177.72833
