# Supplementary material for: DNArepairK: An Interactive Database for Exploring the Impact of Anticancer Drugs onto the Dynamics of DNA Repair Proteins
Source: Biomedicines. 2021 Sep 16;9(9):1238. doi: 10.3390/biomedicines9091238 (PMC8470695; doi:10.3390/biomedicines9091238)
Supplement: Supplementary file 1 [file biomedicines-09-01238-s001.zip › Fit and Raw data/Rad50/Rad50/Rad50_I.txt]

Rad50_I	c5e0b4
0	0
5	424.6289524
10	799.7422381
15	1374.613714
20	2036.542762
25	2096.967952
30	2030.239952
35	2823.542524
40	2955.177286
45	3696.456619
50	3721.831048
55	4109.840238
60	4292.338238
65	4816.788905
70	4734.243429
75	5636.138619
80	5989.65781
85	5815.694762
90	6255.520952
95	6227.13019
100	6178.847286
105	6876.937143
110	7373.803714
115	7014.332571
120	7551.27
125	7987.063619
130	8114.126524
135	8204.928381
140	8999.593143
145	8879.020714
150	8850.674905
155	9028.297714
160	9446.648429
165	9344.428381
170	9254.038762
175	9777.441429
180	9678.026238
185	9919.059143
190	10690.5381
195	10077.15081
200	10088.36643
205	10723.62562
210	10581.35319
215	10759.21857
220	10308.3589
225	10565.35457
230	10936.56524
235	11186.79986
240	11245.15571
245	11262.67143
250	11431.49571
255	11510.4999
260	11405.42595
265	11525.72543
270	11642.00033
275	11939.94305
280	11824.84405
285	11318.67086
290	12150.87329
295	11719.7971
300	11774.29086
305	11989.30743
310	11924.32205
315	11959.22833
320	12074.454
325	11616.91548
330	11671.47748
335	12188.43443
340	12093.07738
345	12067.14119
350	12593.96995
355	12604.565
360	12130.60438
365	12065.46571
370	12400.12586
375	12231.06843
380	12408.49252
385	12181.29724
390	12424.89162
395	12174.96557
400	12104.185
405	12328.63214
410	12173.71576
415	12304.37357
420	12587.94576
425	12186.31971
430	12564.5479
435	12739.58
440	12518.4851
445	12675.6499
450	12793.10557
455	12413.51695
460	13116.02367
465	13042.03148
470	12501.19781
475	12327.29248
480	12370.48852
485	12258.29624
490	12480.85076
495	12606.93862
500	12457.26205
505	12542.58876
510	12970.92195
515	12657.01681
520	11961.64671
525	12682.25819
530	12310.11452
535	13010.14033
540	12052.52452
545	12710.19719
550	12640.03524
555	12159.16248
560	12176.39029
565	11998.92248
570	12175.93838
575	12323.69248
580	12349.49157
585	11982.43867
590	12099.478
595	11919.21267
600	12429.74833
605	12347.02524
610	11694.85357
615	11939.57933
620	11819.41481
625	12229.15419
630	12013.62495
635	11957.08943
640	11884.91114
645	12035.40343
650	12154.69805
655	11882.39652
660	11854.16476
665	11822.32938
670	11527.26776
675	11726.07362
680	12050.89038
685	11316.91514
690	11779.17581
695	11781.07238
700	12052.02952
705	12090.66586
710	11935.21914
715	11603.61124
720	11521.03938
725	11603.90395
730	11568.99486
735	11761.97886
740	11759.06152
745	11402.10767
750	11441.58757
755	11838.51138
760	11615.19181
765	11752.34438
770	11325.29386
775	11889.36748
780	11637.73043
785	11687.59533
790	11693.17895
795	11255.87119
800	11484.38524
805	11435.78757
810	11581.212
815	10937.05614
820	11649.68276
825	11352.63205
830	11326.8071
835	11343.80043
840	11825.7511
845	11188.05767
850	10983.42876
855	11618.0559
860	10978.8931
865	11008.22786
870	11398.20629
875	11328.27419
880	11135.81048
885	11045.91967
890	10901.72114
895	11220.66043
900	10928.25143
905	10841.807
910	10789.97805
915	10637.535
920	10854.00924
925	11118.81786
930	10804.72438
935	10632.26805
940	10490.73348
945	11074.65771
950	10618.62557
955	10751.30067
960	10681.14005
965	10687.39162
970	10541.5879
975	10537.38514
980	10679.92514
985	10234.85543
990	10538.24748
995	10576.01933
1000	10647.40886
1005	10589.441
1010	10504.92605
1015	10498.19871
1020	10733.83633
1025	10260.41333
1030	10395.56043
1035	10134.68462
1040	10023.19386
1045	10366.92286
1050	10091.0931
1055	10328.22267
1060	10609.22662
1065	10337.0381
1070	9915.700524
1075	10436.84214
1080	10385.24162
1085	10228.8901
1090	9699.052857
1095	10066.20214
1100	10067.41281
1105	9833.84719
1110	9734.112476
1115	9618.896381
1120	9597.149905
1125	9974.936476
1130	9465.596238
1135	9806.751
1140	9855.25219
1145	9424.06219
1150	9568.076048
1155	9754.818524
1160	9515.153238
1165	9634.605095
1170	10050.82752
1175	9760.412905
1180	9626.438667
1185	9424.442476
1190	9706.023952
1195	9412.259952
1200	9435.11319
1205	9760.496048
1210	9564.161143
1215	9463.188429
1220	9389.638952
1225	9900.698286
1230	9868.289571
1235	9693.162
1240	9574.660714
1245	9409.700095
1250	9545.805048
1255	10215.39681
1260	9533.531333
1265	9637.284619
1270	9569.176524
1275	9853.528048
1280	9423.251143
1285	9780.17581
1290	9260.52219
1295	9112.747048
1300	9169.185905
1305	9318.058714
1310	9179.355571
1315	9304.877762
1320	9527.361667
1325	9125.455286
1330	9415.094476
1335	8945.951048
1340	9049.779476
1345	9072.149571
1350	8980.112286
1355	9439.239762
1360	8917.665143
1365	9106.818905
1370	9203.240905
1375	9132.733
1380	9177.830143
1385	8648.097524
1390	9062.711333
1395	8989.832048
1400	8592.226095
1405	8806.80719
1410	8835.192429
1415	9114.001667
1420	9027.672286
1425	8842.49581
1430	9120.286952
1435	8739.808
1440	9012.643714
1445	9051.068952
1450	8767.912762
1455	9155.827286
1460	8868.199286
1465	9106.42181
1470	8552.235476
1475	8785.386048
1480	9202.728905
1485	8593.406333
1490	8784.481571
1495	8863.87181
1500	9011.896238
1505	8996.630048
1510	8837.998571
1515	8580.760905
1520	8302.65319
1525	8741.419238
1530	8715.053857
1535	8495.71081
1540	8240.587571
1545	8570.74081
1550	8347.984476
1555	8125.161952
1560	8565.60019
1565	8550.437286
1570	8454.227476
1575	8360.212571
1580	8324.202857
1585	8339.758524
1590	8401.471143
1595	7986.826619
1600	8214.998286
1605	8501.727762
1610	8410.038714
1615	8441.256143
1620	8052.176286
1625	8374.078143
1630	8193.109333
1635	8562.104714
1640	8294.399238
1645	7815.904571
1650	8369.536333
1655	8124.48881
1660	8172.054762
1665	8029.609476
1670	8445.979619
1675	8082.338905
1680	8177.440238
1685	7963.763524
1690	8194.662905
1695	8163.600952
1700	7671.814952
1705	8454.621381
1710	8089.890952
1715	7878.156714
1720	8026.236381
1725	7975.235476
1730	8291.388048
1735	7926.945619
1740	7991.51281
1745	8254.631238
1750	8052.601714
1755	7927.866429
1760	7820.687619
1765	7891.078476
1770	8279.330381
1775	7753.780905
1780	7746.594952
1785	7682.311524
1790	7788.740429
1795	7826.209714
1800	7948.14
1805	7923.027286
1810	7681.775429
1815	7783.579857
1820	7980.181095
1825	7895.265524
1830	8190.332095
1835	7269.971524
1840	7996.15981
1845	7792.597667
1850	7847.34181
1855	8150.899762
1860	7612.820286
1865	7856.281571
1870	8110.527905
1875	7644.536381
1880	8057.889905
1885	7751.048571
1890	7751.098667
1895	7851.519333
1900	7707.138381
1905	7807.219
1910	7964.559286
1915	7738.429
1920	7940.486
1925	7981.068095
1930	7730.255143
1935	7756.052714
1940	7954.812762
1945	7982.985143
1950	7494.856619
1955	7907.97
1960	7581.565952
1965	7541.288286
1970	7524.229238
1975	7463.175286
1980	7606.720381
1985	7578.505619
1990	7536.429952
1995	7768.831571
2000	7731.241429
2005	7445.22181
2010	7731.759286
2015	7285.765524
2020	7850.314381
2025	7544.779048
2030	7480.828333
2035	7302.643381
2040	7868.396619
2045	7402.875333
2050	7550.374905
2055	7018.188143
2060	7524.333524
2065	7718.454571
2070	7219.03581
2075	7352.201048
2080	7109.111333
2085	7468.207143
2090	7601.181048
2095	7045.598048
2100	7408.738714
2105	7294.352095
2110	7245.219286
2115	7377.312905
2120	7273.231381
2125	7115.245
2130	7079.93181
2135	7077.19519
2140	7005.767143
2145	6971.026048
2150	7085.130048
2155	7363.633857
2160	7230.575905
2165	7453.371619
2170	7046.343714
2175	7698.841429
2180	7318.820857
2185	7723.346619
2190	7416.928714
2195	7298.015238
2200	7436.907333
2205	7064.711476
2210	7143.329143
2215	7281.742286
2220	6947.228667
2225	7410.077905
2230	7344.605619
2235	7446.99381
2240	7199.737476
2245	6934.245905
2250	7225.902095
2255	7370.640476
2260	7114.077238
2265	7117.231857
2270	7073.920143
2275	7237.815762
2280	7456.184095
2285	7204.949095
2290	7067.328952
2295	7201.789095
2300	7374.429714
2305	7102.946952
2310	7397.118048
2315	7530.797429
2320	7111.90981
2325	7002.531
2330	7223.243048
2335	7241.804333
2340	7070.699762
2345	7279.529095
2350	6965.454143
2355	6638.58919
2360	6842.98919
2365	7073.702429
2370	7066.684381
2375	7416.962095
2380	6974.155429
2385	7096.921
2390	6883.53181
2395	6764.828381
2400	7180.841619
2405	7278.724571
2410	7125.310333
2415	7094.402
2420	6887.922095
2425	6937.511905
2430	6918.879095
2435	6599.860476
2440	7118.575
2445	6920.416857
2450	7189.717667
2455	7202.185333
2460	7151.172857
2465	6983.530286
2470	7110.089571
2475	6886.884857
2480	6908.993667
2485	6779.948238
2490	6748.839476
2495	6700.88181
2500	6894.770381
2505	6911.799952
2510	6625.368
2515	6632.006524
2520	6658.453143
2525	6886.569476
2530	6525.372333
2535	6653.634333
2540	6997.095
2545	6931.961048
2550	7098.143667
2555	6959.732429
2560	6658.472333
2565	6991.343381
2570	7007.811429
2575	6915.92981
2580	6709.777571
2585	6902.989952
2590	6790.672667
2595	7175.124476
2600	6677.883857
2605	6729.704857
2610	6636.768571
2615	6751.91781
2620	6740.242476
2625	6502.529762
2630	6532.629476
2635	6921.059905
2640	6501.261714
2645	6505.842619
2650	6468.716476
2655	6857.763619
2660	6752.862524
2665	6751.377238
2670	6690.680238
2675	6732.360476
2680	6832.536714
2685	6652.119476
2690	6309.27919
2695	6619.359905
2700	6651.99681
2705	6318.714286
2710	6738.417762
2715	6581.241762
2720	6394.01
2725	6667.209286
2730	6638.395762
2735	6394.447952
2740	6494.608
2745	6791.204857
2750	6463.773286
2755	6690.864143
2760	6914.305476
2765	6627.498762
2770	6277.379095
2775	6590.183476
2780	6698.109286
2785	6106.52319
2790	6296.606714
2795	6143.017238
2800	6255.080714
2805	6371.007095
2810	6296.347095
2815	6698.685714
2820	6268.696143
2825	6476.356952
2830	6564.933286
2835	6214.059524
2840	6626.267952
2845	6827.788381
2850	6450.214476
2855	6461.184571
2860	6588.054333
2865	6700.878095
2870	6181.218333
2875	6436.654524
2880	6136.399095
2885	6422.028286
2890	6627.991333
2895	5763.377524
2900	6709.745333
2905	6167.352905
2910	6279.888429
2915	6137.020762
2920	6449.665619
2925	6198.033429
2930	6207.926143
2935	6578.745952
2940	6673.098905
2945	6256.95981
2950	6156.482619
2955	6014.492
2960	6480.121238
2965	6105.166905
2970	6186.856
2975	6763.011619
2980	6170.564714
2985	6570.151762
2990	6248.411952
2995	6163.635048
3000	6365.651476
3005	6093.246048
3010	6022.982857
3015	6314.576619
3020	6296.198
3025	5991.395381
3030	6503.380429
3035	6684.40881
3040	6351.211
3045	6140.912381
3050	6273.63481
3055	6577.995619
3060	6596.49519
3065	6407.245571
3070	6233.33781
3075	6028.502714
3080	6303.216143
3085	6060.274476
3090	6261.039429
3095	6429.938619
3100	6426.016095
3105	6149.55281
3110	6055.284905
3115	6276.719714
3120	6190.003667
3125	6030.86219
3130	6353.827476
3135	6359.681048
3140	5991.036714
3145	6271.23381
3150	6206.49
3155	6148.766048
3160	6350.428381
3165	6170.279
3170	6337.268524
3175	6359.659762
3180	6084.691524
3185	6416.731905
3190	6329.968095
3195	5916.822667
3200	6319.505286
3205	6374.330476
3210	6110.994048
3215	6552.66519
3220	6344.922762
3225	6179.70681
3230	6259.423952
3235	6169.477667
3240	6350.793429
3245	6205.669333
3250	6279.495476
3255	6194.557714
3260	6470.966333
3265	6449.20981
3270	6251.194429
3275	6098.472
3280	6270.725
3285	6308.143714
3290	6023.237
3295	6165.937857
3300	6351.805095
3305	6062.061143
3310	6190.988524
3315	6175.940381
3320	6055.448048
3325	6016.764619
3330	6103.147857
3335	5535.661048
3340	6095.60981
3345	5931.681762
3350	5862.478381
3355	6405.08419
3360	6299.774905
3365	5785.658048
3370	5964.646714
3375	6122.580524
3380	5970.359762
3385	6062.786095
3390	5862.82181
3395	5925.410048
3400	5993.428143
3405	6062.94681
3410	5774.001238
3415	6097.609857
3420	5882.063238
3425	6171.230571
3430	6174.806619
3435	6321.954714
3440	5842.273524
3445	6334.233667
3450	6273.288571
3455	5949.078905
3460	5987.361
3465	5978.091762
3470	6279.011571
3475	5626.341952
3480	5794.579762
3485	6147.283619
3490	5998.568905
3495	5970.05219
3500	5984.835857
3505	6048.015333
3510	5941.685857
3515	5659.802381
3520	5855.254381
3525	5920.352952
3530	5927.687667
3535	5853.575571
3540	6249.543048
3545	6081.346333
3550	5716.92219
3555	6105.721476
3560	5806.834857
3565	5611.038857
3570	5817.140238
3575	5780.916762
3580	6015.763524
3585	5657.505857
3590	5975.299762
3595	6205.352381
3600	5950.789905
3605	5719.907905
3610	5830.471762
3615	5716.026429
3620	6087.132667
3625	5864.089714
3630	6132.813238
3635	6360.508286
3640	5748.555524
