# Supplementary material for: DNArepairK: An Interactive Database for Exploring the Impact of Anticancer Drugs onto the Dynamics of DNA Repair Proteins
Source: Biomedicines. 2021 Sep 16;9(9):1238. doi: 10.3390/biomedicines9091238 (PMC8470695; doi:10.3390/biomedicines9091238)
Supplement: Supplementary file 1 [file biomedicines-09-01238-s001.zip › Fit and Raw data/Rad51AP1/Rad51AP1.txt]

1
1
A84*(1-l84*m84*n84*p84*Math.exp(-k84*t)/((l84-k84)*(m84-k84)*(n84-k84)*(p84-k84))-k84*m84*n84*p84*Math.exp(-l84*t)/((k84-l84)*(m84-l84)*(n84-l84)*(p84-l84))-k84*l84*n84*p84*Math.exp(-m84*t)/((k84-m84)*(l84-m84)*(n84-m84)*(p84-m84))-k84*l84*m84*p84*Math.exp(-n84*t)/((k84-n84)*(l84-n84)*(m84-n84)*(p84-n84))-k84*l84*m84*n84*Math.exp(-p84*t)/((k84-p84)*(l84-p84)*(m84-p84)*(n84-p84)))
00b0f0
A84=13656.9211902037;k84=0.00452146505209919;l84=0.00450931617635738;m84=0.00457627788557441;n84=0.00457395579105234;p84=0.00460105890573642
Rad51AP1
if:t>=0
A84*(1-l84*m84*n84*p84*Math.exp(-k84*t)/((l84-k84)*(m84-k84)*(n84-k84)*(p84-k84))-k84*m84*n84*p84*Math.exp(-l84*t)/((k84-l84)*(m84-l84)*(n84-l84)*(p84-l84))-k84*l84*n84*p84*Math.exp(-m84*t)/((k84-m84)*(l84-m84)*(n84-m84)*(p84-m84))-k84*l84*m84*p84*Math.exp(-n84*t)/((k84-n84)*(l84-n84)*(m84-n84)*(p84-n84))-k84*l84*m84*n84*Math.exp(-p84*t)/((k84-p84)*(l84-p84)*(m84-p84)*(n84-p84)))
