# Supplementary material for: DNArepairK: An Interactive Database for Exploring the Impact of Anticancer Drugs onto the Dynamics of DNA Repair Proteins
Source: Biomedicines. 2021 Sep 16;9(9):1238. doi: 10.3390/biomedicines9091238 (PMC8470695; doi:10.3390/biomedicines9091238)
Supplement: Supplementary file 1 [file biomedicines-09-01238-s001.zip › Fit and Raw data/Rad51AP1/Rad51AP1/Rad51AP1.txt]

Rad51AP1	bdd7ee
0	0
5	609.3742857
10	282.6155714
15	410.4578571
20	73.64628571
25	760.1657143
30	68.13971429
35	342.7748571
40	270.3055714
45	186.3095714
50	55.799
55	501.2961429
60	475.4545714
65	998.2375714
70	388.4502857
75	35.65771429
80	540.2401429
85	-514.939
90	457.8801429
95	288.7135714
100	157.675
105	761.7538571
110	-428.886
115	-73.58985714
120	37.32971429
125	-51.87185714
130	777.9215714
135	-0.371571429
140	-247.0168571
145	-38.69728571
150	166.5787143
155	261.9534286
160	349.4794286
165	81.12728571
170	409.9295714
175	305.7831429
180	-336.7161429
185	710.148
190	163.1217143
195	766.8291429
200	696.2721429
205	-143.8097143
210	604.0178571
215	525.1271429
220	395.3862857
225	668.6424286
230	634.4978571
235	399.0695714
240	910.6455714
245	1904.655714
250	559.5318571
255	2002.171
260	336.8007143
265	878.5438571
270	444.627
275	217.0212857
280	-61.532
285	1036.269714
290	784.7482857
295	1052.026571
300	623.838
305	722.025
310	874.0608571
315	783.1524286
320	338.6092857
325	703.5122857
330	1498.579
335	1067.405429
340	1077.133429
345	1435.622571
350	961.691
355	953.7302857
360	1223.432714
365	1359.218429
370	499.2934286
375	1215.063286
380	1415.984
385	448.7568571
390	1195.962857
395	750.8784286
400	1086.903571
405	1332.257429
410	757.604
415	1439.737143
420	1104.604143
425	1049.173286
430	1270.232429
435	1107.095714
440	1851.297429
445	1146.155
450	737.2804286
455	1496.399571
460	540.4482857
465	822.8492857
470	1416.649857
475	1704.559286
480	1314.100429
485	465.4582857
490	1484.020857
495	1301.766143
500	1036.460857
505	1453.706857
510	1018.797
515	939.8424286
520	1552.088714
525	1074.917429
530	1478.551
535	1311.501286
540	1383.906429
545	745.7692857
550	984.855
555	1484.221429
560	815.9904286
565	1473.442143
570	526.9937143
575	864.4564286
580	1505.052286
585	1264.328714
590	1608.196
595	1962.376286
600	1167.404857
605	816.4408571
610	2474.723286
615	1568.730714
620	1929.020143
625	1978.850571
630	1687.633857
635	1227.202714
640	1428.771571
645	2295.076857
650	2276.035429
655	1789.136429
660	1420.929857
665	1720.077143
670	1489.964857
675	2142.888
680	1940.369286
685	2011.460429
690	2493.917429
695	2528.886714
700	2406.176429
705	2238.523571
710	2108.216
715	2713.783429
720	1630.468714
725	1953.404
730	2658.851571
735	3182.911429
740	3136.376143
745	3315.521714
750	3453.292571
755	3420.374429
760	4147.366714
765	3057.899286
770	4109.722286
775	3318.867571
780	3863.231286
785	3190.058
790	3611.743429
795	2787.054143
800	4082.651857
805	4032.962286
810	4115.016286
815	3933.027286
820	4035.685286
825	3775.425143
830	4491.768429
835	4086.9
840	4219.031143
845	4536.148429
850	4176.171429
855	5011.457857
860	4217.505143
865	5107.452714
870	5008.785571
875	4659.779571
880	4647.260571
885	4727.519429
890	4164.158571
895	5101.156571
900	5047.102429
905	4312.113714
910	5292.746286
915	5348.748714
920	5741.431429
925	5611.173286
930	5034.965571
935	5273.241286
940	6949.648429
945	5881.060286
950	5703.188857
955	6365.714143
960	5561.403429
965	5519.338571
970	5753.667429
975	6812.474286
980	6055.147143
985	5816.436571
990	6678.724
995	6236.875714
1000	6947.766
1005	5990.811143
1010	6485.906857
1015	5866.543286
1020	6859.100143
1025	6827.982
1030	7153.326
1035	7496.126286
1040	6847.978857
1045	7121.002143
1050	7433.869143
1055	6494.106714
1060	6753.809
1065	6776.143143
1070	6702.323714
1075	7071.436
1080	7894.608571
1085	8079.093857
1090	7742.087429
1095	7418.756429
1100	8027.031857
1105	7904.58
1110	6302.510857
1115	8128.660286
1120	7891.111429
1125	8053.285857
1130	7324.477714
1135	7511.956143
1140	7829.484429
1145	7443.663
1150	7720.082714
1155	8363.314
1160	7507.312143
1165	8192.034429
1170	9463.871714
1175	8362.072571
1180	8844.939714
1185	8290.799429
1190	9898.648286
1195	8433.939571
1200	9764.291286
1205	8499.158857
1210	8655.198429
1215	9248.582429
1220	8247.088143
1225	8254.187857
1230	8808.813286
1235	8660.681429
1240	9426.340429
1245	9443.654429
1250	9392.960429
1255	8344.515286
1260	9310.629143
1265	9546.401571
1270	8789.086571
1275	9885.074714
1280	8895.287429
1285	9145.200286
1290	9129.530143
1295	9736.792143
1300	9842.101429
1305	9715.687
1310	9462.854857
1315	9782.023286
1320	9803.291286
1325	10699.50143
1330	10536.08143
1335	10516.90571
1340	9372.001
1345	10942.85386
1350	10110.15871
1355	10877.48129
1360	9900.142714
1365	10241.713
1370	10754.26514
1375	10176.67857
1380	10848.877
1385	10865.79486
1390	10695.64357
1395	10582.903
1400	10246.95614
1405	10837.44786
1410	10062.73014
1415	9912.383429
1420	10052.24743
1425	10632.22729
1430	10705.72171
1435	10634.65514
1440	10198.13286
1445	10771.94043
1450	10221.16529
1455	11038.39986
1460	11306.05471
1465	11295.40643
1470	11807.87343
1475	11176.639
1480	11307.70829
1485	11475.11386
1490	10340.338
1495	11354.09043
1500	11264.191
1505	11346.44529
1510	11978.67257
1515	11478.22671
1520	10837.50029
1525	11180.139
1530	11420.536
1535	11646.25014
1540	11063.39529
1545	12199.661
1550	11445.92043
1555	11621.15271
1560	12544.18771
1565	12341.29486
1570	12329.426
1575	12193.18643
1580	11651.52086
1585	12574.92
1590	12195.706
1595	11835.547
1600	11946.35343
1605	13210.924
1610	12356.62343
1615	12586.691
1620	12131.61257
1625	11772.42571
1630	12198.36171
1635	12510.20071
1640	12472.00514
1645	12275.14329
1650	12292.59057
1655	13247.20114
1660	12560.81971
1665	11820.67814
1670	13199.43457
1675	12286.27371
1680	12341.27114
1685	13334.44843
1690	12902.841
1695	12385.68014
1700	12399.59043
1705	12523.19143
1710	13264.69471
1715	12883.71329
1720	12624.401
1725	12119.70871
1730	12778.601
1735	12830.23343
1740	12096.90414
1745	13106.838
1750	12559.61629
1755	12565.51257
1760	12747.46229
1765	12384.84086
1770	12172.07486
1775	12111.96729
1780	13111.85643
1785	12873.39657
1790	11838.343
1795	12115.43971
1800	11876.55571
1805	11870.95871
1810	11956.399
1815	10894.36786
1820	11394.75129
1825	12772.49671
1830	12882.71729
1835	12448.79014
1840	12173.05886
1845	13058.89543
1850	12540.329
1855	13362.68614
1860	12974.68286
1865	12784.45486
1870	13065.25886
1875	13517.17643
1880	13510.02229
1885	14175.03786
1890	13725.80271
1895	13204.10443
1900	14099.28886
1905	13295.59057
1910	13321.70571
1915	13355.39
1920	14522.20929
1925	14593.328
1930	12845.00714
1935	13426.24771
1940	14973.83686
1945	12639.455
1950	12939.40171
1955	15162.49129
1960	13558.148
1965	14265.32371
1970	13314.01514
1975	13529.83271
1980	13172.47043
1985	13524.66371
1990	13920.142
1995	13884.93086
2000	13189.13086
2005	13812.51157
2010	13051.85957
2015	14007.982
2020	13499.56571
2025	13246.59671
2030	13674.52386
2035	13145.59743
2040	13296.32329
2045	13809.46129
2050	13048.90843
2055	12870.16286
2060	12830.02543
2065	13073.28671
2070	12509.62771
2075	12964.20286
2080	12821.451
2085	12452.25543
2090	12916.034
2095	12006.09386
2100	12325.90729
2105	12766.74071
2110	12850.50314
2115	12252.354
2120	11878.62814
2125	13399.49143
2130	13477.15243
2135	13076.78543
2140	12848.70157
2145	13972.63486
2150	13195.52214
2155	13322.57329
2160	13661.87471
2165	14046.04257
2170	13749.30886
2175	12927.13543
2180	12591.20014
2185	12968.47643
2190	13464.702
2195	13234.343
2200	13473.32057
2205	12603.00057
2210	13716.59657
2215	13398.41057
2220	13321.04957
2225	14154.42086
2230	13965.28057
2235	13216.21614
2240	13736.53643
2245	13394.07471
2250	14061.00029
2255	13061.13757
2260	13260.70071
2265	13180.03043
2270	12833.52414
2275	14317.21686
2280	14067.52929
2285	13117.86386
2290	13860.43043
2295	13411.89314
2300	14149.22229
2305	13542.44143
2310	13835.81343
2315	14032.19271
2320	14569.28343
2325	13520.10757
2330	14237.98929
2335	14882.78814
2340	13570.028
2345	13948.41686
2350	12902.11871
2355	13071.53243
2360	13019.56129
2365	13764.009
2370	13378.65871
2375	13862.03329
2380	13635.62943
2385	14210.05829
2390	14284.08586
2395	13939.97671
2400	13649.02529
2405	13557.98786
2410	13351.97343
2415	14042.20471
2420	12440.44157
2425	13066.981
2430	13253.75414
2435	13855.72743
2440	13757.94329
2445	13916.63286
2450	13103.28457
2455	13263.67986
2460	11899.544
2465	13109.10157
2470	13582.11571
2475	13380.37286
2480	12856.168
2485	13042.68114
2490	13090.40457
2495	13123.80771
2500	12944.589
2505	13099.779
2510	13717.384
2515	13234.45414
2520	14065.77314
2525	13694.968
2530	13576.73114
2535	12379.16229
2540	12175.94557
2545	12276.36957
2550	13676.97514
2555	12620.42371
2560	12617.09086
2565	11645.92614
2570	12281.52486
2575	13256.10371
2580	12471.279
2585	12982.65171
2590	12748.13357
2595	14061.95471
2600	12877.48143
2605	12955.486
2610	13289.29757
2615	12831.186
2620	12958.50129
2625	12480.94886
2630	12585.09429
2635	12390.97629
2640	12605.62543
2645	12715.56543
2650	12339.87814
2655	11778.58629
2660	12846.224
2665	12429.10743
2670	13292.71343
2675	12747.37471
2680	12887.14543
2685	12828.27071
2690	13494.35957
2695	13282.00643
2700	14037.985
2705	13249.63243
2710	14271.24643
2715	13487.116
2720	13625.708
2725	13741.54886
2730	13295.49057
2735	12790.03771
2740	13304.903
2745	13147.10229
2750	13638.86157
2755	13324.00586
2760	12828.59186
2765	13485.67657
2770	13117.233
2775	13305.07743
2780	12940.71929
2785	13718.39843
2790	11642.19857
2795	12347.49429
2800	12976.03414
2805	13108.68471
2810	13127.55586
2815	13577.98557
2820	13606.27686
2825	13542.59643
2830	14088.58257
2835	14336.68986
2840	13320.15357
2845	13627.64443
2850	13360.425
2855	13218.57186
2860	13133.90371
2865	13157.5
2870	12981.03557
2875	13617.38114
2880	13379.30686
2885	13096.51571
2890	13450.82114
2895	13441.00757
2900	13081.592
2905	13419.40471
2910	12237.68857
2915	12872.33071
2920	13574.626
2925	13163.971
2930	13098.646
2935	13158.19457
2940	13278.06514
2945	13265.33586
2950	12827.88943
2955	13566.80271
2960	14071.60143
2965	14343.62743
2970	14216.36371
2975	13086.43814
2980	13110.45443
2985	13296.06071
2990	12900.32243
2995	12291.95771
3000	11684.36757
