# Supplementary material for: DNArepairK: An Interactive Database for Exploring the Impact of Anticancer Drugs onto the Dynamics of DNA Repair Proteins
Source: Biomedicines. 2021 Sep 16;9(9):1238. doi: 10.3390/biomedicines9091238 (PMC8470695; doi:10.3390/biomedicines9091238)
Supplement: Supplementary file 1 [file biomedicines-09-01238-s001.zip › Fit and Raw data/Rad51L3/Rad51L3.txt]

1
1
(A85*k85*l85*m85)*((1/((l85-k85)*(m85-k85)*(n85-k85)))*Math.exp(-k85*t)+(1/((k85-l85)*(m85-l85)*(n85-l85)))*Math.exp(-l85*t)+(1/((k85-m85)*(l85-m85)*(n85-m85)))*Math.exp(-m85*t)+(1/((k85-n85)*(l85-n85)*(m85-n85)))*Math.exp(-n85*t))+B85*(1-Math.exp(-p85*t))
00b0f0
A85=1929.8126061611;k85=0.00332229660638944;l85=0.00332255414200622;m85=0.00332248803365438;n85=0;p85=0.398637042829015;B85=77.5325564459419
Rad51L3
if:t>=0
(A85*k85*l85*m85)*((1/((l85-k85)*(m85-k85)*(n85-k85)))*Math.exp(-k85*t)+(1/((k85-l85)*(m85-l85)*(n85-l85)))*Math.exp(-l85*t)+(1/((k85-m85)*(l85-m85)*(n85-m85)))*Math.exp(-m85*t)+(1/((k85-n85)*(l85-n85)*(m85-n85)))*Math.exp(-n85*t))+B85*(1-Math.exp(-p85*t))
