# Supplementary material for: DNArepairK: An Interactive Database for Exploring the Impact of Anticancer Drugs onto the Dynamics of DNA Repair Proteins
Source: Biomedicines. 2021 Sep 16;9(9):1238. doi: 10.3390/biomedicines9091238 (PMC8470695; doi:10.3390/biomedicines9091238)
Supplement: Supplementary file 1 [file biomedicines-09-01238-s001.zip › Fit and Raw data/Rad51L3/Rad51L3/Rad51L3.txt]

Rad51L3	bdd7ee
0	0
10	-30.6545
20	-83.83541667
30	90.201
40	71.95758333
50	165.5935833
60	223.0169167
70	-2.418
80	212.6293333
90	64.405
100	108.2020833
110	147.71425
120	252.1125833
130	226.5563333
140	-15.25966667
150	23.27291667
160	142.0904167
170	188.044
180	41.14775
190	147.9881667
200	397.6155833
210	41.8795
220	218.75825
230	234.5286667
240	242.7803333
250	82.86483333
260	314.6214167
270	316.2873333
280	352.8595
290	79.24658333
300	336.87075
310	152.92275
320	271.97975
330	281.32225
340	260.0584167
350	561.14475
360	286.2223333
370	507.3238333
380	266.9303333
390	308.06725
400	306.3328333
410	366.3888333
420	242.0016667
430	484.8588333
440	550.6506667
450	260.6085833
460	568.6995833
470	499.8451667
480	362.1149167
490	574.5966667
500	562.8474167
510	563.7243333
520	556.3725833
530	661.7215
540	643.9943333
550	544.4058333
560	490.4708333
570	481.2699167
580	664.4194167
590	611.9570833
600	643.5505833
610	657.8129167
620	750.7085833
630	848.9323333
640	737.8994167
650	729.2878333
660	592.1323333
670	708.9885
680	755.6805
690	890.03775
700	903.542
710	843.2344167
720	939.72725
730	1031.21675
740	963.9340833
750	733.56675
760	1288.833083
770	809.46225
780	1167.56475
790	808.8366667
800	959.06925
810	1146.46275
820	1149.96775
830	1100.706833
840	885.4169167
850	817.2856667
860	961.2273333
870	830.6695833
880	894.7190833
890	1166.235167
900	1237.546417
910	1286.591167
920	1045.28325
930	1117.579667
940	1260.517
950	1353.32975
960	1174.922333
970	1276.62475
980	1037.050833
990	1375.380667
1000	1117.625833
1010	1301.415333
1020	1595.908333
1030	1376.822917
1040	1548.19025
1050	1213.069
1060	1402.245583
1070	1480.6885
1080	1451.535083
1090	1508.634583
1100	1390.452417
1110	1331.631917
1120	1327.70625
1130	1441.165417
1140	1512.93975
1150	1464.854833
1160	1618.55975
1170	1405.19125
1180	1531.563333
1190	1380.472833
1200	1450.948833
1210	1706.66075
1220	1509.5885
1230	1624.824833
1240	1719.984833
1250	1664.089333
1260	1389.114333
1270	1722.273333
1280	1623.722
1290	1604.7115
1300	1782.3145
1310	1687.266917
1320	1485.201167
1330	1806.15275
1340	1512.6075
1350	1406.688333
1360	1725.17425
1370	1336.45425
1380	1833.644583
1390	1961.156833
1400	1417.079333
1410	1711.416833
1420	1755.743083
1430	1824.2995
1440	1592.43
1450	1677.708917
1460	1396.544667
1470	1853.180917
1480	1797.5275
1490	1870.600667
1500	1864.407667
1510	1670.336583
1520	1252.675167
1530	1655.062333
1540	1859.368667
1550	1743.574333
1560	1621.34175
1570	1564.698917
1580	1543.45525
1590	1790.84725
1600	1918.494833
1610	1797.447833
1620	1893.593917
1630	2202.414167
1640	1976.765667
1650	1779.590583
1660	1994.639833
1670	1784.60025
1680	1788.92775
1690	1727.28675
1700	1712.164417
1710	1790.065667
1720	1983.450667
1730	2167.244083
1740	2005.43025
1750	1888.422417
1760	1940.616417
1770	1645.331333
1780	1647.047167
1790	1838.658417
1800	1979.8775
1810	2009.68025
1820	1971.55625
1830	2392.570833
1840	2167.593583
1850	2081.18725
1860	2232.663333
1870	1994.636417
1880	2109.63325
1890	1981.535917
1900	2324.800833
1910	1983.95675
1920	2208.596083
1930	2314.402417
1940	2349.304667
1950	1918.809583
1960	2044.251833
1970	2048.698667
1980	1899.9515
1990	1985.944
2000	2058.5685
2010	1864.14625
2020	2164.67675
2030	1945.22125
2040	2027.253667
2050	1660.611833
2060	1891.934417
2070	1881.05725
2080	2141.55475
2090	1698.776
2100	2109.609917
2110	2133.856083
2120	2333.804
2130	2042.963583
2140	2175.12675
2150	2172.753417
2160	2116.581
2170	2179.769167
2180	2551.62725
2190	2292.434333
2200	2314.7065
2210	2324.636417
2220	2106.140333
2230	2145.612667
2240	2226.82475
2250	2289.449833
2260	2021.708333
2270	1950.913333
2280	2284.029083
2290	1909.207
2300	1731.925417
2310	2128.370083
2320	1941.544167
2330	2131.37925
2340	2036.56075
2350	2069.852083
2360	1947.941583
2370	1634.212333
2380	1792.26525
2390	1960.148
2400	2138.715917
2410	1906.6885
2420	2208.929417
2430	1976.999333
2440	2315.950167
2450	2340.30625
2460	2261.61675
2470	1841.224167
2480	2319.17275
2490	2291.310417
2500	2233.929
2510	2401.604167
2520	2685.27925
2530	2294.055917
2540	2161.278417
2550	1966.129667
2560	1779.33025
2570	2066.7225
2580	2011.644833
2590	2113.94575
2600	2094.530667
2610	2258.905417
2620	2588.339583
2630	2337.690083
2640	2250.57375
2650	2468.753167
2660	2515.15625
2670	2479.410917
2680	2388.16275
2690	2346.4235
2700	2420.808667
2710	2252.63475
2720	2394.523333
2730	2138.298167
2740	2410.47175
2750	1996.885167
2760	1959.807167
2770	1941.521583
2780	2594.98775
2790	2625.265083
2800	2333.50325
2810	2403.036083
2820	2302.493417
2830	2249.068167
2840	2313.666583
2850	2253.467083
2860	1985.370667
2870	2338.44625
2880	2047.086833
2890	2008.280917
2900	1995.940167
2910	1973.728833
2920	1973.300417
2930	1896.840083
2940	1970.105667
2950	1871.84375
2960	1691.554083
2970	1835.51425
2980	1993.988333
2990	1832.445167
3000	1531.08425
3010	1570.95775
3020	1667.115
3030	1765.785917
3040	2023.49725
3050	1472.380667
3060	1810.343833
3070	1944.669
3080	1850.955167
3090	2016.345167
3100	1989.09375
3110	1792.497667
3120	2046.110333
3130	1829.337917
3140	2023.102083
3150	2062.334333
3160	1845.804
3170	2003.672583
3180	1682.722917
3190	2172.49025
3200	2200.070417
3210	2026.847
3220	2272.999583
3230	1749.97475
3240	1493.706667
3250	2063.150583
3260	1820.577083
3270	1819.110667
3280	1783.325
3290	1812.515333
3300	1824.524083
3310	1660.87325
3320	1855.827
3330	1711.75075
3340	1742.755667
3350	1542.71375
3360	1751.744917
3370	1634.995167
3380	1561.97425
3390	1739.192917
3400	1503.00425
3410	1858.3035
3420	1816.575167
3430	1524.861667
3440	1954.34975
3450	1566.6
3460	1774.275833
3470	2188.26875
3480	1904.220333
3490	1603.544583
3500	1888.501917
3510	1981.791167
3520	1820.531
3530	1809.653833
3540	1900.012333
3550	1515.830833
3560	1351.80075
3570	1911.543083
3580	2006.048
3590	1904.04725
3600	1807.336
3610	1902.36925
3620	1747.9405
3630	1452.494417
3640	1273.554417
3650	1704.646583
3660	1643.482
3670	1614.182083
3680	1673.269333
3690	1683.63525
3700	1624.977667
3710	1940.6245
3720	1749.771167
3730	1504.498417
3740	1512.411333
