# Supplementary material for: DNArepairK: An Interactive Database for Exploring the Impact of Anticancer Drugs onto the Dynamics of DNA Repair Proteins
Source: Biomedicines. 2021 Sep 16;9(9):1238. doi: 10.3390/biomedicines9091238 (PMC8470695; doi:10.3390/biomedicines9091238)
Supplement: Supplementary file 1 [file biomedicines-09-01238-s001.zip › Fit and Raw data/Rad51/Rad51.txt]

4
1
A82*(1-l82*m82*n82*Math.exp(-k82*t)/((l82-k82)*(m82-k82)*(n82-k82))-k82*m82*n82*Math.exp(-l82*t)/((k82-l82)*(m82-l82)*(n82-l82))-k82*l82*n82*Math.exp(-m82*t)/((k82-m82)*(l82-m82)*(n82-m82))-k82*l82*m82*Math.exp(-n82*t)/((k82-n82)*(l82-n82)*(m82-n82)))
00b0f0
A82=313522.161142503;k82=0.00311443691609319;l82=0.00311558193764274;m82=0.00315804240494583;n82=0.00311714911173826
Rad51
if:t>=0
A82*(1-l82*m82*n82*Math.exp(-k82*t)/((l82-k82)*(m82-k82)*(n82-k82))-k82*m82*n82*Math.exp(-l82*t)/((k82-l82)*(m82-l82)*(n82-l82))-k82*l82*n82*Math.exp(-m82*t)/((k82-m82)*(l82-m82)*(n82-m82))-k82*l82*m82*Math.exp(-n82*t)/((k82-n82)*(l82-n82)*(m82-n82)))
A83*(1-l83*m83*n83*Math.exp(-k83*t)/((l83-k83)*(m83-k83)*(n83-k83))-k83*m83*n83*Math.exp(-l83*t)/((k83-l83)*(m83-l83)*(n83-l83))-k83*l83*n83*Math.exp(-m83*t)/((k83-m83)*(l83-m83)*(n83-m83))-k83*l83*m83*Math.exp(-n83*t)/((k83-n83)*(l83-n83)*(m83-n83)))
00b050
A83=155196.851;k83=0.00170530;l83=0.00170362;m83=0.00459796;n83=0.00170043
Rad51_I
if:t>=0
A83*(1-l83*m83*n83*Math.exp(-k83*t)/((l83-k83)*(m83-k83)*(n83-k83))-k83*m83*n83*Math.exp(-l83*t)/((k83-l83)*(m83-l83)*(n83-l83))-k83*l83*n83*Math.exp(-m83*t)/((k83-m83)*(l83-m83)*(n83-m83))-k83*l83*m83*Math.exp(-n83*t)/((k83-n83)*(l83-n83)*(m83-n83)))
A159*(1-(l159/(l159-k159))*Math.exp(-k159*t)-(k159/(k159-l159))*Math.exp(-l159*t))+B159*(1-l159*Math.exp(-k159*t)/(l159-k159)-k159*Math.exp(-l159*t)/(k159-l159))
ff0000
A159=57062.7691665305;k159=0.312809878803467;l159=1.99334974405679E-02;m159=1.49459662360532E-03;d159=90.9999895887545;B159=7639.86456640531
PCNA
if:t>=d159
A159*(-(l159/(l159-k159))*Math.exp(-k159*t)-(k159/(k159-l159))*Math.exp(-l159*t)+(l159*m159/((l159-k159)*(m159-k159)))*Math.exp(k159*(d159-t))+(k159*m159/((k159-l159)*(m159-l159)))*Math.exp(l159*(d159-t))+(k159*l159/((k159-m159)*(l159-m159)))*Math.exp(m159*(d159-t)))+B159*(1-l159*Math.exp(-k159*t)/(l159-k159)-k159*Math.exp(-l159*t)/(k159-l159))
A160*(1-(l160/(l160-k160))*Math.exp(-k160*t)-(k160/(k160-l160))*Math.exp(-l160*t))+B160*(1-l160*Math.exp(-k160*t)/(l160-k160)-k160*Math.exp(-l160*t)/(k160-l160))
cc00cc
A160=18741.4042033887;k160=9.6921507601083E-03;l160=9.6922328415119E-03;m160=9.31722734172691E-04;d160=214.704670509034;B160=4236.22683734819
PCNA_I
if:t>=d160
A160*(-(l160/(l160-k160))*Math.exp(-k160*t)-(k160/(k160-l160))*Math.exp(-l160*t)+(l160*m160/((l160-k160)*(m160-k160)))*Math.exp(k160*(d160-t))+(k160*m160/((k160-l160)*(m160-l160)))*Math.exp(l160*(d160-t))+(k160*l160/((k160-m160)*(l160-m160)))*Math.exp(m160*(d160-t)))+B160*(1-l160*Math.exp(-k160*t)/(l160-k160)-k160*Math.exp(-l160*t)/(k160-l160))
