# Supplementary material for: DNArepairK: An Interactive Database for Exploring the Impact of Anticancer Drugs onto the Dynamics of DNA Repair Proteins
Source: Biomedicines. 2021 Sep 16;9(9):1238. doi: 10.3390/biomedicines9091238 (PMC8470695; doi:10.3390/biomedicines9091238)
Supplement: Supplementary file 1 [file biomedicines-09-01238-s001.zip › Fit and Raw data/Rad51/Rad51/PCNAHRAD51BMN673_PCNA_I.txt]

PCNA_I	fbe5d6
0	0
5	741.8341607
10	1152.487527
15	1160.12842
20	835.3211071
25	1797.726473
30	1762.139705
35	1848.264438
40	2576.970196
45	1823.839688
50	2127.890911
55	2112.329384
60	3659.514107
65	3595.209634
70	3074.070536
75	2958.645696
80	4599.056143
85	4309.164554
90	5244.769723
95	5914.311688
100	5923.872821
105	5934.29883
110	5599.958768
115	7222.45258
120	7729.479098
125	6856.456089
130	8186.975964
135	7848.488661
140	7942.643009
145	9126.211089
150	9928.928321
155	8204.51192
160	8910.745196
165	10603.33638
170	10265.87773
175	10865.87786
180	10217.83057
185	11116.10025
190	11296.29205
195	11942.51973
200	12540.31942
205	13045.34267
210	13120.36913
215	14249.63906
220	13374.33836
225	15022.18782
230	15059.42389
235	15536.4703
240	15253.09047
245	15263.96744
250	16508.13247
255	16627.21945
260	16281.00898
265	16421.36053
270	16796.5097
275	17740.3799
280	16809.72629
285	18895.17746
290	17352.57772
295	17432.41033
300	17826.09147
305	18290.83793
310	18538.09777
315	19557.52235
320	18504.69474
325	18425.2419
330	18682.63344
335	19485.38862
340	17611.90604
345	19628.89427
350	20363.25996
355	19441.64564
360	20215.41946
365	19658.70574
370	20286.83646
375	20244.29457
380	20129.2413
385	20515.81584
390	20989.71968
395	20285.66271
400	20138.93525
405	19984.7029
410	20324.64568
415	20359.06871
420	20762.05841
425	20173.79496
430	21483.22239
435	20555.02057
440	22166.01449
445	20574.59956
450	20386.08747
455	20593.7663
460	20830.72809
465	20537.29944
470	20008.13103
475	21020.77079
480	20854.49288
485	20707.7173
490	21180.89318
495	19985.16069
500	19179.46329
505	20478.73125
510	19973.15322
515	20905.9115
520	20133.61896
525	20759.17084
530	21304.77521
535	21518.92573
540	21293.33877
545	19459.81713
550	20442.29828
555	20456.37352
560	20059.6852
565	19897.09219
570	19597.28838
575	19921.92129
580	21635.61024
585	20464.62899
590	20177.51356
595	20690.92646
600	20204.30313
605	21342.58762
610	19727.92337
615	20492.09431
620	19938.58494
625	19809.49604
630	20421.61246
635	20810.2103
640	19717.82673
645	19602.01135
650	19297.52253
655	19985.92493
660	19090.3839
665	18627.66212
670	19593.66996
675	18879.27077
680	19074.65723
685	19226.35476
690	17560.22088
695	18482.69234
700	17002.22685
705	18486.41838
710	18105.3951
715	16810.99734
720	17988.85266
725	17715.80185
730	17677.84404
735	17473.31324
740	17444.95694
745	17359.00797
750	17508.34933
755	17046.38207
760	17194.16945
765	17660.11243
770	16717.17479
775	16942.72806
780	17890.3879
785	17032.05456
790	18204.04838
795	18214.37223
800	16812.03313
805	16023.59756
810	16572.70713
815	16822.98856
820	16294.46145
825	16762.96111
830	15633.44923
835	15627.58818
840	17314.31497
845	16467.84672
850	15491.48117
855	15719.76992
860	16571.9101
865	16530.97941
870	15167.59368
875	16032.72504
880	15743.9594
885	16356.86556
890	15216.83843
895	16273.99314
900	15919.08763
905	15183.05063
910	16336.24714
915	15752.43785
920	15786.87499
925	16024.7566
930	15267.07267
935	15782.16296
940	15924.18293
945	15723.39183
950	14831.85005
955	15674.29917
960	15439.8593
965	15617.0289
970	15896.66266
975	15561.18906
980	15708.40861
985	15450.04443
990	14812.93088
995	14129.86571
1000	15346.96721
1005	16453.3184
1010	14928.09646
1015	15566.43083
1020	14517.15106
1025	15866.53714
1030	15951.74964
1035	15459.91384
1040	14663.10669
1045	14867.74282
1050	13768.12757
1055	15364.70413
1060	14491.81074
1065	14512.6617
1070	14559.45192
1075	15397.45296
1080	14960.63568
1085	13179.27398
1090	13909.16959
1095	13184.09272
1100	14260.77452
1105	13069.83603
1110	14824.20142
1115	13472.15104
1120	13904.9293
1125	13552.56894
1130	13940.39525
1135	14412.19018
1140	13859.1524
1145	13912.52011
1150	13250.40365
1155	13892.30756
1160	12614.29553
1165	13042.9569
1170	13727.03963
1175	12382.70058
1180	13575.22812
1185	12800.77096
1190	12602.53578
1195	12867.88013
1200	12394.87349
1205	12155.41574
1210	13058.90503
1215	12829.27935
1220	12725.02169
1225	13562.29719
1230	12687.30248
1235	13204.60838
1240	12946.52577
1245	13142.33162
1250	12545.82211
1255	12586.10786
1260	12599.48883
1265	12465.998
1270	12524.48104
1275	12366.68415
1280	12301.76798
1285	13263.11237
1290	12695.63506
1295	12529.87429
1300	12139.68907
1305	12528.34262
1310	12349.57714
1315	12122.63488
1320	13201.45822
1325	12182.11758
1330	11608.13641
1335	13017.20372
1340	11776.29479
1345	11832.0938
1350	11892.36032
1355	11431.2631
1360	12684.90245
1365	11405.25887
1370	11548.86409
1375	11456.30789
1380	12498.57546
1385	11337.62194
1390	12031.25639
1395	11864.27435
1400	12252.8183
1405	11023.55104
1410	11948.89124
1415	11976.72571
1420	11502.07903
1425	12451.68931
1430	11503.16718
1435	10531.3001
1440	10898.5681
1445	11380.70176
1450	10906.33361
1455	11186.45961
1460	11200.23021
1465	11030.08435
1470	10364.98348
1475	11271.08576
1480	10757.89021
1485	10645.49866
1490	11398.56754
1495	10751.92989
1500	11156.38266
1505	10835.01329
1510	10783.99523
1515	10880.16985
1520	9815.748545
1525	9247.012938
1530	10843.92372
1535	11030.09983
1540	10045.76735
1545	10656.81474
1550	10155.1707
1555	10419.56988
1560	10131.70053
1565	10351.70238
1570	10695.43297
1575	10357.39071
1580	10339.24852
1585	10138.58932
1590	9760.447696
1595	9963.823857
1600	10197.35088
1605	9865.500866
1610	10144.11629
1615	9620.219857
1620	10571.97032
1625	9763.161018
1630	10678.0403
1635	9809.623536
1640	9038.940679
1645	9974.814661
1650	9474.450625
1655	9791.183241
1660	10114.45585
1665	10378.59881
1670	9595.476357
1675	10458.20829
1680	9243.559661
1685	9528.82725
1690	9387.55892
1695	10150.92039
1700	10276.98875
1705	9567.647509
1710	10439.8826
1715	9951.665821
1720	9348.743366
1725	9356.120911
1730	8612.98625
1735	10072.55358
1740	9877.619134
1745	10162.30721
1750	9336.274625
1755	9683.642
1760	9731.063348
1765	9618.313884
1770	9673.2295
1775	9835.660098
1780	9188.271107
1785	9163.956857
1790	9503.146473
1795	10406.16871
1800	9616.89317
1805	9514.760205
1810	9019.246786
1815	9862.428875
1820	9165.48883
1825	8951.853321
1830	8912.005625
1835	9339.476696
1840	8642.59767
1845	9499.965196
1850	9366.253214
1855	9113.319018
1860	9164.654161
1865	9536.89633
1870	9145.05908
1875	9526.258277
1880	8457.263821
1885	9071.933732
1890	8506.671286
1895	8353.363768
1900	8994.391723
1905	9125.679839
1910	9536.04375
1915	9024.984134
1920	9483.792429
1925	8434.391688
1930	9339.160375
1935	8788.207071
1940	8642.335232
1945	8510.68708
1950	9342.028366
1955	9384.318295
1960	8905.166464
1965	9285.278571
1970	8798.550054
1975	7785.696125
1980	8882.295393
1985	9355.940589
1990	8492.956232
1995	9037.126536
2000	9077.105679
2005	8813.537679
2010	9504.326759
2015	9831.549741
2020	9901.461786
2025	8454.829938
2030	9236.958652
2035	8394.337107
2040	8985.509223
2045	9341.085018
2050	8589.869286
2055	8264.036509
2060	8587.182223
2065	8933.988598
2070	8134.700813
2075	8916.532938
2080	7559.355393
2085	8523.773741
2090	8774.184348
2095	9023.240723
2100	8134.870661
2105	8374.368634
2110	8341.549982
2115	8429.041545
2120	8356.621089
2125	7883.28842
2130	7563.402607
2135	8123.876366
2140	7972.714795
2145	8402.899795
2150	7280.232241
2155	7635.890152
2160	7905.620955
2165	8313.227982
2170	6935.616741
2175	8537.033438
2180	8439.865232
2185	8030.906554
2190	8130.503938
2195	7931.150857
2200	8610.603518
2205	7854.993438
2210	8039.465446
2215	7609.337214
2220	7558.229902
2225	7750.297268
2230	7202.531009
2235	7285.408438
2240	7495.630893
2245	7951.21875
2250	7275.292375
2255	8178.903848
2260	7547.379348
2265	8239.380741
2270	7538.88967
2275	8261.339429
2280	7781.865205
2285	7899.855982
2290	8078.071536
2295	7587.759054
2300	8452.006116
2305	7720.622857
2310	7582.798696
2315	7312.776161
2320	8235.224393
2325	7211.558313
2330	6989.513723
2335	7221.500125
2340	7418.513125
2345	8000.07842
2350	6992.328134
2355	7018.228848
2360	6771.609848
2365	7769.163625
2370	6324.631429
2375	7192.642625
2380	7754.682661
2385	8064.36483
2390	7732.603759
2395	7712.677482
2400	7297.981759
2405	5817.4595
2410	7594.653768
2415	7727.071321
2420	7739.86625
2425	7427.689179
2430	7988.270554
2435	7454.604125
2440	7022.631545
2445	6630.491027
2450	7463.110196
2455	8604.459536
2460	7642.578589
2465	7901.020179
2470	6789.493545
2475	7879.226938
2480	7440.900607
2485	7828.025973
2490	8166.167661
2495	7907.4565
2500	7007.027063
2505	7788.551518
2510	7742.310152
2515	7550.230795
2520	7609.572634
2525	7908.844277
2530	7508.375884
2535	6893.515634
2540	7519.621536
2545	7839.280884
2550	7918.280188
2555	7373.83667
2560	7225.660268
2565	6559.810036
2570	7851.780438
2575	7557.959571
2580	7720.209696
2585	7343.345804
2590	6695.378661
2595	8103.370875
2600	7402.291179
2605	7417.715946
2610	7316.754161
2615	7823.77567
2620	8384.153652
2625	7468.805196
2630	7197.882571
2635	7859.958652
2640	7677.755688
2645	7604.052491
2650	7969.135232
2655	6610.408259
2660	5768.286848
2665	7729.449045
2670	6934.089625
2675	7206.214393
2680	7529.328536
2685	7125.287563
2690	7804.388991
2695	7127.639482
2700	6279.582795
2705	7505.952929
2710	8065.243214
2715	7133.884402
2720	6618.984152
2725	7511.139143
2730	7082.364991
2735	6215.232027
2740	7795.430902
2745	6600.609884
2750	7640.741375
2755	7020.71358
2760	6894.716259
2765	7357.356384
2770	6552.996982
2775	6327.284795
2780	6277.66908
2785	6872.171679
2790	6858.792223
2795	7290.842518
2800	6672.453705
2805	6967.09558
2810	7265.722134
2815	7875.000768
2820	7459.448821
2825	6178.337625
2830	6723.997554
2835	7640.698116
2840	6910.54842
2845	6849.298482
2850	6836.44542
2855	6953.054036
2860	6305.795732
2865	7013.336795
2870	5997.246946
2875	6745.43
2880	6581.248098
2885	6009.00442
2890	6940.394196
2895	6259.740152
2900	6634.023991
2905	5974.935509
2910	6593.066134
2915	7319.458071
2920	6754.201241
2925	6431.515893
2930	5830.1415
2935	7144.531866
2940	6865.804116
2945	5666.916759
2950	6195.536161
2955	6142.698339
2960	6137.990705
2965	5712.377036
2970	7378.495277
2975	6282.785929
2980	5815.260125
2985	6294.885071
2990	6142.456393
2995	6761.010955
3000	6319.794929
3005	6298.22208
3010	5681.775063
3015	5926.608759
3020	5794.812313
3025	5769.212893
3030	6348.565759
3035	6225.312875
3040	6115.683973
3045	5261.385402
3050	4788.844143
3055	6426.171366
3060	6419.684045
3065	6554.520455
3070	6093.450857
3075	6095.599688
3080	5518.396563
3085	5842.100089
3090	5901.333857
3095	5546.607607
3100	5805.858063
3105	6032.417063
3110	5684.745964
3115	5696.061893
3120	6400.62583
3125	6215.281357
3130	6519.208723
3135	6004.729375
3140	5729.029295
3145	6203.673089
3150	6228.408696
3155	6346.045357
3160	5776.837696
3165	6396.640393
3170	5943.413714
3175	5212.702563
3180	5339.986723
3185	4813.220018
3190	6084.882098
3195	5434.220152
3200	5223.571634
3205	4736.389125
3210	5197.886759
3215	4326.14133
3220	5372.715518
3225	4400.068563
3230	5180.435348
3235	5399.631982
3240	5727.479563
3245	5249.403134
3250	5667.455143
3255	6038.295571
3260	5534.297027
3265	5990.241277
3270	5392.19175
3275	5168.501652
3280	5421.654875
3285	5401.312402
3290	4880.798205
3295	5293.94192
3300	5439.339125
3305	5644.935759
3310	4916.800259
3315	5395.489143
3320	5235.36933
3325	4744.689223
3330	4760.702313
3335	5389.171214
3340	5173.916455
3345	5140.519652
3350	4962.970438
3355	4837.127938
3360	5218.926688
3365	4707.283152
3370	5308.229661
3375	4966.62225
3380	5696.123063
3385	4823.215259
3390	5734.155402
3395	5366.913205
3400	5442.613902
3405	5270.5015
3410	6006.811268
3415	5137.644527
3420	5204.619973
3425	5931.980304
3430	4698.558054
3435	5049.968241
3440	5458.586464
3445	5566.3695
3450	5208.386384
3455	5534.441071
3460	5309.2275
3465	5438.697071
3470	5151.952
3475	4496.197036
3480	5269.500929
3485	5302.893482
3490	4705.537768
3495	5587.020857
3500	4852.607348
3505	5019.883098
3510	4274.449188
3515	4561.604688
3520	4950.186741
3525	5426.321679
3530	4984.204955
3535	5282.617946
3540	4792.402
3545	5570.938857
3550	4711.854634
3555	4666.110821
3560	5038.782545
3565	5449.559768
3570	5291.329991
3575	4286.301679
3580	5495.631286
3585	5637.341768
3590	5130.444116
3595	5386.257688
3600	4590.09608
3605	5326.262714
3610	5798.985054
3615	4866.204161
3620	4454.260009
3625	4795.309152
3630	5005.875098
3635	5162.43842
3640	4440.346723
3645	5154.005661
3650	5357.948589
3655	5214.233473
3660	4018.425848
3665	4453.41183
3670	4428.31042
3675	4144.174696
3680	4786.602723
3685	4641.514705
3690	4492.132821
3695	5081.502027
3700	4438.273938
3705	4532.343893
3710	4972.743313
3715	4661.7315
3720	5310.881357
3725	5544.105571
3730	4212.341964
3735	5851.889964
3740	4840.536134
3745	5032.596973
3750	5526.893982
3755	5648.582866
3760	4759.758205
3765	5297.989134
3770	4856.649402
3775	4993.333348
3780	4950.28692
3785	4959.704464
3790	4470.51975
3795	5190.604991
3800	5459.952232
3805	5626.367054
3810	5235.350661
3815	5203.533036
3820	5132.229875
3825	3802.118607
3830	5644.345009
3835	4464.363625
3840	6217.674866
3845	5213.51917
3850	6372.533786
3855	4341.63592
3860	4887.691402
3865	5225.862839
3870	6178.982866
3875	5670.620482
3880	5193.427295
3885	5295.179732
3890	5321.576786
3895	4870.738759
3900	5487.328911
3905	4824.961554
3910	5057.516696
3915	4894.726366
3920	4696.204616
3925	4649.326509
3930	4718.051286
3935	4487.546616
3940	4717.641464
3945	4604.259357
3950	4970.550161
3955	4759.554509
3960	4010.164607
3965	4324.850241
3970	4109.277946
3975	4704.393304
3980	5135.426634
3985	4966.394875
3990	5495.695643
3995	5593.605883
4000	5294.950835
4005	5237.410448
4010	5814.869639
4015	4823.303854
4020	5483.632534
4025	5211.183822
4030	4876.182651
4035	5027.509971
4040	4714.292638
4045	5255.422109
4050	5682.448926
4055	4885.608966
4060	5977.944783
4065	4833.33165
4070	4337.777234
4075	5240.776803
4080	4918.218404
4085	5226.168773
4090	5088.724743
4095	4939.153834
4100	4824.662629
4105	5258.529632
4110	5629.97275
4115	4502.992161
4120	5386.688625
4125	4978.551048
4130	4625.562016
4135	4909.59568
4140	4919.324376
4145	4529.673761
4150	4836.963808
4155	4240.966386
4160	4706.066711
4165	5222.660571
4170	4883.171155
4175	4399.044835
4180	5633.688405
4185	4376.78891
4190	4755.782412
4195	5352.313382
4200	4482.477912
4205	4682.58795
4210	4700.306482
4215	4544.268513
4220	4602.568556
4225	4918.407529
4230	4646.110773
4235	4873.67372
4240	4398.768601
4245	4835.426951
4250	4270.558139
4255	4981.982503
4260	5036.169119
4265	4745.181947
4270	4767.200514
4275	4371.77661
4280	4549.373189
4285	4034.203581
4290	4882.101968
4295	4332.989805
4300	4105.829517
4305	3911.849415
4310	4618.607746
4315	4871.932798
4320	4310.562124
4325	4693.132424
4330	4408.7862
4335	3871.942246
4340	3751.530892
4345	4719.583163
4350	4535.977789
4355	4869.671628
4360	4788.229592
4365	4705.474671
4370	4611.797144
4375	4970.847825
4380	4634.976368
4385	4724.739803
4390	3921.410589
4395	5312.549045
4400	4525.715788
4405	4171.195682
4410	4781.92645
4415	4874.526575
4420	4166.778615
4425	4615.517917
4430	5755.47228
4435	3926.098766
4440	4707.643596
4445	5444.990766
4450	3762.296188
4455	4533.682044
4460	4528.374849
4465	4574.593128
4470	4152.242339
4475	5086.138133
4480	4739.40163
4485	4717.336102
4490	4832.889173
4495	4622.752195
4500	4063.156124
4505	4253.085731
4510	4146.698224
4515	3579.912226
4520	4391.673151
4525	5219.293705
4530	4337.297403
4535	4592.59542
4540	3711.565611
4545	4163.640934
4550	4077.226287
4555	4352.054672
4560	4281.628738
4565	4106.18718
4570	4987.806385
4575	4459.335144
4580	4713.832231
4585	4348.41609
4590	4518.874242
4595	4187.092218
4600	4874.275161
4605	5166.471604
4610	5141.878714
4615	4397.394444
4620	4848.121559
4625	5137.265463
4630	4228.113403
4635	5091.229075
4640	4889.65459
4645	4586.469796
4650	5196.8919
4655	4723.653663
4660	5070.335866
4665	4975.299587
4670	4167.326801
4675	4329.163114
4680	4220.506055
4685	4143.045379
4690	4524.562598
4695	3692.938075
4700	3919.945747
4705	4920.342981
4710	3879.241938
4715	4575.852728
4720	3915.353643
4725	5232.515939
4730	3775.062755
4735	4524.996998
4740	4771.531079
4745	4650.534666
4750	4348.818386
4755	3693.085617
4760	4456.416571
4765	4352.659879
4770	4556.979535
4775	3990.957707
4780	3745.073961
4785	4244.145277
4790	4175.265543
4795	4757.14758
4800	4349.384964
4805	3595.72583
4810	4001.658618
4815	3967.579341
4820	4227.884742
4825	4697.268988
4830	4465.207014
4835	4315.141155
4840	4663.088707
4845	3637.744166
4850	5538.640939
4855	4697.952109
4860	4800.952669
4865	4154.882359
4870	4898.674501
4875	4361.251083
4880	4022.215515
4885	3550.568165
4890	4822.70998
4895	4436.535814
4900	4231.970078
4905	3467.477335
4910	3750.658181
4915	4181.532885
4920	4152.980111
4925	4073.589226
4930	4313.290402
4935	3753.070583
4940	3635.551041
4945	4669.495946
4950	3418.323377
4955	4590.520664
4960	4408.74019
4965	4094.355679
4970	3737.326661
4975	4217.040107
4980	4141.9936
4985	4091.18607
4990	4852.025048
4995	4328.984532
5000	3629.082213
