# Supplementary material for: DNArepairK: An Interactive Database for Exploring the Impact of Anticancer Drugs onto the Dynamics of DNA Repair Proteins
Source: Biomedicines. 2021 Sep 16;9(9):1238. doi: 10.3390/biomedicines9091238 (PMC8470695; doi:10.3390/biomedicines9091238)
Supplement: Supplementary file 1 [file biomedicines-09-01238-s001.zip › Fit and Raw data/Rad51/Rad51/PCNAHRAD51_PCNA.txt]

PCNA	f4b183
0	0
5	3067.032688
10	6946.516743
15	11342.19978
20	15398.40131
25	20206.21122
30	24133.01394
35	27112.6579
40	32020.87783
45	34676.04467
50	38593.50684
55	40093.89438
60	42853.0547
65	45250.15647
70	47020.54426
75	48266.76361
80	50971.14581
85	51972.3444
90	51681.17182
95	54509.19147
100	53785.69827
105	55468.39416
110	54899.77403
115	55630.06416
120	56370.32526
125	59556.35488
130	57763.85198
135	59727.65019
140	58844.83547
145	58312.58058
150	58958.41601
155	58663.61381
160	59685.80894
165	60229.20001
170	58410.93656
175	57854.71792
180	57198.89192
185	58896.66032
190	59300.70487
195	59262.45534
200	57385.7924
205	57660.7118
210	56583.2008
215	57017.10903
220	55402.47997
225	56975.0201
230	56435.35912
235	56271.55975
240	56804.0295
245	57381.63638
250	56247.00963
255	56661.29573
260	55905.46747
265	55632.7452
270	54284.58995
275	53551.87307
280	52242.66907
285	52332.54524
290	52497.86587
295	52149.13377
300	50408.52644
305	51004.8679
310	50386.80575
315	50006.25449
320	49825.88638
325	49103.29394
330	48459.56085
335	47165.01451
340	46778.7738
345	47915.31919
350	47029.58448
355	46597.09999
360	45834.31897
365	46969.96796
370	46577.43123
375	44777.9856
380	46362.1234
385	46421.97083
390	45333.90909
395	44955.58814
400	44379.66509
405	44751.28969
410	44685.49037
415	43779.30289
420	43765.46241
425	42747.85681
430	42822.69117
435	43214.85307
440	41656.04787
445	41615.8594
450	41887.26062
455	39658.60725
460	39953.94884
465	39910.36934
470	40956.69998
475	40016.11217
480	39641.45685
485	38198.14728
490	38941.9098
495	38036.0929
500	37722.54997
505	38123.46628
510	36938.09985
515	36056.44148
520	36238.90897
525	36170.45139
530	37273.46381
535	36275.40821
540	36068.72339
545	36386.19438
550	36263.32274
555	36079.92603
560	36100.03833
565	35144.30825
570	36033.54177
575	34628.34397
580	33977.19438
585	33946.26489
590	32648.10215
595	34171.68182
600	33332.86097
605	32412.77717
610	32763.03325
615	33563.12101
620	33510.01833
625	32877.00066
630	31961.14821
635	32063.46578
640	30410.89826
645	31855.55176
650	30596.82549
655	30352.53372
660	31236.40905
665	31457.36053
670	31619.27561
675	29980.00008
680	30208.47135
685	29430.77093
690	28864.4687
695	29203.73876
700	29176.9784
705	28503.88241
710	29197.26613
715	28874.0031
720	28968.45475
725	28045.53526
730	28445.89576
735	28030.78233
740	27773.75638
745	27725.3072
750	27570.1861
755	27315.87165
760	27165.5665
765	27773.72568
770	27163.69792
775	26603.45005
780	27090.36771
785	27363.23353
790	25628.59319
795	26483.56003
800	27105.68884
805	26072.94581
810	25969.50069
815	26793.6621
820	25658.74647
825	25619.07756
830	26539.97594
835	25718.23656
840	24987.20704
845	25701.05947
850	25704.48969
855	26592.18708
860	25921.87141
865	25690.29658
870	24659.55589
875	24887.5626
880	24310.16469
885	25113.42106
890	24007.6321
895	24663.54829
900	23970.86063
905	24703.96768
910	23697.26144
915	24019.89441
920	23660.77744
925	22872.96603
930	24289.60874
935	23496.1224
940	23302.4028
945	23189.78016
950	23882.32876
955	22887.09705
960	23506.78978
965	22612.96095
970	22041.43441
975	22482.60625
980	21914.24655
985	21665.05583
990	22114.21944
995	21276.3343
1000	22620.56137
1005	20110.13394
1010	21953.35528
1015	21241.59444
1020	20450.06807
1025	20852.08974
1030	21259.13231
1035	20156.97815
1040	22256.45501
1045	21505.42512
1050	21664.10206
1055	20966.62842
1060	20154.41965
1065	21102.59489
1070	20601.35296
1075	21865.56457
1080	19525.11247
1085	21740.53535
1090	22218.55269
1095	19396.60593
1100	20517.09187
1105	20743.55914
1110	19854.29894
1115	21451.85623
1120	19831.41894
1125	20920.0228
1130	20529.34875
1135	20715.68941
1140	20520.0272
1145	20634.05399
1150	19097.5849
1155	20156.52399
1160	20200.55848
1165	19532.73497
1170	19869.71865
1175	19233.80177
1180	19900.28713
1185	18812.91306
1190	19998.76246
1195	19572.644
1200	20300.15735
1205	18795.51627
1210	19126.39849
1215	19830.38525
1220	18711.73083
1225	19403.00867
1230	19270.02983
1235	19460.57138
1240	18550.98862
1245	19109.99207
1250	19261.15111
1255	19036.36294
1260	17729.0267
1265	19126.68961
1270	18877.22205
1275	18426.11359
1280	18452.71103
1285	19531.39326
1290	18398.45471
1295	19159.19456
1300	19622.90922
1305	19145.80269
1310	18060.94568
1315	18467.6551
1320	18676.55582
1325	18103.44934
1330	18885.02304
1335	17753.82226
1340	17401.94304
1345	17775.03697
1350	17864.94489
1355	17556.82886
1360	18578.82801
1365	17303.07565
1370	16505.87824
1375	17204.82792
1380	17864.75435
1385	17414.05637
1390	17444.6932
1395	17475.41917
1400	16840.4916
1405	16948.18164
1410	17545.79834
1415	16285.20962
1420	17019.88185
1425	17442.49985
1430	17548.19628
1435	16977.99551
1440	16469.18692
1445	17163.01595
1450	16472.24291
1455	17506.15292
1460	17920.63535
1465	17036.02961
1470	17051.87184
1475	16740.87549
1480	17348.40508
1485	16569.74086
1490	17105.09778
1495	17262.72803
1500	17253.72878
1505	17646.78507
1510	16891.70504
1515	17293.75268
1520	17728.756
1525	17724.49561
1530	17595.06033
1535	17639.49974
1540	18145.56058
1545	17587.97806
1550	17187.65119
1555	18339.46247
1560	18367.22653
1565	16523.54891
1570	17687.2845
1575	17156.98862
1580	17473.64786
1585	17837.30584
1590	17183.10133
1595	17252.06762
1600	17227.22271
1605	17445.30213
1610	15495.1044
1615	15721.63931
1620	17174.80014
1625	16749.79306
1630	17181.9242
1635	17228.17022
1640	16081.54313
1645	16345.33944
1650	15660.78899
1655	16810.78115
1660	17193.17466
1665	15817.8769
1670	15725.26173
1675	16365.0219
1680	16369.98803
1685	16397.33949
1690	15441.81447
1695	15912.47069
1700	15778.32251
1705	15419.47824
1710	14982.77056
1715	16143.17745
1720	15424.40978
1725	16338.30569
1730	15253.02475
1735	15764.56915
1740	15745.01113
1745	15260.88418
1750	14754.23755
1755	15325.1698
1760	15201.52715
1765	13994.11419
1770	15639.91925
1775	13655.11884
1780	15439.42031
1785	14605.96756
1790	15502.57235
1795	14575.67451
1800	14148.41044
1805	14868.24451
1810	14181.92983
1815	14491.68719
1820	13199.34247
1825	15732.45131
1830	15078.47253
1835	14917.3627
1840	14735.04868
1845	14106.90966
1850	14290.04452
1855	14958.68592
1860	14224.02443
1865	14501.84422
1870	14111.83836
1875	13760.20033
1880	14584.01183
1885	14091.21465
1890	13650.88856
1895	13177.64681
1900	14289.00599
1905	13999.63694
1910	13563.65624
1915	14109.92338
1920	13536.53192
1925	14351.90894
1930	14169.40308
1935	13629.17472
1940	13743.18616
1945	13036.50643
1950	14561.1146
1955	13776.69812
1960	13316.90585
1965	14306.04754
1970	14249.48453
1975	14411.20411
1980	13357.49063
1985	13733.67797
1990	14566.86178
1995	13530.72075
2000	13004.77227
2005	13887.54142
2010	13172.78008
2015	14154.50872
2020	13397.36331
2025	13972.00876
2030	13846.89797
2035	14406.68896
2040	14030.4001
2045	14118.63494
2050	13104.72826
2055	13613.37688
2060	14593.65661
2065	14741.08746
2070	13409.40981
2075	13573.23149
2080	14011.47095
2085	14673.31141
2090	12721.48569
2095	13303.61031
2100	13581.78639
2105	13443.09425
2110	13520.68898
2115	13731.39642
2120	12256.61242
2125	11335.52681
2130	13601.24738
2135	12318.78378
2140	13408.10424
2145	12107.83067
2150	12572.47502
2155	13601.68347
2160	12769.73145
2165	12313.90986
2170	11901.37853
2175	13181.40711
2180	12418.8531
2185	12133.22005
2190	13169.79859
2195	12324.01058
2200	12133.73418
2205	12643.67421
2210	13183.3091
2215	12346.55305
2220	13226.47269
2225	13801.37362
2230	12895.673
2235	14014.2279
2240	12757.53194
2245	12544.2987
2250	13094.27113
2255	11974.51147
2260	12670.21156
2265	12498.14689
2270	11766.60643
2275	12405.59771
2280	12901.02422
2285	12173.26615
2290	11625.2061
2295	12155.55522
2300	11372.29001
2305	13256.62621
2310	13133.21081
2315	11060.82628
2320	12444.18334
2325	11472.7756
2330	11316.06783
2335	11360.73934
2340	11977.33997
2345	12565.80748
2350	11733.72666
2355	11308.27899
2360	11810.43432
2365	11142.43349
2370	11525.40913
2375	11772.68263
2380	12124.14984
2385	12099.38119
2390	11718.70645
2395	12279.89168
2400	11222.09537
2405	10879.99374
2410	11134.12745
2415	10504.72937
2420	11744.73723
2425	11044.98158
2430	11787.358
2435	10940.96082
2440	10975.22892
2445	11246.53169
2450	10780.83168
2455	10753.95988
2460	10390.50932
2465	11016.05513
2470	11828.60047
2475	11447.40947
2480	11103.79803
2485	11275.31552
2490	11390.89498
2495	11329.13197
2500	10424.0574
2505	11428.88998
2510	11613.33514
2515	11038.78531
2520	11085.06344
2525	10976.64323
2530	11725.66016
2535	11678.48976
2540	11524.41062
2545	11775.5574
2550	11411.40229
2555	11376.2869
2560	11292.9568
2565	10948.88742
2570	11709.18657
2575	10859.11975
2580	11212.38235
2585	11172.12163
2590	9804.894972
2595	11540.93969
2600	9877.516493
2605	11769.85874
2610	11798.65415
2615	11829.91242
2620	11798.7905
2625	12508.22529
2630	12062.45165
2635	11474.21399
2640	11914.03799
2645	11846.75293
2650	11212.22085
2655	12194.05301
2660	11619.44345
2665	11223.51227
2670	11449.08704
2675	12122.41159
2680	11910.78532
2685	11051.58301
2690	11671.35213
2695	10971.40251
2700	12062.49533
2705	11795.30456
2710	12028.87582
2715	12196.55721
2720	11493.64676
2725	10658.62883
2730	11430.82054
2735	12035.95396
2740	12147.54503
2745	11517.2751
2750	11549.51147
2755	11269.76903
2760	12046.58805
2765	11066.94853
2770	11483.35751
2775	11426.47244
2780	11184.51203
2785	12769.02902
2790	11797.3834
2795	11695.03761
2800	11096.5506
2805	10794.67358
2810	12062.05226
2815	11074.81386
2820	11260.27631
2825	12058.44803
2830	10341.48581
2835	11028.09066
2840	11539.73364
2845	11346.95423
2850	12131.12256
2855	11053.05823
2860	11217.4062
2865	10840.50971
2870	11488.99124
2875	11666.31387
2880	11114.26047
2885	11276.08808
2890	11527.07159
2895	11097.33744
2900	11205.86167
2905	11285.5311
2910	11317.5519
2915	11281.75947
2920	10433.62262
2925	11078.55126
2930	11341.40078
2935	11440.00397
2940	12041.58226
2945	10891.94557
2950	11785.72305
2955	10949.58891
2960	11106.33729
2965	10677.80129
2970	11503.29036
2975	11200.12818
2980	11337.20473
2985	11099.38382
2990	10467.41189
2995	10770.809
3000	11308.40614
3005	10977.33586
3010	10893.66222
3015	9958.594569
3020	10422.92749
3025	11209.46484
3030	10438.96156
3035	10266.16247
3040	10390.88415
3045	11226.49813
3050	10841.10613
3055	10874.40192
3060	10968.49078
3065	11211.42598
3070	10431.50482
3075	10504.80457
3080	10503.98231
3085	10635.1163
3090	10520.53677
3095	10311.23974
3100	10300.94529
3105	10759.73964
3110	10529.12944
3115	10350.28142
3120	10549.38494
3125	10589.43411
3130	10692.52199
3135	10212.16574
3140	9941.209236
3145	10437.2664
3150	10540.39088
3155	10287.28898
3160	10935.20478
3165	10406.64303
3170	10874.27962
3175	10459.99859
3180	10303.29389
3185	10441.38229
3190	10400.3633
3195	10172.98015
3200	10480.1404
3205	10095.91325
3210	10251.33799
3215	9415.853986
3220	9381.131604
3225	10246.01015
3230	9738.430757
3235	10802.21461
3240	10843.99648
3245	10327.63895
3250	10074.38405
3255	9837.775924
3260	10235.84438
3265	9798.885
3270	9113.797042
3275	9892.836563
3280	8697.941625
3285	9418.524403
3290	9479.904201
3295	9241.653097
3300	9350.031757
3305	9740.056736
3310	9375.912368
3315	9904.440715
3320	8934.961174
3325	9261.188458
3330	9268.528799
3335	8471.461368
3340	9633.321528
3345	9124.488861
3350	9209.148389
3355	10270.05558
3360	10948.68555
3365	9158.926493
3370	9633.776042
3375	10204.90497
3380	9619.076236
3385	8640.896826
3390	9462.857215
3395	9794.003639
3400	9727.570472
3405	9965.061063
3410	9673.670674
3415	8970.770847
3420	9675.764035
3425	9675.027486
3430	9631.232063
3435	8812.866583
3440	9572.374403
3445	8488.082292
3450	9368.057778
3455	8522.516028
3460	9277.753069
3465	8770.641181
3470	7238.335201
3475	8322.04459
3480	8939.759778
3485	10106.05953
3490	8750.951757
3495	8717.043368
3500	9683.860875
3505	8953.194854
3510	8896.122667
3515	9231.948104
3520	8114.024326
3525	9073.033167
3530	8262.5695
3535	7302.995646
3540	9358.310285
3545	7936.618229
3550	8672.507618
3555	7607.464583
3560	7946.200799
3565	9430.862625
3570	8385.917132
3575	9128.875451
3580	8696.510556
3585	8296.231035
3590	8679.270313
3595	8461.245549
3600	8531.209403
3605	8698.636854
3610	8849.047188
3615	8614.777743
3620	9170.377646
3625	8978.265368
3630	8333.079951
3635	9038.168174
3640	8058.045806
3645	9451.522583
3650	8786.511625
3655	8910.78375
3660	8346.236535
3665	7879.146778
3670	8281.235028
3675	7476.055292
3680	8808.941
3685	8712.033208
3690	9041.650222
3695	7387.580681
3700	8446.522014
3705	7947.426451
3710	8184.514118
3715	7205.89625
3720	8064.915931
3725	8365.720306
3730	8573.432681
3735	9591.636229
3740	8447.423368
3745	8315.272451
3750	6872.669097
3755	9370.380403
3760	8394.431653
3765	8477.119653
3770	7101.429125
3775	8746.570597
3780	8007.002125
3785	8595.36941
3790	8272.530083
3795	8324.560826
3800	9061.506694
3805	8348.579583
3810	8425.714368
3815	8046.73809
3820	7818.624653
3825	8697.148646
3830	8513.249375
3835	8678.662444
3840	8587.964847
3845	8434.128542
3850	8567.90284
3855	8085.106382
3860	8454.604569
3865	9351.192007
3870	7286.028701
3875	8949.606556
3880	8634.269188
3885	8384.243222
3890	9310.668729
3895	8818.833347
3900	7769.545653
3905	8514.325333
3910	9106.215632
3915	8371.177778
3920	8330.002361
3925	8527.957563
3930	7354.86666
3935	8027.691951
3940	8244.894813
3945	7788.340333
3950	9116.409375
3955	8108.064882
3960	8516.255069
3965	8390.430986
3970	8045.224972
3975	8419.018493
3980	10064.99981
3985	8483.374708
3990	8728.122646
3995	8934.798611
4000	9550.314542
4005	8974.895354
4010	8625.721847
4015	8964.421583
4020	9112.316979
4025	8596.096632
4030	9496.135163
4035	8337.11509
4040	8225.981486
4045	8572.03691
4050	8822.016007
4055	7901.232375
4060	8336.614557
4065	8062.264242
4070	7839.839366
4075	8999.953236
4080	8744.695434
4085	9966.965417
4090	9506.185375
4095	8704.256653
4100	8409.473583
4105	8838.4105
4110	8753.312632
4115	8515.347813
4120	8118.251306
4125	9146.724743
4130	9139.928875
4135	8539.875979
4140	8904.632493
4145	8705.065688
4150	8536.54575
4155	8573.032354
4160	7921.857507
4165	9273.486542
4170	8866.61834
4175	9726.361229
4180	9094.096521
4185	8763.000035
4190	9343.37909
4195	9403.774896
4200	8867.980229
4205	8703.292493
4210	8781.946535
4215	8399.022012
4220	8646.542715
4225	9759.99691
4230	9061.512007
4235	9678.420167
4240	7868.263708
4245	8492.775354
4250	8453.499215
4255	9088.594424
4260	8878.359792
4265	9049.04841
4270	8703.59141
4275	8697.656049
4280	9037.213104
4285	8115.186217
4290	9147.020472
4295	9541.969667
4300	7952.286432
4305	8189.60916
4310	8229.446299
4315	8806.656389
4320	8361.987625
4325	8466.409063
4330	8024.218521
4335	8561.016069
4340	8350.91883
4345	8553.340097
4350	7639.969292
4355	8355.540847
4360	8479.013972
4365	9205.177118
4370	7844.460639
4375	9014.748785
4380	8578.181594
4385	8614.293505
4390	7919.77696
4395	8574.401765
4400	8369.993563
4405	8755.789556
4410	8898.877158
4415	9126.768641
4420	8863.104905
4425	8947.720028
4430	8401.090195
4435	10058.53804
4440	9878.594931
4445	8715.783076
4450	8455.500965
4455	8964.913632
4460	9158.284035
4465	8833.440243
4470	8703.070667
4475	10180.55283
4480	9366.074208
4485	9031.217299
4490	9300.082924
4495	8884.287361
4500	8666.940708
4505	8677.487399
4510	8827.579611
4515	9297.057868
4520	8459.507653
4525	7222.277714
4530	8384.454531
4535	8192.048346
4540	8385.692472
4545	8639.016674
4550	8162.24887
4555	8758.718144
4560	7898.095647
4565	8630.405384
4570	8148.335639
4575	8229.091188
4580	8212.418793
4585	9188.750189
4590	8103.485271
4595	7885.367361
4600	8511.438639
4605	7965.847344
4610	7740.094328
4615	8249.617153
4620	8460.02509
4625	8274.244958
4630	7521.850576
4635	8453.876094
4640	7764.196159
4645	8549.975878
4650	7630.95905
4655	9445.562313
4660	8063.914819
4665	8048.87122
4670	8575.261125
4675	8411.888788
4680	8255.511826
4685	7381.555131
4690	8387.180984
4695	7927.997104
4700	8368.995757
4705	7924.237867
4710	8387.753756
4715	8913.72475
4720	8403.434097
4725	7561.312889
4730	8222.932347
4735	7873.800495
4740	7476.050529
4745	8432.347319
4750	8368.758465
4755	7990.190006
4760	8010.644257
4765	7703.312481
4770	8048.685607
4775	8289.612486
4780	8783.085592
4785	8260.555118
4790	7452.810743
4795	8206.367417
4800	8673.779903
4805	8383.898618
4810	8596.438049
4815	8713.961292
4820	8223.72757
4825	8214.070507
4830	8476.645306
4835	8790.965979
4840	8664.688637
4845	8979.472859
4850	8470.050722
4855	7971.425847
4860	8360.89691
4865	8849.673826
4870	8335.115316
4875	8307.755854
4880	7727.277895
4885	8370.490931
4890	7839.696035
4895	8565.899662
4900	7742.275646
4905	8440.631868
4910	8232.173958
4915	8057.576819
4920	8743.029993
4925	8898.817049
4930	8206.186143
4935	7633.112529
4940	8699.334208
4945	7374.272357
4950	7205.341651
4955	7659.629864
4960	8068.400458
4965	8942.861806
4970	7479.80351
4975	9068.784347
4980	8377.230256
4985	7388.724875
4990	7278.633473
4995	7518.559896
5000	8524.11509
