# Supplementary material for: DNArepairK: An Interactive Database for Exploring the Impact of Anticancer Drugs onto the Dynamics of DNA Repair Proteins
Source: Biomedicines. 2021 Sep 16;9(9):1238. doi: 10.3390/biomedicines9091238 (PMC8470695; doi:10.3390/biomedicines9091238)
Supplement: Supplementary file 1 [file biomedicines-09-01238-s001.zip › Fit and Raw data/Rad51/Rad51/Rad51.txt]

Rad51	bdd7ee
0	0
5	-389.0475556
10	-97.22688889
15	264.0586667
20	320.198
25	-239.3208889
30	380.5766667
35	120.6615556
40	-196.874
45	426.0784444
50	-894.804
55	132.3435556
60	568.8704444
65	-377.6448889
70	-47.47155556
75	347.7691111
80	490.8431111
85	883.9326667
90	328.6937778
95	507.6504444
100	541.9462222
105	831.1466667
110	1539.263778
115	1121.697111
120	1534.265111
125	1590.778889
130	1195.279778
135	1423.949333
140	2143.705556
145	1739.567778
150	1793.249333
155	2230.523556
160	2420.542444
165	3439.343333
170	2624.402222
175	2139.756444
180	3126.045333
185	2765.209333
190	3008.916
195	4024.330889
200	3400.713111
205	3773.795778
210	4454.746
215	4990.569111
220	4933.916
225	4225.718889
230	4354.907556
235	4039.343333
240	5121.686444
245	4330.312222
250	4893.930667
255	4399.582222
260	5098.816889
265	5984.498222
270	5272.692222
275	5939.034
280	6329.269778
285	6169.393556
290	7111.308444
295	5877.813778
300	6956.898
305	7550.603778
310	7804.093333
315	8150.954222
320	7462.578667
325	8650.247778
330	8770.105333
335	8188.308667
340	8965.674
345	9027.042444
350	9831.696667
355	10672.18311
360	10523.10978
365	9830.712889
370	10822.408
375	10939.94244
380	11220.20778
385	12805.65844
390	11985.41733
395	12452.81156
400	13958.90889
405	13606.824
410	13671.96111
415	14253.14467
420	15384.40533
425	15597.77422
430	15557.36467
435	17558.90867
440	16910.68489
445	17456.50578
450	19457.10444
455	18786.27622
460	19187.45822
465	19988.29733
470	21252.91133
475	20250.13667
480	21522.34222
485	22379.96511
490	22507.532
495	22505.08311
500	23772.514
505	25217.61489
510	25275.44933
515	25686.23044
520	26721.99356
525	26832.67267
530	27070.33689
535	30000.46444
540	30506.39489
545	31636.05911
550	32500.67089
555	32543.66889
560	32703.51911
565	34165.57378
570	33622.43022
575	33860.196
580	36737.57911
585	37368.972
590	38471.82
595	38449.57489
600	38364.36289
605	40482.60911
610	41958.35756
615	42048.93667
620	43340.24133
625	43921.36867
630	44439.06244
635	45202.45044
640	46694.72844
645	44925.25778
650	47325.43289
655	49309.95467
660	48390.75022
665	49805.10044
670	51361.02733
675	51493.45822
680	52828.76822
685	53094.63578
690	57048.64333
695	56073.24178
700	57272.87822
705	57227.08667
710	60065.03467
715	59380.22222
720	59164.58289
725	61134.32067
730	62617.97956
735	63144.38978
740	64148.99178
745	63497.93489
750	64654.27444
755	64760.008
760	66029.452
765	68024.50222
770	69849.80956
775	71814.30244
780	73043.24356
785	74411.65289
790	75753.268
795	74735.11267
800	77653.65556
805	76830.72378
810	78539.04978
815	78841.31178
820	81212.856
825	82549.23378
830	81880.37667
835	84487.94711
840	84366.98311
845	84990.936
850	86165.27911
855	85142.02933
860	86992.93444
865	89477.04244
870	90984.02044
875	91949.08756
880	94003.77333
885	94376.31222
890	94144.57756
895	96515.74467
900	96707.10733
905	99923.25133
910	100912.4269
915	102428.1949
920	100919.8216
925	104068.0224
930	104220.5427
935	105357.4256
940	103941.0504
945	107326.1164
950	108256.7073
955	109747.5653
960	109645.8689
965	111247.8367
970	114284.896
975	114530.0287
980	114522.6487
985	117395.4993
990	116520.9707
995	121483.4273
1000	121387.4458
1005	121539.1538
1010	121561.2202
1015	125212.6378
1020	125322.7538
1025	124225.0924
1030	125617.646
1035	129504.994
1040	127082.782
1045	132017.6691
1050	132672.7718
1055	134140.6564
1060	133361.294
1065	137489.1587
1070	136367.7233
1075	135622.0313
1080	136919.5936
1085	138815.8144
1090	141834.2707
1095	140195.0778
1100	141377.9658
1105	141476.038
1110	143981.0691
1115	144432.6551
1120	142491.2291
1125	147996.7464
1130	149754.1584
1135	151629.4673
1140	148426.994
1145	152386.9324
1150	152066.2569
1155	154655.24
1160	153817.7482
1165	155264.4584
1170	157801.8331
1175	157888.152
1180	159391.8998
1185	157684.5769
1190	158524.4131
1195	159984.1958
1200	161379.9896
1205	162507.9664
1210	163477.0478
1215	166546.0713
1220	162006.744
1225	168680.7771
1230	167958.8507
1235	167543.5051
1240	167364.5127
1245	167180.4371
1250	173442.8036
1255	172712.1698
1260	171063.3653
1265	171435.7051
1270	171080.0884
1275	171581.4613
1280	172191.0813
1285	175870.2647
1290	176059.3644
1295	175941.3038
1300	174230.318
1305	178949.2571
1310	176020.7778
1315	178689.6107
1320	177555.1073
1325	182531.9969
1330	185264.8764
1335	186684.8522
1340	184859.3736
1345	186757.1787
1350	190184.1129
1355	191707.9633
1360	192595.2789
1365	194158.4233
1370	195320.5253
1375	194154.3949
1380	191957.8022
1385	196097.66
1390	194964.2549
1395	195966.4284
1400	198399.1587
1405	199598.5178
1410	199853.6004
1415	201989.3067
1420	202096.7342
1425	199734.078
1430	201568.4344
1435	198312.3118
1440	201399.1227
1445	203658.6482
1450	205720.2929
1455	205568.2158
1460	206558.5604
1465	208342.3787
1470	208847.5407
1475	208015.866
1480	208578.2182
1485	207181.2624
1490	211358.3367
1495	210966.2811
1500	206615.9087
1505	208374.3849
1510	207240.2282
1515	212018.4282
1520	212999.836
1525	213009.1858
1530	208139.9278
1535	210444.1978
1540	213833.9413
1545	217103.7758
1550	217663.6953
1555	214300.1578
1560	216539.6453
1565	216053.0809
1570	216535.4778
1575	220128.3118
1580	220404.8407
1585	222812.9638
1590	224929.0736
1595	225397.0289
1600	223592.1518
1605	221964.0538
1610	222892.1733
1615	226454.8207
1620	222851.2736
1625	226201.4071
1630	227388.5604
1635	228805.932
1640	232260.0818
1645	226889.0071
1650	232544.4384
1655	232725.2244
1660	231329.5718
1665	233388.568
1670	236493.6764
1675	238902.0051
1680	236723.2307
1685	239452.9558
1690	238367.9967
1695	239980.6753
1700	242061.1633
1705	242716.348
1710	244798.1464
1715	242933.7644
1720	246612.9947
1725	247701.0331
1730	244665.4209
1735	247447.794
1740	247825.5491
1745	250383.3698
1750	248778.794
1755	250696.5578
1760	251837.2416
1765	251286.6331
1770	252274.8956
1775	251267.178
1780	256937.8856
1785	251228.7
1790	250213.544
1795	255490.4949
1800	255318.4531
1805	257092.9736
1810	253401.2258
1815	255210.3647
1820	254611.3056
1825	254060.6742
1830	255837.912
1835	258533.1911
1840	255822.4727
1845	255893.9709
1850	260654.3002
1855	258640.9949
1860	261951.3776
1865	257724.5713
1870	260371.5909
1875	263602.822
1880	260042.2253
1885	256155.4742
1890	258980.0351
1895	255391.9378
1900	265804.8084
1905	266558.5933
1910	267615.6769
1915	264335.1691
1920	272478.1131
1925	270259.8813
1930	270807.544
1935	272033.9807
1940	271365.7298
1945	269577.5169
1950	270803.5944
1955	274099.8953
1960	276442.2249
1965	276672.9093
1970	275156.6482
1975	274470.7151
1980	273790.4011
1985	271912.9156
1990	275866.3762
1995	276886.4469
2000	275813.2718
2005	278283.5344
2010	278340.394
2015	275630.6056
2020	275477.1182
2025	273774.0196
2030	278729.5569
2035	277965.3111
2040	275695.3749
2045	280302.6507
2050	281898.1984
2055	280433.4956
2060	278535.1882
2065	282699.3133
2070	283081.2038
2075	286966.8347
2080	286081.2478
2085	286250.036
2090	282770.8513
2095	283703.1553
2100	284214.9722
2105	286883.2753
2110	288279.3867
2115	287540.2247
2120	288295.8273
2125	287284.1693
2130	285557.8689
2135	291114.5118
2140	293864.0896
2145	286538.87
2150	291312.9216
2155	290070.0729
2160	291716.0418
2165	295581.5658
2170	288946.8369
2175	284657.904
2180	286971.9484
2185	287312.778
2190	283635.0642
2195	283740.2731
2200	288680.0267
2205	289332.38
2210	289461.9733
2215	289041.5033
2220	289089.2816
2225	292001.2416
2230	292590.26
2235	290335.8891
2240	290932.8498
2245	292738.3987
2250	295666.3973
2255	294587.476
2260	297091.1016
2265	292331.55
2270	292626.1378
2275	295798.9687
2280	294066.274
2285	294348.2807
2290	296636.0653
2295	293503.404
2300	296442.6984
2305	292860.6191
2310	293893.7673
2315	294251.6549
2320	293176.0576
2325	297201.5996
2330	295512.4053
2335	297427.5242
2340	295426.3911
2345	296390.8484
2350	294468.1867
2355	294097.1238
2360	295986.332
2365	296470.0744
2370	295424.1713
2375	297893.0107
2380	296624.7744
2385	298851.1033
2390	297079.6789
2395	300567.1489
2400	297600.4233
2405	292468.9651
2410	298186.1447
2415	297777.8798
2420	295670.3271
2425	300556.6522
2430	300625.6242
2435	300743.7647
2440	300244.0553
2445	297270.6038
2450	301626.75
2455	301039.6149
2460	302395.0382
2465	299443.7853
2470	302144.6816
2475	301912.9896
2480	300481.8382
2485	297353.3558
2490	298519.5631
2495	302077.954
2500	299603.7802
2505	297434.6627
2510	299883.5893
2515	297934.7
2520	297874.7698
2525	300006.798
2530	301382.6053
2535	302489.1929
2540	302631.7156
2545	300388.7413
2550	297982.6764
2555	302516.9018
2560	300141.8902
2565	295886.7996
2570	296427.8747
2575	298413.0064
2580	304835.8611
2585	303208.6887
2590	302181.9176
2595	306327.4404
2600	307987.3593
2605	304726.414
2610	304666.4724
2615	306690.116
2620	308072.1622
2625	305724.66
2630	305378.0507
2635	306667.776
2640	309448.7129
2645	307190.7009
2650	311514.9044
2655	307723.5118
2660	307854.688
2665	310042.334
2670	309302.722
2675	310764.6787
2680	309786.1051
2685	310365.3418
2690	308944.0476
2695	307201.37
2700	314360.7682
2705	307513.3656
2710	309322.716
2715	309761.9618
2720	309846.6116
2725	306579.8436
2730	308527.866
2735	307227.2178
2740	313179.9002
2745	310835.7171
2750	306831.5458
2755	305300.86
2760	306774.094
2765	303821.2062
2770	307908.4724
2775	312595.6976
2780	308548.6878
2785	307705.7042
2790	313061.8838
2795	309603.8093
2800	309786.646
2805	309287.8747
2810	307091.8544
2815	310574.9349
2820	308433.3769
2825	309319.3798
2830	311832.1676
2835	312119.8656
2840	311728.2216
2845	315091.8182
2850	313925.878
2855	306079.434
2860	309384.8884
2865	309655.5091
2870	305041.9436
2875	308118.6378
2880	312042.5184
2885	310285.0631
2890	313942.032
2895	309469.5209
2900	313552.7207
2905	315538.3136
2910	313545.0051
2915	314624.4429
2920	313628.0671
2925	308948.368
2930	311017.0924
2935	312284.9851
2940	308520.564
2945	307120.4467
2950	312635.1298
2955	310495.5569
2960	311609.6933
2965	315444.7478
2970	313106.7416
2975	313749.2969
2980	317392.7396
2985	317478.3022
2990	316823.952
2995	319549.686
3000	316323.302
3005	314789.144
3010	313963.4902
3015	316670.9842
3020	316997.4469
3025	314908.002
3030	312099.0296
3035	317707.0867
3040	317797.396
3045	315244.7856
3050	316994.2916
3055	317711.836
3060	316291.2304
3065	312084.4047
3070	315153.3136
3075	313547.5616
3080	313981.3484
3085	313502.2562
3090	314708.3202
3095	316085.7038
3100	312390.4511
3105	317560.5811
3110	312127.4444
3115	313176.0267
3120	312987.84
3125	317115.4209
3130	313165.0462
3135	315975.1373
3140	317154.8311
3145	317429.8042
3150	323209.3224
3155	318615.616
3160	318990.988
3165	318023.93
3170	325057.4391
3175	324001.0213
3180	320454.0549
3185	321032.2102
3190	319568.6762
3195	321081.8411
3200	322712.2996
3205	316876.6702
3210	318668.2127
3215	323131.486
3220	316705.6113
3225	317134.2607
3230	313598.0616
3235	320988.374
3240	316498.8831
3245	320918.2593
3250	321806.2171
3255	313065.4504
3260	317100.6702
3265	315055.4927
3270	315739.8162
3275	316224.762
3280	316467.8902
3285	320635.6838
3290	317984.9496
3295	314228.1404
3300	319247.7604
3305	317001.1884
3310	322363.9322
3315	314524.5869
3320	318039.0811
3325	317251.5573
3330	315190.7996
3335	314147.1758
3340	314713.1993
3345	316583.8096
3350	319813.0853
3355	314756.6842
3360	318200.4096
3365	317335.4924
3370	319433.6931
3375	316994.21
3380	314842.1949
3385	317768.9387
3390	311849.24
3395	316331.2276
3400	314651.1698
3405	320151.6924
3410	318656.0069
3415	318789.2158
3420	318314.0042
3425	317314.352
3430	312301.3767
3435	313991.4329
3440	315904.5889
3445	314706.2473
3450	316626.5004
3455	312754.5184
3460	319016.88
3465	313728.2998
3470	317624.0738
3475	314113.4504
3480	318426.5993
3485	315002.4311
3490	312907.4067
3495	314941.3213
3500	314940.6778
3505	313592.6638
3510	312859.0876
3515	314060.8344
3520	313219.2569
3525	315283.7978
3530	316689.5549
3535	315177.4084
3540	317145.1373
3545	308451.9971
3550	319624.5602
3555	315387.3696
3560	315327.9118
3565	313251.5084
3570	316433.5658
3575	313851.0462
3580	316236.7107
3585	315050.4662
3590	319091.8956
3595	317497.4147
3600	316098.3133
3605	319390.3791
3610	316879.9971
3615	317063.038
3620	316968.3049
3625	317210.6178
3630	316693.4944
3635	319047.4256
3640	318877.0087
3645	320406.8751
3650	316859.9116
3655	316728.9289
3660	315906.7711
3665	317470.92
3670	315783.2622
3675	315828.9431
3680	317494.2962
3685	313117.0193
3690	314130.7971
3695	312854.3562
3700	309377.5744
3705	306141.1129
3710	306970.9909
3715	306746.5122
3720	307625.9636
3725	309246.6638
3730	308341.2533
3735	307566.6107
3740	307946.4111
3745	309459.2758
3750	307400.1767
3755	311238.5784
3760	309267.7924
3765	312060.7953
3770	312000.8258
3775	312789.6778
3780	306104.1191
3785	308582.0904
3790	309493.4178
3795	310794.6836
3800	311716.7389
3805	311254.8582
3810	308900.3891
3815	306661.7429
3820	308369.6227
3825	311218.3271
3830	305117.6296
3835	309803.9791
3840	312394.506
3845	306475.384
3850	309483.208
3855	309583.2042
3860	309929.8287
3865	305710.6124
3870	305808.9687
3875	308503.8098
3880	303982.7747
3885	310731.4051
3890	311570.8756
3895	308511.3496
3900	310704.8544
3905	305065.6484
3910	308077.9549
3915	311124.6302
3920	309170.5184
3925	306778.1638
3930	308179.5507
3935	301500.7873
3940	302139.9009
3945	304259.1324
3950	307764.6733
3955	306929.9182
3960	307102.2338
3965	305530.8816
3970	306816.25
3975	304544.9733
3980	304103.8024
3985	305019.7024
3990	308409.8431
3995	309429.5498
4000	306992.5927
4005	305654.4787
4010	307086.6118
4015	311282.9229
4020	307097.6302
4025	310357.4658
4030	307960.1791
4035	309244.3849
4040	310180.7549
4045	308752.0053
4050	308048.148
4055	309429.1807
4060	314446.2709
4065	309761.6118
4070	309741.8982
4075	309215.1173
4080	308071.2384
4085	308906.6511
4090	312646.8016
4095	309095.7373
4100	314687.9278
4105	309958.2311
4110	307735.9016
4115	307179.968
4120	307676.1153
4125	307784.2316
4130	307402.786
4135	308081.1796
4140	308217.12
4145	308529.8222
4150	307039.9913
4155	306444.5367
4160	308776.8322
4165	305778.6187
4170	304223.23
4175	310986.722
4180	308496.6864
4185	311131.5476
4190	311842.5576
4195	310778.0251
4200	308477.2793
4205	309540.2591
4210	310440.4867
4215	307605.1502
4220	305650.348
4225	307805.0907
4230	306140.6998
4235	306470.9709
4240	304491.0338
4245	304903.5691
4250	309471.0824
4255	306199.0793
4260	308049.6284
4265	305559.02
4270	306231.3769
4275	306397.4496
4280	305734.74
4285	309671.52
4290	304959.2229
4295	308916.2631
4300	307516.3207
4305	308947.298
4310	306673.1429
4315	309488.0398
4320	310179.8478
4325	306091.4287
4330	308746.7869
4335	308306.646
4340	308681.6962
4345	308474.5984
4350	306577.8242
4355	308666.1984
4360	312382.8371
4365	311146.3624
4370	311804.9953
4375	311068.8278
4380	310577.4073
4385	314088.8718
4390	311542.0193
4395	309854.5051
4400	309351.1118
4405	311452.7847
4410	308559.2122
4415	310902.0442
4420	307903.1953
4425	305162.3811
4430	306407.4051
4435	305821.294
4440	305955.7056
4445	303417.5931
4450	308608.7038
4455	304177.4104
4460	305929.7287
4465	302306.4509
4470	303504.2451
4475	307760.9642
4480	307479.1522
4485	306145.2162
4490	306179.8371
4495	306826.594
4500	305222.5522
4505	304752.7491
4510	309279.7727
4515	313889.6616
4520	305397.0598
4525	306810.5878
4530	304343.2527
4535	306522.4376
4540	304549.5513
4545	307365.6696
4550	301758.7758
4555	306658.366
4560	305386.782
4565	309559.8736
4570	302874.6691
4575	307632.1078
4580	306193.1273
4585	308812.5393
4590	306653.93
4595	307426.2789
4600	306684.5611
4605	306258.8193
4610	309833.9762
4615	310368.9482
4620	307407.5269
4625	311497.4153
4630	309056.2007
4635	312345.5944
4640	309662.134
4645	312877.7456
4650	311021.6549
4655	311762.7273
4660	311806.6367
4665	312004.0549
4670	310868.5887
4675	313755.1184
4680	312587.154
4685	311938.5482
4690	307650.5909
4695	309379.57
4700	307499.3247
4705	308159.2309
4710	308070.1091
4715	306388.846
4720	306275.5393
4725	311383.2096
4730	306860.2784
4735	309165.8518
4740	309280.1327
4745	306129.9487
4750	313459.094
4755	310789.5069
4760	310151.2113
4765	309081.7856
4770	311411.9322
4775	307741.5576
4780	308977.2224
4785	308434.5167
4790	308192.6176
4795	301317.7584
4800	309031.5447
4805	303877.166
4810	301469.4291
4815	308196.2976
4820	306721.2549
4825	311227.3856
4830	310382.6033
4835	311935.2927
4840	308921.5709
4845	307607.6624
4850	308414.8393
4855	306964.3562
4860	310776.2491
4865	311202.702
4870	311476.8731
4875	310788.5709
4880	310387.1073
4885	309534.2322
4890	310236.478
4895	307451.3331
4900	311157.4549
4905	313500.99
4910	313628.1807
4915	310437.3962
4920	315774.8242
4925	311513.7371
4930	310213.9976
4935	309799.8024
4940	305654.7642
4945	306621.0727
4950	306018.554
4955	305589.37
4960	307885.9393
4965	307299.6016
4970	308833.234
4975	307350.6669
4980	305527.2056
4985	306917.2633
4990	307397.5904
4995	308304.8984
5000	308120.9504
