# Supplementary material for: DNArepairK: An Interactive Database for Exploring the Impact of Anticancer Drugs onto the Dynamics of DNA Repair Proteins
Source: Biomedicines. 2021 Sep 16;9(9):1238. doi: 10.3390/biomedicines9091238 (PMC8470695; doi:10.3390/biomedicines9091238)
Supplement: Supplementary file 1 [file biomedicines-09-01238-s001.zip › Fit and Raw data/Rad51/Rad51/Rad51_I.txt]

Rad51_I	c5e0b4
0	0
5	771.0186667
10	285.3061667
15	876.8486667
20	1524.316833
25	-974.5581667
30	-355.6141667
35	-156.3943333
40	-188.0413333
45	21.31683333
50	164.3306667
55	405.3925
60	54.0755
65	-223.4658333
70	-344.9416667
75	-57.72733333
80	-139.667
85	67.60166667
90	844.5703333
95	160.674
100	375.1731667
105	575.7558333
110	219.3546667
115	-117.037
120	426.9635
125	721.0173333
130	434.2215
135	793.4645
140	639.007
145	425.5911667
150	1233.600167
155	1325.113167
160	448.7478333
165	686.3838333
170	837.3611667
175	734.2788333
180	-715.1761667
185	1485.6355
190	909.5073333
195	1783.4405
200	1084.029
205	1202.0425
210	1752.003833
215	1377.858
220	1809.2085
225	1472.782167
230	1684.408
235	1817.030167
240	1155.165333
245	1479.463833
250	1085.49
255	2345.519167
260	1433.316
265	1364.816667
270	1956.418167
275	1845.562167
280	1682.833
285	782.6545
290	2510.107833
295	1968.896167
300	1981.5105
305	2315.5865
310	3500.362167
315	1143.080333
320	2283.290167
325	835.8743333
330	2268.663167
335	2066.157667
340	3074.895167
345	2967.032833
350	3179.6355
355	2468.8875
360	3001.0285
365	3388.9425
370	3416.888667
375	2563.269
380	2389.443
385	2803.434
390	3425.304667
395	3300.009333
400	3844.272833
405	3860.233333
410	3922.294333
415	3860.3575
420	3064.593
425	4393.446833
430	4227.295
435	4111.389833
440	3981.043667
445	2969.444667
450	4312.345333
455	4121.841833
460	3368.0065
465	4516.407833
470	4419.530667
475	4367.684167
480	4360.3605
485	4823.046667
490	5487.388833
495	5245.877
500	5365.573167
505	5289.707833
510	5041.526667
515	5618.079667
520	5073.028167
525	5066.9095
530	4739.390667
535	5775.122
540	5682.2655
545	5893.8745
550	6016.226667
555	5169.946
560	6230.2065
565	6132.349667
570	7333.732167
575	6353.824
580	6388.7825
585	7640.234
590	6328.462833
595	7477.742667
600	8313.253833
605	7334.359667
610	8461.453167
615	7512.390333
620	7523.158167
625	9090.696
630	7477.7615
635	7945.248833
640	8953.394333
645	8301.8445
650	9320.577167
655	8932.397833
660	9353.851167
665	8714.6225
670	9992.122833
675	9249.467
680	9674.552833
685	9657.23
690	8650.039833
695	10971.14833
700	10801.99033
705	10775.648
710	11676.24183
715	11107.1715
720	10936.37117
725	11575.152
730	11374.38883
735	11151.416
740	11562.89267
745	12470.36583
750	13341.30033
755	12331.27183
760	13190.2535
765	13639.0285
770	13100.39033
775	15004.84617
780	14259.69017
785	14877.71267
790	14118.6605
795	16022.60333
800	16505.35117
805	16364.53133
810	15313.2595
815	16989.60283
820	16103.85983
825	16451.03083
830	15889.0055
835	17482.7105
840	15544.75733
845	16846.78033
850	17377.13017
855	16427.79333
860	16332.00683
865	17169.37333
870	17653.62417
875	18858.073
880	18374.744
885	18744.58517
890	19578.88833
895	19474.33217
900	20693.00283
905	20541.09933
910	20016.76667
915	22130.8885
920	22104.635
925	21588.27717
930	23226.62983
935	23760.02767
940	23933.98167
945	23370.5115
950	23361.52
955	24549.86783
960	24190.5195
965	22788.40933
970	25049.14933
975	26132.70933
980	26041.861
985	26801.981
990	25974.79967
995	26939.9785
1000	26051.23733
1005	28626.27533
1010	28328.146
1015	27640.44467
1020	28751.21717
1025	28990.71367
1030	29754.41633
1035	30141.71667
1040	30083.9725
1045	32488.43567
1050	30234.16483
1055	30600.469
1060	30711.19067
1065	30364.31017
1070	31408.733
1075	30819.2415
1080	30578.91067
1085	31526.833
1090	31580.552
1095	30515.08017
1100	31539.97167
1105	32566.65917
1110	32601.2305
1115	33909.6475
1120	33993.31467
1125	33037.1965
1130	33790.429
1135	35654.53933
1140	35679.12
1145	33149.679
1150	34542.60233
1155	34918.14583
1160	35275.97883
1165	35814.54133
1170	36479.27667
1175	35942.90367
1180	36148.91667
1185	36396.46433
1190	36554.43817
1195	36648.0995
1200	37478.226
1205	37865.0105
1210	39394.912
1215	40041.80667
1220	38348.42117
1225	38534.02983
1230	42007.39117
1235	40629.91
1240	40243.043
1245	41908.50133
1250	43228.0155
1255	41991.99717
1260	43188.49883
1265	43649.21133
1270	43747.77183
1275	44682.54967
1280	43271.92417
1285	44478.36567
1290	45441.92667
1295	45027.58067
1300	45811.6235
1305	47012.95383
1310	45290.29883
1315	47081.76217
1320	47734.7615
1325	47091.80367
1330	48880.32633
1335	47909.29033
1340	48513.9805
1345	49565.45267
1350	48158.8635
1355	49568.61267
1360	49930.12983
1365	49664.99533
1370	50033.4105
1375	51004.42467
1380	51869.64917
1385	53165.70117
1390	52133.41933
1395	53510.53517
1400	55208.07533
1405	53983.10133
1410	53113.41433
1415	54058.99583
1420	53737.70617
1425	53087.38117
1430	52835.34
1435	52686.651
1440	52928.728
1445	53649.9355
1450	52725.55433
1455	52818.92433
1460	54961.59583
1465	53892.94033
1470	54745.99667
1475	55447.15617
1480	54540.64333
1485	55070.4965
1490	56464.85217
1495	55616.56533
1500	56320.30583
1505	56624.85433
1510	57644.10017
1515	58206.2585
1520	58385.98567
1525	58475.55283
1530	58712.1245
1535	59320.12783
1540	59768.10067
1545	59657.04767
1550	60840.43217
1555	60747.6635
1560	59140.7865
1565	60719.15817
1570	62108.55567
1575	63102.29083
1580	62835.353
1585	63276.953
1590	64454.677
1595	64828.07283
1600	64637.29767
1605	63512.43967
1610	64719.48733
1615	65452.76733
1620	66576.34033
1625	66298.6705
1630	67657.57483
1635	66185.16983
1640	68149.95967
1645	68970.7295
1650	68604.71367
1655	67713.13833
1660	67668.6155
1665	68938.15883
1670	69394.365
1675	70770.73433
1680	70515.58033
1685	69879.6525
1690	72989.96733
1695	72389.76183
1700	71424.9935
1705	70984.15867
1710	72207.37633
1715	70885.53633
1720	71797.23883
1725	72489.00833
1730	71216.55017
1735	72017.777
1740	73172.85867
1745	74714.72717
1750	75213.98017
1755	73552.231
1760	74744.172
1765	73540.16717
1770	74045.1455
1775	73747.82583
1780	75303.686
1785	72527.74183
1790	72707.56717
1795	72476.54883
1800	74101.566
1805	73106.22317
1810	73982.88717
1815	75720.96117
1820	77790.25967
1825	77570.40633
1830	77485.538
1835	78537.07117
1840	78664.883
1845	80507.62083
1850	78750.5215
1855	78008.46183
1860	77916.24133
1865	79454.81283
1870	80329.98067
1875	80971.3405
1880	80699.72183
1885	81135.55467
1890	81331.23883
1895	81230.73533
1900	82385.58583
1905	82010.50683
1910	83423.01317
1915	80837.9895
1920	82515.19317
1925	84261.694
1930	83081.512
1935	86027.81233
1940	86003.25833
1945	85014.98767
1950	85552.66917
1955	86019.256
1960	86331.12533
1965	85208.0685
1970	86069.53867
1975	86890.64833
1980	86606.82167
1985	85261.01517
1990	86336.6425
1995	85027.53717
2000	86052.44767
2005	86705.29617
2010	87574.7175
2015	88368.318
2020	88385.99083
2025	89441.12483
2030	88953.619
2035	90709.137
2040	88773.70683
2045	90368.83233
2050	90147.59533
2055	91797.6895
2060	92328.46917
2065	90543.32083
2070	92272.8465
2075	93286.67083
2080	95464.91617
2085	93518.148
2090	94042.8955
2095	94836.69183
2100	95338.37267
2105	94652.78833
2110	93653.4885
2115	97151.84217
2120	95798.91367
2125	98412.97533
2130	97895.3775
2135	97777.1635
2140	97783.20067
2145	97560.529
2150	99590.98767
2155	99300.72083
2160	101356.1498
2165	100821.078
2170	98296.6615
2175	101207.5022
2180	100497.1378
2185	101132.607
2190	100609.9145
2195	101752.0383
2200	102530.9365
2205	100944.6395
2210	99303.57583
2215	100056.8945
2220	101079.8317
2225	100876.7867
2230	102425.7652
2235	101796.59
2240	102013.9785
2245	103152.3648
2250	103505.8765
2255	104659.172
2260	103264.1528
2265	104282.3872
2270	103767.4937
2275	103946.4467
2280	103415.1128
2285	103847.4292
2290	103468.8885
2295	105064.6358
2300	106816.5117
2305	106548.934
2310	108162.6825
2315	107186.6135
2320	107066.2278
2325	107611.9642
2330	108765.5035
2335	108126.4117
2340	108799.3537
2345	106820.9973
2350	108539.4923
2355	109065.9537
2360	108263.5458
2365	109107.0203
2370	109097.4177
2375	109264.9707
2380	108731.0482
2385	110550.3295
2390	110155.47
2395	110767.4447
2400	110593.399
2405	110647.6623
2410	109310.4438
2415	110170.1833
2420	108721.4172
2425	111015.0855
2430	110692.479
2435	110212.8415
2440	112291.7307
2445	110649.4513
2450	112071.1957
2455	113705.1983
2460	113751.8642
2465	113091.0308
2470	115028.7055
2475	114240.8495
2480	113689.3953
2485	113842.6457
2490	112662.3423
2495	115160.6997
2500	115057.8003
2505	114316.9413
2510	115091.2803
2515	115100.0365
2520	113118.7457
2525	117484.3808
2530	116486.1002
2535	116233.267
2540	118599.329
2545	116546.3098
2550	117162.015
2555	117300.6368
2560	117241.9217
2565	115734.3063
2570	118127.1177
2575	117695.7703
2580	116452.3605
2585	117482.8327
2590	119160.9313
2595	118197.8905
2600	118103.4847
2605	119205.539
2610	119641.561
2615	117968.3628
2620	119512.3087
2625	120763.344
2630	120733.8608
2635	120570.8167
2640	119098.5977
2645	121489.0145
2650	120212.9053
2655	122428.3887
2660	121409.9898
2665	121792.0128
2670	121885.6127
2675	124423.9708
2680	122941.5013
2685	121240.2382
2690	122263.0618
2695	122270.3412
2700	121583.8685
2705	124194.8887
2710	122106.4088
2715	123668.4282
2720	122182.3883
2725	122310.5457
2730	122490.2392
2735	124239.117
2740	123000.804
2745	124005.0638
2750	124169.9808
2755	122355.9783
2760	124841.2508
2765	124333.9382
2770	125362.265
2775	124284.6027
2780	124915.9478
2785	125754.034
2790	127134.0928
2795	125323.0983
2800	126195.3502
2805	126597.1455
2810	124914.0337
2815	127437.72
2820	125024.1497
2825	128099.7012
2830	125623.2353
2835	127363.7718
2840	127034.0308
2845	126037.4872
2850	129581.6698
2855	129238.7678
2860	128438.7633
2865	127901.9078
2870	129617.979
2875	129736.5248
2880	128688.598
2885	128792.9387
2890	127962.3493
2895	131500.7587
2900	132315.9158
2905	132386.2837
2910	131470.2573
2915	132144.4243
2920	131122.554
2925	130539.5323
2930	129717.2373
2935	129673.0112
2940	131653.9092
2945	131976.4695
2950	128044.0508
2955	130556.9128
2960	129811.718
2965	131197.6872
2970	131873.4823
2975	130820.7112
2980	130398.4983
2985	132249.4832
2990	132288.1307
2995	131504.6613
3000	129030.5908
3005	132120.2888
3010	134575.6142
3015	132269.3363
3020	132699.1925
3025	131540.7615
3030	131872.3672
3035	131939.885
3040	132029.8882
3045	130346.8858
3050	133457.5052
3055	133855.103
3060	132786.611
3065	133471.0922
3070	134629.6723
3075	130534.2783
3080	133625.1075
3085	131449.4517
3090	132921.9097
3095	132512.1992
3100	132554.7373
3105	131349.9587
3110	135506.618
3115	132097.8572
3120	135087.5185
3125	133354.5783
3130	134446.1892
3135	135209.9613
3140	133568.9558
3145	133577.5358
3150	131875.014
3155	133974.0178
3160	134214.8463
3165	134207.4953
3170	134724.129
3175	134031.9463
3180	136007.6207
3185	136032.8197
3190	135052.3018
3195	133090.0062
3200	135261.5475
3205	134524.206
3210	136459.4335
3215	137233.6232
3220	138991.7828
3225	136322.958
3230	136330.4455
3235	137198.9027
3240	138585.465
3245	136754.8405
3250	136433.535
3255	138405.7095
3260	137525.561
3265	136031.1423
3270	134031.6173
3275	138383.1195
3280	137654.9125
3285	137299.5277
3290	138082.0597
3295	137095.537
3300	137444.6502
3305	136543.772
3310	138029.071
3315	138255.5675
3320	139968.8962
3325	141060.385
3330	138739.7925
3335	138202.4625
3340	136384.8927
3345	137694.9848
3350	137742.1958
3355	135705.5403
3360	138345.4068
3365	138235.0858
3370	136546.417
3375	137808.7158
3380	140015.637
3385	137576.2603
3390	137463.2182
3395	139014.7193
3400	137219.929
3405	137342.388
3410	140582.844
3415	139028.8943
3420	139335.2358
3425	138822.8407
3430	140879.245
3435	140357.1392
3440	140920.3892
3445	138310.1195
3450	140380.6037
3455	141635.5552
3460	143504.1692
3465	142567.4558
3470	141900.2328
3475	142587.3753
3480	143308.1702
3485	141906.1872
3490	141177.3778
3495	140903.1123
3500	141157.1457
3505	143826.2338
3510	143532.9152
3515	145937.8543
3520	142150.6322
3525	143332.8123
3530	143325.8543
3535	143496.6877
3540	145011.9938
3545	143378.4285
3550	145161.8082
3555	145117.1582
3560	145699.7787
3565	143326.8408
3570	146975.1
3575	146647.0665
3580	146189.9192
3585	142386.9292
3590	143637.2705
3595	145398.641
3600	146754.4902
3605	144387.0127
3610	144319.3193
3615	144308.84
3620	148917.7133
3625	145588.9088
3630	146635.3183
3635	147496.6235
3640	147751.1457
3645	147656.6098
3650	148217.8903
3655	144213.526
3660	144545.2563
3665	146045.9157
3670	147896.234
3675	145324.2327
3680	145321.4823
3685	145965.4148
3690	148307.9698
3695	147155.1317
3700	148670.6098
3705	146075.8573
3710	145653.2878
3715	146600.8382
3720	146763.858
3725	147536.5243
3730	147471.8015
3735	145223.5237
3740	147466.0073
3745	147452.8667
3750	148189.4077
3755	147643.759
3760	148201.2783
3765	147446.2382
3770	147015.0453
3775	149017.5043
3780	149893.1325
3785	150178.8078
3790	147020.352
3795	149640.8072
3800	150717.9225
3805	150359.1027
3810	150481.6167
3815	148999.0372
3820	151605.6193
3825	151224.9633
3830	151687.7805
3835	151349.2398
3840	150053.955
3845	152287.4568
3850	152626.4957
3855	150715.5735
3860	151691.2345
3865	152352.5862
3870	150714.2483
3875	151864.029
3880	152163.955
3885	150860.8665
3890	151383.9163
3895	152649.2202
3900	152341.2313
3905	152756.5363
3910	151249.4582
3915	152082.4568
3920	152625.6438
3925	151435.6448
3930	152859.7282
3935	152566.2252
3940	153446.4602
3945	152294.0477
3950	152646.6477
3955	151611.2983
3960	149473.2603
3965	151194.5415
3970	150724.5685
3975	151167.3902
3980	150843.124
3985	152147.7535
3990	150792.9785
3995	151673.2613
4000	153834.506
4005	154637.4892
4010	151320.6963
4015	152839.4632
4020	151064.6858
4025	152167.4223
4030	152867.9528
4035	152208.9193
4040	150000.841
4045	150381.5783
4050	152685.9193
4055	150665.0593
4060	151324.9612
4065	150787.0135
4070	150900.2552
4075	152439.7918
4080	150550.146
4085	151202.392
4090	151513.1107
4095	150507.5268
4100	153789.66
4105	151792.3412
4110	151934.4052
4115	150653.221
4120	150119.9788
4125	148624.5003
4130	149582.195
4135	150094.9695
4140	150846.9297
4145	147803.3447
4150	148150.0547
4155	150943.8973
4160	150108.94
4165	149750.6815
4170	149457.894
4175	149756.0888
4180	149143.4662
4185	151142.6618
4190	148403.7177
4195	150630.063
4200	151942.6712
4205	149954.7683
4210	153689.6342
4215	151705.8702
4220	154830.8418
4225	154108.4087
4230	152058.743
4235	153783.5382
4240	151524.6013
4245	149923.5455
4250	151485.5892
4255	150429.6808
4260	150557.6033
4265	151042.1253
4270	152896.8952
4275	149941.3658
4280	151694.4343
4285	152693.4202
4290	151657.149
4295	151530.7088
4300	152988.4763
4305	150136.943
4310	150239.7503
4315	152385.0772
4320	151859.7138
4325	148496.2812
4330	148200.1752
4335	148046.8225
4340	149037.2033
4345	151180.9013
4350	152077.196
4355	149954.42
4360	149383.6972
4365	150688.0735
4370	151321.4892
4375	150031.8998
4380	148984.9138
4385	149375.0355
4390	148533.063
4395	151447.292
4400	151902.8347
4405	151140.9832
4410	152901.3377
4415	154228.2428
4420	154650.8813
4425	153189.6692
4430	154527.4862
4435	152844.5765
4440	155613.3977
4445	156103.5265
4450	156766.0365
4455	153599.7473
4460	155751.5268
4465	154329.7153
4470	154295.2215
4475	151087.7438
4480	150985.8487
4485	149962.9503
4490	152319.5397
4495	151694.0925
4500	152595.575
4505	151382.5015
4510	149628.8158
4515	151294.5717
4520	152655.7245
4525	152451.3065
4530	151730.3072
4535	151764.6082
4540	153705.7107
4545	152113.0658
4550	151934.6708
4555	152835.5272
4560	151339.8772
4565	153802.381
4570	152504.207
4575	154680.9625
4580	152261.9222
4585	152732.0243
4590	151240.9368
4595	151161.1615
4600	152744.5025
4605	151024.6782
4610	149909.8418
4615	150772.9247
4620	148504.492
4625	150445.0995
4630	148855.0632
4635	148115.8933
4640	146185.6352
4645	149504.5598
4650	149341.9925
4655	149137.8118
4660	149400.5425
4665	151717.1833
4670	150648.3463
4675	147671.7042
4680	147758.7188
4685	148773.0132
4690	146725.7485
4695	148257.7395
4700	149087.3433
4705	148367.0132
4710	147365.546
4715	146769.2268
4720	148932.7388
4725	148353.49
4730	146953.8202
4735	149626.7723
4740	148468.964
4745	147676.2987
4750	149806.5205
4755	149840.5295
4760	147825.1205
4765	146491.917
4770	146600.8927
4775	146195.3008
4780	148587.1702
4785	147349.5372
4790	146944.9618
4795	148498.5932
4800	149480.3215
4805	149490.1732
4810	148603.0027
4815	149561.723
4820	149472.0447
4825	148399.5908
4830	148527.131
4835	149084.7372
4840	148286.5757
4845	148544.425
4850	149852.1543
4855	150037.1053
4860	147783.3075
4865	147562.1205
4870	149378.6707
4875	146300.2538
4880	145084.2545
4885	146362.8942
4890	145732.3155
4895	147677.6933
4900	146492.378
4905	147255.3713
4910	148754.3382
4915	149174.8808
4920	148652.3332
4925	148555.4948
4930	148485.1187
4935	149128.3252
4940	146898.4785
4945	146800.7098
4950	146059.8863
4955	144615.8425
4960	145368.176
4965	145667.546
4970	143193.4812
4975	146204.4922
4980	147740.3522
4985	144869.7527
4990	146735.5302
4995	147711.8112
5000	144312.3822
