# Supplementary material for: DNArepairK: An Interactive Database for Exploring the Impact of Anticancer Drugs onto the Dynamics of DNA Repair Proteins
Source: Biomedicines. 2021 Sep 16;9(9):1238. doi: 10.3390/biomedicines9091238 (PMC8470695; doi:10.3390/biomedicines9091238)
Supplement: Supplementary file 1 [file biomedicines-09-01238-s001.zip › Fit and Raw data/Rad52/Rad52.txt]

1
1
A86*(1-l86*Math.exp(-k86*t)/(l86-k86)-k86*Math.exp(-l86*t)/(k86-l86))
00b0f0
A86=196101.014434046;k86=0.00528770994310938;l86=0.00108951723181793
Rad52
if:t>=0
A86*(1-l86*Math.exp(-k86*t)/(l86-k86)-k86*Math.exp(-l86*t)/(k86-l86))
