# Supplementary material for: DNArepairK: An Interactive Database for Exploring the Impact of Anticancer Drugs onto the Dynamics of DNA Repair Proteins
Source: Biomedicines. 2021 Sep 16;9(9):1238. doi: 10.3390/biomedicines9091238 (PMC8470695; doi:10.3390/biomedicines9091238)
Supplement: Supplementary file 1 [file biomedicines-09-01238-s001.zip › Fit and Raw data/Rad52/Rad52/Rad52.txt]

Rad52	bdd7ee
0	0
5	-483.4868889
10	1821.298444
15	-2659.406667
20	322.6842222
25	2523.928444
30	931.5786667
35	1427.595111
40	3198.738444
45	859.0104444
50	2861.280667
55	3675.016667
60	678.1308889
65	1343.095111
70	7184.494444
75	3303.146
80	5003.306222
85	3447.228889
90	3641.319778
95	6093.631111
100	2827.839333
105	4742.472
110	6137.664444
115	5467.870889
120	5730.727333
125	7144.273556
130	6146.401111
135	6321.782667
140	8219.074222
145	6630.131333
150	6503.730444
155	8594.093778
160	10081.11956
165	11942.90644
170	10378.03511
175	14730.29689
180	10792.01489
185	11993.20889
190	13644.85444
195	15010.13089
200	15494.07022
205	16081.09267
210	16093.45356
215	14688.35511
220	17259.466
225	18717.77978
230	17555.03556
235	17715.10356
240	17602.54889
245	20611.89467
250	22220.23956
255	22104.076
260	19924.33044
265	21372.31889
270	21220.17556
275	22419.718
280	25313.56822
285	26353.11422
290	26126.01178
295	27036.17933
300	25846.406
305	28588.83511
310	26903.35378
315	26957.61644
320	29873.58178
325	30914.61844
330	26386.89111
335	31638.05222
340	32345.97444
345	30692.32689
350	33821.35756
355	31833.47311
360	33503.69289
365	32451.23289
370	34304.47444
375	37971.87911
380	39258.948
385	35522.51933
390	39778.24978
395	38563.45867
400	39926.43756
405	36917.85756
410	39459.20133
415	41456.06667
420	41956.31244
425	43175.60467
430	41992.29244
435	42762.33133
440	44010.68733
445	46072.552
450	48371.31089
455	50564.83044
460	50987.14844
465	47886.358
470	51861.75267
475	48989.51
480	50667.81667
485	53806.25022
490	55514.92978
495	53832.00644
500	54008.93711
505	57117.01422
510	56118.73267
515	57017.12822
520	56824.42222
525	58539.49178
530	59911.34956
535	58571.4
540	60492.80756
545	61718.16711
550	63983.33933
555	64391.67533
560	62628.14222
565	62390.15889
570	65640.87111
575	64983.61978
580	66312.84756
585	66183.41556
590	72695.43378
595	67331.04422
600	72103.654
605	72099.14778
610	70670.89578
615	71244.00622
620	70021.166
625	73190.28244
630	74278.19844
635	79906.98578
640	78248.61044
645	79380.39111
650	73478.26156
655	76091.32956
660	77426.31067
665	77748.95444
670	77853.55444
675	79916.53867
680	81148.06644
685	83262.93467
690	80373.59222
695	82457.75733
700	83595.32689
705	84095.96867
710	86490.74689
715	83924.53044
720	86291.97911
725	88333.40622
730	89124.68133
735	88222.30578
740	88943.64044
745	87157.74356
750	88051.76067
755	87605.01644
760	89649.05467
765	89938.67556
770	88132.2
775	91160.57333
780	92982.01422
785	90554.32
790	91861.45467
795	91364.28778
800	93053.56844
805	94110.37956
810	94703.85089
815	92701.77933
820	97932.24667
825	99273.70778
830	95432.52844
835	98799.77822
840	98965.78111
845	99412.38489
850	99255.956
855	99782.20067
860	103914.7804
865	103353.9262
870	101671.0164
875	105549.3807
880	104944.3709
885	106622.9284
890	106972.0744
895	108701.8824
900	110888.184
905	109742.6142
910	109309.3653
915	111716.5253
920	109750.3433
925	107854.2289
930	111506.4213
935	109164.4811
940	112419.7718
945	114126.6653
950	114204.9287
955	112281.3978
960	112339.1849
965	116186.4736
970	112492.8344
975	111287.4296
980	115799.6029
985	116451.874
990	115779.1411
995	115841.6709
1000	113166.4838
1005	115280.0398
1010	117578.7851
1015	115819.942
1020	117500.5544
1025	112175.9469
1030	114645.702
1035	117438.5753
1040	118578.2549
1045	121015.4107
1050	119988.198
1055	119976.1616
1060	119506.3629
1065	119539.0676
1070	118414.9227
1075	120097.416
1080	118488.8989
1085	122545.2969
1090	122509.9893
1095	119973.6416
1100	122231.3242
1105	121119.2493
1110	124436.7756
1115	125742.0387
1120	125445.0527
1125	125535.4944
1130	122457.1744
1135	121786.172
1140	123951.2491
1145	127620.9298
1150	127221.4511
1155	130303.6313
1160	130195.7284
1165	130545.5209
1170	132004.3296
1175	129904.2347
1180	130115.8489
1185	131756.806
1190	132066.1316
1195	129611.268
1200	132809.9191
1205	132846.3111
1210	130523.1282
1215	133223.9598
1220	132126.8833
1225	131515.112
1230	129174.3924
1235	131641.43
1240	132919.0349
1245	131300.01
1250	132674.7802
1255	131548.5873
1260	133177.9953
1265	131909.7251
1270	134540.616
1275	131188.1713
1280	133027.102
1285	134594.6378
1290	136387.2684
1295	135255.8798
1300	136545.8529
1305	131370.0687
1310	135788.2789
1315	139140.5033
1320	137808.6964
1325	136672.3929
1330	138836.4353
1335	138236.0727
1340	137967.6949
1345	136583.5211
1350	138682.63
1355	134896.7393
1360	138612.2658
1365	140380.3922
1370	138511.9598
1375	142649.2971
1380	138677.6082
1385	136497.0562
1390	140955.6618
1395	143682.0993
1400	141551.0549
1405	140967.4431
1410	143908.9662
1415	142451.972
1420	143528.24
1425	144946.814
1430	145565.4922
1435	144476.0176
1440	147286.4536
1445	145902.1038
1450	143515.7009
1455	146852.0049
1460	144984.0984
1465	149372.974
1470	147856.2751
1475	146381.3984
1480	145779.1962
1485	141966.0918
1490	148766.7984
1495	147372.2909
1500	150168.6809
1505	143766.0287
1510	148040.8782
1515	146708.3553
1520	145912.6344
1525	152135.7853
1530	150427.5927
1535	152451.6931
1540	154016.8522
1545	148502.7582
1550	150889.9313
1555	149611.3367
1560	147702.444
1565	148639.5218
1570	147336.508
1575	152408.3509
1580	153377.2816
1585	151102.2649
1590	150062.9247
1595	150492.4509
1600	153566.0533
1605	151713.4327
1610	154417.0649
1615	155475.4144
1620	154284.664
1625	153249.0276
1630	153159.6018
1635	155312.5636
1640	151718.5353
1645	151113.6162
1650	156952.2896
1655	152258.3502
1660	158456.8511
1665	157837.2293
1670	158016.4016
1675	158468.0353
1680	158109.4411
1685	157251.4644
1690	157065.5791
1695	156153.3993
1700	156241.8738
1705	155065.992
1710	158172.4922
1715	160829.1469
1720	157865.0596
1725	159593.7549
1730	158788.2556
1735	156646.2053
1740	158883.208
1745	157312.5222
1750	159652.96
1755	160339.0089
1760	159363.2451
1765	161424.8678
1770	163940.7958
1775	164157.748
1780	158145.4147
1785	162083.2087
1790	161206.3949
1795	164903.0842
1800	162487.4976
1805	161904.7424
1810	161355.4451
1815	162342.3773
1820	161689.1131
1825	160566.2009
1830	163136.4849
1835	162923.1169
1840	159618.8676
1845	163735.4764
1850	163578.6982
1855	162858.1298
1860	160726.92
1865	160836.7556
1870	161492.8729
1875	160333.1184
1880	169300.6909
1885	164105.87
1890	163599.6176
1895	164865.9522
1900	166598.6022
1905	166725.3522
1910	165887.1533
1915	167851.5844
1920	166922.2038
1925	168473.7067
1930	164025.6798
1935	165549.9991
1940	163469.6731
1945	166033.3922
1950	167906.2324
1955	163498.554
1960	168104.6347
1965	165526.0131
1970	166258.3707
1975	169725.74
1980	165858.2324
1985	169639.6553
1990	163604.0182
1995	170590.0776
2000	168506.8929
2005	172080.5009
2010	173605.0453
2015	171825.8109
2020	167132.104
2025	157136.5518
2030	166845.5164
2035	171639.2584
2040	168022.7736
2045	169669.0049
2050	169484.4378
2055	172598.5391
2060	167609.7184
2065	172408.664
2070	171668.3329
2075	172889.0138
2080	170555.5107
2085	172133.8771
2090	171674.5596
2095	173039.6267
2100	174872.356
2105	171314.7864
2110	173791.0493
2115	176248.5871
2120	172373.5511
2125	173741.5987
2130	171434.0291
2135	168698.2407
2140	171003.2791
2145	171514.9204
2150	169792.5253
2155	173539.1618
2160	171827.3787
2165	170703.172
2170	175233.1344
2175	174353.3991
2180	170584.1536
2185	169984.7393
2190	175527.4189
2195	173094.7167
2200	175616.7622
2205	172433.4011
2210	175948.0929
2215	172585.4344
2220	173617.372
2225	173997.1331
2230	172870.5762
2235	173231.2242
2240	176369.3516
2245	177034.1449
2250	174044.5109
2255	173307.354
2260	171207.8927
2265	173596.626
2270	177896.9433
2275	175507.8469
2280	175981.8184
2285	176067.9982
2290	178168.7587
2295	176835.5331
2300	177486.8442
2305	175087.2918
2310	175224.0802
2315	177255.9164
2320	175127.9631
2325	174566.1673
2330	173388.7467
2335	179995.3258
2340	174564.0911
2345	171297.9013
2350	173378.1873
2355	176424.6638
2360	178180.8709
2365	174506.4216
2370	175035.6898
2375	174581.264
2380	172965.316
2385	179457.6253
2390	175556.0922
2395	175392.0351
2400	174877.6696
2405	176645.7764
2410	170207.312
2415	174680.0809
2420	172182.1322
2425	181869.0587
2430	174293.3507
2435	177875.2036
2440	180281.8313
2445	179663.6909
2450	174950.3036
2455	175188.5664
2460	177042.3791
2465	177389.866
2470	175492.1544
2475	176688.1627
2480	177322.8431
2485	174872.5584
2490	175509.4578
2495	175942.0387
2500	177228.7858
2505	173265.278
2510	172863.462
2515	176997.7604
2520	172992.2464
2525	175428.3971
2530	173714.5969
2535	175581.2996
2540	177407.4758
2545	173308.1716
2550	174691.2093
2555	173039.2129
2560	172827.6436
2565	178560.368
2570	174730.1693
2575	176670.532
2580	174246.7891
2585	177246.9476
2590	179007.3873
2595	181652.9107
2600	181188.2373
2605	180226.4276
2610	178077.5102
2615	182932.4669
2620	180556.9142
2625	182510.5138
2630	182824.0671
2635	185464.1864
2640	182846.0931
2645	181238.3336
2650	184458.952
2655	181967.8738
2660	185311.666
2665	182558.3349
2670	181687.6544
2675	181415.0622
2680	182235.2653
2685	185624.89
2690	184568.3551
2695	183147.3758
2700	186133.4487
2705	183932.5338
2710	179796.5522
2715	184031.7504
2720	187076.58
2725	187719.6629
2730	185444.9633
2735	184882.3869
2740	183931.1482
2745	181393.5296
2750	180774.1616
2755	181459.7836
2760	182377.0724
2765	180865.2987
2770	183727.7856
2775	186629.9
2780	183991.9282
2785	180510.8498
2790	183397.4233
2795	183117.4533
2800	180175.4807
2805	180038.678
2810	180254.0529
2815	180820.3696
2820	180308.2684
2825	180334.384
2830	185813.2604
2835	181626.0167
2840	183669.0738
2845	183089.3393
2850	181319.6658
2855	179619.8133
2860	183856.8896
2865	179589.9264
2870	180789.8796
2875	179713.0907
2880	181472.9204
2885	183787.8813
2890	180890.7856
2895	180669.0007
2900	184073.8451
2905	182498.856
2910	181047.8256
2915	184804.7353
2920	186095.9349
2925	181936.8618
2930	182293.6307
2935	180902.1576
2940	182449.4589
2945	185513.19
2950	183967.1458
2955	183715.5498
2960	185819.6078
2965	183460.4187
2970	188434.848
2975	185097.5898
2980	184772.3464
2985	182871.6567
2990	184824.1853
2995	186666.7224
3000	185234.6069
3005	186189.0987
3010	189575.0302
3015	189313.5158
3020	189429.1498
3025	185721.2493
3030	186799.9673
3035	187426.894
3040	189155.5971
3045	185284.5902
3050	187428.9811
3055	184934.4753
3060	186833.6607
3065	183372.6698
3070	185838.4498
3075	190399.2887
3080	185399.7749
3085	186880.9242
3090	188023.4822
3095	188731.5824
3100	190489.6242
3105	187636.8093
3110	186605.1233
3115	187854.8878
3120	188899.0953
3125	189829.6736
3130	188919.9124
3135	189451.3622
3140	187206.5511
3145	188082.4171
3150	189228.6782
3155	186638.4811
3160	187687.1762
3165	188521.9867
3170	184848.3916
3175	190274.1304
3180	188360.8478
3185	191128.6856
3190	189285.1333
3195	190980.5807
3200	190449.1378
3205	189321.7933
3210	189666.3513
3215	190079.7458
3220	190730.3662
3225	189211.288
3230	188188.5389
3235	190030.8056
3240	189825.0673
3245	193126.978
3250	190168.1536
3255	190873.1884
3260	190444.0238
3265	191100.3604
3270	191305.9558
3275	192222.3118
3280	190679.8573
3285	187254.8127
3290	187557.4931
3295	193262.5878
3300	190273.3431
3305	188824.9356
3310	190310.0924
3315	190824.5218
3320	195823.5516
3325	192442.7084
3330	193493.5724
3335	194821.8958
3340	193729.818
3345	193036.9129
3350	198621.4973
3355	190611.2811
3360	192281.564
3365	193675.7438
3370	187430.5973
3375	189541.7944
3380	190125.7378
3385	191763.5258
3390	190735.0133
3395	191497.6978
3400	191110.2527
3405	189646.1311
3410	189250.5151
3415	189397.3904
3420	194441.3387
3425	193159.1571
3430	190348.152
3435	193970.0311
3440	190837.776
3445	193069.11
3450	191104.8278
3455	192134.6969
3460	193789.2871
3465	194242.7664
3470	193491.5138
3475	194352.1131
3480	200377.6684
3485	197182.7678
3490	192675.0487
3495	191105.8647
3500	192557.6293
3505	191991.2504
3510	195950.7364
3515	195285.9089
3520	194522.2302
3525	192910.8293
3530	191996.6729
3535	190091.9778
3540	191944.3071
3545	190463.7178
3550	188464.0024
3555	192086.9742
3560	192219.7709
3565	190915.3018
3570	194973.3502
3575	189592.246
3580	192145.4804
3585	192602.9973
3590	191714.794
3595	188774.78
3600	191322.6664
3605	186685.0842
3610	187454.7516
3615	189425.4547
3620	188152.4713
3625	190303.3356
3630	193882.1571
3635	192782.5818
3640	191166.3678
3645	193951.5433
3650	194013.9471
3655	195218.1882
3660	193779.3547
3665	193351.6607
3670	191981.9036
3675	191801.618
3680	191758.0071
3685	194582.7187
3690	193183.6713
3695	190295.2473
3700	192707.1033
3705	189470.002
3710	195510.9038
3715	196683.3624
3720	192148.7673
3725	192537.6209
3730	190713.3569
3735	192648.4484
3740	191444.0487
3745	192451.3904
3750	190388.4736
3755	191779.4569
3760	191227.6422
3765	191811.0087
3770	192931.5169
3775	190380.0091
3780	194635.0318
3785	191499.6029
3790	193068.6049
3795	194114.8209
3800	192032.5162
3805	193215.78
3810	191411.906
3815	193741.0827
3820	190929.4093
3825	194869.7478
3830	190412.2604
3835	196635.0338
3840	200549.8093
3845	198460.3564
3850	195380.9164
3855	194391.3891
3860	196810.7011
3865	195294.6787
3870	194042.1427
3875	198543.1267
3880	197621.6073
3885	196768.1189
3890	191364.0664
