# Supplementary material for: DNArepairK: An Interactive Database for Exploring the Impact of Anticancer Drugs onto the Dynamics of DNA Repair Proteins
Source: Biomedicines. 2021 Sep 16;9(9):1238. doi: 10.3390/biomedicines9091238 (PMC8470695; doi:10.3390/biomedicines9091238)
Supplement: Supplementary file 1 [file biomedicines-09-01238-s001.zip › Fit and Raw data/Rad54B/Rad54B.txt]

1
1
A87*(1-l87*m87*n87*Math.exp(-k87*t)/((l87-k87)*(m87-k87)*(n87-k87))-k87*m87*n87*Math.exp(-l87*t)/((k87-l87)*(m87-l87)*(n87-l87))-k87*l87*n87*Math.exp(-m87*t)/((k87-m87)*(l87-m87)*(n87-m87))-k87*l87*m87*Math.exp(-n87*t)/((k87-n87)*(l87-n87)*(m87-n87)))
00b0f0
A87=2876.08949891065;k87=0.00337406315581322;l87=0.0033875179039513;m87=0.00340608771461955;n87=0.00337906726734797
Rad54B
if:t>=0
A87*(1-l87*m87*n87*Math.exp(-k87*t)/((l87-k87)*(m87-k87)*(n87-k87))-k87*m87*n87*Math.exp(-l87*t)/((k87-l87)*(m87-l87)*(n87-l87))-k87*l87*n87*Math.exp(-m87*t)/((k87-m87)*(l87-m87)*(n87-m87))-k87*l87*m87*Math.exp(-n87*t)/((k87-n87)*(l87-n87)*(m87-n87)))
