# Supplementary material for: DNArepairK: An Interactive Database for Exploring the Impact of Anticancer Drugs onto the Dynamics of DNA Repair Proteins
Source: Biomedicines. 2021 Sep 16;9(9):1238. doi: 10.3390/biomedicines9091238 (PMC8470695; doi:10.3390/biomedicines9091238)
Supplement: Supplementary file 1 [file biomedicines-09-01238-s001.zip › Fit and Raw data/Rad54B/Rad54B/Rad54B.txt]

Rad54B	bdd7ee
0	0
5	-15.14238889
10	23.26322222
15	-57.99283333
20	-42.4335
25	-270.1782778
30	-301.50975
35	-66.56813889
40	-179.405
45	-200.8337222
50	127.4344444
55	-92.83194444
60	-193.1001389
65	-288.6623889
70	-310.9626111
75	-299.6688333
80	-286.9085833
85	-248.2082222
90	-216.0413056
95	-215.5648333
100	-430.2948056
105	-68.38633333
110	-180.4952778
115	-77.62686111
120	-485.6329444
125	-296.3361389
130	-325.1511944
135	-221.6903889
140	-182.7610556
145	-117.4574444
150	-155.7776389
155	-192.4355556
160	-214.9168333
165	-152.0240278
170	-37.92808333
175	40.65180556
180	-166.4771111
185	-168.4918333
190	-242.3833056
195	-59.27402778
200	-548.3280278
205	-194.2315
210	-263.22525
215	-247.0306389
220	-312.8723611
225	-216.2824167
230	68.34497222
235	-369.9594167
240	-259.5431944
245	-98.19547222
250	-184.9831389
255	60.78502778
260	-36.53225
265	-25.52691667
270	29.31691667
275	-31.93044444
280	-21.3685
285	-240.7556944
290	-39.74997222
295	-284.3963611
300	-99.98469444
305	-252.9890556
310	16.62727778
315	-100.8904167
320	-291.3325833
325	-71.21083333
330	-142.4506667
335	-107.9088889
340	-35.83138889
345	-352.0986944
350	-321.7630556
355	-192.7767778
360	-105.9979722
365	-51.18733333
370	104.1846389
375	41.14405556
380	-116.5765
385	119.8603889
390	-26.56772222
395	-314.1530833
400	-232.7393889
405	-55.27841667
410	101.3812222
415	91.917
420	-139.0526111
425	-57.63572222
430	-149.5365278
435	-248.2458056
440	38.73208333
445	-229.94625
450	8.628611111
455	-51.07441667
460	-28.24536111
465	-102.3345833
470	175.4330278
475	49.73369444
480	59.83063889
485	53.63783333
490	77.94713889
495	-96.60522222
500	31.59677778
505	-24.15719444
510	228.5640556
515	25.12683333
520	20.40416667
525	-127.7131667
530	82.42988889
535	307.4470833
540	104.1755556
545	197.1529722
550	468.0328889
555	422.6456944
560	137.108
565	50.02627778
570	323.2155833
575	326.7434444
580	206.1511111
585	152.6888889
590	265.9338889
595	347.5901389
600	215.6191111
605	234.1273333
610	347.6573333
615	376.2025556
620	160.5862778
625	377.9400833
630	364.6878333
635	61.24283333
640	224.2544722
645	269.1570278
650	267.6449444
655	271.5818889
660	309.1776667
665	298.5089444
670	205.3246389
675	475.6285556
680	365.8429444
685	419.2961389
690	463.0475833
695	462.3767222
700	617.1641667
705	481.6779444
710	394.3489167
715	429.6625278
720	630.0998333
725	495.1191111
730	769.7098611
735	537.7691389
740	455.0351389
745	334.72625
750	335.2213889
755	503.8066667
760	631.1672778
765	842.5636111
770	964.6328056
775	704.0629167
780	614.9655
785	533.6425
790	803.9481944
795	744.5322778
800	710.1001111
805	776.4793889
810	925.0790833
815	963.4582778
820	702.9902222
825	772.2091111
830	977.3873611
835	912.65725
840	749.4044722
845	760.1901389
850	974.9029722
855	722.3168056
860	698.8796389
865	896.2123889
870	1059.336028
875	867.7172222
880	772.0902222
885	1078.818972
890	1174.936417
895	1134.27925
900	1122.601472
905	953.8339167
910	1159.630444
915	1071.563111
920	1105.909194
925	922.0868056
930	1038.528306
935	1042.390611
940	1338.84675
945	1090.369583
950	1195.616167
955	1161.146861
960	1071.031111
965	775.5479722
970	1313.070556
975	1370.497056
980	1194.453194
985	934.5306111
990	1036.698667
995	1137.29575
1000	1211.743944
1005	1193.150361
1010	1478.667833
1015	1580.946
1020	1256.8665
1025	1330.6365
1030	1305.886056
1035	1321.575167
1040	1272.809972
1045	1582.926694
1050	1380.794972
1055	1228.001278
1060	1425.921222
1065	1397.500556
1070	1764.23875
1075	1413.176528
1080	1357.377361
1085	1496.443139
1090	1316.473472
1095	1493.034139
1100	1807.465389
1105	1471.713389
1110	1575.013
1115	1573.401972
1120	1539.502778
1125	1699.744167
1130	1499.662778
1135	1771.740472
1140	1524.3865
1145	1660.468917
1150	1516.418778
1155	1752.722333
1160	1445.771889
1165	1604.447694
1170	1606.997472
1175	1677.506361
1180	1602.320139
1185	1724.245722
1190	1465.807278
1195	1416.600639
1200	1834.408167
1205	1526.570389
1210	1634.387333
1215	1520.883528
1220	1658.131778
1225	1568.543111
1230	1667.164444
1235	1592.684667
1240	1862.487639
1245	1663.590917
1250	1795.64525
1255	1889.246611
1260	1751.745167
1265	1899.740417
1270	1794.50425
1275	1591.529389
1280	1820.946361
1285	1820.440917
1290	1949.691722
1295	1997.741111
1300	2009.043778
1305	2012.835611
1310	1896.153806
1315	1746.547639
1320	1789.572083
1325	1966.740222
1330	1981.081278
1335	1830.9835
1340	2223.819139
1345	1950.633083
1350	1920.426278
1355	1887.447583
1360	1867.317556
1365	2175.057806
1370	1873.621417
1375	2200.877889
1380	1966.924139
1385	1979.952694
1390	2107.095944
1395	2246.509472
1400	2170.495667
1405	2020.742611
1410	1828.029333
1415	2023.435194
1420	1965.269583
1425	2247.916944
1430	2128.846167
1435	1989.449556
1440	2189.782056
1445	2092.344389
1450	1916.570444
1455	2094.554472
1460	2036.144694
1465	2085.391889
1470	2057.822139
1475	2061.445111
1480	2079.816611
1485	2160.784472
1490	2134.845167
1495	2105.547
1500	2340.864167
1505	2185.622472
1510	1992.334222
1515	2134.493056
1520	2165.951972
1525	2085.595861
1530	2301.787111
1535	2358.7285
1540	2314.496444
1545	2152.040389
1550	2429.292639
1555	2371.524
1560	2533.189333
1565	2494.481667
1570	2665.0615
1575	2363.878222
1580	2459.723111
1585	2440.234472
1590	2222.748306
1595	2637.184722
1600	2475.042222
1605	2524.415306
1610	2533.762556
1615	2747.887833
1620	2793.451972
1625	2441.526806
1630	2790.341944
1635	2650.470917
1640	2549.846389
1645	2657.397694
1650	2503.72525
1655	2364.272972
1660	2602.129944
1665	2712.398194
1670	2426.115
1675	2838.69475
1680	2595.732056
1685	2478.780972
1690	2673.508056
1695	2939.942667
1700	2453.069139
1705	2660.806861
1710	2749.999972
1715	2703.824278
1720	2495.227556
1725	2383.300417
1730	2716.016444
1735	2628.421944
1740	2683.386583
1745	2777.908611
1750	2506.592806
1755	2691.388194
1760	2643.786778
1765	2291.820194
1770	2470.801167
1775	2322.948778
1780	2627.516194
1785	2512.634861
1790	2614.506083
1795	2647.495167
1800	2500.109278
1805	2283.315833
1810	2637.168028
1815	2720.681389
1820	2819.052083
1825	2641.098389
1830	2638.784778
1835	2566.010167
1840	2404.972722
1845	2589.419944
1850	2429.448917
1855	2680.62825
1860	2792.176583
1865	2751.540556
1870	2638.026917
1875	2844.109417
1880	2551.039333
1885	2634.693861
1890	2936.017917
1895	2700.759472
1900	2465.171444
1905	2565.674722
1910	2670.671833
1915	2724.376972
1920	2658.446056
1925	2669.319028
1930	2440.065833
1935	2547.257972
1940	2604.25925
1945	2490.063028
1950	2586.319611
1955	2546.67175
1960	2376.772389
1965	2352.888806
1970	2502.913417
1975	2480.1785
1980	2349.679556
1985	2399.199806
1990	2553.225722
1995	2459.204083
2000	2256.421028
2005	2522.930778
2010	2611.624667
2015	2498.615
2020	2871.267917
2025	2287.724444
2030	2490.250806
2035	2616.463028
2040	2435.559111
2045	2408.168028
2050	2810.763361
2055	2592.81875
2060	2294.763417
2065	2720.027194
2070	2613.360167
2075	2510.099556
2080	2641.110167
2085	2354.609889
2090	2510.141389
2095	2659.607528
2100	2436.633944
2105	2569.280583
2110	2855.347083
2115	2363.707333
2120	2606.293806
2125	2761.686639
2130	2608.910111
2135	2566.749028
2140	2610.677778
2145	2564.374722
2150	2549.130861
2155	2409.301583
2160	2553.403889
2165	2445.174556
2170	2284.206917
2175	2568.347417
2180	2601.151889
2185	2744.849472
2190	2790.793778
2195	2552.008167
2200	2724.884417
2205	2584.319111
2210	2631.064083
2215	2452.426667
2220	2636.899833
2225	2643.208417
2230	2467.175306
2235	2381.35375
2240	2625.326472
2245	2748.66475
2250	2683.404333
2255	2638.904778
2260	2842.888556
2265	2600.804667
2270	2757.070917
2275	2653.129278
2280	2557.252667
2285	2756.559056
2290	2700.433972
2295	2606.033111
2300	2623.585139
2305	2803.024528
2310	2587.311528
2315	2649.685056
2320	2785.880833
2325	2921.872806
2330	2908.768583
2335	2709.698306
2340	2919.095722
2345	2819.96925
2350	2616.879139
2355	2590.263056
2360	2565.305472
2365	2720.532583
2370	2554.377472
2375	2670.887444
2380	2555.229139
2385	2703.091528
2390	2591.374389
2395	2486.191333
2400	2588.296806
2405	2646.565611
2410	2510.883833
2415	2589.595667
2420	2799.5555
2425	2774.163972
2430	2541.012917
2435	2678.415472
2440	2808.1415
2445	2551.861583
2450	2675.319167
2455	2767.741472
2460	2522.7235
2465	2687.373889
2470	2773.635472
2475	2502.425194
2480	2369.782944
2485	2454.992306
2490	2680.328583
2495	2352.862528
2500	2333.781528
