# Supplementary material for: DNArepairK: An Interactive Database for Exploring the Impact of Anticancer Drugs onto the Dynamics of DNA Repair Proteins
Source: Biomedicines. 2021 Sep 16;9(9):1238. doi: 10.3390/biomedicines9091238 (PMC8470695; doi:10.3390/biomedicines9091238)
Supplement: Supplementary file 1 [file biomedicines-09-01238-s001.zip › Fit and Raw data/RecQ4/RecQ4.txt]

2
1
A90*(1-Math.exp(-k90*t))+B90*(1-Math.exp(-k90*t))
00b0f0
A90=749.083064000065;k90=0.191481425608752;l90=0.0234390105859242;d90=25.4799283225571;B90=159.55405532268
RECQL4
if:t>=d90
A90*((k90/(k90-l90))*Math.exp(l90*(d90-t))-(l90/(k90-l90))*Math.exp(k90*(d90-t))-Math.exp(-k90*t))+B90*(1-Math.exp(-k90*t))

A91*(1-Math.exp(-k91*t))+B91*(1-Math.exp(-k91*t))
00b050
A91=65.5550336313111;k91=0.191481425608752;l91=0.00196823422732159;d91=0;B91=0
RECQL4_I
if:t>=d91
A91*((k91/(k91-l91))*Math.exp(l91*(d91-t))-(l91/(k91-l91))*Math.exp(k91*(d91-t))-Math.exp(-k91*t))+B91*(1-Math.exp(-k91*t))
