# Supplementary material for: DNArepairK: An Interactive Database for Exploring the Impact of Anticancer Drugs onto the Dynamics of DNA Repair Proteins
Source: Biomedicines. 2021 Sep 16;9(9):1238. doi: 10.3390/biomedicines9091238 (PMC8470695; doi:10.3390/biomedicines9091238)
Supplement: Supplementary file 1 [file biomedicines-09-01238-s001.zip › Fit and Raw data/RecQ4/RecQ4/RECQL4.txt]

RECQL4	bdd7ee
0	0
0.5	132.3351795
1	182.8566923
1.5	222.1109231
2	325.276
2.5	333.6813846
3	413.6953846
3.5	453.7556667
4	491.2448462
4.5	541.5263333
5	509.3682308
5.5	505.5231026
6	616.3579744
6.5	638.6642821
7	705.3968974
7.5	604.7934872
8	738.5284872
8.5	677.8549744
9	719.6137179
9.5	698.4757692
10	789.4896923
10.5	852.2247692
11	808.189
11.5	930.227
12	705.2745897
12.5	827.7694615
13	835.880641
13.5	948.2121282
14	968.0884359
14.5	959.2150256
15	669.0717436
15.5	813.6612051
16	850.8872821
16.5	772.7073846
17	969.3797436
17.5	941.0078462
18	893.7701282
18.5	983.7743846
19	993.7036154
19.5	836.6221026
20	919.9602564
20.5	914.7260256
21	974.5381795
21.5	774.1919487
22	795.1627949
22.5	897.9371538
23	894.3641795
23.5	876.4842308
24	935.6611026
24.5	780.9035385
25	865.7362564
25.5	915.9159744
26	883.5900513
26.5	873.6199744
27	933.2831026
27.5	825.6041282
28	946.4656667
28.5	900.4676923
29	812.9727949
29.5	858.1654615
30	883.0584103
30.5	821.1098718
31	904.7775128
31.5	879.0460513
32	903.9130256
32.5	910.9586923
33	937.2140256
33.5	820.6885128
34	880.4382564
34.5	936.8381282
35	917.5112564
35.5	924.2658462
36	747.8954872
36.5	737.5429231
37	800.2015385
37.5	805.7723077
38	858.2775641
38.5	768.4312051
39	778.5026667
39.5	854.6289744
40	665.9300769
40.5	781.6058205
41	725.8812564
41.5	746.6690256
42	789.4813846
42.5	785.8288462
43	682.0047436
43.5	654.9452821
44	649.1147949
44.5	683.6735897
45	708.6217692
45.5	628.6605128
46	708.2455385
46.5	606.6246923
47	646.063359
47.5	649.4337692
48	691.071
48.5	563.7746923
49	629.4380256
49.5	716.0231538
50	604.7289487
50.5	697.4321282
51	713.1552821
51.5	589.818641
52	596.3434872
52.5	607.361359
53	595.4217179
53.5	517.8497179
54	624.5135128
54.5	633.5331538
55	638.6933846
55.5	522.4139231
56	519.424641
56.5	578.5795641
57	488.2352308
57.5	475.2951795
58	698.1214615
58.5	674.6725385
59	545.9205385
59.5	482.2228462
60	534.9807692
60.5	455.6713333
61	506.2684359
61.5	491.0659744
62	387.4791282
62.5	551.3701795
63	490.6768974
63.5	577.1555128
64	392.6134872
64.5	510.717641
65	463.6249487
65.5	444.1529231
66	572.1175641
66.5	455.8369744
67	577.6566923
67.5	485.6904103
68	373.7938974
68.5	421.8345128
69	416.5281795
69.5	410.435359
70	504.1570256
70.5	549.7018205
71	516.1760769
71.5	411.3767692
72	430.2285385
72.5	385.9737436
73	472.4506154
73.5	416.3005897
74	451.291359
74.5	413.0312051
75	420.7211795
75.5	508.7020256
76	457.9998462
76.5	373.1204872
77	322.715359
77.5	446.3648462
78	368.6116154
78.5	474.7727179
79	297.8236923
79.5	439.9566154
80	394.778359
80.5	342.8615385
81	382.4185641
81.5	333.6414359
82	274.4286667
82.5	425.2492308
83	405.9653077
83.5	306.7854103
84	443.464641
84.5	248.1812564
85	362.4038205
85.5	341.4991026
86	365.7616154
86.5	439.5792051
87	398.8971026
87.5	484.348641
88	315.4858462
88.5	460.603641
89	298.4249487
89.5	412.834641
90	292.0986154
90.5	298.7205128
91	339.0343846
91.5	406.7943333
92	389.846359
92.5	414.2615641
93	339.7798462
93.5	208.7193077
94	355.0694359
94.5	297.0364615
95	307.0657692
95.5	406.805359
96	379.2034103
96.5	347.2861795
97	335.4955128
97.5	208.2308718
98	334.6685385
98.5	279.1159231
99	414.2875385
99.5	322.0823077
100	343.572
100.5	315.2640769
101	330.6986923
101.5	349.1862564
102	216.9677436
102.5	334.7749231
103	173.2825641
103.5	183.0685897
104	308.4504359
104.5	315.071641
105	241.2587692
105.5	300.2447179
106	312.5612051
106.5	214.8904615
107	218.9562564
107.5	256.7131282
108	247.8532821
108.5	298.3665128
109	379.1248974
109.5	268.5744615
110	287.0659231
110.5	251.9521795
111	188.7637436
111.5	303.3742051
112	226.2515897
112.5	276.2136923
113	306.193359
113.5	345.644359
114	252.4659744
114.5	182.1770256
115	216.1943077
115.5	311.6077436
116	211.1081538
116.5	344.2936923
117	220.9639487
117.5	328.0220256
118	242.0183333
118.5	215.213359
119	242.6414359
119.5	297.7611282
120	257.7749744
120.5	391.7939744
121	296.2600256
121.5	331.0132564
122	260.0728205
122.5	271.0913077
123	296.9882051
123.5	232.6881026
124	236.842359
124.5	332.8949744
125	342.2148718
125.5	275.5494103
126	253.5552564
126.5	238.5024359
127	229.881
127.5	222.4375128
128	306.6503333
128.5	319.7432564
129	203.8302308
129.5	143.5604615
130	337.9891538
130.5	186.0929231
131	244.6239487
131.5	279.0214615
132	236.3389744
132.5	167.902359
133	262.6881795
133.5	243.2545641
134	221.9016923
134.5	265.3555385
135	163.970641
135.5	274.7714359
136	246.0333846
136.5	247.5629487
137	218.1726923
137.5	143.5123333
138	298.9097692
138.5	285.6348462
139	380.7750256
139.5	225.7479231
140	200.0769231
140.5	276.6641795
141	204.3755128
141.5	79.87841026
142	255.4525641
142.5	285.7837692
143	264.6079231
143.5	196.2193846
144	150.4030256
144.5	112.1871026
145	141.051
145.5	221.2745897
146	181.6647692
146.5	250.1048718
147	148.4697436
147.5	208.1373333
148	218.3398718
148.5	206.5857692
149	238.5437692
149.5	129.5439744
150	110.6302051
150.5	107.3639231
151	204.9000256
151.5	160.9498974
152	214.909359
152.5	185.8780256
153	183.316
153.5	210.2509744
154	175.1264872
154.5	170.0250513
155	141.1327436
155.5	255.1961282
156	102.396
156.5	315.7851026
157	223.187359
157.5	204.5860769
158	243.4048205
158.5	220.4138718
159	243.3929231
159.5	211.2322051
160	259.8231795
160.5	164.1020513
161	199.6335385
161.5	272.6130513
162	178.8168718
162.5	126.7117436
163	108.7261538
163.5	225.5897179
164	171.9253846
164.5	154.5072308
165	314.6176667
165.5	310.3225897
166	162.6571282
166.5	221.8225641
167	177.3642564
167.5	208.4625385
168	238.4233846
168.5	225.8454359
169	249.6372051
169.5	146.4651538
170	173.4558974
170.5	219.2770256
171	121.0131538
171.5	173.591359
172	219.2096154
172.5	215.3642308
173	324.5912308
173.5	248.1159744
174	229.7952308
174.5	172.9058718
175	175.6833333
175.5	122.1197436
176	189.0757949
176.5	152.6368718
177	179.3195385
177.5	126.5668205
178	238.934
178.5	321.2383333
179	198.7881282
179.5	241.9869744
180	146.2920256
180.5	260.8040513
181	135.6126667
181.5	241.8723333
182	87.80169231
182.5	94.33487179
183	159.7202821
183.5	57.51951282
184	241.3816154
184.5	138.6757179
185	195.4105385
185.5	294.1589231
186	236.2709487
186.5	99.57315385
187	278.1324615
187.5	223.0325641
188	193.0642051
188.5	112.4545128
189	269.4081538
189.5	243.9934615
190	223.2154359
190.5	176.6336923
191	192.3645385
191.5	52.93835897
192	343.9999744
192.5	188.7961538
193	231.6242821
193.5	133.3537692
194	163.1092051
194.5	233.9684615
195	261.6961282
195.5	201.4163077
196	141.3101795
196.5	165.6017949
197	187.9741282
197.5	135.7297692
198	226.6197436
198.5	216.8433333
199	266.4440769
199.5	177.5520769
200	160.7447692
200.5	153.1352051
201	60.90638462
201.5	196.7512564
202	126.5258974
202.5	176.9565897
203	231.1476667
203.5	134.8653333
204	80.79571795
204.5	207.8612308
205	135.4511026
205.5	159.0214103
206	212.6678974
206.5	66.50320513
207	137.595
207.5	94.95984615
208	120.6537949
208.5	28.88061538
209	267.9259231
209.5	163.6466154
210	128.1391795
210.5	199.6571795
211	274.4596923
211.5	135.0481795
212	159.6021282
212.5	187.3766667
213	19.29620513
213.5	130.6147949
214	249.1873846
214.5	227.3263846
215	69.391
215.5	145.1870513
216	171.6841026
216.5	99.11202564
217	192.5057949
217.5	161.0258205
218	149.6036667
218.5	122.4187949
219	133.6988974
219.5	243.431359
220	105.8837949
220.5	169.5930769
221	189.1840769
221.5	173.2441282
222	159.2868205
222.5	110.0069487
223	287.1604872
223.5	210.9043077
224	280.1512308
224.5	144.873
225	241.4250513
225.5	206.8517179
226	189.7630256
226.5	209.6836667
227	47.3124359
227.5	225.0621538
228	83.13107692
228.5	142.096641
229	137.1909744
229.5	300.1461795
230	182.6371538
230.5	165.8231795
231	189.0969487
231.5	207.4678974
232	205.931641
232.5	106.5148718
233	199.4518718
233.5	170.9050513
234	123.6522308
234.5	174.3743846
235	227.0156154
235.5	238.3814872
236	147.9625897
236.5	132.7371795
237	201.9961538
237.5	226.5939744
238	41.05761538
238.5	172.5504103
239	140.9345385
239.5	110.1566667
240	114.0628718
240.5	305.4931795
241	140.5215897
241.5	74.12510256
242	69.43392308
242.5	146.4436923
243	57.19861538
243.5	183.5890769
244	200.6156667
244.5	133.7024872
245	143.5758205
245.5	89.39961538
246	198.0094615
246.5	262.3350769
247	126.1774359
247.5	101.5772564
248	131.0307436
248.5	172.7351795
249	228.1718205
249.5	165.1872821
250	273.6159744
250.5	99.837
251	77.05246154
251.5	146.8306923
252	189.5113846
252.5	148.4807949
253	270.4586667
253.5	197.0686154
254	193.272359
254.5	127.7107436
255	190.8200256
255.5	135.9593333
256	208.1112308
256.5	74.48025641
257	128.0824359
257.5	44.81510256
258	236.9868205
258.5	182.4158974
259	146.075359
259.5	149.9797949
260	147.8190513
260.5	135.6392564
261	203.8633077
261.5	73.48161538
262	167.141
262.5	75.2815641
263	198.7430256
263.5	115.6108462
264	184.8898718
264.5	110.4673333
265	184.2062308
265.5	130.931
266	181.2152308
266.5	72.32730769
267	83.64141026
267.5	87.751
268	170.6845128
268.5	213.9042564
269	118.2871795
269.5	239.3283333
270	282.2034872
270.5	192.2160256
271	121.3202821
271.5	176.9578718
272	172.6210769
272.5	88.25812821
273	102.1082564
273.5	239.4444872
274	153.7378718
274.5	174.0687179
275	68.25374359
275.5	192.3370769
276	222.7424103
276.5	219.9963333
277	176.3311795
277.5	147.3355641
278	214.8074359
278.5	3.918820513
279	140.8190256
279.5	218.7226154
280	190.6549231
280.5	146.8504615
281	154.8639231
281.5	191.9282564
282	183.0571026
282.5	171.7056667
283	46.21012821
283.5	149.7733846
284	242.3097436
284.5	-6.294384615
285	164.8040769
285.5	107.1995128
286	204.1284359
286.5	156.8609744
287	122.4230256
287.5	189.058
288	15.92033333
288.5	278.4146154
289	113.3497179
289.5	183.8290513
290	249.0774103
290.5	72.77415385
291	192.058359
291.5	75.14487179
292	141.1674103
292.5	197.7364103
293	149.1386923
293.5	63.91692308
294	116.2517436
294.5	267.2851026
295	158.376
295.5	96.56969231
296	137.6950769
296.5	94.72761538
297	216.4338974
297.5	202.328
298	300.0792051
298.5	154.3061538
299	264.7641282
299.5	79.67825641
