# Supplementary material for: DNArepairK: An Interactive Database for Exploring the Impact of Anticancer Drugs onto the Dynamics of DNA Repair Proteins
Source: Biomedicines. 2021 Sep 16;9(9):1238. doi: 10.3390/biomedicines9091238 (PMC8470695; doi:10.3390/biomedicines9091238)
Supplement: Supplementary file 1 [file biomedicines-09-01238-s001.zip › Fit and Raw data/RecQ4/RecQ4/RECQL4_I.txt]

RECQL4_I	c5e0b4
0	0
0.5	72.82607407
1	-86.95507407
1.5	21.10940741
2	79.18144444
2.5	-26.31540741
3	60.08077778
3.5	42.1597037
4	98.53066667
4.5	152.038037
5	-46.65281481
5.5	-8.344
6	-55.76340741
6.5	136.280037
7	88.86
7.5	5.801555556
8	4.377444444
8.5	92.51396296
9	4.439296296
9.5	99.05148148
10	117.6878519
10.5	74.27018519
11	-11.56966667
11.5	97.93288889
12	-75.856
12.5	10.34251852
13	123.7815556
13.5	38.1757037
14	136.7764815
14.5	124.8198889
15	90.08259259
15.5	18.78359259
16	99.40525926
16.5	134.4826667
17	38.88159259
17.5	124.0514815
18	129.2790741
18.5	47.90777778
19	81.74907407
19.5	6.395925926
20	231.1782963
20.5	97.24007407
21	-19.26411111
21.5	103.1362593
22	-41.54059259
22.5	166.5359259
23	56.89118519
23.5	90.60451852
24	89.41411111
24.5	23.93314815
25	76.93762963
25.5	-33.50866667
26	14.751
26.5	101.5718519
27	49.42755556
27.5	75.93033333
28	89.81322222
28.5	65.23881481
29	107.0277778
29.5	105.7033333
30	103.7015556
30.5	74.65233333
31	-65.05603704
31.5	-21.06803704
32	87.61103704
32.5	85.44144444
33	152.2071852
33.5	145.2906667
34	86.82966667
34.5	32.22118519
35	81.0072963
35.5	-21.53488889
36	50.19692593
36.5	44.57733333
37	109.1001481
37.5	-48.18651852
38	-59.5432963
38.5	-44.442
39	36.48388889
39.5	104.5846296
40	71.44251852
40.5	-58.29714815
41	-0.636037037
41.5	28.2632963
42	57.67733333
42.5	75.96885185
43	40.34377778
43.5	51.81344444
44	181.3725185
44.5	38.53033333
45	115.3302593
45.5	-0.781592593
46	47.47059259
46.5	84.71596296
47	154.2749259
47.5	115.3578148
48	95.07133333
48.5	75.32233333
49	-7.079296296
49.5	138.9991852
50	77.98633333
50.5	86.60796296
51	-31.23644444
51.5	20.41014815
52	174.8706667
52.5	25.62948148
53	46.04107407
53.5	31.30140741
54	60.57911111
54.5	137.5565926
55	-34.46085185
55.5	-17.15603704
56	-55.23555556
56.5	123.2561111
57	137.0715185
57.5	83.26837037
58	41.33077778
58.5	-20.70603704
59	-39.73548148
59.5	62.30585185
60	36.41877778
60.5	6.748592593
61	85.01414815
61.5	71.77355556
62	-18.69911111
62.5	148.4611481
63	17.271
63.5	54.41140741
64	88.33055556
64.5	51.54762963
65	-12.16622222
65.5	74.35851852
66	109.8818519
66.5	-45.51755556
67	100.216963
67.5	168.3848519
68	33.17896296
68.5	68.32514815
69	112.3001852
69.5	40.04966667
70	90.79366667
70.5	71.46651852
71	144.8805926
71.5	108.2461481
72	44.13303704
72.5	-14.80585185
73	71.94366667
73.5	16.04622222
74	141.7212963
74.5	112.4287407
75	66.15966667
75.5	99.28240741
76	97.22766667
76.5	120.2654074
77	25.80166667
77.5	-33.91492593
78	13.44914815
78.5	116.9595926
79	9.661592593
79.5	91.70803704
80	-22.58933333
80.5	92.70322222
81	-4.094481481
81.5	191.5718148
82	-84.52251852
82.5	-19.44574074
83	58.55855556
83.5	-6.388777778
84	0.896703704
84.5	147.9535185
85	69.98
85.5	110.546963
86	42.49137037
86.5	106.2714444
87	-2.411592593
87.5	46.46992593
88	49.4342963
88.5	-18.25751852
89	-11.12966667
89.5	21.40885185
90	-17.35966667
90.5	129.336
91	14.59122222
91.5	5.954185185
92	45.84025926
92.5	-4.978111111
93	173.8903704
93.5	-17.18685185
94	10.93940741
94.5	-74.57940741
95	63.30492593
95.5	83.90077778
96	82.43492593
96.5	53.96562963
97	-2.500074074
97.5	93.13525926
98	78.11340741
98.5	-2.788481481
99	13.30274074
99.5	93.59448148
100	66.66488889
100.5	44.8222963
101	8.072259259
101.5	44.61444444
102	111.6361481
102.5	-26.99788889
103	47.51
103.5	86.58422222
104	62.7702963
104.5	19.90648148
105	87.04644444
105.5	75.43674074
106	19.03981481
106.5	118.6665185
107	107.6785926
107.5	166.6141111
108	17.88592593
108.5	27.34225926
109	178.3241852
109.5	33.52144444
110	114.1891481
110.5	84.40107407
111	8.355555556
111.5	26.23059259
112	78.86896296
112.5	35.06196296
113	23.86088889
113.5	57.56051852
114	46.06303704
114.5	36.91448148
115	104.3174074
115.5	-13.84155556
116	96.00974074
116.5	5.890074074
117	51.7997037
117.5	56.07766667
118	-33.20744444
118.5	51.18940741
119	-2.065740741
119.5	31.64840741
120	50.69362963
120.5	14.518
121	-0.055185185
121.5	157.3835556
122	102.6803333
122.5	-4.642185185
123	26.99692593
123.5	125.4155556
124	-43.07859259
124.5	53.59177778
125	93.39514815
125.5	56.48825926
126	131.1244074
126.5	160.9167037
127	69.02003704
127.5	-16.49548148
128	-80.55962963
128.5	41.76425926
129	198.7342222
129.5	-14.58648148
130	175.1143333
130.5	83.95951852
131	71.94455556
131.5	123.2447778
132	-10.36474074
132.5	-32.51
133	198.6332963
133.5	99.73133333
134	-35.2087037
134.5	95.78966667
135	11.22840741
135.5	-44.91237037
136	-9.396296296
136.5	-24.32859259
137	-11.08907407
137.5	19.41433333
138	81.40896296
138.5	19.89918519
139	35.79655556
139.5	-4.078074074
140	93.64448148
140.5	-18.77914815
141	12.28674074
141.5	68.07781481
142	124.1195185
142.5	150.4862222
143	97.23381481
143.5	-69.688
144	72.40218519
144.5	131.5497778
145	125.9105185
145.5	43.84092593
146	-1.596111111
146.5	67.00014815
147	123.2625556
147.5	-29.69659259
148	72.02888889
148.5	35.97944444
149	99.94240741
149.5	63.17877778
150	122.9228889
150.5	105.486
151	15.46459259
151.5	110.6715926
152	73.57962963
152.5	86.77544444
153	12.43074074
153.5	-29.91351852
154	32.60488889
154.5	52.0157037
155	106.6615556
155.5	41.61525926
156	78.366
156.5	33.65540741
157	-58.19492593
157.5	-26.6747037
158	79.19340741
158.5	112.1292963
159	84.27588889
159.5	106.2082593
160	107.2635185
160.5	51.92948148
161	-64.1022963
161.5	24.88892593
162	114.0912963
162.5	112.9601852
163	112.8737407
163.5	30.93881481
164	-47.06407407
164.5	94.69903704
165	57.1517037
165.5	86.92333333
166	12.79125926
166.5	170.2563704
167	4.62662963
167.5	-39.05574074
168	-102.2772963
168.5	18.94518519
169	14.76411111
169.5	69.16444444
170	132.6387778
170.5	64.0887037
171	30.776
171.5	86.23788889
172	162.8283333
172.5	94.48422222
173	73.24003704
173.5	97.38488889
174	97.32662963
174.5	-21.83951852
175	-71.06714815
175.5	33.673
176	138.0271111
176.5	75.86
177	46.77988889
177.5	171.6617037
178	152.4723333
178.5	-46.01903704
179	131.5807778
179.5	26.294
180	48.12833333
180.5	19.54748148
181	59.51725926
181.5	27.58803704
182	94.25540741
182.5	73.30662963
183	83.55959259
183.5	57.43188889
184	15.36581481
184.5	56.08614815
185	38.98592593
185.5	38.4367037
186	6.245074074
186.5	92.00703704
187	98.46522222
187.5	124.8430741
188	77.74085185
188.5	134.9834815
189	56.43914815
189.5	57.00333333
190	93.39192593
190.5	91.93366667
191	-90.16137037
191.5	20.97
192	18.61537037
192.5	-91.40674074
193	65.25903704
193.5	-44.78307407
194	7.972259259
194.5	110.2622963
195	45.69714815
195.5	-12.48003704
196	146.0954815
196.5	47.51511111
197	70.10144444
197.5	107.0794815
198	49.76225926
198.5	24.13803704
199	51.4232963
199.5	10.63385185
200	48.56444444
200.5	39.23244444
201	48.61607407
201.5	45.46137037
202	-55.26362963
202.5	19.56048148
203	42.33111111
203.5	78.99788889
204	-58.73259259
204.5	35.11459259
205	29.90118519
205.5	128.4845185
206	73.53422222
206.5	46.63296296
207	-27.34018519
207.5	79.75033333
208	11.15633333
208.5	-12.65514815
209	34.16777778
209.5	28.59062963
210	-9.990111111
210.5	-48.45692593
211	17.86225926
211.5	44.01681481
212	74.37918519
212.5	128.3337037
213	112.4738519
213.5	-71.65703704
214	63.23448148
214.5	-25.95885185
215	-5.194
215.5	138.5680741
216	125.5495185
216.5	41.53255556
217	-85.07055556
217.5	-6.513111111
218	-43.89892593
218.5	68.93637037
219	67.91762963
219.5	26.9752963
220	19.14614815
220.5	12.22485185
221	43.67933333
221.5	110.8061852
222	63.67451852
222.5	74.31044444
223	51.05207407
223.5	10.40162963
224	-28.73033333
224.5	163.4768148
225	55.41251852
225.5	76.27477778
226	101.2368889
226.5	20.45340741
227	22.80381481
227.5	-29.22514815
228	64.2217037
228.5	224.5281111
229	54.13688889
229.5	66.82003704
230	70.01925926
230.5	11.42048148
231	18.82455556
231.5	79.59311111
232	49.60711111
232.5	106.1882593
233	22.54266667
233.5	-0.303851852
234	-8.053777778
234.5	-6.066703704
235	-32.70348148
235.5	44.76096296
236	52.64114815
236.5	119.2057037
237	90.41407407
237.5	66.02040741
238	-100.904963
238.5	192.9975926
239	-12.72485185
239.5	126.791963
240	131.7304444
240.5	18.25759259
241	38.52881481
241.5	-2.508814815
242	12.93462963
242.5	130.8157407
243	5.595407407
243.5	-0.899
244	46.56751852
244.5	93.25751852
245	27.87607407
245.5	-95.19725926
246	19.33281481
246.5	71.3247037
247	134.7018889
247.5	-49.81459259
248	-33.58933333
248.5	199.3345556
249	-2.942814815
249.5	19.8417037
250	-8.655074074
250.5	50.17544444
251	110.9127778
251.5	-42.61777778
252	-8.444777778
252.5	-5.468333333
253	41.13307407
253.5	53.17418519
254	-4.712777778
254.5	75.40214815
255	30.57492593
255.5	-26.4452963
256	-26.63381481
256.5	22.82462963
257	-36.16822222
257.5	81.25851852
258	12.00818519
258.5	71.83314815
259	165.5172222
259.5	25.168
260	22.87292593
260.5	149.3197037
261	30.14766667
261.5	-34.20511111
262	-35.75618519
262.5	77.77918519
263	133.1295185
263.5	61.04992593
264	86.19644444
264.5	-22.50244444
265	71.17859259
265.5	-74.55596296
266	88.78974074
266.5	44.47314815
267	-46.57614815
267.5	-29.84996296
268	95.79803704
268.5	-41.93692593
269	-18.71740741
269.5	3.007259259
270	99.72788889
270.5	162.5422222
271	15.32411111
271.5	71.77566667
272	10.96574074
272.5	-14.45722222
273	-14.09825926
273.5	59.27037037
274	79.1862963
274.5	-29.15940741
275	215.1746667
275.5	0.498037037
276	8.500851852
276.5	65.35818519
277	85.99074074
277.5	-24.29055556
278	81.17055556
278.5	115.3892222
279	23.61062963
279.5	106.7468148
280	137.2617407
280.5	-40.10959259
281	83.8172963
281.5	43.11448148
282	19.02081481
282.5	-61.06633333
283	89.44922222
283.5	104.1623704
284	26.28651852
284.5	3.966148148
285	1.816185185
285.5	9.471592593
286	-78.45096296
286.5	112.2345926
287	125.5885185
287.5	69.6357037
288	-67.344
288.5	18.26718519
289	83.74737037
289.5	-23.38748148
290	99.36833333
290.5	55.47011111
291	23.15103704
291.5	-54.69444444
292	77.91244444
292.5	-9.487185185
293	-44.33740741
293.5	55.10262963
294	1.579037037
294.5	-118.6773333
295	-28.45485185
295.5	77.67496296
296	67.68637037
296.5	56.30751852
297	52.79303704
297.5	-22.5937037
298	63.15251852
298.5	165.373037
299	68.05074074
299.5	-3.888444444
