# Supplementary material for: DNArepairK: An Interactive Database for Exploring the Impact of Anticancer Drugs onto the Dynamics of DNA Repair Proteins
Source: Biomedicines. 2021 Sep 16;9(9):1238. doi: 10.3390/biomedicines9091238 (PMC8470695; doi:10.3390/biomedicines9091238)
Supplement: Supplementary file 1 [file biomedicines-09-01238-s001.zip › Fit and Raw data/RFC4/RFC4.txt]

2
1
C444*(n444/(p444-n444))*(Math.exp(-n444*t)-Math.exp(-p444*t))+(D444*q444*r444/((q444-r444)*(q444-s444)*(r444-s444)))*((r444-s444)*Math.exp(-q444*t)-(q444-s444)*Math.exp(-r444*t)+(q444-r444)*Math.exp(-s444*t))+A444*(1-(l444/(l444-k444))*Math.exp(-k444*t)-(k444/(k444-l444))*Math.exp(-l444*t))+B444*(1-l444*Math.exp(-k444*t)/(l444-k444)-k444*Math.exp(-l444*t)/(k444-l444))+E444*(1-Math.exp(-u444*t))
00b0f0
A444=7647.5909270574;k444=0.074641027173394;l444=0.0124784473775142;m444=0.00140540540656743;d444=133.213776152512;n444=0.0514340894394711;p444=0.0131240155993453;q444=0.00358110469183023;r444=0.000704120103452425;s444=0.000618387752975202;u444=0.000618387752975202;B444=0;C444=18819.5115136058;D444=4733.53006267922;E444=0
RFC4
if:t>=d444
A444*(-(l444/(l444-k444))*Math.exp(-k444*t)-(k444/(k444-l444))*Math.exp(-l444*t)+(l444*m444/((l444-k444)*(m444-k444)))*Math.exp(k444*(d444-t))+(k444*m444/((k444-l444)*(m444-l444)))*Math.exp(l444*(d444-t))+(k444*l444/((k444-m444)*(l444-m444)))*Math.exp(m444*(d444-t)))+B444*(1-l444*Math.exp(-k444*t)/(l444-k444)-k444*Math.exp(-l444*t)/(k444-l444))+C444*(n444/(p444-n444))*(Math.exp(-n444*t)-Math.exp(-p444*t))+(D444*q444*r444/((q444-r444)*(q444-s444)*(r444-s444)))*((r444-s444)*Math.exp(-q444*t)-(q444-s444)*Math.exp(-r444*t)+(q444-r444)*Math.exp(-s444*t))+E444*(1-Math.exp(-u444*t))

C445*(n445/(p445-n445))*(Math.exp(-n445*t)-Math.exp(-p445*t))+(D445*q445*r445/((q445-r445)*(q445-s445)*(r445-s445)))*((r445-s445)*Math.exp(-q445*t)-(q445-s445)*Math.exp(-r445*t)+(q445-r445)*Math.exp(-s445*t))+A445*(1-(l445/(l445-k445))*Math.exp(-k445*t)-(k445/(k445-l445))*Math.exp(-l445*t))+B445*(1-l445*Math.exp(-k445*t)/(l445-k445)-k445*Math.exp(-l445*t)/(k445-l445))+E445*(1-Math.exp(-u445*t))
00b050
A445=0;k445=0.074641027173394;l445=0.0124784473775142;m445=0.00140540540656743;d445=133.213776152512;n445=0.00399811296614041;p445=0.000431091598789014;q445=0.00358110469183023;r445=0.000704120103452425;s445=0.000618387752975202;u445=0.00399811296614041;B445=0;C445=3754.53579409801;D445=0;E445=796.886989244972
RFC4_I
if:t>=d445
A445*(-(l445/(l445-k445))*Math.exp(-k445*t)-(k445/(k445-l445))*Math.exp(-l445*t)+(l445*m445/((l445-k445)*(m445-k445)))*Math.exp(k445*(d445-t))+(k445*m445/((k445-l445)*(m445-l445)))*Math.exp(l445*(d445-t))+(k445*l445/((k445-m445)*(l445-m445)))*Math.exp(m445*(d445-t)))+B445*(1-l445*Math.exp(-k445*t)/(l445-k445)-k445*Math.exp(-l445*t)/(k445-l445))+C445*(n445/(p445-n445))*(Math.exp(-n445*t)-Math.exp(-p445*t))+(D445*q445*r445/((q445-r445)*(q445-s445)*(r445-s445)))*((r445-s445)*Math.exp(-q445*t)-(q445-s445)*Math.exp(-r445*t)+(q445-r445)*Math.exp(-s445*t))+E445*(1-Math.exp(-u445*t))
