# Supplementary material for: DNArepairK: An Interactive Database for Exploring the Impact of Anticancer Drugs onto the Dynamics of DNA Repair Proteins
Source: Biomedicines. 2021 Sep 16;9(9):1238. doi: 10.3390/biomedicines9091238 (PMC8470695; doi:10.3390/biomedicines9091238)
Supplement: Supplementary file 1 [file biomedicines-09-01238-s001.zip › Fit and Raw data/RFC4/RFC4/RFC4.txt]

RFC4	bdd7ee
0	0
1	1316.144873
2	2341.754845
3	3162.432
4	3974.946727
5	4520.149545
6	5194.928636
7	6131.498364
8	6369.608818
9	7043.050818
10	7655.526
11	8306.527909
12	8332.313818
13	8780.399818
14	9106.128727
15	9739.131182
16	9566.511636
17	10025.84282
18	10440.59409
19	10558.79182
20	10972.03755
21	11952.31527
22	11475.33464
23	11476.35473
24	11737.36509
25	12120.83945
26	12340.20827
27	12701.08336
28	12899.941
29	13057.19055
34	13088.36545
39	13232.40464
44	14159.369
49	14309.75073
54	14772.10509
59	14196.32355
64	13987.38036
69	13669.37845
74	13053.84127
79	13310.12082
84	12795.85018
89	11556.50764
94	12198.48264
99	11679.87755
104	11608.27745
109	10829.09536
114	10562.83482
119	11058.76109
124	10361.69464
129	10297.83745
134	10711.44182
139	9950.308818
144	9602.515273
149	9764.553273
154	9556.054
159	9598.981091
164	9660.128545
169	9039.391364
174	9296.738091
179	9057.268273
184	8582.663636
189	8558.439182
194	8776.102909
199	8667.748636
204	9014.825818
209	8458.708727
214	8964.153273
219	8434.976727
224	8481.971182
229	8289.454727
234	8472.341909
239	8188.304909
244	8075.142545
249	7924.376545
254	8105.026636
259	8499.277636
264	8152.341
269	7530.415727
274	7866.576364
279	7397.835818
284	7770.205818
289	7456.489909
294	7505.008727
299	7154.842091
304	7314.648727
309	7461.009455
314	7694.446091
319	7587.874909
324	7119.391091
329	7691.880545
334	7394.147545
339	6894.082455
344	7307.872545
349	6849.434545
354	6842.39
359	6883.938273
364	6666.976727
369	7105.391182
374	7051.042636
379	6303.540364
384	6622.462545
389	6080.250909
394	6421.637364
399	6935.561636
404	6118.610273
409	6292.388091
414	6617.024545
419	6534.908455
424	6079.860818
429	6474.170727
434	6644.302545
439	6803.744545
444	6627.688091
449	6133.131364
454	6539.150182
459	6097.789182
464	6029.304273
469	6065.709364
474	6039.366273
479	6353.416545
484	7036.784273
489	5690.981909
494	6283.882182
499	5917.179
504	5985.879
509	5948.254
514	6084.204364
519	5652.861545
524	5377.742909
529	5371.712455
534	6074.846091
539	6017.261
544	5782.924455
549	5712.251273
554	5914.251218
559	5475.888545
564	5684.335273
569	5569.093364
574	5782.697
579	5736.760818
584	5806.748636
589	5633.452455
594	5575.507455
599	5510.199
604	5970.982727
609	5918.207273
614	5322.809636
619	5664.749455
624	5211.710818
629	4997.664764
634	5130.739364
639	5460.136636
644	5096.716
649	4918.733909
654	5101.430636
659	4762.565364
664	5540.630727
669	5311.793182
674	5365.580818
679	5213.558273
684	5239.960727
689	4825.181
694	5239.207
699	5039.028273
704	4757.471261
709	4991.441364
714	4599.833864
719	5155.156273
724	4941.853364
729	4916.760545
734	5115.293636
739	4713.489891
744	5010.671
749	4747.854727
754	4725.254182
759	4445.415373
764	4590.143182
769	4506.432818
774	4638.290455
779	4962.324818
784	4195.4614
789	4072.153
794	5176.913
799	4203.805364
804	4883.539636
809	4356.170909
814	4049.169545
819	4595.816273
824	4058.924455
829	4585.393909
834	4685.457182
839	4219.446636
844	4118.577545
849	4109.615636
854	4379.791
859	4699.423818
864	4360.453727
869	4317.595
874	4424.943636
879	4076.807091
884	4483.264182
889	4227.144273
894	4302.498091
899	4375.082182
904	4177.798636
909	4136.251
914	4131.095182
919	4706.334364
924	4291.612545
929	4784.188091
934	4287.5972
939	4719.969455
944	4604.261182
949	4212.511182
954	4470.958182
959	4264.039909
964	3954.668
969	4251.265909
974	4071.636364
979	3867.477545
984	4184.091182
989	4351.665909
994	4609.163182
999	3626.850273
1004	4315.19
1009	3912.488636
1014	3670.037327
1019	4299.108818
1024	4122.898364
1029	4074.156364
1034	4061.681364
1039	3749.471273
1044	3723.155727
1049	3831.684845
1054	4346.533
1059	3969.718182
1064	4019.266636
1069	3643.830882
1074	3697.713291
1079	3727.293473
1084	3605.840864
1089	3830.7155
1094	3573.377636
1099	3903.141374
1104	3822.845545
1109	3478.902273
1114	3479.461455
1119	3892.096091
1124	3419.882909
1129	3831.436336
1134	3877.733864
1139	3977.080818
1144	3450.239236
1149	3474.512818
1154	4008.237286
1159	3367.893664
1164	3409.193727
1169	4051.969673
1174	3824.826564
1179	3572.596091
1184	3572.328327
1189	3462.613782
1194	3374.450691
1199	3231.988836
1204	3339.989418
1209	3339.8293
1214	3563.252182
1219	3677.025818
1224	3030.503818
1229	3543.162909
1234	2917.908045
1239	3497.127582
1244	2990.992918
1249	3298.528691
1254	3773.474418
1259	3362.2643
1264	3118.967636
1269	2961.505
1274	3256.781989
1279	3003.840436
1284	3262.285718
1289	3552.645791
1294	3366.284364
1299	3249.243636
1304	3074.134818
1309	3635.595
1314	3610.276627
1319	3500.560427
1324	3477.194273
1329	3722.005727
1334	3383.121
1339	3393.113364
1344	3105.168
1349	3326.016027
1354	3143.007636
1359	3174.349818
1364	2793.940036
1369	2979.8771
1374	2877.563818
1379	2936.642745
1384	3105.078455
1389	3286.582736
1394	2985.772429
1399	3820.5245
1404	3752.691636
1409	3392.716818
1414	3200.712664
1419	3270.826273
1424	3133.704545
1429	3403.314636
1434	3029.221727
1439	2809.024818
1444	3102.752745
1449	2896.657182
1454	2805.060364
1459	3030.153364
1464	2949.435818
1469	2615.003864
1474	3008.862227
1479	3008.401
1484	3191.123727
1489	3397.763273
1494	2688.515182
1499	2684.930618
1504	3072.292555
1509	2904.754836
1514	2543.398327
1519	2821.090227
1524	2512.458645
1529	2245.535891
1534	2874.697309
1539	2827.631764
1544	2839.081055
1549	2688.579018
1554	2762.325745
1559	2624.502345
1564	2495.510455
1569	2577.154409
1574	2476.905653
1579	3158.830409
1584	2955.9569
1589	2816.963945
1594	2896.627845
1599	2446.553218
1604	2538.169336
1609	2826.946182
1614	2798.618673
1619	2645.232829
1624	2605.265627
1629	2344.092464
1634	2621.098791
1639	2556.001194
1644	3023.722509
1649	2716.299982
1654	2735.930818
1659	2437.177182
1664	2206.315336
1669	2528.406991
1674	2485.024345
1679	2668.215
1684	2290.584091
1689	2704.821809
1694	2518.929964
1699	2834.364455
1704	2416.492864
1709	2785.365527
1714	2679.736364
1719	2516.681364
1724	2659.721564
1729	2049.217491
1734	2109.584156
1739	2680.647882
1744	1925.470091
1749	2489.135355
1754	2405.128455
1759	2659.873082
1764	2262.089145
1769	2772.953
1774	2009.036336
1779	2472.337103
1784	2941.854145
1789	1991.210563
1794	2257.054818
1799	2224.167059
1804	2496.216973
1809	2024.201654
1814	2606.653116
1819	2709.081
1824	1962.787709
1829	2712.662418
1834	2844.000182
1839	2332.295727
1844	2976.4088
1849	2681.217009
1854	2466.548864
1859	2700.152964
1864	2230.124664
1869	2232.570203
1874	2232.199736
1879	2724.824545
1884	2128.416564
1889	2284.773182
1894	2535.167182
1899	2494.415745
1904	2592.585727
1909	2514.018164
1914	2534.154509
1919	2342.963509
1924	2552.215427
1929	2176.565091
1934	1763.533636
1939	2362.909045
1944	2719.569436
1949	2759.888273
1954	2658.934921
1959	2596.443355
1964	2040.675382
1969	2454.920527
1974	1847.639755
1979	2670.272364
1984	2133.529036
1989	2051.956986
1994	2632.434355
1999	2155.836391
2004	2294.858855
2009	2096.953436
2014	2436.414073
2019	2461.9329
2024	2687.464655
2029	2340.087655
2034	2320.804
2039	2811.821773
2044	2591.705073
2049	2727.025
2054	2789.767318
2059	2204.325427
2064	2123.3595
2069	2148.178273
2074	2653.0898
2079	2530.674382
2084	2454.91
2089	2503.872773
2094	2269.283728
2099	1872.364918
2104	2544.316427
2109	2337.545364
2114	2644.853736
2119	2601.244
2124	2401.612518
2129	2291.6553
2134	2684.728
2139	2301.571618
2144	2466.510864
2149	2351.171345
2154	2297.674209
2159	2423.103827
2164	1983.963009
2169	2245.4798
2174	2155.130727
2179	2131.108785
2184	2088.737418
2189	2129.466736
2194	2322.800936
2199	2348.337309
2204	2252.365
2209	2442.350764
2214	2416.087118
2219	2646.288364
2224	2391.339027
2229	2271.447227
2234	2394.1524
2239	2258.842909
2244	1843.643114
2249	2436.640636
2254	1846.840391
2259	2559.281909
2264	2212.170945
2269	2512.294627
2274	2396.875245
2279	1879.78397
2284	2511.101318
2289	1743.169118
2294	2262.118218
2299	2374.187727
2304	2429.985364
2309	2223.501627
2314	2297.451791
2319	2311.947627
2324	2162.152818
2329	2175.193636
2334	2088.697655
2339	2541.682182
2344	1762.122673
2349	2026.393583
2354	2221.357182
2359	2506.179482
2364	2295.951055
2369	2410.385545
2374	2375.597545
2379	2397.909718
2384	2432.488836
2389	2194.469736
2394	2446.583464
2399	1795.157649
2404	2380.340382
2409	2293.642636
2414	2146.427318
2419	1953.873818
2424	2056.175236
2429	1850.823182
2434	2280.733109
2439	2142.564555
2444	2354.646364
2449	2679.654855
2454	2315.211445
2459	1799.656327
2464	2170.872209
2469	2000.799555
2474	2426.552009
2479	2077.052
2484	2072.852597
2489	1785.930064
2494	2235.211736
2499	2020.104221
2504	2277.954185
2509	2234.295445
2514	2166.027118
2519	2193.934145
2524	2149.4866
2529	2207.694136
2534	2353.774836
2539	1889.669518
2544	2138.590691
2549	2262.409173
2554	2219.503791
2559	1968.975409
2564	2210.239545
2569	2118.543218
2574	1717.155327
2579	2175.111474
2584	1789.957417
2589	1646.475736
2594	2124.05994
2599	1895.471145
2604	1725.337873
2609	2149.189618
2614	2299.957564
2619	2119.196509
2624	1870.062093
2629	2170.073027
2634	1961.247536
2639	1826.339918
2644	2071.23482
2649	2108.5464
2654	1989.674118
2659	1556.278082
2664	1647.159527
2669	2307.928464
2674	1796.686045
2679	2205.8707
2684	2155.227827
2689	1874.774379
2694	1785.151191
2699	1957.862655
2704	1585.949464
2709	2066.851409
2714	1677.932555
2719	2205.756018
2724	1853.095936
2729	2264.974748
2734	2019.107085
2739	1989.072045
2744	1903.777864
2749	1871.604345
2754	2027.711982
2759	1951.769355
2764	2011.922455
2769	2347.511273
2774	1429.373473
2779	2071.183664
2784	2161.943282
2789	2155.839182
2794	1564.925527
2799	1807.0001
2804	1831.489164
2809	1605.295168
2814	2233.446491
2819	2167.636236
2824	2310.519536
2829	2161.295955
2834	2110.923136
2839	1609.620136
2844	1879.408415
2849	2087.840755
2854	1555.3309
2859	1954.952855
2864	1835.874264
2869	1710.087682
2874	1584.723791
2879	1883.309973
2884	1803.456336
2889	2239.947636
2894	2168.927136
2899	2606.697645
2904	2040.101907
2909	1720.699555
2914	2082.855045
2919	1827.601236
2924	1491.211118
2929	1843.657718
2934	2097.9912
2939	1823.311755
2944	1976.238618
2949	1943.228209
2954	1987.154018
2959	2020.136435
2964	2211.077145
2969	2060.687991
2974	1693.949622
2979	1858.818858
2984	2053.823191
2989	2011.290027
2994	1292.550655
2999	1630.197764
3004	1840.152409
3009	1559.537
3014	1764.017209
3019	1852.380027
3024	1653.413018
3029	1350.021682
3034	1562.644473
3039	1565.261082
3044	1641.681564
3049	1730.009136
3054	1566.859047
3059	1608.881764
3064	1570.654836
3069	1664.274617
3074	1735.645891
3079	2433.244636
3084	1550.660573
3089	2018.273682
3094	2405.784909
3099	1818.195773
3104	1639.686227
3109	1506.686682
3114	2177.903364
3119	1734.985755
3124	1601.831791
3129	2003.681728
3134	1441.735945
3139	1323.569673
3144	1828.108173
3149	1238.467209
3154	1776.689464
3159	1716.662191
3164	1557.767565
3169	1663.625305
3174	2036.543445
3179	1951.467264
3184	1717.898918
3189	1613.7493
3194	1502.291964
3199	1699.795109
3204	1228.566609
3209	1470.59599
3214	1458.097127
3219	1479.914518
3224	1695.268355
3229	1383.973964
3234	2151.147436
3239	1036.1286
3244	1831.637082
3249	2002.744418
3254	1792.033231
3259	1612.12382
3264	1773.939173
3269	1626.183145
3274	1594.434525
3279	1425.159455
3284	1281.269674
3289	2101.122127
3294	1340.479191
3299	1591.741882
3304	1391.1278
3309	1265.466273
3314	1628.650782
3319	1405.756136
3324	1645.790081
3329	1381.80995
3334	1491.423491
3339	1226.797127
3344	1494.894536
3349	1649.296446
3354	1223.488936
3359	1554.335718
3364	1192.538191
3369	775.2235
3374	1325.497182
3379	1352.894273
3384	1140.910927
3389	1237.567017
3394	1285.067594
3399	1198.953591
3404	1652.925909
3409	1026.122573
3414	1017.628491
3419	978.31914
3424	1461.3906
3429	972.8630545
3434	961.6538727
3439	1037.950445
3444	1351.027
3449	1417.974564
3454	1355.9163
3459	1393.494597
3464	1488.354518
3469	1528.696555
3474	1386.011682
3479	1109.941709
3484	1145.378691
3489	1172.629964
3494	1527.812891
3499	1231.336691
3504	1439.529018
3509	1356.437482
3514	1042.478882
3519	1065.659954
3524	1373.189291
3529	1206.731755
3534	1370.352227
3539	1301.097528
3544	1277.087443
3549	1594.8714
3554	1345.429764
3559	1567.046455
3564	1885.315364
3569	1490.865418
3574	1600.286264
3579	1466.754457
3584	1332.310245
3589	1149.826318
3594	1490.241
3599	1371.893255
3604	1511.778836
3609	1636.410136
3614	1081.163055
3619	1394.9982
3624	1387.253796
3629	1446.415991
3634	1642.4244
3639	1000.457127
3644	844.2467182
3649	1242.813155
3654	1651.161603
3659	1331.801569
3664	1340.462109
