# Supplementary material for: DNArepairK: An Interactive Database for Exploring the Impact of Anticancer Drugs onto the Dynamics of DNA Repair Proteins
Source: Biomedicines. 2021 Sep 16;9(9):1238. doi: 10.3390/biomedicines9091238 (PMC8470695; doi:10.3390/biomedicines9091238)
Supplement: Supplementary file 1 [file biomedicines-09-01238-s001.zip › Fit and Raw data/RFC4/RFC4/RFC4_I.txt]

RFC4_I	c5e0b4
0	0
5	66.12263583
10	571.806775
15	631.8393225
20	524.2141583
25	662.5079667
30	685.3408333
35	595.0308833
40	1049.786275
45	1168.821758
50	904.8830167
55	995.7722742
60	1085.531508
65	1335.014125
70	1356.183975
75	1202.985642
80	1351.989242
85	1036.975867
90	1194.59233
95	1254.193617
100	1651.135654
105	1695.084658
110	1334.01675
115	1733.686592
120	1679.504517
125	1455.167355
130	1399.05583
135	1697.578492
140	1758.050025
145	1668.550167
150	1929.066467
155	1813.944642
160	1871.984917
165	2329.807333
170	1938.505375
175	1986.494117
180	1776.412958
185	2201.953075
190	1913.119333
195	2386.465917
200	2414.188633
205	2022.900133
210	2403.910308
215	2479.754658
220	2029.802988
225	2788.709275
230	2475.721092
235	2318.975642
240	2465.241917
245	2616.2242
250	2674.60089
255	2851.015833
260	2468.491125
265	2562.248083
270	2983.795167
275	2761.441125
280	2864.472175
285	2870.534667
290	2587.115908
295	3070.303
300	3027.226417
305	2895.956992
310	2979.613575
315	2907.221642
320	3620.927883
325	3197.3742
330	2886.303825
335	3283.49725
340	3614.817167
345	2848.832958
350	3508.427417
355	3342.017108
360	3367.44325
365	3237.15675
370	3621.0215
375	3289.92525
380	3404.0165
385	3661.904333
390	3569.972833
395	3323.475
400	3449.948833
405	3074.852083
410	3201.94075
415	3482.228833
420	3365.039942
425	3414.172833
430	3380.061367
435	3345.707917
440	3358.907083
445	3608.563083
450	3763.858908
455	3473.327667
460	3428.8951
465	3279.406867
470	3585.76125
475	3657.36775
480	3970.623925
485	3719.975975
490	3415.651333
495	3407.61125
500	3374.016333
505	3418.005083
510	4113.4735
515	3705.6955
520	3561.97
525	2905.09675
530	3504.518617
535	3519.629083
540	3627.676167
545	3625.61125
550	3622.631333
555	3513.758667
560	3269.900917
565	3941.810667
570	3619.596667
575	3729.88575
580	3840.826
585	3851.648583
590	4426.95675
595	3712.059417
600	3986.08
605	3755.666917
610	3537.0785
615	3313.547
620	3303.131533
625	4023.674417
630	3572.074083
635	3558.021333
640	3494.873917
645	3733.322417
650	3323.123008
655	3755.68525
660	3967.105333
665	3854.123667
670	3503.367
675	3505.6555
680	3799.122167
685	3907.2085
690	3104.042108
695	3318.640967
700	3905.076
705	3851.563
710	3835.574333
715	3693.181042
720	3916.673192
725	3460.511833
730	3944.113083
735	3400.020258
740	3834.08925
745	3857.841583
750	3602.402417
755	3240.924917
760	3853.591417
765	3649.973208
770	3410.348467
775	3520.001333
780	3750.271842
785	3694.179
790	3563.9815
795	3339.018
800	3728.15475
805	3580.381583
810	3648.284583
815	3576.998375
820	3412.539333
825	3380.104
830	3865.3505
835	3702.3715
840	3348.863167
845	3836.7555
850	3461.257333
855	3456.75605
860	3428.438083
865	3500.4395
870	3463.475567
875	3495.000725
880	3769.334167
885	3663.27975
890	3775.791083
895	3944.888583
900	3796.480333
905	3765.282417
910	3386.429167
915	3722.847083
920	3599.380567
925	3595.317167
930	3228.7106
935	3477.071742
940	3803.57925
945	3201.936583
950	3353.99195
955	3498.666
960	3518.139417
965	3129.692808
970	3459.301333
975	3036.908083
980	3348.358608
985	3299.020083
990	3373.754
995	3095.46575
1000	3251.19079
1005	3401.679833
1010	3110.520142
1015	3342.578942
1020	2714.596708
1025	3206.234075
1030	3281.00845
1035	3326.183917
1040	3583.278083
1045	3665.335083
1050	3235.738583
1055	3318.32825
1060	3535.075167
1065	3617.450917
1070	3265.625583
1075	3343.746167
1080	3504.63225
1085	3368.446417
1090	3153.153
1095	3192.462833
1100	3488.961417
1105	3420.161425
1110	3399.524325
1115	3147.348167
1120	3409.27345
1125	3092.057933
1130	3143.577433
1135	3706.315417
1140	3196.58
1145	3108.776558
1150	3355.25825
1155	3418.28875
1160	3160.325733
1165	3324.516667
1170	3105.608408
1175	3222.041167
1180	3041.151942
1185	3080.772517
1190	3417.683667
1195	3215.432383
1200	3163.385417
1205	2914.746583
1210	3046.152
1215	2871.551083
1220	3461.931317
1225	3249.2556
1230	3380.3675
1235	3438.044917
1240	3389.398
1245	2800.283358
1250	3142.621083
1255	3111.717417
1260	3106.043933
1265	3113.705417
1270	3122.476583
1275	3011.816233
1280	2991.926208
1285	3138.243833
1290	3120.40325
1295	3501.193917
1300	3034.11225
1305	2732.880842
1310	3027.51375
1315	3001.811792
1320	3221.189
1325	3008.513417
1330	2927.963583
1335	2730.060417
1340	3478.58205
1345	2906.731333
1350	3029.171833
1355	3087.087
1360	2832.440917
1365	3021.814167
1370	2988.273008
1375	3178.99575
1380	3399.916833
1385	3249.650917
1390	3137.651667
1395	3188.5535
1400	2715.812508
1405	3007.839267
1410	3166.920433
1415	3265.806417
1420	3041.637333
1425	2979.560917
1430	3341.221083
1435	3097.943833
1440	2894.202767
1445	3137.42025
1450	2755.982367
1455	3131.37925
1460	3418.095775
1465	3029.542
1470	2972.868633
1475	3349.3495
1480	3186.427667
1485	3022.305667
1490	2935.449508
1495	2782.914
1500	3204.605333
1505	2753.457583
1510	2706.073408
1515	3134.8127
1520	2874.20125
1525	3162.435042
1530	2894.55375
1535	2968.24325
1540	3087.747667
1545	2698.103417
1550	2794.484575
1555	3024.84825
1560	3041.517467
1565	3022.556
1570	2878.798433
1575	3174.344475
1580	2629.91595
1585	2394.322833
1590	3352.210983
1595	2946.378167
1600	2859.672433
1605	2714.393542
1610	3254.935975
1615	2499.689642
1620	3106.169567
1625	3099.967142
1630	3164.416583
1635	3030.57375
1640	2494.508192
1645	2715.820083
1650	2497.903758
1655	2754.987008
1660	3169.932167
1665	2931.552483
1670	2966.963758
1675	2912.788167
1680	2906.358992
1685	2832.86565
1690	2668.064083
1695	2982.611833
1700	2618.461667
1705	2486.197917
1710	2735.86235
1715	2542.930883
1720	2561.339142
1725	2391.860808
1730	2776.85025
1735	2863.777
1740	2879.690667
1745	2620.581383
1750	2268.388163
1755	2535.898167
1760	2882.1921
1765	2316.1189
1770	2678.415208
1775	3086.062
1780	2777.058
1785	2748.019417
1790	2891.377033
1795	3133.115592
1800	2802.363375
1805	2978.364425
1810	2707.819992
1815	2916.882
1820	3027.98875
1825	2748.511367
1830	2400.315808
1835	2689.776242
1840	2888.785875
1845	2834.779517
1850	2373.262442
1855	2622.158417
1860	2637.390083
1865	2515.823817
1870	2696.488484
1875	2384.071083
1880	2778.678583
1885	2674.007833
1890	2920.714644
1895	2900.654125
1900	2481.488517
1905	2700.406333
1910	2926.469692
1915	2571.201725
1920	2243.563358
1925	3036.238333
1930	2444.400567
1935	2604.66785
1940	2474.660633
1945	2115.030317
1950	2698.483725
1955	2378.6059
1960	2455.395283
1965	2607.194208
1970	2555.645423
1975	2668.067692
1980	2644.024275
1985	2989.206583
1990	2839.14025
1995	2755.920333
2000	2873.6085
2005	2568.747875
2010	2653.477375
2015	2432.301558
2020	2646.2238
2025	2417.54035
2030	2500.709667
2035	2533.565417
2040	2531.579867
2045	2414.72225
2050	2442.718675
2055	2688.784775
2060	2602.526733
2065	2532.941008
2070	2856.81075
2075	2949.487642
2080	3035.5652
2085	2814.185896
2090	2505.280775
2095	2378.054186
2100	2472.899367
2105	2392.867908
2110	2797.496283
2115	2463.879942
2120	2265.537133
2125	1992.814915
2130	2458.767758
2135	2159.890447
2140	2475.338583
2145	2178.242
2150	2674.6456
2155	2713.018308
2160	2623.837717
2165	2119.986617
2170	2678.7845
2175	2379.794267
2180	2470.217583
2185	2236.174742
2190	2506.0698
2195	2294.676867
2200	1755.842449
2205	2451.164608
2210	2083.642067
2215	2222.907925
2220	1888.580175
2225	2120.066175
2230	2100.651267
2235	2376.324225
2240	2337.215667
2245	2515.487283
2250	2367.366108
2255	2538.542208
2260	2484.3991
2265	2357.95365
2270	2178.936767
2275	2313.003533
2280	2082.352877
2285	2217.423892
2290	2573.672958
2295	2174.831267
2300	2273.651683
2305	2283.625708
2310	2274.767575
2315	2525.713425
2320	2179.779842
2325	2002.610524
2330	2240.934442
2335	2054.039283
2340	2495.700425
2345	2104.4084
2350	2311.76865
2355	2569.652292
2360	2362.870688
2365	1893.329908
2370	2109.317183
2375	2336.53245
2380	2301.412125
2385	2090.322451
2390	2198.912425
2395	2354.579142
2400	2282.235633
2405	2051.683394
2410	2580.421083
2415	2275.691033
2420	2250.424
2425	2298.678237
2430	2685.940825
2435	2643.691917
2440	2289.531542
2445	2260.378992
2450	2063.28245
2455	2215.473351
2460	2269.469051
2465	2636.081725
2470	2653.957208
2475	2423.499903
2480	2259.164892
2485	2404.013
2490	2074.526175
2495	2570.663392
2500	1896.885618
2505	2323.190192
2510	2526.406642
2515	2063.435196
2520	2416.699483
2525	2021.080392
2530	2043.876167
2535	2632.488233
2540	2254.98545
2545	2100.598317
2550	2354.462225
2555	2044.766075
2560	1886.743707
2565	2217.329908
2570	2058.322833
2575	1925.12525
2580	1984.736083
2585	1776.025842
2590	2616.88125
2595	2587.586567
2600	2187.248333
2605	2262.405983
2610	2237.692683
2615	2244.989767
2620	1832.5822
2625	2117.816683
2630	1979.0403
2635	2087.964092
2640	2257.897958
2645	1873.749268
2650	2393.304
2655	2421.878392
2660	2200.106725
2665	1742.50045
2670	2311.24995
2675	2061.084058
2680	2188.408108
2685	2404.635204
2690	2162.086793
2695	1972.726675
2700	2324.985092
2705	2239.700058
2710	2428.654488
2715	2100.375905
2720	2001.691792
2725	2382.647333
2730	2163.739475
2735	2214.270748
2740	2132.295817
2745	2029.914709
2750	2367.520898
2755	2381.515125
2760	2179.706498
2765	1910.778157
2770	2116.194333
2775	2086.159633
2780	1687.562
2785	1970.789568
2790	2174.217
2795	2311.06665
2800	1898.076583
2805	2234.48465
2810	2103.6832
2815	2218.852258
2820	2234.082484
2825	1923.502469
2830	2115.614725
2835	2450.818992
2840	2006.552073
2845	2302.021333
2850	2170.99545
2855	2425.867875
2860	2435.282926
2865	2207.816417
2870	1923.200608
2875	2225.293967
2880	2202.6654
2885	2270.847117
2890	2317.714533
2895	2356.584774
2900	2208.677592
2905	2148.282493
2910	2248.657008
2915	1898.031567
2920	2288.885517
2925	2160.322342
2930	1813.70355
2935	1796.803333
2940	1935.547208
2945	2120.413717
2950	2279.757067
2955	2161.349017
2960	1963.885258
2965	1929.498997
2970	1915.223418
2975	2026.105682
2980	1995.843891
2985	1984.844267
2990	2314.981175
2995	2351.858775
3000	2261.324358
3005	1973.338188
3010	2481.039823
3015	2201.611008
3020	2056.243125
3025	2271.415658
3030	2228.732558
3035	2375.140042
3040	1971.518991
3045	2033.3514
3050	1723.925692
3055	2190.463633
3060	2201.79285
3065	2309.433192
3070	1736.135305
3075	1567.346143
3080	1911.121608
3085	1883.069408
3090	1566.562117
3095	1584.040475
3100	1441.928467
3105	1832.737531
3110	1879.892467
3115	1785.097408
3120	1978.458625
3125	2150.615575
3130	2244.840167
3135	1627.068208
3140	2425.54635
3145	2000.112543
3150	2197.576858
3155	1998.747933
3160	1924.990925
3165	1619.938742
3170	1630.180567
3175	2234.799242
3180	2172.120642
3185	1821.348742
3190	1702.319308
3195	1757.256908
3200	1897.671225
3205	2039.746792
3210	2056.897259
3215	1585.681958
3220	1608.862767
3225	1896.771173
3230	1716.4655
3235	1838.065473
3240	1893.194558
3245	2110.118148
3250	2194.018542
3255	1905.330067
3260	2059.162942
3265	2075.053158
3270	1872.710517
3275	2019.682042
3280	1990.160908
3285	1544.513475
3290	1741.248767
3295	1744.666483
3300	1786.064143
3305	1940.732741
3310	1630.630525
3315	1897.512083
3320	2281.28692
3325	1921.509042
3330	1842.537392
3335	1856.4524
3340	1766.516308
3345	1801.614483
3350	1614.804125
3355	1411.921792
3360	1526.7558
3365	2105.877158
3370	1434.624459
3375	1252.066363
3380	1757.519433
3385	1745.3263
3390	1722.483083
3395	1768.762898
3400	1711.096167
3405	1816.32435
3410	1370.645161
3415	1728.820442
3420	1338.981667
3425	1516.481323
3430	1598.593688
3435	1392.36575
3440	1514.200125
3445	1615.089426
3450	1656.829042
3455	1676.60765
3460	1345.982353
3465	1549.14185
3470	1503.707475
3475	1296.947517
3480	1664.551492
3485	1569.9036
3490	1686.755
3495	1643.237825
3500	1312.122408
3505	1573.472558
3510	1385.0841
3515	1937.350333
3520	1778.206025
3525	1214.383292
3530	1185.551429
3535	1449.986628
3540	1480.794692
3545	1719.219175
3550	1424.703342
3555	1794.057581
3560	2088.972178
3565	1300.363633
3570	1400.891171
3575	2046.792048
3580	2107.485747
3585	1424.677922
3590	1484.012749
3595	1016.815422
3600	1659.468044
3605	1993.8961
3610	1618.218944
3615	1695.012522
3620	1555.4398
3625	1585.591311
3630	1534.992411
3635	1712.315072
3640	1566.408711
3645	1482.097757
3650	934.5835444
3655	1987.647189
3660	1913.6675
3665	1868.270867
3670	2033.089704
3675	1636.309267
3680	1540.689107
3685	1837.623689
3690	2172.966344
