# Supplementary material for: DNArepairK: An Interactive Database for Exploring the Impact of Anticancer Drugs onto the Dynamics of DNA Repair Proteins
Source: Biomedicines. 2021 Sep 16;9(9):1238. doi: 10.3390/biomedicines9091238 (PMC8470695; doi:10.3390/biomedicines9091238)
Supplement: Supplementary file 1 [file biomedicines-09-01238-s001.zip › Fit and Raw data/RFC5/RFC5.txt]

1
1
C92*(n92/(p92-n92))*(Math.exp(-n92*t)-Math.exp(-p92*t))+(D92*q92*r92/((q92-r92)*(q92-s92)*(r92-s92)))*((r92-s92)*Math.exp(-q92*t)-(q92-s92)*Math.exp(-r92*t)+(q92-r92)*Math.exp(-s92*t))+A92*(1-(l92/(l92-k92))*Math.exp(-k92*t)-(k92/(k92-l92))*Math.exp(-l92*t))+B92*(1-l92*Math.exp(-k92*t)/(l92-k92)-k92*Math.exp(-l92*t)/(k92-l92))
00b0f0
A92=11213.7955389923;k92=0.074641027173394;l92=0.0124784473775142;m92=0.00140540540656743;d92=133.213776152512;n92=0.0470440925218161;p92=0.0159704062852289;q92=0.00358110469183023;r92=0.000704120103452425;s92=0.000618387752975202;B92=0;C92=27120.5881897902;D92=6694.70961545225
RFC5
if:t>=d92
A92*(-(l92/(l92-k92))*Math.exp(-k92*t)-(k92/(k92-l92))*Math.exp(-l92*t)+(l92*m92/((l92-k92)*(m92-k92)))*Math.exp(k92*(d92-t))+(k92*m92/((k92-l92)*(m92-l92)))*Math.exp(l92*(d92-t))+(k92*l92/((k92-m92)*(l92-m92)))*Math.exp(m92*(d92-t)))+B92*(1-l92*Math.exp(-k92*t)/(l92-k92)-k92*Math.exp(-l92*t)/(k92-l92))+C92*(n92/(p92-n92))*(Math.exp(-n92*t)-Math.exp(-p92*t))+(D92*q92*r92/((q92-r92)*(q92-s92)*(r92-s92)))*((r92-s92)*Math.exp(-q92*t)-(q92-s92)*Math.exp(-r92*t)+(q92-r92)*Math.exp(-s92*t))
