# Supplementary material for: DNArepairK: An Interactive Database for Exploring the Impact of Anticancer Drugs onto the Dynamics of DNA Repair Proteins
Source: Biomedicines. 2021 Sep 16;9(9):1238. doi: 10.3390/biomedicines9091238 (PMC8470695; doi:10.3390/biomedicines9091238)
Supplement: Supplementary file 1 [file biomedicines-09-01238-s001.zip › Fit and Raw data/RFC5/RFC5/RFC5.txt]

RFC5	bdd7ee
0	0
5	6643.384308
10	11406.09262
15	13005.53615
20	14544.89923
25	16450.36446
30	16830.52046
35	18536.61154
40	18167.664
45	18486.052
50	17462.75908
55	17606.74062
60	18232.77108
65	18280.618
70	18300.43415
75	17229.20954
80	16651.16508
85	16900.69385
90	15894.50292
95	16301.68723
100	16090.16262
105	15245.25046
110	15211.89385
115	14576.66215
120	13833.44708
125	14735.08231
130	13710.06754
135	13507.31462
140	13353.07769
145	12853.44738
150	12842.34123
155	13473.10646
160	12708.00646
165	12947.16938
170	11805.02538
175	12298.282
180	11802.90631
185	12278.70462
190	12388.158
195	11483.12154
200	11630.74077
205	11921.93323
210	10810.25185
215	12203.51738
220	11152.86969
225	11236.31523
230	10480.25862
235	11349.48277
240	11226.37015
245	11385.19415
250	11079.35708
255	10498.01662
260	10849.79123
265	10982.22908
270	10586.34785
275	10758.90508
280	9088.075538
285	10273.47969
290	9569.043692
295	10066.24354
300	10220.52308
305	10939.58769
310	10768.21015
315	9641.543692
320	10328.11677
325	10000.42431
330	9750.343846
335	10087.26662
340	9681.698154
345	9458.180769
350	9363.005692
355	8897.315231
360	9990.125231
365	10018.37631
370	9269.763077
375	9137.905385
380	9251.788462
385	9250.911538
390	9233.056154
395	9358.573077
400	8637.516462
405	8708.357538
410	8753.699692
415	7826.481231
420	9455.952308
425	8926.25
430	9376.798308
435	8892.063538
440	9040.068462
445	8582.976769
450	9156.947077
455	8652.280769
460	8837.480308
465	9661.223385
470	8544.060923
475	8799.813231
480	9065.880154
485	8497.846154
490	7800.840923
495	8426.370308
500	9683.614923
505	9123.109538
510	8544.845385
515	7740.359077
520	8082.729385
525	8261.457385
530	8422.814923
535	7966.394923
540	9364.513077
545	8357.616769
550	7719.827846
555	7806.211538
560	7789.972923
565	8688.149538
570	7722.652154
575	7540.912154
580	8033.878769
585	7705.426462
590	8430.296308
595	8320.252154
600	7692.876462
605	8196.554769
610	7441.468923
615	7909.661231
620	7504.490308
625	8628.395077
630	7202.820923
635	7722.916769
640	7731.602462
645	7229.304154
650	7999.177846
655	7265.014923
660	7594.550462
665	7813.167385
670	7644.782769
675	7530.590308
680	7192.875231
685	7250.855538
690	7366.434
695	7236.039231
700	6084.502923
705	7500.159692
710	7053.134308
715	7167.753077
720	7865.541077
725	8001.030769
730	7107.594615
735	6875.253077
740	6981.965231
745	6822.614923
750	7075.400923
755	6936.365231
760	6557.383692
765	6482.333077
770	6725.852154
775	6860.424
780	7317.399077
785	6919.153231
790	6111.511077
795	6552.666769
800	6801.975692
805	6313.484615
810	6742.883077
815	7052.689077
820	6574.690769
825	5852.300615
830	7252.114
835	7160.291692
840	6587.089231
845	5928.696462
850	6398.344308
855	6509.749846
860	6984.972462
865	5799.722308
870	5832.527538
875	6279.014615
880	6661.597231
885	6482.084615
890	5826.348769
895	6337.465692
900	6531.625231
905	5995.740923
910	6449.990923
915	6994.539077
920	6681.738923
925	6363.302615
930	6722.557538
935	6058.022462
940	6694.697385
945	6821.235692
950	5561.938615
955	6004.496923
960	5975.126769
965	6800.415231
970	6172.276615
975	6103.117692
980	4835.016923
985	5864.412462
990	5027.695846
995	6211.540923
1000	6358.044
1005	5778.467385
1010	7067.937385
1015	6266.743538
1020	5519.797385
1025	5293.989231
1030	5587.850923
1035	5926.761077
1040	5292.865846
1045	6168.488154
1050	5370.355538
1055	5610.296308
1060	5722.624462
1065	5430.454462
1070	5317.241077
1075	6006.862769
1080	5079.124462
1085	5416.680769
1090	5210.623231
1095	6024.331846
1100	5452.575385
1105	6158.240308
1110	6100.592462
1115	4259.503538
1120	5796.908154
1125	5341.465385
1130	5333.129846
1135	5485.080615
1140	5839.943231
1145	5313.226
1150	5143.121077
1155	4969.928
1160	5612.155385
1165	5634.536615
1170	6100.174769
1175	4359.939385
1180	5261.115385
1185	5681.367077
1190	5303.405846
1195	5702.739692
1200	5154.097692
1205	4507.995385
1210	4609.539231
1215	4735.916769
1220	5725.354308
1225	5049.492308
1230	5103.557846
1235	4604.819385
1240	5197.638462
1245	3862.703077
1250	4800.426769
1255	4988.543538
1260	4686.881077
1265	4879.989231
1270	4374.450615
1275	4597.968615
1280	4739.861385
1285	5484.026615
1290	4579.237385
1295	4057.665692
1300	5296.840308
1305	4726.179846
1310	4038.563385
1315	4714.163846
1320	4685.267846
1325	4307.227846
1330	4259.641231
1335	4904.773846
1340	4095.928462
1345	4457.542923
1350	5035.930769
1355	4971.243077
1360	4833.906154
1365	5589.616769
1370	5060.630769
1375	3714.046769
1380	4520.326
1385	4617.094923
1390	4995.590923
1395	4436.217385
1400	4598.446923
1405	3853.092154
1410	4659.792154
1415	4280.829077
1420	4575.539538
1425	3813.193538
1430	4915.054769
1435	3856.610154
1440	4675.106615
1445	4038.411846
1450	4560.924615
1455	5011.827692
1460	4274.012769
1465	4751.002769
1470	4653.374615
1475	4211.558154
1480	4374.930308
1485	4287.183077
1490	4624.821846
1495	4208.665846
1500	5016.575692
1505	4767.662154
1510	3727.190769
1515	4684.405231
1520	3741.269077
1525	4521.741077
1530	3842.103077
1535	4298.609538
1540	4701.580769
1545	4630.675538
1550	3884.173538
1555	3246.392
1560	3999.250923
1565	4058.657231
1570	4058.455385
1575	3973.492615
1580	3915.032
1585	4384.960615
1590	3884.946
1595	3740.314615
1600	3499.390923
1605	3903.506462
1610	3194.313538
1615	3109.780923
1620	3617.804154
1625	4026.854154
1630	3234.940769
1635	3822.537231
1640	3643.18
1645	3617.883231
1650	3687.767385
1655	3451.815846
1660	3401.522615
1665	3309.522308
1670	3560.336615
1675	3252.288923
1680	4116.090923
1685	3803.950462
1690	4010.477692
1695	3648.242769
1700	4112.937231
1705	3808.083231
1710	3190.702462
1715	3312.253846
1720	3002.807077
1725	3958.719385
1730	4395.603692
1735	3629.825231
1740	3378.822769
1745	3275.221692
1750	2942.331692
1755	3607.040154
1760	2869.016923
1765	3605.252154
1770	2852.811538
1775	3376.081385
1780	3820.560615
1785	3085.330615
1790	3126.172923
1795	3545.255385
1800	3790.552308
1805	3556.453077
1810	3182.527077
1815	3849.979385
1820	3327.344923
1825	3637.152615
1830	2674.558308
1835	2993.759231
1840	3962.432769
1845	2757.548769
1850	3270.107846
1855	3972.766462
1860	3325.794923
1865	3551.285077
1870	2722.489538
1875	3313.787846
1880	2928.292923
1885	3355.685231
1890	3065.085538
1895	4203.981231
1900	2512.550154
1905	3023.685538
1910	3130.588154
1915	3546.670615
1920	3619.264769
1925	3027.988462
1930	2870.413385
1935	3782.006154
1940	3160.661846
1945	3530.448154
1950	3573.667692
1955	3915.764308
1960	3192.552615
1965	3097.968
1970	4068.349385
1975	3891.548462
1980	3588.498
1985	3363.770462
1990	3434.215538
1995	3594.772769
2000	2987.696308
2005	3488.7
2010	2154.257077
2015	3999.905385
2020	3398.993231
2025	2957.925385
2030	2578.239692
2035	3379.410462
2040	2586.590923
2045	2488.089385
2050	2993.144615
2055	2971.574615
2060	2704.293231
2065	3182.699385
2070	3283.494
2075	2482.919538
2080	3208.590615
2085	2543.734154
2090	2316.736769
2095	2962.485231
2100	3108.302
2105	3152.521538
2110	3455.159231
2115	2647.769077
2120	3307.360462
2125	2971.532154
2130	3209.116923
2135	2663.866923
2140	3632.313692
2145	3229.719692
2150	2967.164923
2155	2827.391538
2160	3687.725231
2165	2403.355692
2170	2779.740462
2175	3359.747538
2180	3033.333385
2185	2921.366308
2190	2336.428308
2195	3584.171231
2200	2623.655077
2205	2829.990923
2210	2720.425538
2215	2527.218462
2220	2847.810769
2225	2633.831692
2230	3329.939846
2235	3472.416
2240	3264.582462
2245	2082.232769
2250	2885.7
2255	2932.667538
2260	2403.838
2265	3311.661231
2270	3747.790769
2275	2848.066154
2280	2962.178923
2285	2429.429385
2290	3801.078769
2295	2412.379692
2300	2597.498308
2305	3195.497231
2310	2943.370308
2315	3302.998308
2320	2794.086308
2325	2507.852769
2330	2181.759846
2335	2877.964769
2340	3169.317385
2345	2980.520615
2350	3008.409538
2355	3089.603846
2360	2820.788
2365	2971.110308
2370	3218.314769
2375	2929.374923
2380	1978.986923
2385	2961.712308
2390	2988.698308
2395	2857.373846
2400	2169.971231
2405	2278.395231
2410	2552.889846
2415	2800.327231
2420	2282.036
2425	2138.518
2430	2025.406923
2435	2631.678308
2440	2788.771231
2445	2663.270154
2450	2024.710615
2455	2406.035846
2460	2905.173385
2465	2418.552769
2470	1634.825077
2475	2233.652154
2480	1914.356615
2485	2446.632308
2490	2707.842462
2495	2290.783692
2500	2634.446308
