# Supplementary material for: DNArepairK: An Interactive Database for Exploring the Impact of Anticancer Drugs onto the Dynamics of DNA Repair Proteins
Source: Biomedicines. 2021 Sep 16;9(9):1238. doi: 10.3390/biomedicines9091238 (PMC8470695; doi:10.3390/biomedicines9091238)
Supplement: Supplementary file 1 [file biomedicines-09-01238-s001.zip › Fit and Raw data/RNF168/RNF168.txt]

2
1
(A93*k93*l93*m93)*((1/((l93-k93)*(m93-k93)*(n93-k93)))*Math.exp(-k93*t)+(1/((k93-l93)*(m93-l93)*(n93-l93)))*Math.exp(-l93*t)+(1/((k93-m93)*(l93-m93)*(n93-m93)))*Math.exp(-m93*t)+(1/((k93-n93)*(l93-n93)*(m93-n93)))*Math.exp(-n93*t))
00b0f0
A93=118958.60511889;k93=0.0841845917542449;l93=0.0841471874956005;m93=0.0135509418755511;n93=0
RNF168
if:t>=0
(A93*k93*l93*m93)*((1/((l93-k93)*(m93-k93)*(n93-k93)))*Math.exp(-k93*t)+(1/((k93-l93)*(m93-l93)*(n93-l93)))*Math.exp(-l93*t)+(1/((k93-m93)*(l93-m93)*(n93-m93)))*Math.exp(-m93*t)+(1/((k93-n93)*(l93-n93)*(m93-n93)))*Math.exp(-n93*t))

(A94*k94*l94*m94)*((1/((l94-k94)*(m94-k94)*(n94-k94)))*Math.exp(-k94*t)+(1/((k94-l94)*(m94-l94)*(n94-l94)))*Math.exp(-l94*t)+(1/((k94-m94)*(l94-m94)*(n94-m94)))*Math.exp(-m94*t)+(1/((k94-n94)*(l94-n94)*(m94-n94)))*Math.exp(-n94*t))
00b050
A94=146836.796959203;k94=0.103983845851141;l94=0.103964220090885;m94=0.00883735246030963;n94=0.0000551803751338087
RNF168_I
if:t>=0
(A94*k94*l94*m94)*((1/((l94-k94)*(m94-k94)*(n94-k94)))*Math.exp(-k94*t)+(1/((k94-l94)*(m94-l94)*(n94-l94)))*Math.exp(-l94*t)+(1/((k94-m94)*(l94-m94)*(n94-m94)))*Math.exp(-m94*t)+(1/((k94-n94)*(l94-n94)*(m94-n94)))*Math.exp(-n94*t))
