# Supplementary material for: DNArepairK: An Interactive Database for Exploring the Impact of Anticancer Drugs onto the Dynamics of DNA Repair Proteins
Source: Biomedicines. 2021 Sep 16;9(9):1238. doi: 10.3390/biomedicines9091238 (PMC8470695; doi:10.3390/biomedicines9091238)
Supplement: Supplementary file 1 [file biomedicines-09-01238-s001.zip › Fit and Raw data/RNF168/RNF168/RNF168.txt]

RNF168	bdd7ee
0	0
5	479.8428571
10	1313.579286
15	2763.399095
20	5860.158476
25	10480.91214
30	14994.03033
35	19267.66938
40	24758.87943
45	31184.21467
50	36983.74405
55	40765.47619
60	45950.44648
65	49656.3981
70	55011.43386
75	59777.88367
80	62765.281
85	65215.25729
90	68443.85643
95	72131.95681
100	74600.20657
105	76921.715
110	79653.744
115	81525.08419
120	83753.02681
125	87230.54614
130	88512.07952
135	90562.21567
140	91951.75719
145	95147.50895
150	96805.75871
155	98002.80724
160	98870.90086
165	101613.1623
170	103251.384
175	104032.9111
180	104853.4061
185	105818.2036
190	106385.4443
195	108299.9197
200	109599.3732
205	109015.3837
210	109778.925
215	109484.3639
220	110150.1535
225	112136.1701
230	109674.0879
235	110677.3449
240	110761.0898
245	111317.8928
250	114336.7886
255	114607.5609
260	114339.4844
265	116220.0496
270	115396.0412
275	115725.766
280	115511.7555
285	116926.8213
290	116335.964
295	116571.749
300	117236.5288
305	116958.2068
310	117375.3006
315	118084.282
320	118208.0221
325	117276.5931
330	117963.1274
335	118274.0522
340	118728.6629
345	117175.3135
350	119184.1963
355	119157.1599
360	118431.9647
365	119642.3082
370	119031.4541
375	119737.7898
380	117463.4571
385	119210.5208
390	119136.7083
395	119729.425
400	118728.067
405	118066.1122
410	118916.8769
415	118256.5072
420	119238.5097
425	118148.8397
430	118257.2609
435	117524.8203
440	119176.9477
445	117549.5021
450	118409.3739
455	118440.7123
460	118150.8711
465	117539.6293
470	119398.4934
475	117181.601
480	117700.8755
485	118024.7861
490	117961.797
495	117148.0205
500	118046.2763
505	117101.0238
510	117795.8352
515	117757.0853
520	118827.2556
525	117989.5264
530	117133.4379
535	117417.4877
540	117276.2308
545	117757.7722
550	117623.0179
555	116585.913
560	117815.3569
565	117521.472
570	117610.1505
575	117068.4599
580	117227.424
585	116839.6222
590	118249.8768
595	118492.5017
600	118479.3516
605	117436.482
610	118807.4002
615	118013.9924
620	118389.7975
625	117837.4934
630	117272.0896
635	117449.4459
640	117738.3719
645	116425.0129
650	117189.4793
655	117404.0964
660	116726.0342
665	116210.946
670	116305.5696
675	117090.5263
680	116276.673
685	117489.4971
690	116241.4245
695	116507.6056
700	117967.7668
705	115907.4619
710	117052.2628
715	116700.3649
720	116948.5937
725	118071.3778
730	116173.8829
735	116621.494
740	116656.8286
745	115948.9285
750	116649.4721
755	115809.0778
760	115955.7574
765	115984.7692
770	115910.7299
775	117329.9396
780	115836.418
785	117581.2624
790	116570.6514
795	116367.2642
800	117841.3181
805	117022.0855
810	117976.0543
815	118266.7273
820	116950.877
825	116345.0559
830	116674.1956
835	117026.1164
840	118140.9949
845	119159.9285
850	119233.1899
855	117679.4007
860	117959.8887
865	117544.867
870	118944.9667
875	118374.0985
880	117136.1315
885	117126.1202
890	119135.1184
895	117361.6267
900	118414.4314
905	119655.7464
910	119227.0332
915	118722.4502
920	118616.05
925	118474.8036
930	118788.0762
935	118551.135
940	118502.4179
945	117666.499
950	118531.309
955	117491.5345
960	117820.633
965	119063.2202
970	118447.653
975	119076.3231
980	119301.505
985	119222.241
990	119793.8335
995	118769.0002
1000	119109.0549
1005	118935.5098
1010	118017.437
1015	119517.0292
1020	118786.2008
1025	118219.3238
1030	117859.0984
1035	118429.836
1040	118027.2049
1045	118214.381
1050	117894.4621
1055	117754.7721
1060	118849.0605
1065	118869.0982
1070	118617.6883
1075	119356.6834
1080	118833.0907
1085	118865.2483
1090	118429.5807
1095	118644.7687
1100	119277.5486
1105	118608.0284
1110	119108.4604
1115	119183.281
1120	119568.0687
1125	119140.549
1130	119442.7481
1135	119266.5212
1140	119257.3453
1145	118694.7893
1150	118929.7234
1155	117653.0663
1160	118209.1944
1165	118703.4393
1170	119082.2603
1175	119293.8266
1180	119982.3114
1185	119184.2724
1190	120578.183
1195	120280.0272
1200	121668.0516
1205	120999.8843
1210	121750.9698
1215	122129.2283
1220	121346.7858
1225	121603.0368
1230	121522.1356
1235	120580.4548
1240	120780.593
1245	121431.7698
1250	121089.1854
1255	121074.5038
1260	121614.3704
1265	121566.8515
1270	119880.9096
1275	121064.8174
1280	121389.478
1285	120727.9705
1290	121353.4175
1295	120893.1144
1300	121183.4616
1305	121282.169
1310	120597.4281
1315	120965.8081
1320	121507.5973
1325	121747.2402
1330	120265.822
1335	120993.4329
1340	120968.1081
1345	120998.6507
1350	120630.6873
1355	120688.5273
1360	120706.1719
1365	121206.2229
1370	121652.37
1375	120502.295
1380	119815.4071
1385	121320.6221
1390	121358.0362
1395	121889.5647
1400	120640.2663
1405	122297.18
1410	121966.1151
1415	120554.0682
1420	120445.0595
1425	121053.2882
1430	120780.6514
1435	120453.2174
1440	120465.1163
1445	119792.5721
1450	120422.418
1455	120694.7062
1460	120496.7132
1465	118822.5603
1470	119159.7946
1475	119980.0286
1480	120217.256
1485	119722.568
1490	119013.8686
1495	120068.4832
1500	120105.2978
1505	119295.6604
1510	120132.4043
1515	118488.8876
1520	119340.18
1525	118871.2669
1530	119158.2052
1535	118234.1381
1540	117697.9764
1545	118016.9433
1550	117962.5287
1555	119066.4981
1560	119025.7891
1565	119362.4131
1570	118585.4538
1575	118223.666
1580	117999.9064
1585	118892.598
1590	119071.0562
1595	118803.0881
1600	119740.9899
1605	117527.3429
1610	119352.8295
1615	118527.2669
1620	118088.1541
1625	119123.055
1630	118095.4668
1635	117925.2034
1640	118100.5176
1645	118826.2181
1650	117874.2533
1655	118302.2875
1660	119609.0303
1665	118567.8456
1670	117902.4703
1675	118900.2274
1680	117112.447
1685	118647.2412
1690	118753.867
1695	118589.2094
1700	119442.8646
1705	118722.041
1710	118841.8088
1715	119219.5296
1720	118480.6807
1725	118580.3021
1730	118229.3976
1735	119323.8876
1740	118743.3907
1745	120487.3201
1750	119991.5307
1755	119054.769
1760	118922.1643
1765	119467.2656
1770	119848.8509
1775	120601.6863
1780	120949.7552
1785	120854.8863
1790	120538.2718
1795	120267.8106
1800	121156.1994
1805	121546.7071
1810	120517.7845
1815	120752.8201
1820	120514.0011
1825	120783.5742
1830	119567.8424
1835	119555.6424
1840	120797.424
1845	118887.4225
1850	120469.4766
1855	119267.1015
1860	119248.0128
1865	119255.6438
1870	119050.873
1875	120295.161
1880	120005.6037
1885	119023.236
1890	118921.2772
1895	119181.0207
1900	119077.0225
1905	118839.3678
1910	118784.738
1915	118122.826
1920	117691.1645
1925	118489.7059
1930	118340.7494
1935	119509.7819
1940	117039.8785
1945	117585.063
1950	118027.768
1955	117681.1949
1960	117644.4856
1965	117947.6013
1970	118022.3102
1975	117703.2221
1980	118317.2463
1985	117991.3641
1990	117796.5528
1995	119034.8002
2000	118503.2667
