# Supplementary material for: DNArepairK: An Interactive Database for Exploring the Impact of Anticancer Drugs onto the Dynamics of DNA Repair Proteins
Source: Biomedicines. 2021 Sep 16;9(9):1238. doi: 10.3390/biomedicines9091238 (PMC8470695; doi:10.3390/biomedicines9091238)
Supplement: Supplementary file 1 [file biomedicines-09-01238-s001.zip › Fit and Raw data/RNF168/RNF168/RNF168_I.txt]

RNF168_I	c5e0b4
0	0
5	-597.3383125
10	420.9373819
15	774.1585931
20	3051.392253
25	4477.212775
30	8411.662638
35	13051.77275
40	17759.32988
45	25598.56138
50	33174.84919
55	38194.77919
60	44656.66188
65	49043.3825
70	55775.41438
75	60952.97875
80	63400.90313
85	68168.22438
90	70513.01313
95	74313.3575
100	78826.6725
105	80626.61875
110	83435.44375
115	86528.0525
120	88778.39563
125	91216.14063
130	94705.76813
135	95912.27188
140	97452.51188
145	97777.0025
150	100007.6588
155	102126.57
160	104335.5263
165	106383.9219
170	107929.5856
175	109467.6488
180	109906.4844
185	113092.3525
190	113079.9219
195	115401.9144
200	117615.1338
205	117571.9825
210	117835.5344
215	120049.1163
220	120303.3456
225	119342.0194
230	120613.9275
235	123057.3013
240	124076.925
245	123918.5313
250	126158.0481
255	125350.5056
260	124266.1206
265	126854.8188
270	127814.2331
275	129462.4956
280	127633.4106
285	128782.8813
290	129669.0331
295	129755.6975
300	129835.1744
305	128802.2819
310	130736.045
315	132015.6113
320	133356.4975
325	133959.4181
330	132924.06
335	134843.9975
340	134823.4819
345	136542.8406
350	136701.7613
355	135040.3894
360	137242.8981
365	136547.5844
370	137679.9119
375	138057.6894
380	135564.0163
385	137985.3219
390	138019.8713
395	136015.2925
400	137827.0156
405	139726.7081
410	141819.1975
415	139591.6813
420	140112.7919
425	141301.2269
430	138798.9275
435	139280.5738
440	140545.565
445	140128.4688
450	140561.9994
455	137677.6519
460	138699.33
465	141157.185
470	139813.81
475	141724.255
480	141643.7119
485	140603.4188
490	141194.1419
495	142183.6681
500	140272.8588
505	141161.2269
510	141890.3394
515	142572.0813
520	141190.9525
525	142733.2138
530	142225.2744
535	140700.6456
540	141757.8044
545	142234.4838
550	141494.9756
555	142318.8681
560	141304.0806
565	142346.3531
570	141786.26
575	143379.5413
580	142525.5163
585	141456.0563
590	140394.0706
595	142053.5569
600	141423.5013
605	139406.8588
610	141781.4625
615	142749.7213
620	143684.3475
625	141181.3769
630	141109.3
635	140961.5244
640	141366.1656
645	141693.0038
650	143190.4725
655	141938.0775
660	141026.1394
665	140758.6263
670	142638.8281
675	143812.2788
680	143694.9888
685	143316.3831
690	144700.5706
695	145929.8669
700	143979.855
705	142957.7538
710	143594.0406
715	144959.4844
720	142995.4656
725	143425.4181
730	144365.24
735	143803.115
740	142917.2181
745	143624.9375
750	144273.2569
755	143551.0738
760	143560.1388
765	142726.0294
770	143748.0419
775	145460.1606
780	143202.2456
785	142778.1469
790	143840.5981
795	143241.4006
800	143007.5719
805	140121.7625
810	142269.345
815	140203.7388
820	140330.1294
825	142723.9775
830	141261.6156
835	142763.0325
840	141580.5588
845	141435.0906
850	141413.395
855	140982.2763
860	139843.5556
865	140406.6763
870	140252.9288
875	140634.1081
880	142043.2969
885	141007.6081
890	140357.6363
895	138549.8531
900	140636.93
905	138708.8588
910	138002.8231
915	138212.4619
920	139269.0544
925	140067.6113
930	140790.7819
935	139181.8425
940	139907.5869
945	140016.6156
950	141591.7969
955	140990.8519
960	141760.5381
965	141097.3163
970	141224.6613
975	142262.1625
980	141688.1363
985	139455.5506
990	141150.9356
995	140164.0731
1000	140858.14
1005	141296.6919
1010	140987.3325
1015	139286.4225
1020	141218.2906
1025	141667.6894
1030	143046.3981
1035	141827.7725
1040	142060.3044
1045	143102.2669
1050	142220.85
1055	143304.7613
1060	142141.1013
1065	140750.1863
1070	140620.94
1075	141015.6375
1080	141510.6325
1085	141310.6475
1090	141242.1994
1095	139780.6931
1100	141347.6456
1105	141012.1031
1110	141200.7
1115	141186.8238
1120	144109.2025
1125	142372.025
1130	141037.5281
1135	140204.1456
1140	139944.4113
1145	139231.82
1150	139112.9306
1155	137544.6388
1160	139141.6819
1165	139521.0231
1170	140355.0863
1175	139692.2094
1180	139693.6475
1185	140072.8113
1190	141866.0831
1195	140264.1631
1200	139441.8538
1205	137667.1844
1210	138529.0894
1215	136909.4938
1220	138797.275
1225	137773.9581
1230	136637.6838
1235	137431.0919
1240	136982.3375
1245	137516.0713
1250	138135.6631
1255	136885.5419
1260	136061.8238
1265	136604.5719
1270	136569.9206
1275	134685.4919
1280	136500.135
1285	134946.7925
1290	137133.9113
1295	136850.4119
1300	137578.4988
1305	137370.2813
1310	138388.6444
1315	140406.0869
1320	140759.9706
1325	137355.4188
1330	136860.8475
1335	137482.685
1340	138598.1681
1345	136599.5319
1350	136745.1275
1355	135521.6525
1360	134685.8656
1365	136267.4425
1370	136435.4288
1375	137309.6544
1380	135957.06
1385	137583.8831
1390	135588.685
1395	136134.36
1400	135558.3713
1405	135744.0013
1410	135323.3
1415	136555.4744
1420	137253.8588
1425	137257.5556
1430	138532.9419
1435	137908.5531
1440	138376.3538
1445	138658.6569
1450	136318.0938
1455	136768.2488
1460	136488.1225
1465	135611.67
1470	135887.1056
1475	134152.1931
1480	134948.2481
1485	135396.2569
1490	135480.7781
1495	140120.1981
1500	137464.3281
1505	136660.8044
1510	135934.4094
1515	136637.0694
1520	134804.9675
1525	137047.3369
1530	136373.065
1535	135327.0475
1540	134295.6519
1545	134446.4975
1550	135296.3325
1555	131332.5163
1560	133887.11
1565	132239.6513
1570	134669.6819
1575	134391.785
1580	133854.4263
1585	133395.2613
1590	132646.41
1595	133711.7025
1600	134061.2238
1605	133253.2138
1610	133891.3681
1615	133290.0494
1620	133211.5163
1625	133454.8425
1630	132988.35
1635	134261.5888
1640	133750.7894
1645	133678.6813
1650	135820.1225
1655	133907.425
1660	133129.4356
1665	134589.8956
1670	135004.4988
1675	134246.3963
1680	133292.665
1685	134680.7819
1690	133960.7525
1695	134300.7325
1700	134301.5231
1705	135977.1688
1710	136227.5656
1715	134290.2756
1720	135708.9963
1725	134892.3113
1730	133288.365
1735	135767.7044
1740	133114.6019
1745	133940.6125
1750	134539.5175
1755	132282.7288
1760	134336.2788
1765	134917.6919
1770	132670.9138
1775	134547.9056
1780	133289.7925
1785	132271.9031
1790	132320.5025
1795	131945.9375
1800	133034.5294
1805	133018.2194
1810	135016.0625
1815	135385.0131
1820	134540.125
1825	134080.5294
1830	134206.7075
1835	134631.4094
1840	134681.9881
1845	134873.51
1850	135819.585
1855	135437.2319
1860	135604.4788
