# Supplementary material for: DNArepairK: An Interactive Database for Exploring the Impact of Anticancer Drugs onto the Dynamics of DNA Repair Proteins
Source: Biomedicines. 2021 Sep 16;9(9):1238. doi: 10.3390/biomedicines9091238 (PMC8470695; doi:10.3390/biomedicines9091238)
Supplement: Supplementary file 1 [file biomedicines-09-01238-s001.zip › Fit and Raw data/RNF169/RNF169.txt]

2
1
(A293*k293*l293*m293)*((1/((l293-k293)*(m293-k293)*(n293-k293)))*Math.exp(-k293*t)+(1/((k293-l293)*(m293-l293)*(n293-l293)))*Math.exp(-l293*t)+(1/((k293-m293)*(l293-m293)*(n293-m293)))*Math.exp(-m293*t)+(1/((k293-n293)*(l293-n293)*(m293-n293)))*Math.exp(-n293*t))
00b0f0
A293=127572.225560669;k293=0.00483596679103153;l293=0.0369422254473095;m293=0.0369501356516334;n293=0
RNF169
if:t>=0
(A293*k293*l293*m293)*((1/((l293-k293)*(m293-k293)*(n293-k293)))*Math.exp(-k293*t)+(1/((k293-l293)*(m293-l293)*(n293-l293)))*Math.exp(-l293*t)+(1/((k293-m293)*(l293-m293)*(n293-m293)))*Math.exp(-m293*t)+(1/((k293-n293)*(l293-n293)*(m293-n293)))*Math.exp(-n293*t))

(A294*k294*l294*m294)*((1/((l294-k294)*(m294-k294)*(n294-k294)))*Math.exp(-k294*t)+(1/((k294-l294)*(m294-l294)*(n294-l294)))*Math.exp(-l294*t)+(1/((k294-m294)*(l294-m294)*(n294-m294)))*Math.exp(-m294*t)+(1/((k294-n294)*(l294-n294)*(m294-n294)))*Math.exp(-n294*t))
00b050
A294=136939.484509692;k294=0.00855519181880179;l294=0.00855514603638033;m294=0.454875474356799;n294=0
RNF169_I
if:t>=0
(A294*k294*l294*m294)*((1/((l294-k294)*(m294-k294)*(n294-k294)))*Math.exp(-k294*t)+(1/((k294-l294)*(m294-l294)*(n294-l294)))*Math.exp(-l294*t)+(1/((k294-m294)*(l294-m294)*(n294-m294)))*Math.exp(-m294*t)+(1/((k294-n294)*(l294-n294)*(m294-n294)))*Math.exp(-n294*t))
