# Supplementary material for: DNArepairK: An Interactive Database for Exploring the Impact of Anticancer Drugs onto the Dynamics of DNA Repair Proteins
Source: Biomedicines. 2021 Sep 16;9(9):1238. doi: 10.3390/biomedicines9091238 (PMC8470695; doi:10.3390/biomedicines9091238)
Supplement: Supplementary file 1 [file biomedicines-09-01238-s001.zip › Fit and Raw data/RNF169/RNF169/RNF169.txt]

RNF169	bdd7ee
0	0
5	67.92308269
10	1181.299301
15	1071.417558
20	1651.799462
25	2234.829927
30	2337.195705
35	2735.432519
40	3049.092796
45	4944.771169
50	5737.820749
55	7245.4637
60	7973.655485
65	10099.04372
70	11915.17819
75	14349.58488
80	17093.6625
85	18131.95185
90	20313.60938
95	23690.09108
100	25089.75188
105	27122.30642
110	30448.38246
115	32805.38931
120	34465.22319
125	37310.87992
130	39663.34323
135	40957.06192
140	42558.46538
145	45466.37885
150	47346.48462
155	48800.44538
160	50520.48692
165	52214.72769
170	54126.20192
175	57717.69692
180	58699.6
185	59640.73154
190	60839.37346
195	62970.165
200	63645.295
205	66569.46346
210	66752.37846
215	70590.03846
220	69971.82538
225	72651.39538
230	72615.47885
235	75131.41385
240	75800.04115
245	76864.11038
250	77311.60654
255	79048.12192
260	79287.70423
265	80266.03923
270	82149.63846
275	83187.00462
280	84216.29923
285	85838.92808
290	85442.89654
295	85622.39192
300	86261.15231
305	88936.96231
310	89644.87885
315	89249.67423
320	91822.06615
325	93794.65115
330	91970.76654
335	93961.85462
340	93940.25692
345	94576.80269
350	95587.10962
355	96898.12462
360	97423.07962
365	97645.10192
370	99700.65
375	100504.0096
380	100747.0527
385	100866.4619
390	100277.1785
395	102080.3762
400	103028.2931
405	102071.4404
410	104992.0135
415	104019.3723
420	103602.8562
425	106136.1262
430	106859.6596
435	107346.2454
440	107901.5496
445	109114.1242
450	108181.8054
455	107361.8969
460	108205.7677
465	110148.7615
470	109637.4935
475	109950.3465
480	109069.8504
485	111624.5462
490	111812.5273
495	111122.3635
500	112768.9088
505	112264.7923
510	112250.7404
515	112988.0435
520	113818.8085
525	113696.6942
530	114791.5138
535	114355.6735
540	114299.8388
545	114395.0858
550	114574.1288
555	116903.9173
560	115811.7719
565	116239.7085
570	117035.0888
575	115952.8046
580	117390.1931
585	116363.2046
590	116731.7327
595	117208.2604
600	117857.3292
605	117409.5958
610	118313.2635
615	117766.5042
620	118832.2992
625	118664.6954
630	118513.46
635	119612.7096
640	120168.6215
645	121343.3362
650	120372.565
655	120202.1858
660	120544.6812
665	121582.7527
670	120512.6477
675	120414.7635
680	120058.8681
685	120386.1923
690	119669.4015
695	119341.3912
700	121029.0188
705	119394.2458
710	120573.5646
715	119824.8431
720	121408.735
725	121666.3038
730	120836.6781
735	121359.1819
740	122605.9138
745	122709.2512
750	124321.8242
755	122477.8177
760	123441.6242
765	123151.4342
770	123176.3623
775	122860.7746
780	124356.7762
785	123710.9727
790	124710.8892
795	124658.86
800	125667.0731
805	124909.5481
810	125391.3438
815	127203.8312
820	126374.0323
825	125980.3823
830	124300.7865
835	125343.3762
840	125112.6158
845	125717.6862
850	125343.6796
855	123686.895
860	126219.8223
865	126805.6927
870	124975.8562
875	127225.2708
880	126910.8773
885	126294.9227
890	126352.1162
895	127661.8465
900	128117.3735
905	126980.6731
910	126468.9792
915	126879.3862
920	127041.7658
925	125715.7865
930	126510.1965
935	126626.8346
940	125801.9623
945	126235.69
950	126208.0642
955	127192.88
960	126200.3562
965	126430.4969
970	125896.7858
975	126804.0646
980	125384.4681
985	127140.7954
990	126219.5677
995	128582.4381
1000	126463.4996
1005	128075.0558
1010	127401.9785
1015	127245.4854
1020	127951.9765
1025	128297.5019
1030	127914.4912
1035	129058.8262
1040	127538.2581
1045	129223.9108
1050	130297.3977
1055	128941.9031
1060	128902.4304
1065	127823.2996
1070	128875.49
1075	127454.0119
1080	127830.5608
1085	128803.9865
1090	129492.3423
1095	128675.2196
1100	128968.8288
1105	128826.4135
1110	128482.9781
1115	130653.5769
1120	128544.0704
1125	129256.89
1130	127450.6462
1135	128792.2819
1140	128816.495
1145	129113.8538
1150	128515.0073
1155	127405.9685
1160	129761.5558
1165	126097.0515
1170	128045.4785
1175	128421.2246
1180	128578.7738
1185	128163.8231
1190	128067.9638
1195	128133.5938
1200	128430.2958
1205	127648.8954
1210	126729.8731
1215	126582.9988
1220	127204.715
1225	127598.8373
1230	127828.7808
1235	127229.4969
1240	127548.4642
1245	129343.96
1250	128735.8623
1255	126922.2677
1260	128552.2858
1265	126512.9269
1270	127146.5562
1275	128219.7608
1280	125786.0588
1285	126947.3142
1290	126836.4215
1295	129112.3958
1300	127180.0938
1305	127491.4746
1310	128277.7719
1315	128030.6392
1320	128958.5388
1325	129234.4869
1330	127883.2565
1335	129314.8688
1340	128966.7942
1345	129903.6696
1350	130285.2365
1355	129695.1954
1360	128558.7654
1365	128096.6435
1370	128514.6419
1375	130002.8296
1380	128299.6546
1385	129000.7738
1390	127213.2846
1395	127782.98
1400	128236.3354
1405	127771.2138
1410	129717.185
1415	129650.6631
1420	127443.1919
1425	127865.0612
1430	127782.3723
1435	127538.4046
1440	127405.7631
1445	127814.5219
1450	126651.7404
1455	127270.2023
1460	128398.0785
1465	127270.4054
1470	127429.0504
1475	126862.9704
1480	125856.3623
1485	125875.4731
1490	125424.8969
1495	125801.0688
1500	126613.8254
1505	125722.1558
1510	126996.1988
1515	126853.53
1520	128258.6942
1525	126337.3354
1530	126241.6865
1535	128609.3888
1540	126632.3092
1545	126644.0258
1550	128145.6023
1555	128624.6965
1560	127948.2154
1565	127558.8412
1570	128408.5096
1575	127231.8577
1580	127921.6465
1585	128084.1962
1590	127710.7281
1595	128567.9696
1600	128837.035
1605	127002.0381
1610	127420.0446
1615	127488.7896
1620	127543.1931
1625	127617.5019
1630	127507.8127
1635	127280.6938
1640	126573.6927
1645	126957.4827
1650	126474.5404
1655	126548.8927
1660	125927.7654
1665	127094.2308
1670	126388.2796
1675	125414.6908
1680	126512.8012
1685	126101.2046
1690	126276.9165
1695	123769.6735
1700	126719.1435
1705	126531.9892
1710	125105.2746
1715	125085.7285
1720	125479.9042
1725	126868.3731
1730	124651.9892
1735	124717.6915
1740	124183.9665
1745	123758.5646
1750	126027.2315
1755	124059.3896
1760	124209.1435
1765	126601.2304
1770	125911.6923
1775	125142.2819
1780	126330.5565
1785	125967.1831
1790	124422.8577
1795	124804.27
1800	124624.6065
1805	123074.7438
1810	125741.72
1815	125495.7396
1820	126181.1681
1825	127224.5727
1830	125462.9815
1835	126561.6915
1840	125749.1138
1845	125225.1073
1850	124951.1858
1855	125127.9723
1860	125131.0319
1865	125214.3292
1870	125440.8408
1875	123874.4246
1880	123794.3377
1885	123474.9942
