# Supplementary material for: DNArepairK: An Interactive Database for Exploring the Impact of Anticancer Drugs onto the Dynamics of DNA Repair Proteins
Source: Biomedicines. 2021 Sep 16;9(9):1238. doi: 10.3390/biomedicines9091238 (PMC8470695; doi:10.3390/biomedicines9091238)
Supplement: Supplementary file 1 [file biomedicines-09-01238-s001.zip › Fit and Raw data/RNF169/RNF169/RNF169_I.txt]

RNF169_I	c5e0b4
0	0
5	783.404875
10	749.6216667
15	2368.440417
20	2384.001154
25	1765.004725
30	2345.401117
35	4701.2591
40	5148.858508
45	6379.511333
50	8631.9525
55	7942.490917
60	10832.81435
65	12862.28425
70	15385.42333
75	18611.27692
80	19634.89283
85	21504.158
90	23770.16367
95	26762.47867
100	30590.39308
105	30858.67667
110	33169.40583
115	34383.44083
120	37519.04667
125	41062.88917
130	41200.43083
135	44995.76
140	46324.62667
145	46751.21833
150	49769.92833
155	52070.81083
160	51591.70917
165	55582.365
170	57116.05667
175	58625.95583
180	62539.06667
185	64009.3875
190	66955.58917
195	67596.45833
200	71905.39667
205	71161.17667
210	73273.25
215	74503.12167
220	76939.26667
225	77355.19167
230	77772.9125
235	82797.205
240	83647.97917
245	82328.78167
250	84699.1975
255	86507.3525
260	86933.89
265	89957.19083
270	90690.80917
275	91663.88333
280	92623.38667
285	91308.81583
290	94036.20833
295	95530.2
300	99046.06167
305	97928.72583
310	100887.6275
315	102377.4008
320	101672.6067
325	104083.5467
330	104398.6133
335	105256.4408
340	106161.8142
345	107148.865
350	108296.3283
355	108413.6383
360	110694.92
365	113568.79
370	113961.8158
375	113343.6342
380	113964.8158
385	115758.3392
390	115544.3175
395	117464.4875
400	117593.9675
405	116759.5025
410	119408.5133
415	119646
420	119936.0692
425	118967.1508
430	119934.8175
435	121351.5267
440	119458.6408
445	120550.6417
450	123259.9625
455	122670.815
460	122240.8133
465	124198.5317
470	122473.6825
475	123406.5525
480	125555.7258
485	123895.4275
490	126306.99
495	123400.6133
500	127401.0667
505	127177.3158
510	127496.4183
515	127014.6133
520	127977.295
525	125155.5842
530	127918.7442
535	129938.0217
540	128013.6617
545	127407.6375
550	128743.1992
555	129266.7992
560	129048.8342
565	129236.9242
570	130809.7825
575	131303.4533
580	129220.8183
585	131727.615
590	133344.1617
595	130083.6908
600	136166.2092
605	133001.4442
610	136819.6533
615	133411.8658
620	134823.4533
625	134061.1117
630	136553.7417
635	136772.84
640	133516.4042
645	136143.4175
650	136344.9892
655	136373.2508
660	135146.76
665	137772.4458
670	138566.5608
675	137294.7925
680	138014.4442
685	138063.7658
690	138894.6383
695	139232.4608
700	139328.1433
705	138121.5058
710	138762.0083
715	138341.8108
720	136618.09
725	136096.0617
730	137623.605
735	136656.25
740	138523.6067
745	135291.165
750	138331.6458
755	137631.3667
760	136696.4958
765	134727.5417
770	134269.33
775	136389.9675
780	135545.4125
785	133897.6867
790	134762.435
795	135864.2992
800	136727.5942
805	135528.1458
810	136424.5517
815	136192.3383
820	135727.7883
825	137179.2142
830	137596.2892
835	137815.4092
840	137468.5158
845	137720.1817
850	137818.09
855	135515.6367
860	135011.51
865	137385.8567
870	135432.8617
875	140344.1692
880	136506.0017
885	137930.1358
890	138216.6308
895	138195.6667
900	139931.3617
905	137115.8642
910	137388.2783
915	138029.7942
920	137835.625
925	136285.1758
930	135912.15
935	136225.6383
940	137164.9892
945	136250.0833
950	136676.2767
955	137811.9442
960	137813.8942
965	137764.4525
970	135432.5192
975	137123.535
980	135619.745
985	137967.9508
990	134470.18
995	134643.515
1000	134841.9242
1005	134691.1425
1010	134517.8267
1015	135578.6758
1020	134449.7508
1025	135373.1983
1030	134981.4233
1035	134564.3375
1040	135293.1342
1045	136453.695
1050	133133.5542
1055	136372.1108
1060	135341.64
1065	134603.585
1070	134940.415
1075	135389.1642
1080	134157.22
1085	133747.8408
1090	134534.4933
1095	136766.9675
1100	136871.81
1105	136035.5425
1110	138520.0658
1115	136916.18
1120	135870.2875
1125	137197.975
1130	138504.1875
1135	135485.8008
1140	137611.4842
1145	138913.89
1150	138246.7833
1155	137743.0025
1160	139014.995
1165	138227.09
1170	138390.565
1175	137580.8875
1180	137320.07
1185	138428.4675
1190	137935.93
1195	137666.1617
1200	138421.8217
1205	137189.575
1210	138125.4792
1215	137809.9442
1220	137594.7108
1225	138233.255
1230	137528.6333
1235	138838.3092
1240	137870.4183
1245	140071.4317
1250	136576.6767
1255	137490.0442
1260	136030.9775
1265	138085.8775
1270	139960.475
1275	138460.5458
1280	137348.585
1285	136801.3367
1290	138827.5783
1295	137255.6475
1300	138139.465
1305	137049.59
1310	138860.9817
1315	139243.7825
1320	136992.745
1325	137431.6233
1330	137375.5542
1335	139947.3225
1340	134847.1617
1345	138358.0892
1350	139394.8425
1355	137489.9792
1360	137631.8417
1365	137838.8225
1370	136434.8967
1375	138840.1567
1380	139886.6883
1385	137729.6125
1390	137725.45
1395	137371.3067
1400	135199.7467
1405	137365.6508
1410	135477.3833
1415	134141.8575
1420	135914.6158
1425	135330.3625
1430	135449.1692
1435	136398.4983
1440	134911.7325
1445	135406.0208
1450	137862.0825
1455	136031.5983
1460	138355.2342
1465	136558.4842
1470	136089.2275
1475	135239.0875
1480	135342.4925
1485	134690.9808
1490	134164.6467
1495	134270.5458
1500	135748.5733
1505	136457.3533
1510	135292.5808
1515	134906.6058
1520	134717.9725
1525	135122.1958
1530	133776.3442
1535	135267.9342
1540	135563.8183
1545	134715.0017
1550	135383.2367
1555	135935.5517
1560	134997.1683
1565	135282.8133
1570	134819.4392
1575	135608.6192
1580	134328.07
1585	136672.6725
1590	137541.6908
1595	136426.4867
1600	135806.8783
1605	134840.3817
1610	135661.5492
1615	136311.5633
1620	136580.7675
1625	134718.715
1630	133260.7467
1635	136720.1292
1640	136720.7625
1645	134203.4808
1650	137125.4758
1655	136698.2775
1660	136244.9992
1665	137261.3225
1670	137402.6125
1675	135948.435
1680	137218.21
1685	137174.4433
1690	135875.1883
1695	135035.095
1700	135568.8
1705	137680.5
1710	134630.645
1715	137121.0542
1720	133812.5892
1725	134058.0908
1730	134936.7033
1735	135276.55
1740	136179.8725
1745	134388.8392
1750	137689.01
1755	134041.4183
1760	137703.95
1765	137041.3758
1770	136240.8225
1775	134469.8067
1780	136262.475
1785	135869.1508
1790	135530.2483
1795	137982.1667
1800	135074.6992
1805	136911.7825
1810	136698.4383
1815	135370.7142
1820	136883.2667
1825	137493.7
1830	135085.0858
1835	137085.4933
1840	137364.235
1845	135668.4325
1850	136020.8375
1855	136330.5408
1860	134484.2133
1865	137544.7425
1870	136575.7542
1875	136172.875
1880	137729.2525
1885	136631.335
1890	137223.8408
1895	136818.6092
1900	134293.6767
1905	136072.5525
