# Supplementary material for: DNArepairK: An Interactive Database for Exploring the Impact of Anticancer Drugs onto the Dynamics of DNA Repair Proteins
Source: Biomedicines. 2021 Sep 16;9(9):1238. doi: 10.3390/biomedicines9091238 (PMC8470695; doi:10.3390/biomedicines9091238)
Supplement: Supplementary file 1 [file biomedicines-09-01238-s001.zip › Fit and Raw data/RPA/RPA/PCNARPA1BMN673_PCNA_I.txt]

PCNA_I	fbe5d6
0	0
5	-1083.131767
10	-1717.36635
15	1663.9532
20	422.0145167
25	-291.839
30	-226.8009667
35	-1097.608117
40	-86.66855
45	-1050.444733
50	2293.2473
55	2765.5294
60	1977.098583
65	4585.1159
70	2305.59015
75	5478.518033
80	820.8571833
85	2916.54635
90	4235.74635
95	2318.486067
100	3310.8027
105	8006.150283
110	6375.01445
115	9334.233633
120	6205.45135
125	5905.094217
130	6846.49755
135	8628.875017
140	7715.757983
145	9259.425417
150	9753.4032
155	11707.0177
160	11021.95623
165	10239.36973
170	11215.3862
175	11933.1823
180	12117.83205
185	11623.12327
190	10665.05597
195	13114.1196
200	15494.45818
205	12868.19477
210	16513.04463
215	16644.18688
220	16063.24248
225	15797.80108
230	17259.85945
235	18965.79103
240	18956.36992
245	17551.57775
250	19466.2359
255	21815.96372
260	21222.64898
265	20575.13117
270	22356.68357
275	21510.03965
280	21474.69325
285	23209.1429
290	22588.2366
295	22414.01777
300	25623.76595
305	26205.19287
310	27031.60112
315	27303.41157
320	26386.39048
325	27667.29798
330	26171.17502
335	28309.54948
340	28199.61615
345	27777.54185
350	29955.95302
355	27659.78398
360	29313.96983
365	28712.4186
370	34032.4309
375	30138.48315
380	29635.2177
385	30414.39712
390	30977.04782
395	32343.95123
400	30388.4741
405	32611.04532
410	32912.5627
415	34685.3346
420	34292.82982
425	32173.91015
430	34039.49412
435	34346.10952
440	30684.57812
445	36637.60695
450	35467.0813
455	36341.56045
460	35483.37212
465	35746.58992
470	34926.6122
475	35530.56468
480	37043.18445
485	36783.98942
490	37760.9525
495	37019.86243
500	38824.35662
505	37103.22278
510	37401.61132
515	34593.79442
520	39490.7705
525	37254.12215
530	35865.76048
535	36498.6498
540	36613.10853
545	35945.2318
550	37187.17587
555	39252.5138
560	39255.20178
565	37437.61278
570	37288.18392
575	37825.23347
580	41132.61548
585	34625.48298
590	37442.79835
595	38842.59818
600	39885.38328
605	40451.61163
610	38694.85883
615	37898.36322
620	38472.20587
625	38659.65268
630	35257.83737
635	38581.57055
640	37942.48927
645	38227.3067
650	37905.97497
655	38603.6646
660	39314.51393
665	37505.79298
670	39775.35872
675	38131.323
680	40919.2499
685	41572.14425
690	37507.1068
695	36476.40303
700	38260.63407
705	38832.8314
710	39644.59415
715	38379.91117
720	38782.80068
725	36106.7556
730	37340.28977
735	36807.94553
740	39190.8514
745	35693.92675
750	37604.2992
755	38106.29645
760	34782.03003
765	38581.80515
770	39526.36482
775	38222.10895
780	36897.50947
785	40897.69078
790	36610.39647
795	36660.1855
800	38928.36517
805	35893.56738
810	38329.12253
815	37505.40425
820	37474.75098
825	37322.27373
830	33977.72603
835	37221.08662
840	38683.9828
845	35819.50008
850	37890.60668
855	37408.64592
860	38421.52433
865	35141.74862
870	36393.64873
875	36818.78218
880	36968.13625
885	35294.69167
890	37406.45433
895	35272.34177
900	35516.9797
905	35554.71517
910	37791.1683
915	37625.5832
920	36055.8457
925	35471.27548
930	39287.93358
935	35832.87993
940	34146.12747
945	33603.6637
950	36792.92632
955	35628.71815
960	38098.57193
965	35347.4744
970	36413.9864
975	33985.83758
980	33069.95153
985	34791.53785
990	33933.94452
995	33825.09862
1000	34549.60915
1005	32245.69973
1010	35276.21947
1015	31798.74338
1020	35490.27355
1025	35013.26063
1030	34469.87065
1035	35336.28132
1040	33747.75315
1045	32430.72773
1050	31880.05042
1055	34559.22945
1060	31320.96717
1065	33573.76523
1070	29571.05488
1075	30405.56703
1080	33562.29533
1085	31349.81362
1090	31099.81842
1095	32935.46652
1100	32777.47277
1105	31553.37077
1110	33563.4111
1115	29374.47482
1120	31572.28582
1125	31206.67843
1130	29547.95018
1135	30684.16842
1140	30864.86822
1145	29876.83615
1150	30585.43865
1155	29063.14787
1160	30524.63872
1165	29127.51412
1170	30193.58865
1175	30967.31957
1180	31510.60528
1185	27059.04478
1190	30980.97878
1195	30272.77323
1200	29874.5029
1205	28415.65243
1210	29157.54915
1215	29175.25238
1220	28078.05822
1225	30557.90318
1230	28099.2218
1235	30153.53042
1240	29983.26408
1245	28974.31352
1250	30909.57312
1255	29283.16612
1260	28395.67007
1265	29271.23523
1270	28462.89005
1275	28856.63442
1280	29772.38305
1285	27265.45623
1290	26746.69557
1295	27537.7373
1300	28137.14738
1305	29562.37383
1310	28704.30337
1315	27863.5168
1320	26977.81425
1325	25148.08498
1330	27922.45608
1335	28286.58418
1340	25160.02437
1345	28064.7509
1350	27964.29138
1355	26489.32775
1360	26451.95665
1365	28449.23848
1370	28908.4337
1375	25932.13802
1380	28442.79548
1385	29173.63483
1390	25349.66928
1395	25079.66282
1400	27692.27608
1405	23869.18603
1410	26216.15673
1415	28045.95485
1420	24489.1834
1425	27354.81078
1430	25645.8141
1435	27763.41117
1440	23793.35527
1445	26999.9049
1450	24421.66818
1455	25027.14387
1460	23931.93728
1465	25844.3741
1470	26194.02528
1475	24671.13808
1480	25393.3505
1485	25327.33043
1490	26915.72515
1495	25535.33252
1500	24471.69267
1505	25712.21638
1510	25977.68895
1515	23971.58638
1520	24244.3613
1525	23623.56097
1530	23163.7512
1535	23960.92087
1540	24998.79467
1545	25369.07223
1550	24546.98057
1555	23495.67507
1560	22638.11347
1565	24390.20288
1570	25920.3964
1575	21777.37967
1580	22952.48653
1585	22473.80252
1590	23273.10767
1595	22298.58692
1600	24929.75087
1605	23894.0117
1610	21967.87118
1615	21723.44688
1620	21983.4633
1625	22325.28825
1630	21887.37817
1635	20084.48652
1640	20679.25078
1645	21834.95357
1650	21539.7293
1655	22626.1925
1660	22675.82683
1665	22026.58918
1670	20142.44632
1675	21784.00995
1680	22497.37585
1685	22716.65233
1690	22417.76627
1695	20750.79953
1700	20696.84947
1705	20534.64085
1710	22583.63952
1715	21464.06457
1720	17112.34393
1725	20682.97435
1730	22745.35995
1735	21021.00632
1740	21842.36443
1745	20017.97685
1750	20004.88685
1755	22855.33833
1760	20055.71232
1765	20848.26195
1770	19829.21112
1775	21266.92605
1780	18655.90682
1785	20367.85442
1790	19926.0094
1795	21007.22555
1800	20992.99712
1805	21006.0789
1810	19323.21065
1815	18789.8858
1820	18503.5973
1825	22910.78043
1830	19095.13638
1835	18598.32413
1840	19973.23002
1845	18414.4374
1850	18800.64963
1855	21167.66135
1860	19591.9815
1865	20668.16622
1870	17278.76997
1875	20590.37762
1880	18199.13467
1885	19689.58785
1890	20142.67667
1895	19800.99055
1900	18067.33537
1905	19600.27297
1910	19529.92725
1915	19592.09993
1920	17039.83922
1925	19969.63792
1930	18790.17905
1935	17120.86292
1940	17095.05777
1945	18366.97368
1950	16890.03578
1955	18232.06027
1960	16901.67965
1965	17869.03575
1970	18837.08658
1975	18288.90373
1980	15992.85483
1985	18455.18555
1990	16759.21597
1995	17508.8287
2000	17852.70725
2005	15188.34967
2010	16552.38207
2015	16712.86093
2020	17564.87203
2025	15473.9117
2030	17548.36673
2035	17363.56143
2040	16568.63775
2045	18831.2655
2050	17719.82137
2055	16936.14432
2060	18899.43352
2065	17132.01917
2070	17366.70077
2075	17403.05102
2080	18596.66947
2085	17260.73608
2090	14708.6397
2095	15072.55445
2100	17547.63885
2105	17906.0218
2110	16983.37542
2115	16613.92207
2120	16235.88598
2125	15914.28962
2130	20006.41147
2135	17127.56942
2140	17357.46552
2145	16986.15832
2150	14120.72247
2155	14643.08062
2160	16703.26783
2165	18464.65483
2170	17006.75552
2175	14201.81388
2180	16694.97382
2185	16486.34698
2190	15788.43862
2195	17044.05692
2200	15205.49275
2205	14519.47078
2210	17232.23842
2215	16363.6067
2220	17909.7584
2225	15953.33578
2230	16991.65583
2235	14572.75417
2240	13805.60197
2245	18113.87428
2250	16259.97725
2255	15380.51002
2260	13689.53673
2265	16325.7358
2270	17289.08132
2275	13945.9041
2280	13833.65168
2285	13778.58302
2290	17529.95403
2295	17146.29492
2300	14670.79373
2305	16811.75078
2310	13659.942
2315	14871.73203
2320	16373.05927
2325	15859.26062
2330	13907.65835
2335	16440.14523
2340	14995.03927
2345	15187.8731
2350	14586.12977
2355	14018.26092
2360	14326.70467
2365	11988.8301
2370	13954.91892
2375	13927.98355
2380	15739.19812
2385	16941.63702
2390	14301.87163
2395	13461.56305
2400	15747.40883
2405	14785.62647
2410	12888.82568
2415	14148.8382
2420	15397.01305
2425	14418.24995
2430	13854.50643
2435	13521.54642
2440	14166.2309
2445	14693.46777
2450	13402.67987
2455	13761.74537
2460	16320.935
2465	16774.07312
2470	13960.65103
2475	14620.72052
2480	12282.08067
2485	13968.14463
2490	12484.19112
2495	12788.22648
2500	14653.67813
2505	12870.41355
2510	13878.60563
2515	13612.82678
2520	14240.97537
2525	16175.55383
2530	16218.00963
2535	12272.02743
2540	14289.16385
2545	14306.03833
2550	13779.37522
2555	14720.42835
2560	13765.73612
2565	13718.60135
2570	13187.55337
2575	13398.3545
2580	12968.46105
2585	13018.22317
2590	14291.42542
2595	13714.02863
2600	13265.52812
2605	13839.3107
2610	11839.05075
2615	13098.88788
2620	13386.2743
2625	13418.84658
2630	13729.75647
2635	13058.64152
2640	12316.49037
2645	12652.48857
2650	12177.07592
2655	12848.21013
2660	14029.84245
2665	14476.72145
2670	11491.9235
2675	10711.08318
2680	12508.99922
2685	10876.22317
2690	13790.45412
2695	12299.74395
2700	12108.33472
2705	13127.53912
2710	12828.2289
2715	11894.73425
2720	11744.31485
2725	13616.00125
2730	12820.49078
2735	11426.77922
2740	12485.82453
2745	11563.36345
2750	12563.29467
2755	10993.0483
2760	10692.64158
2765	10353.38477
2770	10738.11687
2775	12078.63883
2780	13612.13233
2785	11744.22588
2790	14711.53197
2795	11319.31598
2800	11183.06892
2805	11738.44645
2810	12048.55535
2815	12803.28253
2820	11616.30542
2825	12726.72502
2830	11397.1944
2835	10447.89428
2840	11309.94558
2845	12219.79975
2850	10953.9823
2855	11649.97817
2860	12098.0517
2865	12733.30147
2870	10900.19232
2875	12675.63152
2880	12236.02767
2885	10552.75255
2890	10455.43718
2895	10382.73838
2900	10357.30128
2905	11340.2138
2910	11405.4428
2915	11273.33892
2920	11872.56313
2925	12288.75458
2930	11871.70917
2935	10484.68172
2940	11095.26675
2945	10339.27675
2950	11054.51322
2955	9961.051117
2960	12227.56762
2965	10630.92478
2970	10139.04225
2975	10913.4577
2980	12628.01338
2985	10910.39062
2990	11315.7729
2995	11566.35743
3000	8895.802783
3005	10726.36732
3010	9386.046517
3015	11872.87055
3020	12045.5931
3025	10229.359
3030	9055.116583
3035	10905.64308
3040	10576.8424
3045	8079.82205
3050	9103.091433
3055	9138.116533
3060	10099.76602
3065	10486.18763
3070	10796.97313
3075	11345.61102
3080	11312.92313
3085	10663.66678
3090	10769.79948
3095	11435.29338
3100	8498.678533
3105	8876.6095
3110	8680.752783
3115	8240.6667
3120	8797.406783
3125	8944.914933
3130	8634.881683
3135	11854.67233
3140	9682.2344
3145	9605.978067
3150	12501.34072
3155	8663.936667
3160	8214.233683
3165	8063.0541
3170	9290.199383
3175	9448.386083
3180	10905.59945
3185	7461.87375
3190	8915.501817
3195	9182.81945
3200	9308.7444
3205	10422.76375
3210	9861.853567
3215	10233.33813
3220	8665.963067
3225	10412.7618
3230	9262.153917
3235	9482.124
3240	11441.45617
3245	11396.04237
3250	9092.346583
3255	9235.030417
3260	9646.1927
3265	8131.912317
3270	8705.5793
3275	10532.83563
3280	7853.60135
3285	7643.0079
3290	9415.932517
3295	8261.688333
3300	10342.3682
3305	8679.16555
3310	8435.38555
3315	8929.970517
3320	8968.934233
3325	7363.729917
3330	8638.546317
3335	9525.60235
3340	8964.9041
3345	8169.162433
3350	8062.355117
3355	6982.496417
3360	8121.656783
3365	8911.9797
3370	9247.51635
3375	10934.50143
3380	9163.710883
3385	10822.87717
3390	7824.968817
3395	8447.013267
3400	8302.689217
3405	7238.859817
3410	8453.816383
3415	8466.204567
3420	7136.583567
3425	6466.712167
3430	7932.441117
3435	6500.60705
3440	7182.411317
3445	7393.1759
3450	10140.95362
3455	6968.4632
3460	8534.79475
3465	7156.816683
3470	8692.664117
3475	8099.758517
3480	9105.434317
3485	10596.69075
3490	8985.50385
3495	8949.106283
3500	8792.015233
3505	7711.48985
3510	8234.171567
3515	8640.613233
3520	9082.102383
3525	8635.236133
3530	8942.965883
3535	8921.1699
3540	7057.786017
3545	7420.57735
3550	8315.263267
3555	8721.3774
3560	9357.786283
3565	8488.608017
3570	7191.853683
3575	9612.0856
3580	9284.79225
3585	8936.318317
3590	7541.764683
3595	7542.974233
3600	9105.104517
3605	10379.0253
3610	9674.00215
3615	8135.0066
3620	10241.92937
3625	9083.155533
3630	9034.90075
3635	7988.421267
3640	8762.883183
3645	8295.192217
