# Supplementary material for: DNArepairK: An Interactive Database for Exploring the Impact of Anticancer Drugs onto the Dynamics of DNA Repair Proteins
Source: Biomedicines. 2021 Sep 16;9(9):1238. doi: 10.3390/biomedicines9091238 (PMC8470695; doi:10.3390/biomedicines9091238)
Supplement: Supplementary file 1 [file biomedicines-09-01238-s001.zip › Fit and Raw data/RPA/RPA/PCNARPA1_PCNA.txt]

PCNA	f4b183
0	0
5	4688.584635
10	11155.29424
15	17000.50755
20	25914.90298
25	31642.87252
30	36063.55628
35	41174.4608
40	45501.48649
45	50919.51399
50	52808.21187
55	55987.61414
60	59367.50625
65	61562.67293
70	64733.39818
75	64308.25597
80	64584.53458
85	67900.16897
90	67628.78571
95	66671.85048
100	67900.92302
105	66479.87635
110	70617.33504
115	71328.06532
120	68754.74148
125	70064.60227
130	69769.91789
135	67112.41987
140	71172.68401
145	71464.92611
150	70102.68211
155	70757.56461
160	70366.74016
165	70598.21069
170	70131.82713
175	69760.06231
180	69587.77434
185	67478.42905
190	68708.40406
195	70122.92943
200	67762.98535
205	70993.84581
210	71517.4579
215	70449.01264
220	67175.29992
225	69156.60693
230	68023.19013
235	67514.61976
240	68225.50533
245	66337.53796
250	68250.70374
255	65250.22891
260	65165.99081
265	66038.72765
270	65549.44853
275	64196.77635
280	65331.55348
285	65378.93052
290	65866.4557
295	64449.98399
300	63201.86655
305	61744.1311
310	61205.71838
315	61773.25716
320	61127.66271
325	64057.5761
330	61470.05219
335	61426.77052
340	59187.31688
345	59087.18099
350	59203.50545
355	59121.81015
360	59692.44834
365	57853.22324
370	58615.46761
375	56088.32509
380	56647.13176
385	56443.24716
390	55395.59111
395	56097.40848
400	56969.24155
405	55135.08556
410	54804.83718
415	53795.74628
420	53703.3807
425	51597.91566
430	53165.16038
435	52478.81316
440	51633.40055
445	51599.27452
450	49776.44772
455	51620.75402
460	50935.77416
465	50440.54161
470	49040.45021
475	48891.33226
480	47500.24416
485	48025.58438
490	48780.45254
495	47758.37805
500	47192.56492
505	47181.98716
510	46920.04234
515	46073.39052
520	46178.29458
525	44903.61513
530	44650.49003
535	45028.274
540	45091.96875
545	45026.63007
550	44818.26319
555	43047.34884
560	44158.40639
565	44091.92495
570	43065.66928
575	43079.17921
580	41486.21726
585	42542.33654
590	40631.51987
595	42020.54671
600	40986.93331
605	42256.76433
610	38902.96297
615	39527.14102
620	39643.77442
625	40012.66919
630	39872.40415
635	38433.62844
640	38467.73061
645	38474.07896
650	37883.31752
655	36879.86015
660	37763.53846
665	36641.61774
670	37044.65309
675	38561.00781
680	37665.24446
685	35584.6586
690	36910.55709
695	36546.58513
700	36120.60043
705	35611.05616
710	36125.74571
715	34398.68514
720	35369.73413
725	35176.17263
730	36897.157
735	34393.05095
740	34064.96158
745	35629.32789
750	35376.5155
755	33789.66848
760	33833.23768
765	34028.71153
770	32548.47543
775	34930.71338
780	32262.15931
785	32565.4514
790	32147.37825
795	33629.00508
800	30956.74663
805	31593.40661
810	33076.52927
815	33317.59499
820	33213.4525
825	31873.33008
830	31602.74892
835	31587.09029
840	30697.84808
845	31186.62178
850	32233.04011
855	30303.18834
860	30847.69098
865	30201.2091
870	30500.66753
875	30435.11291
880	31239.81151
885	30323.68282
890	29715.60638
895	30844.15743
900	29812.59596
905	29988.58438
910	30127.88417
915	29314.1218
920	29606.25797
925	29064.31383
930	28453.76553
935	28737.40513
940	29591.20414
945	27987.55933
950	27503.77022
955	28762.55157
960	29767.31908
965	28419.81064
970	27541.91332
975	27798.4067
980	28160.37283
985	28784.07275
990	28340.30851
995	26683.13429
1000	27514.15673
1005	25874.5646
1010	26471.64072
1015	27253.09541
1020	27148.3504
1025	26571.73917
1030	27377.86675
1035	27222.96782
1040	27450.96757
1045	25120.10966
1050	24430.3734
1055	27005.92865
1060	25118.4417
1065	23391.28338
1070	24560.59651
1075	25369.50293
1080	25682.83369
1085	24984.4155
1090	26188.37283
1095	24371.68989
1100	25518.36817
1105	25945.10038
1110	23890.13171
1115	24209.2902
1120	25087.59177
1125	25332.59446
1130	23816.75236
1135	25208.14449
1140	23610.19418
1145	21597.32831
1150	24022.55305
1155	23292.30873
1160	21997.71182
1165	24785.78113
1170	22189.93817
1175	22674.61782
1180	22639.19178
1185	22745.48689
1190	22872.69005
1195	21568.32974
1200	22195.47887
1205	22839.39359
1210	20817.21351
1215	22409.55938
1220	21233.45377
1225	20681.53177
1230	20868.49744
1235	22546.90663
1240	22354.03688
1245	20628.00694
1250	21958.26822
1255	21611.97544
1260	21879.5646
1265	21754.87973
1270	22260.10698
1275	20261.38985
1280	21375.50446
1285	21317.46564
1290	21364.76046
1295	21154.16838
1300	19786.8592
1305	19382.67341
1310	20440.29
1315	18109.18184
1320	20190.52469
1325	21111.13256
1330	18610.0955
1335	19753.31363
1340	19438.11548
1345	19245.18346
1350	19501.2136
1355	18362.71183
1360	18655.85787
1365	18553.49155
1370	18759.21917
1375	20152.23889
1380	17391.25353
1385	18854.91937
1390	18383.94009
1395	19045.75025
1400	19523.93034
1405	18441.55096
1410	19445.76989
1415	17651.98155
1420	17767.9446
1425	19185.26876
1430	18200.51205
1435	17629.67542
1440	19466.41885
1445	17205.23348
1450	17820.49519
1455	17366.48927
1460	17289.33199
1465	19426.10809
1470	17527.53043
1475	18224.18112
1480	16426.05107
1485	18038.26993
1490	17370.76591
1495	18006.77465
1500	18130.62047
1505	16046.74445
1510	17563.3156
1515	16159.146
1520	17476.30878
1525	16104.97861
1530	17345.74551
1535	17079.46912
1540	16349.53309
1545	16477.12348
1550	18001.89647
1555	16903.41238
1560	17683.60547
1565	14687.10979
1570	17680.25614
1575	15822.72744
1580	16401.73273
1585	15007.90355
1590	15605.39961
1595	15796.07389
1600	16644.14685
1605	15561.29016
1610	16859.0342
1615	14680.96331
1620	14685.23341
1625	14961.65783
1630	14842.11072
1635	14647.50175
1640	14643.11967
1645	13824.25926
1650	15670.76412
1655	14846.1407
1660	13929.37729
1665	16334.7117
1670	15255.59093
1675	14899.75462
1680	15462.46851
1685	15750.68128
1690	14842.18428
1695	13853.46199
1700	13853.87833
1705	15318.85137
1710	13036.99956
1715	14904.18704
1720	14541.82566
1725	13576.92103
1730	14645.37381
1735	13890.22269
1740	13556.63104
1745	13870.00822
1750	13373.32511
1755	14188.81919
1760	15023.41441
1765	12582.20477
1770	13933.8138
1775	12344.60231
1780	14042.12995
1785	12931.22736
1790	13452.79929
1795	13384.59382
1800	13835.12847
1805	13476.82421
1810	14307.5011
1815	14041.82117
1820	11486.73572
1825	13291.21641
1830	12791.26374
1835	13988.79213
1840	12694.52737
1845	12628.80177
1850	13181.46458
1855	13757.6495
1860	12626.37682
1865	12849.69176
1870	11858.75784
1875	13320.25977
1880	13432.64938
1885	12632.00545
1890	11946.84759
1895	12899.08918
1900	11564.41542
1905	11432.47205
1910	14239.73223
1915	12323.71013
1920	14092.85566
1925	11853.23333
1930	12077.14981
1935	11730.49578
1940	11374.06348
1945	11736.3106
1950	11696.3279
1955	12148.37899
1960	12804.47045
1965	12653.26346
1970	11955.07624
1975	11750.10969
1980	12586.95594
1985	11614.46261
1990	11242.21295
1995	11687.85929
2000	11730.14205
2005	12018.36299
2010	12113.46148
2015	11752.26215
2020	13174.05781
2025	10628.4899
2030	12154.84896
2035	10001.63403
2040	11433.26042
2045	10989.71489
2050	11762.20879
2055	9870.07626
2060	11615.25131
2065	11491.30856
2070	10440.15001
2075	11309.76196
2080	11950.84798
2085	10061.82923
2090	11038.88772
2095	10480.11358
2100	10337.83306
2105	11389.74582
2110	8905.280981
2115	10716.07047
2120	9197.219202
2125	8754.220452
2130	11722.18065
2135	9419.502865
2140	10787.15303
2145	11043.42917
2150	10241.0398
2155	10775.05688
2160	10677.15992
2165	10706.5199
2170	11190.00873
2175	11450.23247
2180	9707.755192
2185	10871.62063
2190	10399.72728
2195	10818.41014
2200	9537.474038
2205	8406.077615
2210	9719.196846
2215	9106.140721
2220	9894.716942
2225	9004.858644
2230	8510.738115
2235	8074.187923
2240	8624.386712
2245	9629.45826
2250	8404.82975
2255	9331.714212
2260	10261.18267
2265	9353.01701
2270	10227.61225
2275	9061.801779
2280	9102.315394
2285	9459.975942
2290	9429.131077
2295	7957.014933
2300	8590.291413
2305	9856.887856
2310	8861.533933
2315	8758.197471
2320	8009.371337
2325	9237.221183
2330	8533.970087
2335	7758.067856
2340	8911.643558
2345	8006.545577
2350	8885.922885
2355	8248.431548
2360	9620.217452
2365	8681.290288
2370	8900.329731
2375	7766.531567
2380	7969.442423
2385	8377.034096
2390	8859.968462
2395	8837.241913
2400	8159.801067
2405	8386.705625
2410	8333.176712
2415	8651.783356
2420	9606.857577
2425	10497.90064
2430	8705.163356
2435	8996.887279
2440	7267.459788
2445	7174.386096
2450	8848.172587
2455	8587.618
2460	8993.925192
2465	7476.293183
2470	7495.677596
2475	7074.573048
2480	7146.682308
2485	8018.163933
2490	8168.922221
2495	8830.016423
2500	6886.816385
2505	7110.525433
2510	9158.33301
2515	7456.511558
2520	7555.393365
2525	8044.56526
2530	7848.795221
2535	6960.776029
2540	7342.467548
2545	6649.369375
2550	7718.398356
2555	7841.47476
2560	7878.277471
2565	6837.636692
2570	8726.204288
2575	6007.317788
2580	7046.109654
2585	7431.543788
2590	7039.031115
2595	6626.478548
2600	8526.804423
2605	6943.472808
2610	7049.667721
2615	7836.466135
2620	7789.502163
2625	6066.896904
2630	7276.432519
2635	6851.303712
2640	7644.342923
2645	7438.782356
2650	6838.511048
2655	7072.500356
2660	8564.118769
2665	7850.071692
2670	7721.961327
2675	7804.683817
2680	8699.110538
2685	7265.348356
2690	6969.704135
2695	5746.024192
2700	8639.325298
2705	8580.054308
2710	8279.274779
2715	8024.377433
2720	6467.471173
2725	7181.208981
2730	6991.144077
2735	8330.282788
2740	6704.621663
2745	6377.318702
2750	7905.294885
2755	6268.309144
2760	8317.159769
2765	7337.379808
2770	6069.900019
2775	7054.876423
2780	6517.609894
2785	5725.738452
2790	7040.834913
2795	7331.772096
2800	6340.919577
2805	5204.10424
2810	5982.451692
2815	5236.365173
2820	7497.428433
2825	7319.20599
2830	6750.692644
2835	7613.901808
2840	8296.111971
2845	6477.140087
2850	5223.87524
2855	5748.670962
2860	6066.586817
2865	6544.649048
2870	6758.610067
2875	5038.322202
2880	7708.723231
2885	6617.861346
2890	6423.125202
2895	5421.282673
2900	5671.438654
2905	6676.014096
2910	6016.65275
2915	4893.766952
2920	6116.265558
2925	4938.22375
2930	5396.395327
2935	5393.760817
2940	5421.097471
2945	5567.090038
2950	6182.954596
2955	5541.301202
2960	6045.046183
2965	3868.144856
2970	3743.733788
2975	4601.724115
2980	5092.796904
2985	5310.259433
2990	4598.650875
2995	6671.535413
3000	5741.568231
3005	6376.934077
3010	4879.407837
3015	4628.309337
3020	5288.123471
3025	6498.505654
3030	5523.862798
3035	4918.938558
3040	5937.401692
3045	4902.066875
3050	5116.638423
3055	5348.630394
3060	6071.875125
3065	6193.192356
3070	3243.911231
3075	6011.863654
3080	6147.838808
3085	5528.856221
3090	5579.587
3095	4324.126212
3100	5254.088654
3105	5068.649058
3110	6848.724125
3115	5885.726106
3120	4645.961712
3125	5603.34924
3130	4686.704173
3135	5286.31575
3140	6361.288356
3145	4394.66199
3150	5117.541548
3155	3827.948192
3160	5529.860692
3165	4141.259663
3170	6323.474471
3175	3598.648596
3180	5007.852808
3185	4114.260558
3190	4173.80649
3195	5743.440519
3200	4901.418423
3205	4999.783038
3210	6015.988933
3215	6002.03749
3220	4600.42574
3225	5764.824231
3230	5048.051923
3235	3866.489317
3240	5147.85974
3245	5423.466356
3250	4377.294529
3255	6360.940183
3260	4708.34174
3265	4685.89324
3270	5862.675413
3275	5652.265269
3280	5100.286385
3285	5470.720471
3290	6331.834058
3295	4025.696769
3300	5385.865952
3305	5507.764779
3310	5555.836202
3315	5853.065183
3320	4820.033702
3325	7054.231077
3330	5146.305221
3335	3033.884731
3340	5631.989663
3345	4738.92425
