# Supplementary material for: DNArepairK: An Interactive Database for Exploring the Impact of Anticancer Drugs onto the Dynamics of DNA Repair Proteins
Source: Biomedicines. 2021 Sep 16;9(9):1238. doi: 10.3390/biomedicines9091238 (PMC8470695; doi:10.3390/biomedicines9091238)
Supplement: Supplementary file 1 [file biomedicines-09-01238-s001.zip › Fit and Raw data/RPA/RPA/RPA1.txt]

RPA1	bdd7ee
0	0
5	182.8683846
10	456.0221538
15	489.9002308
20	183.9890769
25	1304.355077
30	710.1443077
35	784.6092308
40	931.8266923
45	1296.480538
50	1431.730615
55	1152.843462
60	1351.203923
65	1491.562615
70	2264.970923
75	2243.703538
80	2203.764846
85	2775.486538
90	2734.963923
95	2563.911385
100	3331.535385
105	2732.701308
110	3221.157846
115	3556.916231
120	3717.440462
125	4453.870385
130	4757.996
135	4602.586462
140	3837.032615
145	6139.930077
150	5160.686615
155	5526.550462
160	5902.869769
165	5698.770615
170	7127.923231
175	6192.342385
180	7203.108692
185	7552.341769
190	8133.431769
195	8770.678231
200	9471.327
205	9239.710769
210	9816.148615
215	10163.69577
220	10298.52723
225	10944.36615
230	11302.17908
235	11414.39254
240	13095.65915
245	13434.02277
250	13490.19377
255	14073.93523
260	14858.82085
265	15777.80992
270	15803.917
275	16412.45862
280	17251.29954
285	17091.16669
290	18284.39077
295	17743.675
300	18948.42654
305	19162.64869
310	19950.72038
315	21542.25654
320	22055.48008
325	22610.77069
330	22677.60492
335	22900.23331
340	23160.33738
345	23520.72292
350	25434.66615
355	25337.91585
360	25220.69731
365	26053.80377
370	27251.10908
375	28349.50123
380	27501.23654
385	28445.41938
390	29498.76938
395	28899.133
400	30283.132
405	30784.67223
410	31168.64262
415	31405.52638
420	32148.653
425	33176.26877
430	33410.69038
435	34567.99631
440	35295.81708
445	35282.53154
450	36790.12892
455	35973.85315
460	35780.46769
465	38327.234
470	39891.84838
475	39704.87446
480	39384.09031
485	39561.53277
490	41471.53115
495	40990.03362
500	41813.65354
505	42303.35977
510	42489.89892
515	44530.26408
520	45165.66769
525	45081.90931
530	44461.10377
535	45672.805
540	46111.97762
545	46788.45185
550	48096.55262
555	48288.88
560	48844.01046
565	49059.45138
570	47874.46615
575	50988.12938
580	48970.17638
585	51080.36485
590	51392.87162
595	51712.74977
600	53154.89931
605	53720.53031
610	53165.53785
615	52807.06769
620	55128.81
625	55783.29162
630	54625.30615
635	55002.22223
640	56531.40738
645	55740.54369
650	57701.00908
655	56698.41331
660	57627.38546
665	58531.35262
670	58501.78315
675	58388.56108
680	59055.15008
685	58884.60377
690	60673.14538
695	60917.83223
700	62904.98477
705	62100.82408
710	64043.36138
715	63007.04262
720	63654.00992
725	63827.702
730	63204.46277
735	63562.03354
740	65087.47831
745	66305.12415
750	65332.44338
755	65598.45077
760	64914.71277
765	66450.444
770	66143.93854
775	67732.85769
780	66066.54977
785	67368.81262
790	68085.71023
795	68751.84638
800	69826.71254
805	68993.113
810	70829.84369
815	70549.11846
820	71502.86638
825	71735.10646
830	70823.90762
835	71376.22477
840	71289.80362
845	72600.595
850	72975.194
855	71972.62938
860	72771.24231
865	75209.25223
870	73906.14677
875	72883.27262
880	73477.19592
885	74690.65338
890	73812.06823
895	75199.79192
900	76739.69669
905	75778.65031
910	75812.92008
915	76620.06131
920	75931.95838
925	76258.45131
930	75604.88754
935	77829.85177
940	77208.56554
945	78852.54785
950	79626.26531
955	78329.19023
960	78868.92392
965	79035.64577
970	78694.71046
975	80064.08638
980	80680.75192
985	82496.56515
990	79904.38385
995	80163.90562
1000	82088.50992
1005	80645.41092
1010	80912.08531
1015	83563.90862
1020	83002.826
1025	83155.03185
1030	83276.05062
1035	83095.33108
1040	84608.90992
1045	84357.84085
1050	85518.24415
1055	84364.23592
1060	84689.56992
1065	86814.70269
1070	88121.56562
1075	88404.51785
1080	86118.04238
1085	87659.10608
1090	86555.25731
1095	87108.774
1100	87946.30877
1105	88556.22931
1110	86520.39269
1115	88887.36685
1120	89634.69915
1125	86853.20215
1130	87092.25238
1135	88110.24269
1140	88000.64962
1145	88643.88192
1150	89440.04062
1155	86553.24531
1160	89201.80662
1165	88908.12562
1170	90326.81838
1175	90562.53815
1180	88581.46769
1185	89752.95046
1190	90115.81977
1195	89117.04108
1200	89641.02023
1205	89205.55746
1210	90941.57885
1215	91009.04192
1220	91289.72338
1225	92042.81585
1230	90488.65815
1235	91534.26938
1240	90130.71292
1245	92377.32023
1250	93347.29862
1255	91648.82469
1260	92954.86431
1265	92237.18508
1270	92687.51662
1275	91717.35977
1280	91596.48754
1285	93052.46038
1290	93114.31015
1295	94540.53054
1300	93641.03485
1305	94748.51885
1310	95456.79415
1315	95323.89731
1320	94524.83477
1325	95505.62262
1330	94419.77846
1335	95212.72915
1340	95798.41
1345	96100.31723
1350	97722.711
1355	94645.38869
1360	96029.43323
1365	96149.37154
1370	96833.46923
1375	97939.08323
1380	96303.42785
1385	97787.59369
1390	97123.63631
1395	95750.398
1400	97341.54423
1405	94805.70215
1410	97132.00208
1415	95711.05177
1420	95462.13162
1425	97242.09
1430	96607.74077
1435	99180.39946
1440	96775.06469
1445	97847.30931
1450	98965.03869
1455	97191.16815
1460	98360.86423
1465	97722.95777
1470	97744.85846
1475	98469.41885
1480	96160.51485
1485	97497.30462
1490	99439.74369
1495	99409.318
1500	98278.84669
1505	98501.06854
1510	100087.7932
1515	97075.39577
1520	98745.943
1525	100050.3182
1530	98114.63077
1535	98513.76969
1540	99135.91246
1545	99331.37562
1550	99245.99223
1555	97507.26569
1560	99644.60054
1565	100911.6541
1570	101253.4445
1575	101688.8986
1580	99190.30738
1585	100353.0489
1590	101354.3228
1595	103813.7088
1600	103204.2587
1605	100660.4535
1610	102431.0528
1615	101591.8664
1620	101624.7047
1625	103489.6331
1630	102838.4514
1635	104123.6879
1640	103845.4786
1645	103694.5642
1650	102808.6484
1655	103022.8554
1660	104141.5006
1665	101698.4572
1670	102432.2795
1675	102861.9995
1680	103745.2925
1685	103742.904
1690	103379.8492
1695	103225.0485
1700	104461.0075
1705	102330.7405
1710	103581.5798
1715	104583.8441
1720	104111.7143
1725	104264.1683
1730	102552.7808
1735	105271.7231
1740	103576.3984
1745	103838.7445
1750	104053.8415
1755	103795.1208
1760	104960.5817
1765	105822.7748
1770	104539.1089
1775	107085.0166
1780	105542.0263
1785	104667.1278
1790	103864.618
1795	104816.0494
1800	103787.7512
1805	103979.2273
1810	107572.4053
1815	104836.909
1820	104646.5091
1825	106705.979
1830	105557.6731
1835	105785.1532
1840	104880.3008
1845	104921.6944
1850	106075.8692
1855	104560.6936
1860	104604.287
1865	108392.0762
1870	107141.4725
1875	108266.4645
1880	106563.1869
1885	107195.2403
1890	107546.9811
1895	106161.2951
1900	106738.2172
1905	106740.9079
1910	107043.2958
1915	108305.7322
1920	105497.6109
1925	107317.4304
1930	106525.5185
1935	106894.0783
1940	107020.9945
1945	107904.0282
1950	107631.5818
1955	107884.2358
1960	107391.4928
1965	107050.334
1970	106587.6522
1975	108263.2442
1980	107644.5835
1985	106707.9897
1990	107092.6768
1995	107084.1575
2000	107241.9753
2005	107425.2085
2010	108663.2015
2015	107462.6072
2020	108315.862
2025	108512.8372
2030	106958.6529
2035	109300.4888
2040	108634.0085
2045	107875.0312
2050	109857.382
2055	108615.9228
2060	107957.6181
2065	108003.2815
2070	109006.1504
2075	108410.3392
2080	107862.5864
2085	109487.3448
2090	108432.6824
2095	108653.9769
2100	108276.687
2105	108784.4105
2110	108276.158
2115	110090.9518
2120	109279.1408
2125	108966.4418
2130	108026.1882
2135	110082.3758
2140	108812.7896
2145	108149.2309
2150	108692.185
2155	108313.9846
2160	109116.3162
2165	109649.7616
2170	110252.1715
2175	110406.7532
2180	108386.5447
2185	108373.107
2190	108617.0891
2195	107800.7526
2200	109016.4379
2205	108067.1212
2210	109192.1928
2215	109610.3217
2220	109854.0201
2225	111003.0905
2230	108497.9491
2235	109268.3862
2240	106013.0333
2245	109356.7334
2250	108340.8793
2255	106958.1004
2260	107325.9156
2265	107361.5916
2270	106892.7428
2275	108339.258
2280	107768.5832
2285	107975.235
2290	107711.94
2295	108871.8274
2300	109015.4861
2305	108935.1906
2310	109268.2069
2315	109529.0596
2320	108038.7903
2325	110498.3398
2330	107418.1368
2335	107351.3706
2340	108231.8098
2345	108622.8272
2350	109408.5505
2355	108611.5826
2360	109314.1858
2365	109254.6169
2370	109478.2522
2375	109986.2565
2380	109253.3152
2385	107309.6073
2390	109376.388
2395	109361.4864
2400	109322.6325
2405	108035.7218
2410	107144.8338
2415	108802.615
2420	108405.5564
2425	107443.6698
2430	107561.3455
2435	107681.6292
2440	108140.5163
2445	106370.8215
2450	108773.8499
2455	106584.9505
2460	106736.9454
2465	107534.4143
2470	108155.8765
2475	107868.7399
2480	106894.0868
2485	109176.4073
2490	108637.0861
2495	108042.8522
2500	109228.1152
2505	106769.5059
2510	109981.0397
2515	109039.9002
2520	107654.6905
2525	111359.6924
2530	107962.5265
2535	109826.9133
2540	109681.9366
2545	110451.5929
2550	109643.3305
2555	108680.5565
2560	108317.1418
2565	109714.5817
2570	108239.8868
2575	109130.8663
2580	106931.8895
2585	106695.7328
2590	108263.0855
2595	109789.0253
2600	110097.2221
2605	106791.8088
2610	110482.7008
2615	109315.9988
2620	108994.5702
2625	110166.7328
2630	107387.0084
2635	109135.8187
2640	109483.0301
2645	107769.6559
2650	108559.3795
2655	108947.1034
2660	109176.7814
2665	110566.581
2670	109834.467
2675	111276.8545
2680	109845.8368
2685	109287.7601
2690	107904.2879
2695	109917.8155
2700	110764.4305
2705	108361.5546
2710	110592.4243
2715	110856.5042
2720	109580.2594
2725	111517.2638
2730	109212.6276
2735	109480.2025
2740	111482.0854
2745	111748.4418
2750	111625.9938
2755	109027.2137
2760	110320.6872
2765	111953.0795
2770	110330.2589
2775	111249.9468
2780	110492.7925
2785	110995.7108
2790	110877.6537
2795	112308.1686
2800	109949.6957
2805	109968.0463
2810	109104.7868
2815	109639.482
2820	109486.2152
2825	110012.3415
2830	108739.285
2835	110428.6574
2840	111537.7177
2845	113304.682
2850	111859.28
2855	109682.3642
2860	111159.5308
2865	109755.4904
2870	109580.3384
2875	110696.6562
2880	110727.8302
2885	111599.7498
2890	113374.9029
2895	110650.9712
2900	110632.609
2905	109513.4547
2910	111677.5101
2915	109887.7218
2920	111575.5661
2925	111434.3087
2930	108832.1384
2935	109597.0003
2940	109416.6008
2945	109920.4856
2950	112044.5959
2955	110304.4765
2960	111093.4205
2965	112125.1727
2970	110337.1453
2975	110538.993
2980	110612.3415
2985	111308.5645
2990	110275.6711
2995	111774.3207
3000	112415.665
3005	110236.5996
3010	111433.9944
3015	112353.5908
3020	111177.2625
3025	111965.7266
3030	111596.752
3035	111093.4795
3040	110763.3945
3045	110042.0746
3050	111197.8883
3055	111950.0513
3060	110685.6414
3065	112277.7838
3070	112681.3734
3075	111357.08
3080	110363.7851
3085	110848.5398
3090	109339.8128
3095	110986.15
3100	112180.3207
3105	111336.9557
3110	110285.3391
3115	112745.8983
3120	110842.4678
3125	112973.8723
3130	110451.4612
3135	112487.8745
3140	113254.6043
3145	111899.8386
3150	112744.7428
3155	112994.2972
3160	111854.5631
3165	112466.5986
3170	113839.8924
3175	114261.9803
3180	110402.9905
3185	114181.4254
3190	112661.4131
3195	112133.4305
3200	112546.3332
3205	111339.6883
3210	113074.6497
3215	113029.6688
3220	112710.839
3225	114658.785
3230	112368.4554
3235	116158.5387
3240	114338.2252
3245	113228.8222
3250	113230.8579
3255	113820.6459
3260	113598.5012
3265	114006.5621
3270	115585.4488
3275	115379.9941
3280	115314.4991
3285	113987.1174
3290	112765.4485
3295	114038.0441
3300	114484.0037
3305	112487.0578
3310	112803.33
3315	113819.9308
3320	113216.0846
3325	113406.7056
3330	113230.0477
3335	113689.6722
3340	111718.4315
3345	112399.7913
