# Supplementary material for: DNArepairK: An Interactive Database for Exploring the Impact of Anticancer Drugs onto the Dynamics of DNA Repair Proteins
Source: Biomedicines. 2021 Sep 16;9(9):1238. doi: 10.3390/biomedicines9091238 (PMC8470695; doi:10.3390/biomedicines9091238)
Supplement: Supplementary file 1 [file biomedicines-09-01238-s001.zip › Fit and Raw data/RPA/RPA/RPA1_I.txt]

RPA1_I	c5e0b4
0	0
5	866.5309333
10	62.45293333
15	1062.099333
20	673.0090667
25	1262.478667
30	-264.4304
35	-139.8708
40	1049.1512
45	1453.319067
50	1137.835467
55	53.41666667
60	1037.2672
65	2007.953733
70	1298.075867
75	808.1629333
80	1753.193067
85	273.9274667
90	2526.1432
95	2479.876933
100	512.4316
105	2403.5584
110	1591.135333
115	1788.0916
120	2186.4748
125	2241.658
130	1870.369333
135	2087.031067
140	3568.1648
145	3242.182667
150	1511.1836
155	3852.691867
160	1811.488
165	1517.841067
170	2326.596133
175	2023.1724
180	2506.7004
185	2927.501067
190	2200.179067
195	1727.5864
200	2206.796133
205	1796.578667
210	1713.8332
215	2900.8696
220	2532.124533
225	3049.952133
230	4028.400533
235	2743.6516
240	3631.939467
245	3390.4784
250	3702.868267
255	3490.373333
260	4188.7008
265	4377.3936
270	3896.6708
275	3981.6836
280	4708.108667
285	4226.275333
290	3970.924
295	4823.189333
300	4590.2008
305	4640.193867
310	4672.0244
315	4774.408667
320	4870.921067
325	4544.521467
330	4925.227867
335	6343.0124
340	5123.2432
345	7408.298667
350	7533.787067
355	6408.4572
360	8249.990933
365	6875.515333
370	8527.704667
375	7986.660933
380	8352.140133
385	7785.971467
390	7990.197467
395	8177.6144
400	10203.5636
405	7390.949867
410	9293.382533
415	10134.888
420	9553.467733
425	9775.4168
430	10570.3752
435	11147.7264
440	10851.58653
445	9115.853733
450	11237.10227
455	11563.71173
460	11803.9664
465	11265.9604
470	12865.3508
475	12788.1112
480	13782.11187
485	14517.41467
490	14527.56733
495	14146.42013
500	14546.16773
505	14221.37133
510	14427.8076
515	15067.14027
520	15171.12267
525	16094.81853
530	15235.8772
535	17056.28187
540	17891.48347
545	17368.20773
550	18948.4172
555	18103.64987
560	18278.1084
565	19350.242
570	19367.09533
575	19991.28307
580	20562.1136
585	21639.8236
590	21830.1072
595	22214.0088
600	22372.6564
605	23010.2176
610	22186.6016
615	24320.92173
620	24935.22573
625	24629.652
630	25417.79107
635	25963.08547
640	25840.3444
645	26155.666
650	27345.31707
655	26131.63627
660	27121.3644
665	27470.37587
670	28441.05213
675	27994.73667
680	28006.20507
685	29266.9128
690	30604.8064
695	31252.9652
700	32026.1196
705	28669.4576
710	31721.49227
715	30352.9032
720	31929.21267
725	33165.9756
730	33880.01227
735	36073.1032
740	34505.9184
745	33935.65147
750	36060.99027
755	34883.41187
760	35798.06827
765	35845.29493
770	36641.8064
775	39204.3312
780	38285.76907
785	38957.0932
790	40737.07867
795	39905.24173
800	40871.2204
805	38480.23333
810	40740.7528
815	41547.9616
820	43200.15987
825	42841.2356
830	41596.19573
835	43029.10027
840	43000.88907
845	44897.0108
850	45907.1384
855	46624.18
860	47177.6656
865	48870.96293
870	48788.14013
875	48963.3968
880	49034.14773
885	48767.6008
890	49143.60347
895	51459.25293
900	50657.4996
905	51039.16147
910	50544.87493
915	51319.002
920	51255.36333
925	53290.07987
930	53559.07253
935	53085.952
940	53484.4264
945	52294.02467
950	56438.10147
955	53567.26173
960	56636.5224
965	56564.73067
970	56478.3336
975	56123.5772
980	56106.8468
985	56231.6948
990	58865.016
995	57648.98293
1000	60446.8836
1005	59174.4012
1010	60561.80667
1015	60288.95227
1020	61836.50413
1025	61751.43307
1030	61763.9492
1035	63789.46347
1040	64702.07373
1045	63472.24293
1050	62945.55147
1055	65729.47387
1060	64208.39267
1065	64449.2032
1070	65932.97213
1075	65662.9636
1080	66291.7548
1085	66873.46293
1090	67654.79573
1095	69062.8796
1100	66452.4252
1105	66317
1110	69540.44213
1115	68320.28333
1120	68197.74987
1125	68089.59107
1130	68204.5084
1135	70450.21773
1140	69856.37267
1145	69349.18467
1150	70742.9192
1155	70378.45467
1160	70786.44547
1165	72977.3328
1170	70029.49733
1175	72082.81
1180	70575.48147
1185	70146.57733
1190	71773.01307
1195	74367.062
1200	72840.5388
1205	71700.454
1210	73821.33653
1215	73241.56987
1220	74481.91613
1225	74863.8796
1230	74948.7396
1235	75184.948
1240	75622.68213
1245	77811.68027
1250	77656.1076
1255	76671.52907
1260	76037.89547
1265	77634.4768
1270	77346.90747
1275	79139.98573
1280	76895.37853
1285	79725.18867
1290	79389.55733
1295	77756.8056
1300	79007.08587
1305	78984.31587
1310	80286.7852
1315	80371.5088
1320	80558.81747
1325	81911.46667
1330	80877.44853
1335	81698.0908
1340	80335.17053
1345	81250.5996
1350	83262.31013
1355	83308.49853
1360	84066.782
1365	85688.53227
1370	85319.53053
1375	84190.46293
1380	82746.6284
1385	84341.43507
1390	83016.4124
1395	84723.3408
1400	83992.92387
1405	85896.6916
1410	83570.39613
1415	84434.454
1420	84676.0124
1425	87193.04827
1430	85438.94
1435	87589.10453
1440	86514.84387
1445	86425.20587
1450	88018.12813
1455	86637.11347
1460	85942.3024
1465	89343.94707
1470	88376.02573
1475	87393.80693
1480	89105.83867
1485	88132.75093
1490	88604.3208
1495	89465.92533
1500	89531.682
1505	89298.49973
1510	90914.3564
1515	92861.46413
1520	92307.0168
1525	92705.79493
1530	91746.7468
1535	91525.14347
1540	92851.28347
1545	91375.01627
1550	93809.27747
1555	92185.63547
1560	96282.40293
1565	94068.75133
1570	93279.42813
1575	94188.65987
1580	93246.86013
1585	93808.2424
1590	93133.18533
1595	93200.56173
1600	94616.81453
1605	93381.2256
1610	94052.07667
1615	95153.26293
1620	94071.87787
1625	96631.07787
1630	93968.13653
1635	94444.34773
1640	95682.5316
1645	93496.21973
1650	96308.8876
1655	96089.9196
1660	96607.698
1665	97095.18973
1670	96899.28573
1675	99660.3408
1680	98224.8608
1685	97559.30173
1690	95665.87667
1695	96849.21067
1700	98553.08827
1705	99348.87653
1710	99755.5804
1715	98832.31053
1720	98710.55533
1725	99011.81053
1730	97547.1744
1735	99049.9832
1740	97761.50187
1745	99749.48413
1750	101155.1127
1755	98718.26533
1760	98293.5364
1765	100480.6909
1770	99730.96893
1775	101357.3745
1780	98011.774
1785	99034.79413
1790	100344.4784
1795	100554.0368
1800	100415.0577
1805	101273.2709
1810	102356.9268
1815	100765.1549
1820	99968.40907
1825	103232.3287
1830	100321.3093
1835	103160.9173
1840	99542.00347
1845	100758.3484
1850	102254.3963
1855	100846.1273
1860	103263.1203
1865	102746.2831
1870	104282.7828
1875	104903.6219
1880	101355.0508
1885	104240.4673
1890	103447.1061
1895	103339.5907
1900	104525.1401
1905	104192.4379
1910	103285.4035
1915	101508.8457
1920	105120.2347
1925	103599.4631
1930	103901.0332
1935	107423.9037
1940	104404.7871
1945	106362.1244
1950	107035.8603
1955	105309.4403
1960	104548.9779
1965	106422.2348
1970	106670.7263
1975	105590.0767
1980	103652.5783
1985	107170.4357
1990	107351.3868
1995	107350.574
2000	107190.4324
2005	107554.6577
2010	108196.5473
2015	106980.2968
2020	109733.4205
2025	107585.5432
2030	107301.5119
2035	106759.7019
2040	107284.8121
2045	110829.754
2050	109822.5115
2055	107756.968
2060	109710.5619
2065	110167.7007
2070	110855.5871
2075	108929.9573
2080	110086.2596
2085	109600.8687
2090	109555.46
2095	111130.1744
2100	111342.9105
2105	109326.9631
2110	110965.1361
2115	111094.898
2120	112541.3637
2125	112127.5877
2130	110224.6892
2135	110951.0228
2140	113567.0375
2145	113846.3931
2150	112715.2907
2155	111246.9287
2160	112650.9051
2165	110763.2711
2170	111229.1619
2175	111699.4508
2180	109913.3016
2185	112385.6932
2190	113416.072
2195	114278.3827
2200	112082.5716
2205	111395.1907
2210	111518.7801
2215	111974.4604
2220	110496.7213
2225	111325.6616
2230	111810.0123
2235	113084.5153
2240	113968.5365
2245	113115.4311
2250	113473.0007
2255	111407.7349
2260	115249.968
2265	114492.1152
2270	114090.1999
2275	115249.9796
2280	113803.7836
2285	116123.2919
2290	113917.9865
2295	115732.0553
2300	116539.2165
2305	114501.994
2310	114957.6445
2315	114832.4413
2320	115564.7217
2325	116221.5516
2330	113977.0987
2335	118251.2387
2340	116827.9275
2345	115767.4975
2350	116037.0785
2355	118125.8444
2360	115953.1351
2365	117146.4252
2370	117962.9855
2375	116833.2449
2380	113513.9881
2385	117037.2993
2390	117621.5512
2395	117848.49
2400	117753.0371
2405	115761.1877
2410	119428.668
2415	117526.7068
2420	118771.2319
2425	121396.7532
2430	117392.5451
2435	115561.4317
2440	117199.3772
2445	116072.4293
2450	119640.9107
2455	119002.268
2460	119962.6253
2465	118935.9881
2470	116577.1449
2475	116604.2712
2480	117796.5433
2485	116112.2205
2490	118503.7919
2495	116135.1339
2500	117305.0587
2505	117384.3088
2510	118428.6576
2515	116891.8604
2520	118658.456
2525	121183.5905
2530	120561.9772
2535	119983.1373
2540	121836.4647
2545	119906.4152
2550	120234.0493
2555	118949.4604
2560	120249.2017
2565	120774.6049
2570	122461.9629
2575	119720.2053
2580	119205.6917
2585	121951.3183
2590	120103.3085
2595	118769.0089
2600	120178.5365
2605	118594.6137
2610	120142.5273
2615	120445.9327
2620	122800.5301
2625	121889.3643
2630	119748.6813
2635	119877.8149
2640	119832.7157
2645	119386.5556
2650	123279.8065
2655	119399.8391
2660	122529.2723
2665	120389.9572
2670	121920.7631
2675	123141.4093
2680	120950.4524
2685	121954.5771
2690	121263.9311
2695	119517.1265
2700	121741.6016
2705	121032.84
2710	121169.6873
2715	120949.2437
2720	119512.6285
2725	120440.2431
2730	119843.666
2735	121533.7792
2740	119923.9525
2745	118136.2369
2750	119847.1344
2755	120383.3869
2760	118848.2043
2765	120430.5679
2770	120286.5785
2775	120027.7371
2780	120045.1757
2785	119780.4741
2790	122296.4092
2795	120046.6503
2800	122236.7632
2805	121257.2341
2810	121713.0956
2815	120771.8043
2820	119033.636
2825	120419.5621
2830	121423.3824
2835	121112.3287
2840	121868.7756
2845	121615.8132
2850	121457.2396
2855	120162.1704
2860	122026.0193
2865	123248.1932
2870	124054.8815
2875	123105.2509
2880	122110.2336
2885	121613.198
2890	124121.1683
2895	124754.7636
2900	123135.1583
2905	121752.2309
2910	122634.4023
2915	120526.4863
2920	122777.5487
2925	124223.3249
2930	122640.0305
2935	123492.3265
2940	122902.4832
2945	124266.5228
2950	126348.2283
2955	123119.5145
2960	125125.9305
2965	123980.3515
2970	122134.1624
2975	124189.4171
2980	123549.8328
2985	124881.7239
2990	123961.3135
2995	124108.1875
3000	126512.2165
3005	123697.7739
3010	125511.7615
3015	124474.9404
3020	125985.0555
3025	128077.8395
3030	125037.9741
3035	123872.7868
3040	125999.1396
3045	124827.5949
3050	125932.1787
3055	123550.2691
3060	126331.8481
3065	124021.4295
3070	125502.8491
3075	125101.2035
3080	124192.8915
3085	123329.2008
3090	122975.1035
3095	122852.4093
3100	127290.9261
3105	124698.5964
3110	127093.5469
3115	125440.5067
3120	125402.0545
3125	125872.1852
3130	124278.1005
3135	124414.7953
3140	124138.5661
3145	127492.9412
3150	129443.0533
3155	127679.1383
3160	126501.4585
3165	130217.1087
3170	128961.1663
3175	130194.0771
3180	125028.5571
3185	125760.8099
3190	127841.2244
3195	126215.222
3200	126365.8423
3205	126283.2084
3210	127976.3067
3215	128832.0811
3220	127422.8695
3225	126244.9037
3230	125846.8991
3235	128121.2657
3240	128679.1328
3245	128597.5841
3250	129911.0773
3255	126817.5829
3260	129158.5988
3265	129606.6841
3270	129838.5545
3275	131097.2055
3280	127164.5797
3285	126864.1011
3290	129329.6992
3295	126971.306
3300	126746.9803
3305	125495.2232
3310	128904.7992
3315	128231.8299
3320	127642.9137
3325	129992.0365
3330	127888.9573
3335	128341.7197
3340	130488.7604
3345	129540.6424
3350	130199.4161
3355	128563.6603
3360	128611.4188
3365	129642.8308
3370	127319.3339
3375	129319.4164
3380	128609.6812
3385	131582.9275
3390	130442.0012
3395	129694.9208
3400	127788.5448
3405	129016.4525
3410	131538.6703
3415	129625.4399
3420	129284.9249
3425	130363.9993
3430	131670.2992
3435	129397.6076
3440	129336.0595
3445	130883.47
3450	133903.9373
3455	132650.574
3460	132219.1873
3465	131642.1604
3470	132218.7277
3475	131609.2387
3480	131386.9771
3485	133450.9872
3490	131371.4145
3495	129933.958
3500	131731.8425
3505	128969.7773
3510	130814.6371
3515	129925.2615
3520	129541.0599
3525	131287.2701
3530	128956.5503
3535	129933.4044
3540	130775.7641
3545	131232.2623
3550	128425.7911
3555	128343.3401
3560	130264.8735
3565	130305.3421
3570	128305.7084
3575	132599.3661
3580	129302.0436
3585	129092.3487
3590	131095.6903
3595	128827.0011
3600	131093.0173
3605	127287.0207
3610	127136.9664
3615	128710.0233
3620	126479.6993
3625	129350.3872
3630	126396.4295
3635	128800.8848
3640	131292.2517
3645	129035.3129
