# Supplementary material for: DNArepairK: An Interactive Database for Exploring the Impact of Anticancer Drugs onto the Dynamics of DNA Repair Proteins
Source: Biomedicines. 2021 Sep 16;9(9):1238. doi: 10.3390/biomedicines9091238 (PMC8470695; doi:10.3390/biomedicines9091238)
Supplement: Supplementary file 1 [file biomedicines-09-01238-s001.zip › Fit and Raw data/SMARCA5/SMARCA5.txt]

4
1
A97*(1-Math.exp(-k97*t))+B97*(1-Math.exp(-m97*t))
00b0f0
A97=6498.88210110853;k97=0.0307579823989981;l97=0.00146769832732952;m97=0.0307579823989981;d97=46.2693062887941;B97=1347.53332775349
SMARCA5
if:t>=d97
A97*((k97/(k97-l97))*Math.exp(l97*(d97-t))-(l97/(k97-l97))*Math.exp(k97*(d97-t))-Math.exp(-k97*t))+B97*(1-Math.exp(-m97*t))

A98*(1-Math.exp(-k98*t))+B98*(1-Math.exp(-m98*t))
00b050
A98=4277.64716683843;k98=0.00225267515659579;l98=0.000570662506831687;m98=0.032182131119357;d98=169.635804035025;B98=3277.01597297462
SMARCA5_I
if:t>=d98
A98*((k98/(k98-l98))*Math.exp(l98*(d98-t))-(l98/(k98-l98))*Math.exp(k98*(d98-t))-Math.exp(-k98*t))+B98*(1-Math.exp(-m98*t))

A163*(1-(l163/(l163-k163))*Math.exp(-k163*t)-(k163/(k163-l163))*Math.exp(-l163*t))+B163*(1-l163*Math.exp(-k163*t)/(l163-k163)-k163*Math.exp(-l163*t)/(k163-l163))
ff0000
A163=21863.4895571732;k163=0.0812871509595255;l163=0.0488422047859754;m163=0.00123610950610699;d163=229.35261513972;B163=1126.19383403274
PCNA
if:t>=d163
A163*(-(l163/(l163-k163))*Math.exp(-k163*t)-(k163/(k163-l163))*Math.exp(-l163*t)+(l163*m163/((l163-k163)*(m163-k163)))*Math.exp(k163*(d163-t))+(k163*m163/((k163-l163)*(m163-l163)))*Math.exp(l163*(d163-t))+(k163*l163/((k163-m163)*(l163-m163)))*Math.exp(m163*(d163-t)))+B163*(1-l163*Math.exp(-k163*t)/(l163-k163)-k163*Math.exp(-l163*t)/(k163-l163))

A164*(1-(l164/(l164-k164))*Math.exp(-k164*t)-(k164/(k164-l164))*Math.exp(-l164*t))+B164*(1-l164*Math.exp(-k164*t)/(l164-k164)-k164*Math.exp(-l164*t)/(k164-l164))
cc00cc
A164=23728.3431938234;k164=0.0125230734668753;l164=0.00526212126550609;m164=0.000751272949983899;d164=432.231813919123;B164=2940.02923424921
PCNA_I
if:t>=d164
A164*(-(l164/(l164-k164))*Math.exp(-k164*t)-(k164/(k164-l164))*Math.exp(-l164*t)+(l164*m164/((l164-k164)*(m164-k164)))*Math.exp(k164*(d164-t))+(k164*m164/((k164-l164)*(m164-l164)))*Math.exp(l164*(d164-t))+(k164*l164/((k164-m164)*(l164-m164)))*Math.exp(m164*(d164-t)))+B164*(1-l164*Math.exp(-k164*t)/(l164-k164)-k164*Math.exp(-l164*t)/(k164-l164))
