# Supplementary material for: DNArepairK: An Interactive Database for Exploring the Impact of Anticancer Drugs onto the Dynamics of DNA Repair Proteins
Source: Biomedicines. 2021 Sep 16;9(9):1238. doi: 10.3390/biomedicines9091238 (PMC8470695; doi:10.3390/biomedicines9091238)
Supplement: Supplementary file 1 [file biomedicines-09-01238-s001.zip › Fit and Raw data/SMARCA5/SMARCA5/PCNASMARCA5BMN673_PCNA_I.txt]

PCNA_I	fbe5d6
0	0
5	17.652775
10	673.131415
15	161.6280225
20	863.303425
25	1119.35995
30	1349.83395
35	1066.369725
40	2377.750975
45	1631.315675
50	2821.7293
55	3275.075703
60	2610.240625
65	3064.67885
70	2929.595425
75	4315.177775
80	4901.95435
85	5026.6434
90	6553.4295
95	4718.18185
100	6205.695
105	5619.98755
110	6828.871625
115	6590.80275
120	7453.157825
125	7114.539025
130	7459.65475
135	8406.776
140	7565.13635
145	7491.12
150	9774.123
155	8523.1825
160	9952.538
165	8983.408275
170	10296.21075
175	10342.739
180	11088.2805
185	11966.462
190	11791.838
195	12066.88425
200	10932.679
205	12569.66225
210	13001.1615
215	12363.76475
220	12233.93475
225	12829.997
230	12400.273
235	14035.308
240	14087.89975
245	13328.4185
250	14633.738
255	15574.87325
260	16047.06825
265	15568.2365
270	15853.4905
275	16886.04025
280	16429.182
285	16951.04475
290	16505.516
295	16755.59425
300	17622.17175
305	18298.466
310	17740.2105
315	17983.62925
320	18406.51625
325	18592.77675
330	19204.599
335	19104.9155
340	19416.512
345	19209.71075
350	18754.32725
355	19651.13275
360	19678.088
365	19272.95425
370	21042.7025
375	20701.61375
380	22453.01175
385	20551.698
390	20091.237
395	20761.238
400	20807.68575
405	20270.04025
410	19904.256
415	22346.27575
420	21996.29675
425	20746.049
430	22117.06825
435	21413.85025
440	21939.344
445	21976.48925
450	23753.04625
455	23179.574
460	22943.6255
465	22947.691
470	22225.21525
475	22402.62
480	21867.147
485	23098.11225
490	22555.73925
495	22075.86
500	23502.11825
505	23441.64125
510	24584.7275
515	22078.5525
520	24384.44675
525	24333.02625
530	24619.46575
535	24418.72225
540	24187.239
545	23901.63225
550	24113.29775
555	25165.85425
560	24922.3845
565	23124.60875
570	25267.80275
575	24299.329
580	22837.219
585	26271.47325
590	22755.842
595	25129.0215
600	23906.55975
605	25361.3455
610	25003.7435
615	25875.0155
620	23756.4385
625	25133.45425
630	24614.41125
635	24708.67075
640	24421.94025
645	23395.02825
650	24747.04575
655	24707.751
660	25793.134
665	25605.755
670	25349.411
675	23620.283
680	25146.022
685	24387.79025
690	24862.08375
695	24160.12025
700	25039.18725
705	24344.12225
710	24952.91675
715	22329.2035
720	25217.79175
725	24672.07025
730	23535.4375
735	23737.9225
740	24136.09525
745	23761.302
750	24087.832
755	23987.00725
760	24312.24675
765	24363.39475
770	24645.03925
775	22414.424
780	24323.8095
785	24715.30325
790	24181.256
795	24512.914
800	23278.04075
805	22400.66375
810	22890.21075
815	23805.86525
820	23507.06475
825	23762.48125
830	24047.31125
835	23147.88375
840	24010.1555
845	23742.8835
850	24415.31175
855	21969.564
860	23557.44475
865	22037.56925
870	23930.4
875	22949.3765
880	22670.48425
885	23979.791
890	22087.3895
895	24103.4815
900	23052.319
905	22556.5535
910	22803.5545
915	21452.6535
920	20928.719
925	21749.78375
930	22438.09275
935	22304.68925
940	21610.506
945	21706.10925
950	22254.81
955	21921.6565
960	22555.0825
965	20216.44375
970	22034.93425
975	21617.19975
980	20046.269
985	21469.885
990	22116.199
995	20969.22575
1000	21193.8495
1005	22253.96675
1010	20295.42925
1015	21807.65125
1020	20546.15
1025	22394.714
1030	21688.0765
1035	20972.8405
1040	22285.844
1045	20845.455
1050	21711.71775
1055	21950.67125
1060	20351.24675
1065	20606.841
1070	19534.38275
1075	22066.74975
1080	20331.7315
1085	20802.224
1090	20310.48375
1095	20820.2545
1100	20424.26675
1105	21452.229
1110	20611.34075
1115	20173.07025
1120	20559.299
1125	20889.1065
1130	18215.23375
1135	19933.82625
1140	19623.3865
1145	20916.853
1150	19535.38475
1155	19789.99425
1160	19651.97175
1165	20918.36075
1170	18459.471
1175	19757.655
1180	19369.3615
1185	18082.0605
1190	18922.197
1195	18880.8145
1200	17631.76425
1205	19096.442
1210	18745.645
1215	17337.0585
1220	17595.5075
1225	18993.38
1230	18209.45825
1235	18226.8535
1240	18527.929
1245	18632.1745
1250	17801.18925
1255	18959.4525
1260	17586.43425
1265	19357.3535
1270	19077.835
1275	17635.6705
1280	18512.802
1285	17526.08275
1290	18289.9975
1295	17205.50325
1300	16302.069
1305	17928.06425
1310	18327.7245
1315	17834.05425
1320	17540.741
1325	17655.749
1330	16880.974
1335	16990.8215
1340	17522.44475
1345	17892.94925
1350	17194.75825
1355	17284.63725
1360	16226.70125
1365	17295.4405
1370	17921.889
1375	17486.19075
1380	17427.66525
1385	15782.01475
1390	17338.1
1395	16275.61675
1400	15890.00625
1405	17438.8935
1410	17838.1425
1415	17182.16925
1420	17327.21575
1425	16989.67225
1430	16875.79775
1435	16655.37075
1440	17053.4525
1445	16437.05175
1450	17483.421
1455	17827.36775
1460	16590.44125
1465	15826.7595
1470	16550.1435
1475	15749.096
1480	16457.6115
1485	16675.32325
1490	16414.81875
1495	16323.67225
1500	16565.1215
1505	15774.10475
1510	16150.445
1515	16626.035
1520	15970.61775
1525	16485.9865
1530	15152.17975
1535	15685.47275
1540	15612.4765
1545	15845.06125
1550	16667.04325
1555	13884.74275
1560	15482.244
1565	14423.414
1570	16232.22325
1575	15964.41925
1580	15636.125
1585	16062.23275
1590	16350.53625
1595	15385.36425
1600	15207.923
1605	15356.43725
1610	14679.4595
1615	15018.836
1620	15314.11275
1625	15269.93325
1630	15146.73475
1635	13931.7625
1640	15177.894
1645	15355.9465
1650	14877.354
1655	14374.2685
1660	15250.0445
1665	14889.02525
1670	15574.4615
1675	15175.85025
1680	14623.0565
1685	16411.789
1690	13992.87375
1695	14607.99425
1700	14181.2825
1705	13374.52225
1710	14439.565
1715	15405.012
1720	14623.49925
1725	14083.23
1730	14702.3215
1735	13739.45575
1740	14042.60425
1745	14924.5835
1750	14032.0885
1755	13488.2345
1760	13139.765
1765	13147.64278
1770	13552.547
1775	15069.134
1780	13938.8025
1785	13567.812
1790	13350.60275
1795	14038.075
1800	13371.39325
1805	13514.60675
1810	12435.83475
1815	13899.114
1820	13358.589
1825	12658.3975
1830	13320.69175
1835	13485.96525
1840	13328.02375
1845	12601.37525
1850	12838.057
1855	12385.8925
1860	13278.03875
1865	13004.6385
1870	13567.38875
1875	13117.85725
1880	13681.59125
1885	12917.949
1890	12369.9495
1895	12950.94525
1900	12687.238
1905	13615.701
1910	11774.8518
1915	12249.2725
1920	13116.49425
1925	13055.81525
1930	13044.47975
1935	11470.3245
1940	12451.97015
1945	11655.9325
1950	12776.39025
1955	11028.01358
1960	12205.00925
1965	13113.25125
1970	12549.83625
1975	13050.489
1980	12543.738
1985	13843.222
1990	12168.73725
1995	11932.11
2000	12759.59675
2005	12854.8605
2010	11298.30625
2015	11009.50175
2020	12105.23075
2025	11283.92683
2030	11885.75025
2035	11649.1566
2040	12040.0205
2045	12065.7035
2050	12854.48925
2055	12246.33
2060	11800.6355
2065	11585.37228
2070	12074.22725
2075	11966.478
2080	12567.8815
2085	11997.66008
2090	11565.2413
2095	10733.42045
2100	11496.87625
2105	11456.6075
2110	10961.66343
2115	9821.1865
2120	10969.18685
2125	10719.23075
2130	10357.28825
2135	11079.03008
2140	10605.703
2145	9819.51525
2150	10473.31515
2155	9918.426
2160	10444.43113
2165	10664.72364
2170	11022.59725
2175	9798.688625
2180	9892.99255
2185	10124.39625
2190	11061.966
2195	11305.36175
2200	10120.95503
2205	10009.26043
2210	10831.84275
2215	10042.53
2220	9880.12735
2225	10567.08965
2230	9823.536925
2235	10149.18709
2240	9960.6275
2245	10928.70975
2250	9902.041
2255	11233.30861
2260	9911.3215
2265	10162.02285
2270	9935.2905
2275	10291.55575
2280	10434.10508
2285	10146.22815
2290	9389.903475
2295	9411.780025
2300	10171.12655
2305	9633.132675
2310	9641.722325
2315	9834.078438
2320	9761.59125
2325	9547.322675
2330	9972.372525
2335	9857.718
2340	10842.4613
2345	10369.24845
2350	10252.95043
2355	9199.678075
2360	9922.498525
2365	9353.155825
2370	8715.896125
2375	10188.96775
2380	9312.79775
2385	9443.082525
2390	9887.84395
2395	9574.02075
2400	9227.826675
2405	10094.79315
2410	8288.34725
2415	10659.5173
2420	9255.128125
2425	10191.9223
2430	10025.02015
2435	8356.757
2440	8982.139925
2445	9312.450845
2450	8027.24135
2455	8839.1795
2460	9569.3195
2465	9237.846
2470	9563.485
2475	9483.815875
2480	9974.7166
2485	8776.2332
2490	8406.760575
2495	9455.004275
2500	9034.29445
2505	10328.23083
2510	8437.586225
2515	9181.81085
2520	9145.287725
2525	8608.90745
2530	8659.532525
2535	9120.5935
2540	9247.809725
2545	10501.41838
2550	8535.186328
2555	9517.2988
2560	8796.939145
2565	9557.9897
2570	8471.401875
2575	8526.29
2580	9288.17
2585	9260.54005
2590	8758.94125
2595	9304.564
2600	9610.463
2605	7618.5165
2610	9260.70325
2615	9070.54465
2620	8756.682425
2625	9353.7427
2630	9117.16095
2635	8253.3262
2640	8624.426625
2645	9197.782875
2650	8629.660575
2655	9114.6035
2660	10094.62427
2665	10397.1227
2670	8463.562375
2675	9489.348675
2680	8904.14725
2685	10055.00005
2690	8434.377423
2695	8575.661008
2700	7850.9465
2705	8915.360818
2710	8099.369825
2715	8316.0689
2720	7853.658825
2725	8591.32065
2730	9250.8341
2735	8640.46305
2740	9222.83435
2745	8276.526475
2750	8120.855675
2755	8955.125
2760	7866.3996
2765	9034.710275
2770	9608.08675
2775	8130.305475
2780	8235.812775
2785	8199.53
2790	8959.831
2795	8335.87395
2800	7722.278125
2805	8431.20265
2810	8903.0786
2815	9310.18575
2820	8956.39225
2825	8186.833275
2830	7912.3928
2835	7745.7096
2840	8040.507625
2845	8836.2555
2850	7769.24477
2855	8380.243075
2860	8610.930425
2865	7585.8255
2870	8268.0068
2875	7310.799875
2880	7815.552475
2885	6788.010798
2890	8752.16005
2895	7989.485325
2900	7783.317475
2905	7707.083
2910	7880.603275
2915	7167.79585
2920	7463.5351
2925	7652.986925
2930	7043.6981
2935	7809.15975
2940	7131.002475
2945	8655.4105
2950	7169.531925
2955	7641.558425
2960	6978.143775
2965	6737.8941
2970	7810.7212
2975	6516.447175
2980	7021.577325
2985	6805.8157
2990	6692.810975
2995	5620.386683
3000	6513.02645
3005	7218.467
3010	7535.692055
3015	6642.239775
3020	6834.868675
3025	6863.149175
3030	5953.6034
3035	6934.2626
3040	7348.080475
3045	8066.44055
3050	7389.85835
3055	6660.558975
3060	7494.841175
3065	6732.53949
3070	6781.628765
3075	6567.594075
3080	6795.441185
3085	6127.9177
3090	6145.354475
3095	5317.309575
3100	6793.3381
3105	6397.39175
3110	5706.16665
3115	7001.80255
3120	6398.74215
3125	6109.53745
3130	6404.054675
3135	6608.543695
3140	7171.227575
3145	6904.165818
3150	6232.702725
3155	6964.9293
3160	6697.553675
3165	6306.906825
3170	6257.464375
3175	7469.565425
3180	6186.3466
3185	6616.388725
3190	6801.12155
3195	6042.174525
3200	5958.463625
3205	5780.542077
3210	7228.911425
3215	7067.07565
3220	7003.04425
3225	5776.05915
3230	6980.174075
3235	6339.761425
3240	5941.409875
3245	6104.967325
3250	7390.39165
3255	6500.604725
3260	6905.140075
3265	6626.201775
3270	6614.95195
3275	5925.71625
3280	5750.6666
3285	6040.80225
3290	6702.417375
3295	6238.442325
3300	6799.77669
3305	5683.010455
3310	6561.687875
3315	5996.299275
3320	5751.786
3325	5041.977385
3330	6313.762425
3335	5841.3122
3340	6426.24425
3345	6786.80097
3350	5167.01765
3355	5199.617075
3360	5690.3997
3365	5458.793875
3370	4898.139325
3375	5931.742625
3380	6210.807823
3385	6118.494175
3390	6382.3851
3395	6871.186125
3400	6116.9214
3405	6220.449
3410	6497.6664
3415	5633.830725
3420	7143.467575
3425	6792.51415
3430	6669.396975
3435	6705.9117
3440	6760.44145
3445	7129.117778
3450	6541.873925
3455	4870.661975
3460	6214.864448
3465	6778.171825
3470	6960.980105
3475	5253.64645
3480	6531.72325
3485	6353.555515
3490	5832.167675
3495	5450.06855
3500	6679.513875
3505	5028.0556
3510	4847.046525
3515	6437.3194
3520	6884.9971
3525	6113.208075
3530	4558.15355
3535	5881.682275
3540	5554.838325
3545	5286.4726
3550	5393.637675
3555	5875.55005
3560	5455.05185
3565	5679.021675
3570	6115.6201
3575	5519.68865
3580	4811.381695
3585	5126.926725
3590	4498.013325
