# Supplementary material for: DNArepairK: An Interactive Database for Exploring the Impact of Anticancer Drugs onto the Dynamics of DNA Repair Proteins
Source: Biomedicines. 2021 Sep 16;9(9):1238. doi: 10.3390/biomedicines9091238 (PMC8470695; doi:10.3390/biomedicines9091238)
Supplement: Supplementary file 1 [file biomedicines-09-01238-s001.zip › Fit and Raw data/SMARCA5/SMARCA5/PCNASMARCA5_PCNA.txt]

PCNA	f4b183
0	0
5	899.13368
10	4091.43576
15	6407.36716
20	8238.4282
25	10481.2944
30	12204.5452
35	13677.7694
40	16829.756
45	17291.7464
50	17954.9292
55	19199.623
60	20240.4424
65	21046.0706
70	20856.7866
75	21166.2552
80	22838.8954
85	21913.4988
90	23144.5568
95	23105.1552
100	22652.5318
105	22671.995
110	23020.8802
115	23790.8872
120	23454.4456
125	23035.9166
130	22499.7216
135	22633.6348
140	22742.2136
145	23529.5394
150	23955.5298
155	23268.3348
160	23665.6074
165	23592.0722
170	23538.7938
175	23633.1512
180	23118.5814
185	22114.3734
190	22035.927
195	23077.4636
200	22390.3768
205	23909.8452
210	22639.839
215	21353.961
220	22911.9572
225	21895.0416
230	22967.3678
235	22470.4128
240	22857.6362
245	23051.2634
250	22423.577
255	22455.7052
260	22033.8862
265	22187.0028
270	21824.5312
275	22357.2184
280	21156.6958
285	22641.0934
290	21241.5082
295	22062.507
300	21272.576
305	21367.4556
310	21618.4636
315	21751.6268
320	21370.1632
325	20355.6046
330	20354.0622
335	20962.575
340	20332.2976
345	21841.2344
350	20883.489
355	20906.7124
360	21027.9914
365	20747.908
370	19868.518
375	21142.2794
380	20483.8744
385	19101.4582
390	19627.3866
395	20156.7732
400	20768.8866
405	19306.9362
410	19759.0706
415	19475.7838
420	19331.7528
425	18888.6622
430	19269.7006
435	19936.8532
440	20076.3912
445	20035.0192
450	18571.3078
455	18987.2278
460	18370.3314
465	18254.8574
470	18234.52
475	18656.1298
480	18089.512
485	18171.94
490	18194.199
495	17643.5086
500	17018.3836
505	17846.2852
510	17829.6756
515	18041.8638
520	17817.6176
525	17316.2202
530	16926.8624
535	16110.7348
540	17032.0026
545	17532.1126
550	15768.768
555	16269.3228
560	16481.768
565	15860.932
570	16485.2934
575	16214.1514
580	15948.99
585	15964.8726
590	15394.5662
595	16185.8396
600	16295.9852
605	14751.752
610	15907.7056
615	15184.83
620	15396.6634
625	15499.1016
630	15388.3578
635	14763.4766
640	14779.9452
645	14799.5976
650	14850.543
655	14344.323
660	14695.8058
665	14338.064
670	14044.2898
675	14081.412
680	13413.1316
685	14825.1666
690	14277.2358
695	14762.5624
700	13944.9108
705	13859.603
710	13091.0454
715	13182.0898
720	13357.5292
725	14391.9784
730	13700.5296
735	13848.5076
740	13762.9364
745	12788.2376
750	12903.7018
755	12910.424
760	12675.8316
765	13379.6334
770	12986.0776
775	13081.6348
780	12487.8226
785	12544.0768
790	12014.265
795	13030.827
800	12569.325
805	11736.6294
810	11883.8744
815	12173.26
820	12141.805
825	12729.1356
830	11285.5716
835	10933.82576
840	12032.3966
845	11372.166
850	12400.2014
855	10894.44122
860	10980.7488
865	11071.9684
870	10783.5332
875	10771.4746
880	11433.8534
885	10746.7248
890	10065.0942
895	10873.62718
900	10823.6316
905	10472.35586
910	10657.47268
915	10036.6647
920	10191.184
925	10349.7206
930	10275.52864
935	10545.0488
940	10132.886
945	10891.8948
950	9731.0974
955	10020.88812
960	9997.033
965	9812.8766
970	10470.948
975	9980.98956
980	10090.62464
985	10123.2134
990	9973.02006
995	10223.18772
1000	9365.09144
1005	9742.29138
1010	8980.3004
1015	9337.30694
1020	9272.51274
1025	8900.380068
1030	8156.92616
1035	9393.885386
1040	8882.05582
1045	8392.25878
1050	9267.49122
1055	8814.7982
1060	8728.9856
1065	8606.500968
1070	9040.2352
1075	8361.74656
1080	7899.64466
1085	9196.0246
1090	7843.37824
1095	8323.35062
1100	8107.49012
1105	9036.75462
1110	8484.5121
1115	8693.3236
1120	9245.9126
1125	8464.9204
1130	8825.28012
1135	9172.92768
1140	7881.31794
1145	8371.24118
1150	8044.2135
1155	7752.88128
1160	8409.9644
1165	8266.00846
1170	7804.15352
1175	8314.00144
1180	8764.9228
1185	6975.17934
1190	8127.24696
1195	8122.19676
1200	8619.4484
1205	8061.77788
1210	7051.99392
1215	7744.22456
1220	7308.65322
1225	7686.85818
1230	7337.54494
1235	7722.48096
1240	7984.62556
1245	7840.57164
1250	7013.47836
1255	7835.3014
1260	7645.158642
1265	7245.54424
1270	7890.76284
1275	7375.66022
1280	7806.58888
1285	7862.26684
1290	6807.078204
1295	8042.83998
1300	6627.28334
1305	7226.7022
1310	7007.51972
1315	7004.7109
1320	6714.02855
1325	6672.28966
1330	6748.01701
1335	6817.48234
1340	7025.32634
1345	6087.15489
1350	6680.554936
1355	7292.291
1360	7716.1252
1365	6584.53334
1370	6780.45322
1375	7061.09
1380	5365.98386
1385	6460.91364
1390	5451.02544
1395	7334.49756
1400	6659.15448
1405	6395.4344
1410	6645.8296
1415	6403.286562
1420	6012.643538
1425	6767.5397
1430	6626.2918
1435	6529.25132
1440	6348.7734
1445	6330.97664
1450	6918.11806
1455	5911.646896
1460	6047.47782
1465	5883.25396
1470	6506.753
1475	4593.83472
1480	6132.06816
1485	5964.7364
1490	6066.7268
1495	6172.87262
1500	5550.108668
1505	5822.67542
1510	5995.662858
1515	5411.37106
1520	5491.99538
1525	5548.11362
1530	5568.036458
1535	5440.87376
1540	5334.086511
1545	5200.02148
1550	6033.46562
1555	5408.586092
1560	5109.30656
1565	5059.61098
1570	5688.447252
1575	5500.04774
1580	5395.769964
1585	5552.85728
1590	6112.19618
1595	5213.330321
1600	5652.33474
1605	5330.32058
1610	5113.43974
1615	5030.80577
1620	5124.03944
1625	4640.43998
1630	4974.598028
1635	4627.42352
1640	4930.87502
1645	4882.65188
1650	5362.57424
1655	5202.652028
1660	5287.60176
1665	4221.517656
1670	5348.63474
1675	4758.9501
1680	4671.8452
1685	4826.15226
1690	4442.51006
1695	4712.55132
1700	5773.30574
1705	4821.6924
1710	5466.23748
1715	4467.86802
1720	4158.839632
1725	5220.13194
1730	4079.41078
1735	4169.45062
1740	5628.04382
1745	4353.487
1750	4205.8768
1755	4421.18402
1760	3987.13463
1765	4400.449754
1770	4706.34678
1775	4765.57986
1780	4037.076696
1785	4356.17612
1790	4387.01778
1795	4382.39159
1800	4138.482066
1805	4912.95274
1810	4259.197154
1815	4752.76952
1820	4031.112262
1825	4394.40782
1830	4564.41486
1835	5102.73944
1840	4422.58364
1845	3934.14935
1850	4275.251802
1855	4450.7927
1860	3852.90874
1865	4630.64718
1870	4894.27382
1875	4133.483206
1880	4699.81028
1885	4782.3402
1890	4555.5581
1895	3583.18764
1900	3528.670688
1905	4124.96452
1910	4819.0256
1915	4165.51426
1920	3685.83291
1925	4285.80344
1930	4559.85266
1935	5175.008874
1940	4178.824088
1945	4318.35998
1950	3699.28848
1955	4145.33786
1960	4468.15832
1965	4204.55654
1970	4537.647194
1975	3827.876258
1980	4177.22086
1985	4137.532518
1990	4137.937864
1995	4326.37554
2000	5126.83602
2005	4027.1338
2010	4207.432852
2015	4110.147254
2020	4572.55046
2025	4056.80949
2030	3741.4702
2035	3628.052478
2040	3891.164
2045	3569.283897
2050	4260.741932
2055	2913.45492
2060	4061.465314
2065	4136.1439
2070	4271.23652
2075	3958.0813
2080	3867.08654
2085	2868.37166
2090	3472.77198
2095	3165.232046
2100	3032.337
2105	3867.33226
2110	3194.054374
2115	4024.02078
2120	3301.2374
2125	3246.63226
2130	3191.14008
2135	3700.16598
2140	3535.08358
2145	3655.85784
2150	3229.964948
2155	2974.91016
2160	2630.353118
2165	2526.341112
2170	2924.011012
2175	3484.24524
2180	3468.5735
2185	3134.1415
2190	4282.238928
2195	3244.841
2200	2964.48036
2205	2790.05584
2210	3726.86206
2215	3257.78444
2220	2911.50746
2225	2918.903138
2230	3164.26774
2235	3715.25194
2240	3545.87804
2245	3094.907056
2250	2950.05628
2255	2790.28966
2260	3733.43494
2265	3433.171548
2270	3933.37264
2275	3553.97214
2280	2705.73382
2285	2943.64618
2290	2688.188436
2295	3064.317894
2300	2514.408308
2305	2965.870116
2310	2616.84848
2315	2540.324008
2320	2742.39692
2325	2448.754596
2330	3237.23488
2335	3486.00276
2340	2541.36624
2345	3103.42416
2350	2731.162714
2355	2719.80548
2360	2868.598812
2365	2992.602
2370	3249.023668
2375	2574.23616
2380	2831.12296
2385	2760.710064
2390	3496.654582
2395	2610.361572
2400	2899.9357
2405	2514.25502
2410	2058.253665
2415	3270.00584
2420	2978.8525
2425	2951.422822
2430	3407.86442
2435	2803.71048
2440	2151.471196
2445	3217.963344
2450	2734.13418
2455	2748.878672
2460	2575.78032
2465	3005.218012
2470	2525.324456
2475	2535.22666
2480	2948.1575
2485	2582.27036
2490	2307.67756
2495	2258.539402
2500	2009.921756
2505	2985.814167
2510	2782.88836
2515	3099.36844
2520	2889.604864
2525	2105.60598
2530	2453.03842
2535	3083.0556
2540	2968.46312
2545	2503.6086
2550	2437.940722
2555	3020.15498
2560	2919.629492
2565	2703.67002
2570	3010.437324
2575	2503.21142
2580	3258.182042
2585	3178.22491
2590	3330.999336
2595	2875.36387
2600	2857.174672
2605	2431.38016
2610	2965.61196
2615	1940.006816
2620	2188.93644
2625	2332.318328
2630	1972.51152
2635	2630.94016
2640	1899.65442
2645	2544.645828
2650	2282.771754
2655	2457.802714
2660	2916.88226
2665	3024.016756
2670	2965.74272
2675	2727.99264
2680	2825.986772
2685	2652.543
2690	3157.7771
2695	2391.51194
2700	3181.89246
2705	2256.81748
2710	2505.66674
2715	2448.22144
2720	1588.92476
2725	2374.87612
2730	2540.98796
2735	2489.3824
2740	2825.451186
2745	2355.890418
2750	1545.161254
2755	2406.06162
2760	1924.23268
2765	2664.67238
2770	1965.37954
2775	2358.079188
2780	2070.9284
2785	1722.98372
2790	1781.41398
2795	2307.482982
2800	1399.87504
2805	2749.178768
2810	2480.20726
2815	1642.96236
2820	2315.80356
2825	1604.86308
2830	1701.6787
2835	2137.88536
2840	1990.78742
2845	2346.113048
2850	2800.449378
2855	2411.41878
2860	2334.88176
2865	1810.098524
2870	2570.185912
2875	2728.67222
2880	1826.81962
2885	1794.03887
2890	2341.65404
2895	1557.57394
2900	2459.86984
2905	1957.47766
2910	1411.506761
2915	2685.379888
2920	1515.924408
2925	1961.974034
2930	2868.754636
2935	1360.34458
2940	1567.5829
2945	2491.7971
2950	1968.311216
2955	1800.95628
2960	2136.3437
2965	1461.7645
2970	1291.17512
2975	1500.470476
2980	2034.08104
2985	1754.118974
2990	1553.547288
2995	1683.88918
3000	1898.67422
3005	1496.61698
3010	1906.83484
3015	2185.30722
3020	1496.49731
3025	2375.44746
3030	2023.515508
3035	1919.194388
3040	1848.51688
3045	2120.00024
3050	2154.75421
3055	1237.04909
3060	1290.64028
3065	1563.95544
3070	1923.34436
3075	1246.51464
3080	1555.55786
3085	1984.78506
3090	1794.40146
3095	2483.98576
3100	1451.98788
3105	1863.687356
3110	1162.001464
3115	2225.10514
3120	1830.57461
3125	1089.2394
3130	1303.325562
3135	1520.0454
3140	1231.1366
3145	1041.38138
3150	955.49982
3155	1477.95504
3160	1306.35556
3165	1350.261278
3170	2009.74296
3175	1086.47602
3180	1576.39664
3185	1912.971196
3190	1131.449258
3195	1506.362492
3200	1650.939256
3205	1272.83644
3210	1364.362282
3215	1545.613102
3220	1591.16274
3225	1502.908511
3230	1239.94818
3235	1634.76628
3240	2234.86312
3245	1191.136532
3250	1348.402645
3255	738.44352
3260	1142.69212
3265	2017.82966
3270	1523.282124
3275	1431.057998
3280	1544.46736
3285	1245.009836
3290	1164.602496
3295	1851.938186
3300	741.26034
3305	1359.332728
3310	1482.76286
3315	1526.810822
3320	1772.70304
3325	1554.94558
3330	1458.264092
3335	2334.620535
3340	1789.92904
3345	1411.064154
3350	1337.7292
3355	722.46158
3360	1448.77122
3365	1267.78896
3370	1836.31122
3375	1649.1889
3380	1886.928272
3385	1787.95083
3390	1510.6084
3395	908.39632
3400	891.16208
3405	810.91398
3410	1266.46114
3415	1223.12912
3420	650.005444
3425	1195.16114
3430	1729.758444
3435	569.29059
3440	1110.58784
3445	994.25606
3450	1715.492164
3455	1029.705132
3460	220.70232
3465	799.3817
3470	938.574486
3475	872.403078
3480	1063.73208
3485	1056.34582
3490	1431.45508
3495	1373.67974
3500	1059.162536
3505	1398.38346
3510	2060.24468
3515	1151.267036
3520	1320.74832
3525	1132.70996
3530	1035.38606
3535	1326.47801
3540	810.82528
3545	1712.08932
3550	1118.8511
3555	1601.69532
3560	1884.68667
3565	1584.50788
3570	586.170546
3575	950.130816
3580	1098.286474
3585	1162.747744
3590	975.15128
