# Supplementary material for: DNArepairK: An Interactive Database for Exploring the Impact of Anticancer Drugs onto the Dynamics of DNA Repair Proteins
Source: Biomedicines. 2021 Sep 16;9(9):1238. doi: 10.3390/biomedicines9091238 (PMC8470695; doi:10.3390/biomedicines9091238)
Supplement: Supplementary file 1 [file biomedicines-09-01238-s001.zip › Fit and Raw data/SMARCA5/SMARCA5/SMARCA5.txt]

SMARCA5	bdd7ee
0	0
5	899.241259
10	2104.50925
15	2356.13184
20	3434.4543
25	3349.2138
30	4774.1178
35	4833.2979
40	5734.4133
45	6365.7409
50	6135.2544
55	6105.4556
60	6670.3871
65	6842.2597
70	7753.9516
75	7390.0838
80	7118.8837
85	7509.7714
90	7070.5321
95	7384.2008
100	7239.992
105	6615.8711
110	7676.3127
115	7202.6866
120	6828.9844
125	7163.0792
130	7243.8476
135	7766.0543
140	7128.6186
145	7659.2959
150	6823.4819
155	7647.0835
160	6783.6444
165	7500.2498
170	7389.4009
175	7357.9223
180	7107.1379
185	6465.8589
190	7055.7545
195	6964.2209
200	7404.331
205	6135.9917
210	6419.955
215	6020.2002
220	7044.7054
225	6268.1609
230	6292.3625
235	6692.6466
240	6899.9373
245	6623.0387
250	6228.7085
255	6558.294
260	5924.6155
265	6338.8524
270	6494.2103
275	6222.8817
280	6398.1163
285	5939.0777
290	5987.8762
295	5820.897
300	5904.9654
305	6172.9927
310	6112.3423
315	5467.0581
320	6261.7363
325	5876.2902
330	6045.5916
335	5820.6272
340	5537.087
345	5416.6803
350	6146.6901
355	5563.2904
360	5981.1096
365	5797.3557
370	6050.4135
375	5570.151
380	5196.3026
385	5266.4837
390	5738.3026
395	5423.78535
400	5103.7335
405	5271.2475
410	5735.6145
415	5147.3017
420	5449.7267
425	5558.8621
430	5249.7878
435	5163.5763
440	5099.3067
445	5206.3037
450	5629.3566
455	5135.9206
460	4332.17
465	4838.011
470	4950.5473
475	4909.6976
480	4702.5944
485	4330.74829
490	4632.2528
495	4672.6965
500	4643.59035
505	4705.36613
510	5135.46793
515	4549.2055
520	4994.9917
525	4337.7752
530	4706.0594
535	4752.8995
540	4564.87172
545	4861.8758
550	4474.4651
555	4521.4525
560	4725.6703
565	4650.2236
570	3603.52643
575	4333.9389
580	4420.2756
585	4385.8918
590	4314.3643
595	3977.302942
600	4491.4029
605	4856.3561
610	4242.80398
615	4319.9934
620	4324.652
625	3835.56995
630	4133.91151
635	4168.400389
640	4143.0498
645	4188.9057
650	3803.84799
655	4398.5332
660	4246.9874
665	4163.0475
670	3984.8059
675	3964.3995
680	3845.92501
685	3923.777978
690	4057.9504
695	3864.07864
700	3400.18365
705	3380.6076
710	3989.13158
715	3581.876192
720	3906.905
725	3996.66084
730	3296.22803
735	3359.19189
740	4186.2222
745	3905.125
750	3568.9851
755	3433.3692
760	3356.55955
765	3633.66064
770	3733.791162
775	3627.85549
780	3455.006091
785	3500.33259
790	3623.452678
795	3718.22886
800	3604.72437
805	3947.9453
810	3944.43153
815	3344.14997
820	3285.7678
825	3326.37569
830	3234.282
835	3197.5028
840	3857.87757
845	3173.01108
850	3457.18352
855	3320.88559
860	3570.5109
865	3618.3681
870	3958.2608
875	3273.04355
880	3295.88643
885	3670.693498
890	3139.08316
895	3630.70697
900	3102.89591
905	2959.81271
910	3267.16608
915	3434.24705
920	3592.98464
925	3781.11567
930	3668.7227
935	2934.43881
940	3375.945963
945	2954.959146
950	3449.1186
955	3404.34659
960	2964.93516
965	2950.04569
970	2893.99442
975	3164.78145
980	2668.59158
985	2947.31852
990	3044.2961
995	3748.8902
1000	2757.555065
1005	2960.61017
1010	3010.75752
1015	3186.61059
1020	2793.77037
1025	2877.02511
1030	2760.61528
1035	2924.56335
1040	2737.28555
1045	3164.75565
1050	3007.85974
1055	3284.0625
1060	2689.875666
1065	3076.83927
1070	2635.57401
1075	3331.0026
1080	2982.14154
1085	2799.28722
1090	3178.99307
1095	2905.1526
1100	2407.756964
1105	2572.33269
1110	2716.13612
1115	2920.17634
1120	2539.52543
1125	3104.90586
1130	2678.55118
1135	2643.70009
1140	2484.82593
1145	2834.50286
1150	2407.31776
1155	2892.22659
1160	2591.76792
1165	2738.57012
1170	2421.89549
1175	3003.53448
1180	2240.29526
1185	2388.45766
1190	2430.339758
1195	2780.08449
1200	2173.399921
1205	2369.98423
1210	2525.91463
1215	2844.84646
1220	2470.12042
1225	2205.40417
1230	2824.05789
1235	2446.06616
1240	2604.95805
1245	1923.38412
1250	1666.60376
1255	2453.553128
1260	2847.41043
1265	2622.84149
1270	2480.53002
1275	2180.22782
1280	2829.0098
1285	2671.23417
1290	2888.55941
1295	2761.26237
1300	2176.53981
1305	2594.286721
1310	2339.35305
1315	2346.14528
1320	2748.388
1325	2310.19959
1330	1580.412744
1335	2229.53451
1340	2375.48351
1345	1959.03569
1350	1635.53755
1355	2407.76287
1360	2250.043948
1365	2439.36849
1370	1985.97875
1375	1976.09852
1380	2521.95464
1385	2267.261897
1390	2183.073325
1395	2462.38966
1400	2290.2642
1405	1967.81418
1410	1883.61006
1415	1872.39042
1420	2424.76564
1425	2070.28554
1430	2524.05555
1435	2383.8735
1440	2087.294728
1445	2387.84717
1450	1909.98162
1455	2435.142251
1460	1834.92449
1465	1700.10437
1470	1864.311761
1475	1588.69107
1480	1906.317879
1485	1793.74712
1490	2021.33532
1495	2560.170705
1500	2087.10417
1505	2469.67329
1510	2434.15933
1515	2037.28681
1520	2155.76475
1525	2394.64223
1530	2086.45476
1535	2486.28622
1540	2043.257023
1545	2242.0881
1550	2220.84172
1555	1500.40852
1560	1927.84452
1565	2511.99881
1570	2310.12547
1575	1857.20881
1580	1847.428105
1585	2060.81207
1590	2247.04891
1595	2151.05431
1600	2269.89953
1605	1978.971008
1610	2204.06991
1615	2396.361216
1620	2160.42957
1625	1705.15713
1630	1445.414395
1635	2111.15082
1640	1901.453688
1645	2534.2388
1650	1783.35095
1655	1829.176
1660	1464.48515
1665	2008.41742
1670	2508.01388
1675	2175.08273
1680	2854.134016
1685	2283.96726
1690	1921.89755
1695	2020.259973
1700	1692.113804
1705	2361.375689
1710	2142.05061
1715	1859.88299
1720	1780.320159
1725	1903.58117
1730	2438.36962
1735	2310.98958
1740	2388.190979
1745	1273.297317
1750	2328.912552
1755	1614.483897
1760	2035.509577
1765	2281.287032
1770	2430.964997
1775	1962.01294
1780	2276.30859
1785	2047.431959
1790	2044.94345
1795	2156.62665
1800	1696.642709
1805	2041.40726
1810	2168.41541
1815	2779.04102
1820	1988.89712
1825	1993.389283
1830	1489.52526
1835	2475.00205
1840	1854.112551
1845	1926.84871
1850	1580.98944
1855	1535.70895
1860	1796.13284
1865	1758.28837
1870	2370.65802
1875	1534.73879
1880	1912.51219
1885	1795.76332
1890	2101.57481
1895	1938.66747
1900	1549.525791
1905	1530.16879
1910	2253.20047
1915	1914.997432
1920	1783.65868
1925	1896.53331
1930	2301.17916
1935	1551.930822
1940	1678.18451
1945	1610.948123
1950	1661.01945
1955	1585.61184
1960	2005.40763
1965	1062.90563
1970	1911.03944
1975	2541.19982
1980	2059.87499
1985	1835.28287
1990	1801.423498
1995	1955.24732
2000	1998.20976
2005	2251.363828
2010	2040.62639
2015	1136.900398
2020	2225.97119
2025	1768.858011
2030	1958.47953
2035	1782.25853
2040	1730.50874
2045	1074.86994
2050	1354.43887
2055	1725.37109
2060	1852.05443
2065	1849.84356
2070	1591.271566
2075	1628.2175
2080	2029.39922
2085	1563.76333
2090	2040.42861
2095	2214.77149
2100	1934.007317
2105	1452.150003
2110	2081.496716
2115	1766.43422
2120	2340.101562
2125	1834.06886
2130	2055.177
2135	1415.20075
2140	1776.010595
2145	1558.05112
2150	1637.39395
2155	1549.75701
2160	1944.86659
2165	1347.51782
2170	1350.7911
2175	2349.3564
2180	1571.556988
2185	1540.535614
2190	1758.816132
2195	1765.982673
2200	1815.23585
2205	1997.51294
2210	1886.27153
2215	1551.870274
2220	1864.75013
2225	1980.25723
2230	2075.11349
2235	1630.50316
2240	1932.43731
2245	1911.90583
2250	2151.34492
2255	1339.72327
2260	1580.51594
2265	2007.9874
2270	1895.26574
2275	1798.28925
2280	1426.11294
2285	969.73898
2290	1433.24403
2295	1385.0599
2300	1243.62063
2305	1772.78123
2310	1501.939801
2315	1729.263803
2320	1461.45242
2325	1986.86354
2330	1240.025865
2335	1479.51808
2340	1462.371348
2345	1521.16187
2350	1359.06577
2355	1554.43253
2360	2277.52367
2365	1412.34363
2370	1989.75664
2375	2112.021413
2380	1853.45022
2385	2115.10474
2390	1478.19176
2395	1558.259599
2400	1673.272275
2405	1905.39522
2410	1794.50122
2415	1675.56791
2420	1809.788203
2425	1731.86128
2430	1337.96329
2435	1541.38131
2440	1767.31088
2445	1390.15234
2450	1567.14109
2455	1788.44412
2460	1654.2258
2465	1427.6519
2470	1905.55443
2475	1514.90516
2480	1563.79733
2485	2497.135235
2490	1530.19542
2495	1987.766115
2500	1367.364344
2505	1521.62
2510	1686.21585
2515	1733.826852
2520	2139.65685
2525	1589.710725
2530	1956.42738
2535	1559.785954
2540	1554.30062
2545	1226.7893
2550	1832.40253
2555	1328.34724
2560	1515.880418
2565	1556.50377
2570	1323.4849
2575	1775.42572
2580	1625.41081
2585	1382.57941
2590	2014.88245
2595	2273.79048
2600	1574.73897
2605	1908.26396
2610	1709.058825
2615	2127.76088
2620	1831.41709
2625	1310.374837
2630	2302.87477
2635	1927.1557
2640	1444.39169
2645	1565.04639
2650	1956.64373
2655	1806.18696
2660	2003.39178
2665	1365.298672
2670	1942.87959
2675	1583.66835
2680	1453.57336
2685	1915.61585
2690	1611.39298
2695	1354.42423
2700	2136.516275
2705	1896.76777
2710	1464.88302
2715	2000.34145
2720	2053.05593
2725	1617.600083
2730	1324.45245
2735	2127.156478
2740	1393.8274
2745	1791.13668
2750	1436.57713
2755	1364.99149
2760	2269.930598
2765	1642.44866
2770	1530.763593
2775	1721.515379
2780	1368.49824
2785	1449.638283
2790	1266.30288
2795	1880.5162
2800	1356.78981
2805	1789.33377
2810	1714.69416
2815	2088.08995
2820	1127.73128
2825	1312.29567
2830	1964.19272
2835	1695.61559
2840	1340.11889
2845	1317.50181
2850	2079.20735
2855	1490.00288
2860	1068.13208
2865	1486.123645
2870	1830.728183
2875	1889.85862
2880	1855.21255
2885	1609.60503
2890	1789.08603
2895	1800.0096
2900	1440.36669
2905	1537.13946
2910	1181.92687
2915	1519.574326
2920	1234.50147
2925	1282.46969
2930	1157.32012
2935	1220.74714
2940	1453.22908
2945	1181.84658
2950	1005.74951
2955	1356.63112
2960	1391.64062
2965	1167.20701
2970	1017.06946
2975	1641.41714
2980	1184.47616
2985	1905.232713
2990	1717.82518
2995	2004.75154
3000	1178.65625
3005	1144.88489
3010	1414.930267
3015	1405.24935
3020	1454.005998
3025	1421.54969
3030	1022.559505
3035	2341.93153
3040	1163.44581
3045	1617.23044
3050	1549.03623
3055	2048.22178
3060	670.27022
3065	1126.188
3070	912.10626
3075	921.89294
3080	1287.30606
3085	1624.128263
3090	1603.505856
3095	1063.38404
3100	1550.82875
3105	1162.82062
3110	1416.64123
3115	1701.73279
3120	1854.7003
3125	1127.77393
3130	1801.6877
3135	1212.860877
3140	1314.25463
3145	1278.88791
3150	1136.519629
3155	1009.62102
3160	1141.16457
3165	1424.17272
3170	1481.91951
3175	1414.252868
3180	1053.50635
3185	2235.65957
3190	1455.515745
3195	1870.318977
3200	1598.94503
3205	1446.184204
3210	1110.41628
3215	1358.23419
3220	1608.1899
3225	1412.81691
3230	1367.44199
3235	1096.59128
3240	1016.816778
3245	1370.641161
3250	819.38635
3255	1128.195506
3260	1195.542572
3265	1391.62072
3270	1776.726303
3275	1479.99136
3280	1385.44757
3285	1378.07975
3290	995.68303
3295	921.29812
3300	894.28572
3305	873.17783
3310	1099.98818
3315	1087.2375
3320	1028.481237
3325	1223.52375
3330	1006.54686
3335	1396.90605
3340	1210.89622
3345	1317.4072
3350	715.93961
3355	932.39541
3360	1562.75527
3365	926.36073
3370	1215.41473
3375	996.94839
3380	1032.11189
3385	1161.59893
3390	1343.330135
3395	1230.08347
3400	883.40431
3405	434.82004
3410	591.26854
3415	1727.515917
3420	1197.38633
3425	1243.66006
3430	677.73639
3435	992.68082
3440	839.71908
3445	414.01779
3450	763.83169
3455	1132.99852
3460	1516.18735
3465	1780.282238
3470	1225.9546
3475	1326.188016
3480	850.75736
3485	886.20597
3490	345.2322
3495	1084.7537
3500	1547.16578
3505	702.20706
3510	832.34452
3515	1369.32235
3520	721.13121
3525	1400.53457
3530	572.82063
3535	883.35696
3540	1069.39201
3545	924.615636
3550	853.62897
3555	1210.88164
3560	915.23453
3565	1106.56988
3570	915.91314
3575	1120.210924
3580	1507.95814
3585	1318.20592
3590	1122.1559
