# Supplementary material for: DNArepairK: An Interactive Database for Exploring the Impact of Anticancer Drugs onto the Dynamics of DNA Repair Proteins
Source: Biomedicines. 2021 Sep 16;9(9):1238. doi: 10.3390/biomedicines9091238 (PMC8470695; doi:10.3390/biomedicines9091238)
Supplement: Supplementary file 1 [file biomedicines-09-01238-s001.zip › Fit and Raw data/SMARCA5/SMARCA5/SMARCA5_I.txt]

SMARCA5_I	c5e0b4
0	0
5	1208.634367
10	1526.45045
15	1683.863288
20	1465.622125
25	2286.227288
30	2593.869538
35	1764.747944
40	2443.967363
45	3008.650025
50	3138.730275
55	2846.953825
60	3926.380975
65	3502.999125
70	3952.41175
75	2735.609113
80	3221.3745
85	3765.11395
90	4536.541625
95	3387.8855
100	4352.373125
105	3815.58
110	4259.335625
115	4166.324
120	3881.141125
125	4289.114588
130	3712.700875
135	4796.007625
140	5112.40975
145	4759.554375
150	4143.286125
155	4316.530875
160	5042.621625
165	4995.002125
170	4505.26525
175	4945.6345
180	5013.1215
185	5314.908375
190	4320.98675
195	4598.745
200	5210.694125
205	5282.116625
210	5276.8855
215	4493.86175
220	5134.508625
225	4635.232
230	4942.055625
235	5064.294375
240	5277.524
245	4741.982125
250	5019.57675
255	5744.28425
260	4805.784
265	4848.3845
270	6076.26025
275	4782.69425
280	4962.88325
285	5757.4175
290	4989.559
295	5724.968875
300	5371.68625
305	4681.52125
310	5728.98175
315	5722.705375
320	5530.738375
325	4533.533
330	5523.91075
335	5409.294
340	5247.532375
345	6298.496875
350	5649.807875
355	5350.152125
360	4363.862125
365	6015.3715
370	6544.202125
375	6743.621875
380	5311.309
385	5646.138625
390	5344.47725
395	5949.057375
400	5677.82225
405	5585.53225
410	5440.7435
415	5782.269
420	5934.153375
425	5726.0365
430	5435.549625
435	5761.153125
440	5391.992375
445	6561.0605
450	5648.575875
455	6299.550375
460	5145.30275
465	5184.045875
470	5669.619
475	5926.992875
480	5431.328875
485	5895.043625
490	5748.445125
495	6101.415375
500	5793.1355
505	6356.749125
510	5974.2675
515	6007.797875
520	5867.911625
525	6040.341375
530	5963.07375
535	5682.127875
540	6234.89075
545	6525.632375
550	5889.18625
555	6131.531875
560	6483.7535
565	6183.36225
570	6321.678375
575	5846.390375
580	6615.563375
585	5841.14325
590	5372.373875
595	6003.087875
600	5980.747125
605	5856.972
610	5840.522625
615	5972.26
620	5432.035125
625	5928.337625
630	6213.41675
635	6924.13
640	6222.161125
645	6095.725
650	5928.557625
655	5795.38575
660	6482.946
665	6379.766375
670	6938.864
675	7308.1365
680	5845.06
685	6410.107875
690	6213.46925
695	6141.7155
700	6386.458875
705	5821.51325
710	6383.990125
715	6116.924375
720	6670.290375
725	6459.511
730	6199.1955
735	6918.486875
740	6198.759
745	6443.3785
750	6315.607625
755	6708.492625
760	5535.57775
765	5563.2535
770	6162.48
775	6548.962125
780	5909.3785
785	6026.41475
790	6327.96675
795	6378.798125
800	5860.082
805	6695.962875
810	6629.58675
815	5926.4195
820	6138.813
825	6191.789875
830	5993.666375
835	6052.372875
840	6486.183125
845	6543.16875
850	6470.288625
855	6376.6855
860	6545.01775
865	5978.73475
870	6510.98975
875	6359.1335
880	5945.44
885	5727.2175
890	4701.05875
895	6016.954125
900	5824.6595
905	6052.286875
910	5814.235625
915	5520.75325
920	6635.39075
925	6109.713125
930	4780.68975
935	6154.223
940	5565.130125
945	4870.251
950	6195.066
955	5857.663875
960	6552.020375
965	6462.265375
970	6290.839125
975	6214.09775
980	5608.964625
985	6010.63
990	6685.8675
995	5922.12625
1000	5989.8345
1005	6711.119625
1010	5809.55475
1015	6164.01
1020	6018.567875
1025	6942.6115
1030	6341.271625
1035	6123.807625
1040	6322.96875
1045	6114.97775
1050	5809.158
1055	6679.371875
1060	6256.545875
1065	6039.37425
1070	6085.453875
1075	6715.353625
1080	6254.85775
1085	5529.703125
1090	6437.216625
1095	6449.319125
1100	5684.735
1105	5909.675625
1110	7181.812125
1115	6838.9465
1120	6154.41275
1125	6356.604375
1130	5769.018875
1135	6463.26325
1140	5507.667875
1145	6304.281
1150	5679.481
1155	7312.903
1160	6423.09475
1165	5823.447625
1170	6011.319625
1175	5918.544125
1180	5252.072875
1185	5665.101625
1190	5931.935375
1195	6234.34775
1200	5843.048
1205	6751.8055
1210	5782.67325
1215	4955.95725
1220	6376.0805
1225	6032.711
1230	5752.237125
1235	6246.111125
1240	6368.51775
1245	6419.360125
1250	6605.576
1255	6102.18375
1260	6483.21025
1265	5489.73875
1270	5644.723
1275	6017.23175
1280	5299.32775
1285	5594.340875
1290	6268.36825
1295	5648.292
1300	6122.75025
1305	5510.27125
1310	5755.91025
1315	5374.978875
1320	5864.2735
1325	5838.961375
1330	5283.70775
1335	5286.62225
1340	6834.777375
1345	5625.7715
1350	4372.483313
1355	5572.487625
1360	5622.278875
1365	5698.695875
1370	5678.295375
1375	5317.885375
1380	5613.168375
1385	5427.1725
1390	6710.97525
1395	6294.289875
1400	6075.770375
1405	5586.82875
1410	6296.51875
1415	5795.223625
1420	6167.36925
1425	6245.632375
1430	6479.374875
1435	5706.4015
1440	6152.82575
1445	5559.12925
1450	5911.50375
1455	5851.526625
1460	6142.61575
1465	6032.015875
1470	6117.70475
1475	5934.275125
1480	5556.338
1485	6007.15975
1490	5519.851
1495	5703.878
1500	6150.065875
1505	6044.1715
1510	5799.896125
1515	5763.75425
1520	5949.4795
1525	5927.8215
1530	5917.349
1535	6129.802625
1540	5317.490875
1545	5747.8815
1550	6212.711125
1555	5971.747
1560	6055.833
1565	6432.576625
1570	5385.38925
1575	5719.00875
1580	6107.99375
1585	5536.292625
1590	5553.8975
1595	5735.116375
1600	5391.30475
1605	6240.595125
1610	5872.45625
1615	5200.085375
1620	5362.46925
1625	5766.262875
1630	4795.6345
1635	5259.962
1640	5579.29
1645	5056.528125
1650	6528.35475
1655	6202.086375
1660	5898.159375
1665	5413.68275
1670	5705.915625
1675	5956.805125
1680	5646.391
1685	5752.92625
1690	5809.749375
1695	5410.33775
1700	4365.75975
1705	5659.887125
1710	5629.6745
1715	4813.567
1720	5961.5835
1725	5376.424625
1730	5048.675875
1735	5094.223875
1740	5091.887875
1745	5096.11975
1750	4809.53425
1755	4997.917875
1760	5528.49625
1765	6093.30575
1770	5272.257875
1775	5226.0745
1780	5662.27425
1785	4966.372625
1790	4717.878375
1795	5156.606125
1800	5777.56125
1805	4888.947125
1810	6098.218125
1815	5235.03875
1820	4989.398375
1825	5664.852375
1830	5485.083125
1835	5992.534625
1840	5594.561375
1845	5669.4005
1850	4920.153375
1855	5521.270125
1860	6166.160125
1865	5373.51175
1870	5394.66975
1875	5230.899125
1880	5130.17575
1885	4994.195875
1890	4820.463875
1895	4658.682625
1900	4757.52075
1905	5680.737375
1910	5318.227
1915	5543.04875
1920	5768.7605
1925	4859.271375
1930	5408.30025
1935	6091.921375
1940	6151.09275
1945	5202.475125
1950	5491.6495
1955	5940.25675
1960	6226.0195
1965	5546.404
1970	5258.15
1975	5637.4245
1980	5265.576875
1985	5231.46175
1990	4766.51275
1995	5150.4465
2000	5853.564875
2005	5424.101875
2010	5323.154875
2015	5175.04575
2020	4645.134375
2025	4915.73325
2030	4832.6915
2035	5534.271
2040	4879.1985
2045	5712.517375
2050	4787.79625
2055	5821.14125
2060	5142.371
2065	5471.07325
2070	5006.2385
2075	4940.711625
2080	4954.044125
2085	4952.20275
2090	5646.4215
2095	5498.787125
2100	5276.0385
2105	5375.5115
2110	4601.096125
2115	5008.694
2120	5004.437
2125	4728.18475
2130	5317.683375
2135	5526.0785
2140	5084.710125
2145	4955.13975
2150	5644.785875
2155	5204.427125
2160	5277.368
2165	4692.668763
2170	4842.685436
2175	4485.266
2180	5654.79525
2185	5006.970125
2190	4917.307125
2195	5029.3495
2200	5390.018125
2205	5259.99825
2210	4958.26
2215	5220.201625
2220	5118.888
2225	5099.70675
2230	5321.468375
2235	4860.8265
2240	4584.230375
2245	4533.85675
2250	4688.2635
2255	4358.434375
2260	5113.288125
2265	4994.605625
2270	5019.677875
2275	4875.9505
2280	4064.49025
2285	4809.133
2290	4041.955
2295	4701.691125
2300	5067.817125
2305	5102.236125
2310	5117.427375
2315	5390.43225
2320	5045.75525
2325	4720.786125
2330	4674.53125
2335	3928.763125
2340	5437.371125
2345	5442.593375
2350	5742.49825
2355	5181.98625
2360	4583.37225
2365	4493.524625
2370	4048.4735
2375	5186.911875
2380	5370.042125
2385	4695.91875
2390	5052.5965
2395	4560.935625
2400	4857.038
2405	4625.1595
2410	4417.35075
2415	4795.304875
2420	5064.91575
2425	5111.2925
2430	4473.599375
2435	5058.8295
2440	4639.47175
2445	4550.586875
2450	4654.850375
2455	4811.3225
2460	5339.559875
2465	4894.259875
2470	5233.96675
2475	4278.837
2480	4153.55475
2485	5077.601625
2490	5342.304125
2495	4602.901625
2500	4626.301
2505	5256.226375
2510	5123.859625
2515	4150.460625
2520	4917.823625
2525	4676.360625
2530	4648.1045
2535	4302.184
2540	5105.258625
2545	4914.611
2550	4961.735375
2555	4892.517875
2560	4594.32925
2565	5103.485
2570	5156.277625
2575	4484.45
2580	4895.542375
2585	4167.14475
2590	4678.052
2595	4706.27725
2600	4083.219625
2605	4660.193625
2610	4764.3215
2615	4430.889875
2620	4923.428125
2625	5367.456
2630	5412.04275
2635	5057.384
2640	4324.98
2645	5422.80925
2650	4132.66475
2655	4586.661875
2660	5181.02475
2665	4088.384125
2670	5573.627625
2675	4670.893125
2680	4456.421375
2685	4186.402
2690	5435.889375
2695	4580.882625
2700	5163.074125
2705	5064.120875
2710	4688.031125
2715	4300.8845
2720	4665.038875
2725	4221.1265
2730	3870.201
2735	4454.51875
2740	4124.918125
2745	5016.40325
2750	5168.992625
2755	4617.901625
2760	4259.241
2765	4731.060875
2770	5070.104875
2775	4295.006388
2780	4825.439875
2785	4307.88775
2790	4097.5245
2795	4293.124625
2800	5260.103875
2805	4735.0035
2810	3825.6916
2815	5423.40475
2820	4492.428875
2825	4197.805125
2830	4305.997875
2835	4294.949875
2840	4459.763625
2845	4867.895625
2850	4432.712
2855	4533.51025
2860	5062.5415
2865	4986.43875
2870	4275.742125
2875	5071.698375
2880	4358.263375
2885	4928.70275
2890	4752.377225
2895	4777.173375
2900	4880.938
2905	4486.529
2910	4844.17925
2915	4863.258875
2920	4289.93175
2925	5289.937138
2930	4239.6195
2935	4658.85925
2940	3928.812625
2945	4437.5855
2950	4736.273125
2955	4744.754375
2960	4381.15175
2965	4404.9745
2970	4472.0975
2975	4848.043875
2980	3960.336
2985	4383.069375
2990	4617.95125
2995	4667.14635
3000	3518.411375
3005	4445.521125
3010	4953.58175
3015	4352.99475
3020	4748.46225
3025	4561.16325
3030	4412.40375
3035	3929.522125
3040	4256.933625
3045	5417.8925
3050	3770.4144
3055	4798.3184
3060	4494.727875
3065	4183.5765
3070	3868.74925
3075	4615.283625
3080	4195.938875
3085	3855.797625
3090	4733.442625
3095	4351.553375
3100	4337.690938
3105	4325.38025
3110	4001.3135
3115	3673.25575
3120	3592.441125
3125	4397.015125
3130	4174.388125
3135	4225.193375
3140	4517.291375
3145	3770.003375
3150	4086.4805
3155	4325.713875
3160	4394.317875
3165	3987.352625
3170	3969.785738
3175	4258.6125
3180	4578.971625
3185	4075.88125
3190	3732.77975
3195	4395.888375
3200	3038.13085
3205	4645.22175
3210	4057.711125
3215	4692.273125
3220	3811.822913
3225	3804.368375
3230	4515.81925
3235	4245.96025
3240	2797.690313
3245	3637.694375
3250	4197.470557
3255	3606.354375
3260	3416.329875
3265	4349.269125
3270	4274.023875
3275	3916.746875
3280	4291.325688
3285	4179.117875
3290	4308.349563
3295	4311.161613
3300	3926.013375
3305	4544.717875
3310	4141.03925
3315	4197.020125
3320	4235.018125
3325	4514.8655
3330	3997.305625
3335	4151.393625
3340	3648.6555
3345	3958.560113
3350	4558.10875
3355	4397.4365
3360	3854.671275
3365	4507.619125
3370	4322.138375
3375	4525.813375
3380	4530.5275
3385	4481.255125
3390	4676.312875
3395	4882.477
3400	5056.515625
3405	3893.65275
3410	4437.926875
3415	4377.806875
3420	4287.91475
3425	5044.074125
3430	4296.743125
3435	4171.1977
3440	3991.15225
3445	4308.54325
3450	4836.50125
3455	4329.170125
3460	3874.347875
3465	4368.65875
3470	3071.111938
3475	4393.77025
3480	4203.06175
3485	4122.758874
3490	3850.9815
3495	4519.393125
3500	4127.0525
3505	3454.6425
3510	4371.66825
3515	3923.061875
3520	4279.560125
3525	3549.065625
3530	3909.655875
3535	3779.831625
3540	4717.53625
3545	4333.270375
3550	3640.373788
3555	3513.276
3560	3736.752625
3565	4055.50075
3570	3892.22625
3575	3376.870875
3580	3996.039163
3585	3435.524725
3590	3562.633225
