# Supplementary material for: DNArepairK: An Interactive Database for Exploring the Impact of Anticancer Drugs onto the Dynamics of DNA Repair Proteins
Source: Biomedicines. 2021 Sep 16;9(9):1238. doi: 10.3390/biomedicines9091238 (PMC8470695; doi:10.3390/biomedicines9091238)
Supplement: Supplementary file 1 [file biomedicines-09-01238-s001.zip › Fit and Raw data/SMARCAD1/SMARCAD1.txt]

2
5
A413*(1-Math.exp(-k413*t))+B413*(1-Math.exp(-k413*t))
00b0f0
A413=7191.91229234837;k413=0.0289048235850383;l413=0.00123025358366386;d413=161.903931994973;B413=2212.76231566521
SMARCAD1
if:t>=d413
A413*((k413/(k413-l413))*Math.exp(l413*(d413-t))-(l413/(k413-l413))*Math.exp(k413*(d413-t))-Math.exp(-k413*t))+B413*(1-Math.exp(-k413*t))

A414*(1-Math.exp(-k414*t))+B414*(1-Math.exp(-k414*t))
00b050
A414=5230.326411742;k414=0.00592053917370949;l414=0.0011130905781622;d414=133.504598324737;B414=2207.24601585592
SMARCAD1_I
if:t>=d414
A414*((k414/(k414-l414))*Math.exp(l414*(d414-t))-(l414/(k414-l414))*Math.exp(k414*(d414-t))-Math.exp(-k414*t))+B414*(1-Math.exp(-k414*t))
